# Supplementary material for: Dynamic self-assembly of compartmentalized DNA nanotubes
Source: Nat Commun. 2021 Jun 11;12:3557. doi: 10.1038/s41467-021-23850-1 (PMC8196065; doi:10.1038/s41467-021-23850-1)
Supplement: Supplementary file 8 — Source Data [file 41467_2021_23850_MOESM8_ESM.zip]

Archive with 423 entries (383 files):
- sourceData/
- sourceData/figure5/
- sourceData/.DS_Store
- __MACOSX/sourceData/._.DS_Store
- sourceData/figure2/
- sourceData/figure3/
- sourceData/figure4/
- sourceData/SIfigs/
- sourceData/figure6/
- sourceData/figure5/fig5f_gene_50nM_finalData.xlsx
- sourceData/figure5/.DS_Store
- __MACOSX/sourceData/figure5/._.DS_Store
- sourceData/figure5/fig5d_gene_7p5nM_finalData.xlsx
- sourceData/figure5/fig5e_gene_25nM_finalData.xlsx
- sourceData/figure5/fig5g_gene_100nM_finalData.xlsx
- sourceData/figure5/meanSkewKurt/
- sourceData/figure2/fig2c_2tile_100nM_d1_intensityDistribution.xlsx
- sourceData/figure2/.DS_Store
- __MACOSX/sourceData/figure2/._.DS_Store
- sourceData/figure2/fig2_d1_labeledOnImg.png
- __MACOSX/sourceData/figure2/._fig2_d1_labeledOnImg.png
- sourceData/figure2/csv/
- sourceData/figure2/fig2f_two-tile_d1_final_data.xlsx
- sourceData/figure3/fig3b_twotile_50nM_finalData.xlsx
- sourceData/figure3/fig3h_twotile_100nM_peg_finalData.xlsx
- sourceData/figure3/.DS_Store
- __MACOSX/sourceData/figure3/._.DS_Store
- sourceData/figure3/fig3d_twotile_100nM_finalData.xlsx
- sourceData/figure3/meanSkewKurt/
- sourceData/figure3/fig3f_twotile_250nM_finalData.xlsx
- sourceData/figure4/.DS_Store
- __MACOSX/sourceData/figure4/._.DS_Store
- sourceData/figure4/fig4b_rnaTrigger_1x_finalData.xlsx
- __MACOSX/sourceData/figure4/._fig4b_rnaTrigger_1x_finalData.xlsx
- sourceData/figure4/fig4c_rnaTrigger_4x_finalData.xlsx
- sourceData/figure4/meanSkewKurt/
- sourceData/SIfigs/s24-65_radiiHist_skewKurtVSRad/
- sourceData/SIfigs/s69/
- sourceData/SIfigs/.DS_Store
- __MACOSX/sourceData/SIfigs/._.DS_Store
- sourceData/SIfigs/s19-23_numberOfDroplets/
- sourceData/SIfigs/s17_exposureSkewKurt/
- sourceData/SIfigs/s18_exposurePixelDistribution/
- sourceData/SIfigs/s16_cotxnPEG/
- sourceData/SIfigs/s70/
- sourceData/figure6/.DS_Store
- __MACOSX/sourceData/figure6/._.DS_Store
- sourceData/figure6/fig6d_rnaseh_05_individualTimeFiles/
- sourceData/figure6/fig6f_RNaseH_1_finalData.xlsx
- sourceData/figure6/fig6c_RNaseH_025_finalData.xlsx
- sourceData/figure6/fig6f_rnaseh_1_individualTimeFiles/
- sourceData/figure6/fig6e_rnaseh_075_individualTimeFiles/
- sourceData/figure6/fig6c_rnaseh_025_individualTimeFiles/
- sourceData/figure6/fig6e_RNaseH_075_finalData.xlsx
- sourceData/figure6/fig6d_RNaseH_05_finalData.xlsx
- sourceData/figure6/meanSkewKurt/
- sourceData/figure5/meanSkewKurt/.DS_Store
- __MACOSX/sourceData/figure5/meanSkewKurt/._.DS_Store
- sourceData/figure5/meanSkewKurt/cotxn_geneTitration_meanSkew_100.xlsx
- sourceData/figure5/meanSkewKurt/cotxn_geneTitration_meanKurt_25.xlsx
- sourceData/figure5/meanSkewKurt/cotxn_geneTitration_meanSkew_7.xlsx
- sourceData/figure5/meanSkewKurt/cotxn_geneTitration_meanSkew_25.xlsx
- sourceData/figure5/meanSkewKurt/cotxn_geneTitration_meanKurt_50.xlsx
- sourceData/figure5/meanSkewKurt/csv/
- sourceData/figure5/meanSkewKurt/cotxn_geneTitration_meanSkew_50.xlsx
- sourceData/figure5/meanSkewKurt/cotxn_geneTitration_meanKurt_7.xlsx
- sourceData/figure5/meanSkewKurt/cotxn_geneTitration_meanKurt_100.xlsx
- sourceData/figure2/csv/2tile_100nM_d1_intensityDistribution.csv
- sourceData/figure2/csv/two-tile_d1_final_data.csv
- __MACOSX/sourceData/figure2/csv/._two-tile_d1_final_data.csv
- sourceData/figure3/meanSkewKurt/skew_PEG_means.xlsx
- sourceData/figure3/meanSkewKurt/.DS_Store
- __MACOSX/sourceData/figure3/meanSkewKurt/._.DS_Store
- sourceData/figure3/meanSkewKurt/skew_100nM_means.xlsx
- sourceData/figure3/meanSkewKurt/kurt_250nM_means.xlsx
- sourceData/figure3/meanSkewKurt/kurt_50nM_means.xlsx
- sourceData/figure3/meanSkewKurt/kurt_PEG_means.xlsx
- sourceData/figure3/meanSkewKurt/skew_250nM_means.xlsx
- sourceData/figure3/meanSkewKurt/csv/
- sourceData/figure3/meanSkewKurt/kurt_100nM_means.xlsx
- sourceData/figure3/meanSkewKurt/skew_50nM_means.xlsx
- sourceData/figure4/meanSkewKurt/rnaTriggerTitration_meanKurt_1.xlsx
- sourceData/figure4/meanSkewKurt/.DS_Store
- __MACOSX/sourceData/figure4/meanSkewKurt/._.DS_Store
- sourceData/figure4/meanSkewKurt/rnaTriggerTitration_meanSkew_4.xlsx
- sourceData/figure4/meanSkewKurt/rnaTriggerTitration_meanKurt_4.xlsx
- sourceData/figure4/meanSkewKurt/csv/
- sourceData/figure4/meanSkewKurt/rnaTriggerTitration_meanSkew_1.xlsx
- sourceData/SIfigs/s24-65_radiiHist_skewKurtVSRad/s35_s60_s61_RNaseH_05_finalData.xlsx
- sourceData/SIfigs/s24-65_radiiHist_skewKurtVSRad/.DS_Store
- __MACOSX/sourceData/SIfigs/s24-65_radiiHist_skewKurtVSRad/._.DS_Store
- sourceData/SIfigs/s24-65_radiiHist_skewKurtVSRad/s37_s64_s65_RNaseH_1_finalData.xlsx
- sourceData/SIfigs/s24-65_radiiHist_skewKurtVSRad/s34_s58_s59_RNaseH_025_finalData.xlsx
- sourceData/SIfigs/s24-65_radiiHist_skewKurtVSRad/nonRNaseH_finalData_readme.txt
- __MACOSX/sourceData/SIfigs/s24-65_radiiHist_skewKurtVSRad/._nonRNaseH_finalData_readme.txt
- sourceData/SIfigs/s24-65_radiiHist_skewKurtVSRad/csv/
- sourceData/SIfigs/s24-65_radiiHist_skewKurtVSRad/s36_s62_s63_RNaseH_075_finalData.xlsx
- sourceData/SIfigs/s69/.DS_Store
- __MACOSX/sourceData/SIfigs/s69/._.DS_Store
- sourceData/SIfigs/s69/s69_24h_profile_final.xlsx
- sourceData/SIfigs/s69/s69_0h_profile_final.xlsx
- sourceData/SIfigs/s69/csv/
- sourceData/SIfigs/s19-23_numberOfDroplets/s19_2tile_50nM_counts.xlsx
- sourceData/SIfigs/s19-23_numberOfDroplets/s19_2tile_250nM_counts.xlsx
- sourceData/SIfigs/s19-23_numberOfDroplets/.DS_Store
- __MACOSX/sourceData/SIfigs/s19-23_numberOfDroplets/._.DS_Store
- sourceData/SIfigs/s19-23_numberOfDroplets/s22_cotxn_rnasehTitration_counts_075.xlsx
- sourceData/SIfigs/s19-23_numberOfDroplets/s21_cotxn_geneTitration_counts_7.xlsx
- sourceData/SIfigs/s19-23_numberOfDroplets/s21_cotxn_geneTitration_counts_50.xlsx
- sourceData/SIfigs/s19-23_numberOfDroplets/s20_rnaTriggerTitration_counts_4.xlsx
- sourceData/SIfigs/s19-23_numberOfDroplets/s22_cotxn_rnasehTitration_counts_025.xlsx
- sourceData/SIfigs/s19-23_numberOfDroplets/s23_cotxn_pegTitration_counts_5.xlsx
- sourceData/SIfigs/s19-23_numberOfDroplets/s23_cotxn_pegTitration_counts_2p5.xlsx
- sourceData/SIfigs/s19-23_numberOfDroplets/s21_cotxn_geneTitration_counts_25.xlsx
- sourceData/SIfigs/s19-23_numberOfDroplets/s22_cotxn_rnasehTitration_counts_0.xlsx
- sourceData/SIfigs/s19-23_numberOfDroplets/csv/
- sourceData/SIfigs/s19-23_numberOfDroplets/s22_cotxn_rnasehTitration_counts_1.xlsx
- sourceData/SIfigs/s19-23_numberOfDroplets/s21_cotxn_geneTitration_counts_100.xlsx
- sourceData/SIfigs/s19-23_numberOfDroplets/s22_cotxn_rnasehTitration_counts_05.xlsx
- sourceData/SIfigs/s19-23_numberOfDroplets/s19_2tile_100nM_counts.xlsx
- sourceData/SIfigs/s19-23_numberOfDroplets/s20_rnaTriggerTitration_counts_1.xlsx
- sourceData/SIfigs/s19-23_numberOfDroplets/s19_2tile_PEG_100nM_counts.xlsx
- sourceData/SIfigs/s17_exposureSkewKurt/.DS_Store
- __MACOSX/sourceData/SIfigs/s17_exposureSkewKurt/._.DS_Store
- sourceData/SIfigs/s17_exposureSkewKurt/csv/
- sourceData/SIfigs/s17_exposureSkewKurt/exposureControl_final_data.xlsx
- sourceData/SIfigs/s18_exposurePixelDistribution/.DS_Store
- __MACOSX/sourceData/SIfigs/s18_exposurePixelDistribution/._.DS_Store
- sourceData/SIfigs/s18_exposurePixelDistribution/allExposures_cleanRad_normIntensities.xlsx
- sourceData/SIfigs/s18_exposurePixelDistribution/csv/
- sourceData/SIfigs/s16_cotxnPEG/.DS_Store
- __MACOSX/sourceData/SIfigs/s16_cotxnPEG/._.DS_Store
- sourceData/SIfigs/s16_cotxnPEG/csv/
- sourceData/SIfigs/s16_cotxnPEG/cotxn_peg_2p5_finalData.xlsx
- sourceData/SIfigs/s16_cotxnPEG/cotxn_peg_5_finalData.xlsx
- sourceData/SIfigs/s16_cotxnPEG/meanSkewKurt/
- sourceData/SIfigs/s70/.DS_Store
- __MACOSX/sourceData/SIfigs/s70/._.DS_Store
- sourceData/SIfigs/s70/s70_contourTrial_lengths_sum_250nM.xlsx
- sourceData/SIfigs/s70/csv/
- sourceData/SIfigs/s70/s70_contourTrial_lengths_sum_100nM.xlsx
- sourceData/figure6/fig6d_rnaseh_05_individualTimeFiles/fig6_Rh_05_t105_final_data.xlsx
- sourceData/figure6/fig6d_rnaseh_05_individualTimeFiles/fig6_Rh_05_t255_final_data.xlsx
- sourceData/figure6/fig6d_rnaseh_05_individualTimeFiles/fig6_Rh_05_t45_final_data.xlsx
- sourceData/figure6/fig6d_rnaseh_05_individualTimeFiles/fig6_Rh_05_t80_final_data.xlsx
- sourceData/figure6/fig6d_rnaseh_05_individualTimeFiles/fig6_Rh_05_30_final_data.xlsx
- sourceData/figure6/fig6d_rnaseh_05_individualTimeFiles/fig6_Rh_05_t180_final_data.xlsx
- sourceData/figure6/fig6d_rnaseh_05_individualTimeFiles/fig6_Rh_05_t0_final_data.xlsx
- sourceData/figure6/fig6d_rnaseh_05_individualTimeFiles/fig6_Rh_05_t15_final_data.xlsx
- sourceData/figure6/fig6d_rnaseh_05_individualTimeFiles/fig6_Rh_05_t120_final_data.xlsx
- sourceData/figure6/fig6d_rnaseh_05_individualTimeFiles/fig6_Rh_05_t60_final_data.xlsx
- sourceData/figure6/fig6d_rnaseh_05_individualTimeFiles/fig6_Rh_05_t150_final_data.xlsx
- sourceData/figure6/fig6d_rnaseh_05_individualTimeFiles/fig6_Rh_05_t195_final_data.xlsx
- sourceData/figure6/fig6d_rnaseh_05_individualTimeFiles/fig6_Rh_05_t165_final_data.xlsx
- sourceData/figure6/fig6d_rnaseh_05_individualTimeFiles/csv/
- sourceData/figure6/fig6d_rnaseh_05_individualTimeFiles/fig6_Rh_05_t240_final_data.xlsx
- sourceData/figure6/fig6d_rnaseh_05_individualTimeFiles/fig6_Rh_05_t75_final_data.xlsx
- sourceData/figure6/fig6d_rnaseh_05_individualTimeFiles/fig6_Rh_05_t135_final_data.xlsx
- sourceData/figure6/fig6d_rnaseh_05_individualTimeFiles/fig6_Rh_05_t210_final_data.xlsx
- sourceData/figure6/fig6d_rnaseh_05_individualTimeFiles/fig6_Rh_05_t225_final_data.xlsx
- sourceData/figure6/fig6f_rnaseh_1_individualTimeFiles/fig6_Rh_1_t210_final_data.xlsx
- sourceData/figure6/fig6f_rnaseh_1_individualTimeFiles/fig6_Rh_1_t135_final_data.xlsx
- sourceData/figure6/fig6f_rnaseh_1_individualTimeFiles/fig6_Rh_1_t15_final_data.xlsx
- sourceData/figure6/fig6f_rnaseh_1_individualTimeFiles/fig6_Rh_1_t60_final_data.xlsx
- sourceData/figure6/fig6f_rnaseh_1_individualTimeFiles/fig6_Rh_1_t225_final_data.xlsx
- sourceData/figure6/fig6f_rnaseh_1_individualTimeFiles/.DS_Store
- __MACOSX/sourceData/figure6/fig6f_rnaseh_1_individualTimeFiles/._.DS_Store
- sourceData/figure6/fig6f_rnaseh_1_individualTimeFiles/fig6_Rh_1_t90_final_data.xlsx
- sourceData/figure6/fig6f_rnaseh_1_individualTimeFiles/fig6_Rh_1_t195_final_data.xlsx
- sourceData/figure6/fig6f_rnaseh_1_individualTimeFiles/fig6_Rh_1_t150_final_data.xlsx
- sourceData/figure6/fig6f_rnaseh_1_individualTimeFiles/fig6_Rh_1_t30_final_data.xlsx
- sourceData/figure6/fig6f_rnaseh_1_individualTimeFiles/fig6_Rh_1_t300_final_data.xlsx
- sourceData/figure6/fig6f_rnaseh_1_individualTimeFiles/fig6_Rh_1_t240_final_data.xlsx
- sourceData/figure6/fig6f_rnaseh_1_individualTimeFiles/fig6_Rh_1_t45_final_data.xlsx
- sourceData/figure6/fig6f_rnaseh_1_individualTimeFiles/fig6_Rh_1_t285_final_data.xlsx
- sourceData/figure6/fig6f_rnaseh_1_individualTimeFiles/fig6_Rh_1_t165_final_data.xlsx
- sourceData/figure6/fig6f_rnaseh_1_individualTimeFiles/fig6_Rh_1_t345_final_data.xlsx
- sourceData/figure6/fig6f_rnaseh_1_individualTimeFiles/csv/
- sourceData/figure6/fig6f_rnaseh_1_individualTimeFiles/fig6_Rh_1_t270_final_data.xlsx
- sourceData/figure6/fig6f_rnaseh_1_individualTimeFiles/fig6_Rh_1_t75_final_data.xlsx
- sourceData/figure6/fig6f_rnaseh_1_individualTimeFiles/fig6_Rh_1_t120_final_data.xlsx
- sourceData/figure6/fig6f_rnaseh_1_individualTimeFiles/fig6_Rh_1_t330_final_data.xlsx
- sourceData/figure6/fig6f_rnaseh_1_individualTimeFiles/fig6_Rh_1_t0_final_data.xlsx
- sourceData/figure6/fig6f_rnaseh_1_individualTimeFiles/fig6_Rh_1_t360_final_data.xlsx
- sourceData/figure6/fig6f_rnaseh_1_individualTimeFiles/fig6_Rh_1_t255_final_data.xlsx
- sourceData/figure6/fig6f_rnaseh_1_individualTimeFiles/fig6_Rh_1_t315_final_data.xlsx
- sourceData/figure6/fig6f_rnaseh_1_individualTimeFiles/fig6_Rh_1_t105_final_data.xlsx
- sourceData/figure6/fig6f_rnaseh_1_individualTimeFiles/fig6_Rh_1_t180_final_data.xlsx
- sourceData/figure6/fig6e_rnaseh_075_individualTimeFiles/fig6_Rh_075_t210_final_data.xlsx
- sourceData/figure6/fig6e_rnaseh_075_individualTimeFiles/fig6_Rh_075_t135_final_data.xlsx
- sourceData/figure6/fig6e_rnaseh_075_individualTimeFiles/fig6_Rh_075_t225_final_data.xlsx
- sourceData/figure6/fig6e_rnaseh_075_individualTimeFiles/fig6_Rh_075_t0_final_data.xlsx
- sourceData/figure6/fig6e_rnaseh_075_individualTimeFiles/fig6_Rh_075_t30_final_data.xlsx
- sourceData/figure6/fig6e_rnaseh_075_individualTimeFiles/fig6_Rh_075_t45_final_data.xlsx
- sourceData/figure6/fig6e_rnaseh_075_individualTimeFiles/fig6_Rh_075_t15_final_data.xlsx
- sourceData/figure6/fig6e_rnaseh_075_individualTimeFiles/fig6_Rh_075_t195_final_data.xlsx
- sourceData/figure6/fig6e_rnaseh_075_individualTimeFiles/fig6_Rh_075_t60_final_data.xlsx
- sourceData/figure6/fig6e_rnaseh_075_individualTimeFiles/fig6_Rh_075_t150_final_data.xlsx
- sourceData/figure6/fig6e_rnaseh_075_individualTimeFiles/fig6_Rh_075_t90_final_data.xlsx
- sourceData/figure6/fig6e_rnaseh_075_individualTimeFiles/fig6_Rh_075_t165_final_data.xlsx
- sourceData/figure6/fig6e_rnaseh_075_individualTimeFiles/csv/
- sourceData/figure6/fig6e_rnaseh_075_individualTimeFiles/fig6_Rh_075_t120_final_data.xlsx
- sourceData/figure6/fig6e_rnaseh_075_individualTimeFiles/fig6_Rh_075_t105_final_data.xlsx
- sourceData/figure6/fig6e_rnaseh_075_individualTimeFiles/fig6_Rh_075_t75_final_data.xlsx
- sourceData/figure6/fig6e_rnaseh_075_individualTimeFiles/fig6_Rh_075_t180_final_data.xlsx
- sourceData/figure6/fig6c_rnaseh_025_individualTimeFiles/fig6_Rh_025_t255_final_data.xlsx
- sourceData/figure6/fig6c_rnaseh_025_individualTimeFiles/fig6_Rh_025_t0_final_data.xlsx
- sourceData/figure6/fig6c_rnaseh_025_individualTimeFiles/fig6_Rh_025_t105_final_data.xlsx
- sourceData/figure6/fig6c_rnaseh_025_individualTimeFiles/.DS_Store
- __MACOSX/sourceData/figure6/fig6c_rnaseh_025_individualTimeFiles/._.DS_Store
- sourceData/figure6/fig6c_rnaseh_025_individualTimeFiles/fig6_Rh_025_t30_final_data.xlsx
- sourceData/figure6/fig6c_rnaseh_025_individualTimeFiles/fig6_Rh_025_t180_final_data.xlsx
- sourceData/figure6/fig6c_rnaseh_025_individualTimeFiles/fig6_Rh_025_t45_final_data.xlsx
- sourceData/figure6/fig6c_rnaseh_025_individualTimeFiles/fig6_Rh_025_t15_final_data.xlsx
- sourceData/figure6/fig6c_rnaseh_025_individualTimeFiles/fig6_Rh_025_t60_final_data.xlsx
- sourceData/figure6/fig6c_rnaseh_025_individualTimeFiles/fig6_Rh_025_t270_final_data.xlsx
- sourceData/figure6/fig6c_rnaseh_025_individualTimeFiles/fig6_Rh_025_t120_final_data.xlsx
- sourceData/figure6/fig6c_rnaseh_025_individualTimeFiles/fig6_Rh_025_t90_final_data.xlsx
- sourceData/figure6/fig6c_rnaseh_025_individualTimeFiles/fig6_Rh_025_t195_final_data.xlsx
- sourceData/figure6/fig6c_rnaseh_025_individualTimeFiles/fig6_Rh_025_t150_final_data.xlsx
- sourceData/figure6/fig6c_rnaseh_025_individualTimeFiles/csv/
- sourceData/figure6/fig6c_rnaseh_025_individualTimeFiles/fig6_Rh_025_t240_final_data.xlsx
- sourceData/figure6/fig6c_rnaseh_025_individualTimeFiles/fig6_Rh_025_t165_final_data.xlsx
- sourceData/figure6/fig6c_rnaseh_025_individualTimeFiles/fig6_Rh_025_t285_final_data.xlsx
- sourceData/figure6/fig6c_rnaseh_025_individualTimeFiles/fig6_Rh_025_t210_final_data.xlsx
- sourceData/figure6/fig6c_rnaseh_025_individualTimeFiles/fig6_Rh_025_t135_final_data.xlsx
- sourceData/figure6/fig6c_rnaseh_025_individualTimeFiles/fig6_Rh_025_t225_final_data.xlsx
- sourceData/figure6/fig6c_rnaseh_025_individualTimeFiles/fig6_Rh_025_t75_final_data.xlsx
- sourceData/figure6/meanSkewKurt/cotxn_rnasehTitration_meanKurt_0.xlsx
- sourceData/figure6/meanSkewKurt/cotxn_rnasehTitration_meanKurt_025.xlsx
- sourceData/figure6/meanSkewKurt/.DS_Store
- __MACOSX/sourceData/figure6/meanSkewKurt/._.DS_Store
- sourceData/figure6/meanSkewKurt/cotxn_rnasehTitration_meanKurt_1.xlsx
- sourceData/figure6/meanSkewKurt/cotxn_rnasehTitration_meanKurt_075.xlsx
- sourceData/figure6/meanSkewKurt/cotxn_rnasehTitration_meanSkew_075.xlsx
- sourceData/figure6/meanSkewKurt/csv/
- sourceData/figure6/meanSkewKurt/cotxn_rnasehTitration_meanKurt_05.xlsx
- sourceData/figure6/meanSkewKurt/cotxn_rnasehTitration_meanSkew_1.xlsx
- sourceData/figure6/meanSkewKurt/cotxn_rnasehTitration_meanSkew_0.xlsx
- sourceData/figure6/meanSkewKurt/cotxn_rnasehTitration_meanSkew_025.xlsx
- sourceData/figure6/meanSkewKurt/cotxn_rnasehTitration_meanSkew_05.xlsx
- sourceData/figure5/meanSkewKurt/csv/cotxn_geneTitration_meanKurt_25.csv
- sourceData/figure5/meanSkewKurt/csv/cotxn_geneTitration_meanSkew_7.csv
- sourceData/figure5/meanSkewKurt/csv/cotxn_geneTitration_meanKurt_50.csv
- sourceData/figure5/meanSkewKurt/csv/cotxn_geneTitration_meanKurt_100.csv
- __MACOSX/sourceData/figure5/meanSkewKurt/csv/._cotxn_geneTitration_meanKurt_100.csv
- sourceData/figure5/meanSkewKurt/csv/cotxn_geneTitration_meanKurt_7.csv
- sourceData/figure5/meanSkewKurt/csv/cotxn_geneTitration_counts_7.csv
- __MACOSX/sourceData/figure5/meanSkewKurt/csv/._cotxn_geneTitration_counts_7.csv
- sourceData/figure5/meanSkewKurt/csv/cotxn_geneTitration_counts_25.csv
- __MACOSX/sourceData/figure5/meanSkewKurt/csv/._cotxn_geneTitration_counts_25.csv
- sourceData/figure5/meanSkewKurt/csv/cotxn_geneTitration_meanSkew_100.csv
- __MACOSX/sourceData/figure5/meanSkewKurt/csv/._cotxn_geneTitration_meanSkew_100.csv
- sourceData/figure5/meanSkewKurt/csv/cotxn_geneTitration_meanSkew_50.csv
- sourceData/figure5/meanSkewKurt/csv/cotxn_geneTitration_counts_50.csv
- __MACOSX/sourceData/figure5/meanSkewKurt/csv/._cotxn_geneTitration_counts_50.csv
- sourceData/figure5/meanSkewKurt/csv/cotxn_geneTitration_counts_100.csv
- __MACOSX/sourceData/figure5/meanSkewKurt/csv/._cotxn_geneTitration_counts_100.csv
- sourceData/figure5/meanSkewKurt/csv/cotxn_geneTitration_meanSkew_25.csv
- __MACOSX/sourceData/figure5/meanSkewKurt/csv/._cotxn_geneTitration_meanSkew_25.csv
- sourceData/figure3/meanSkewKurt/csv/kurt_100nM_means.csv
- sourceData/figure3/meanSkewKurt/csv/.DS_Store
- __MACOSX/sourceData/figure3/meanSkewKurt/csv/._.DS_Store
- sourceData/figure3/meanSkewKurt/csv/counts_100nM.csv
- sourceData/figure3/meanSkewKurt/csv/kurt_PEG_means.csv
- sourceData/figure3/meanSkewKurt/csv/kurt_50nM_means.csv
- sourceData/figure3/meanSkewKurt/csv/skew_250nM_means.csv
- __MACOSX/sourceData/figure3/meanSkewKurt/csv/._skew_250nM_means.csv
- sourceData/figure3/meanSkewKurt/csv/skew_100nM_means.csv
- sourceData/figure3/meanSkewKurt/csv/skew_PEG_means.csv
- sourceData/figure3/meanSkewKurt/csv/counts_PEG.csv
- __MACOSX/sourceData/figure3/meanSkewKurt/csv/._counts_PEG.csv
- sourceData/figure3/meanSkewKurt/csv/skew_50nM_means.csv
- sourceData/figure3/meanSkewKurt/csv/kurt_250nM_means.csv
- sourceData/figure4/meanSkewKurt/csv/rnaTriggerTitration_counts_4.csv
- sourceData/figure4/meanSkewKurt/csv/rnaTriggerTitration_counts_1.csv
- sourceData/figure4/meanSkewKurt/csv/rnaTriggerTitration_meanSkew_1.csv
- sourceData/figure4/meanSkewKurt/csv/rnaTriggerTitration_meanSkew_4.csv
- sourceData/figure4/meanSkewKurt/csv/rnaTriggerTitration_meanKurt_1.csv
- sourceData/figure4/meanSkewKurt/csv/rnaTriggerTitration_meanKurt_4.csv
- sourceData/SIfigs/s24-65_radiiHist_skewKurtVSRad/csv/s34_s58_s59_RNaseH_025_finalData.csv
- sourceData/SIfigs/s24-65_radiiHist_skewKurtVSRad/csv/s37_s64_s65_RNaseH_1_finalData.csv
- sourceData/SIfigs/s24-65_radiiHist_skewKurtVSRad/csv/s30_s50_s51_gene_7p5nM_finalData.csv
- sourceData/SIfigs/s24-65_radiiHist_skewKurtVSRad/csv/s29_s48_s49_rnaTrigger_4x_finalData.csv
- sourceData/SIfigs/s24-65_radiiHist_skewKurtVSRad/csv/s27_s44_s45_twotile_100nM_peg_finalData.csv
- sourceData/SIfigs/s24-65_radiiHist_skewKurtVSRad/csv/s35_s60_s61_RNaseH_05_finalData.csv
- sourceData/SIfigs/s24-65_radiiHist_skewKurtVSRad/csv/s25_s40_s41_twotile_100nM_finalData.csv
- sourceData/SIfigs/s24-65_radiiHist_skewKurtVSRad/csv/s36_s62_s63_RNaseH_075_finalData.csv
- sourceData/SIfigs/s24-65_radiiHist_skewKurtVSRad/csv/s32_s54_s55_gene_50nM_finalData.csv
- sourceData/SIfigs/s24-65_radiiHist_skewKurtVSRad/csv/s26_s42_s43_twotile_250nM_finalData.csv
- sourceData/SIfigs/s24-65_radiiHist_skewKurtVSRad/csv/s33_s56_s57_gene_100nM_finalData.csv
- sourceData/SIfigs/s24-65_radiiHist_skewKurtVSRad/csv/s28_s46_s47_rnaTrigger_1x_finalData.csv
- sourceData/SIfigs/s24-65_radiiHist_skewKurtVSRad/csv/s24_s38_s39_twotile_50nM_finalData.csv
- sourceData/SIfigs/s24-65_radiiHist_skewKurtVSRad/csv/s31_s52_s53_gene_25nM_finalData.csv
- sourceData/SIfigs/s69/csv/s69_0h_profile_final.csv
- sourceData/SIfigs/s69/csv/s69_24h_profile_final.csv
- __MACOSX/sourceData/SIfigs/s69/csv/._s69_24h_profile_final.csv
- sourceData/SIfigs/s19-23_numberOfDroplets/csv/s23_cotxn_pegTitration_counts_2p5.csv
- __MACOSX/sourceData/SIfigs/s19-23_numberOfDroplets/csv/._s23_cotxn_pegTitration_counts_2p5.csv
- sourceData/SIfigs/s19-23_numberOfDroplets/csv/s23_cotxn_pegTitration_counts_5.csv
[truncated: 123 more entries]
