# Supplementary material for: Dynamic self-assembly of compartmentalized DNA nanotubes
Source: Nat Commun. 2021 Jun 11;12:3557. doi: 10.1038/s41467-021-23850-1 (PMC8196065; doi:10.1038/s41467-021-23850-1)
Supplement: Supplementary file 8 — Source Data [file 41467_2021_23850_MOESM8_ESM.zip › sourceData/figure5/fig5f_gene_50nM_finalData.xlsx]

## Sheet: Sheet1
	X (pixels)	Y (pixels)	Radius (pixels)	Time	Volume (pL)	skew	kurtosis	gene
3	791	1509	10	15	0.14	0.29799	0.01716	50
6	530	1620	10	15	0.14	0.96318	3.69987	50
8	1079	1205	10	15	0.14	0.83797	0.79768	50
11	1616	1839	10	15	0.14	0.44102	0.35945	50
12	709	1654	10	15	0.14	-0.17056	-0.9615	50
13	2028	1802	10	15	0.14	0.52364	-0.16196	50
16	1111	108	10	15	0.14	0.83389	1.37233	50
17	1183	729	10	15	0.14	0.56054	0.98304	50
19	1741	601	10	15	0.14	0.73116	0.39675	50
25	397	1661	10	15	0.14	0.75023	0.16164	50
26	413	1576	10	15	0.14	-0.32438	-0.32997	50
31	937	969	10	15	0.14	-0.28208	-0.78012	50
32	965	1212	10	15	0.14	-0.2169	-0.90424	50
33	1303	1217	10	15	0.14	-0.56102	-0.50872	50
40	554	1529	10	15	0.14	-0.16028	-0.79451	50
41	525	1238	10	15	0.14	-0.35385	-0.80594	50
42	1492	1900	10	15	0.14	-0.21352	-0.67982	50
48	1163	261	10	15	0.14	0.00254	-0.71847	50
49	112	848	10	15	0.14	-0.00389	-0.35083	50
50	334	1789	10	15	0.14	1.63319	8.90749	50
51	776	1871	10	15	0.14	0.96654	1.78005	50
61	1977	1019	10	15	0.14	0.73843	0.22919	50
62	679	876	10	15	0.14	0.93138	3.90783	50
63	1714	290	10	15	0.14	0.35791	0.42304	50
64	1503	110	10	15	0.14	0.9319	2.00881	50
75	437	970	10	15	0.14	1.61341	4.62202	50
76	1339	381	10	15	0.14	0.01745	-0.3282	50
77	1695	584	10	15	0.14	0.0225	-0.92266	50
78	479	1928	10	15	0.14	4.86767	29.7435	50
94	1132	1789	10	15	0.14	-0.22927	-0.73969	50
95	1646	1646	10	15	0.14	1.56203	7.30882	50
96	133	1304	10	15	0.14	0.09607	-0.40096	50
97	297	666	10	15	0.14	-0.39874	-0.66501	50
98	191	510	10	15	0.14	0.96833	1.08136	50
99	1071	375	10	15	0.14	0.71887	0.63553	50
100	335	252	10	15	0.14	1.84999	4.84417	50
111	952	260	10	15	0.14	1.10791	0.91849	50
112	1700	388	10	15	0.14	0.58715	0.46513	50
113	1423	525	10	15	0.14	0.10938	-0.12331	50
114	702	562	10	15	0.14	0.21863	-0.0227	50
115	1502	1178	10	15	0.14	0.16919	0.62744	50
116	392	1527	10	15	0.14	0.33828	0.04452	50
123	754	23	10	15	0.14	0.84312	1.36694	50
124	48	1991	10	15	0.14	-0.21632	-0.85333	50
135	1200	134	10	15	0.14	-0.27779	0.14995	50
136	107	1410	10	15	0.14	2.00326	9.5257	50
137	1677	1160	10	15	0.14	1.55902	5.26323	50
138	903	1122	10	15	0.14	0.12131	-0.04037	50
140	1646	155	10	15	0.14	3.06383	13.2825	50
141	1445	70	10	15	0.14	0.31679	0.30463	50
142	546	709	10	15	0.14	0.77881	-0.01628	50
143	1999	475	10	15	0.14	0.53447	1.51079	50
144	1676	219	10	15	0.14	2.52429	10.5774	50
145	1108	1423	10	15	0.14	0.51494	1.05761	50
146	532	1422	10	15	0.14	-0.42299	-0.49383	50
147	342	1853	10	15	0.14	1.8619	5.16663	50
148	1070	1993	10	15	0.14	-0.67134	0.21966	50
161	688	1905	10	15	0.14	0.06331	0.63054	50
162	1855	1447	10	15	0.14	0.71467	0.06859	50
163	1187	212	10	15	0.14	-0.20755	-0.7393	50
164	1032	152	10	15	0.14	1.88088	3.85289	50
165	859	80	10	15	0.14	-0.59645	0.90826	50
174	1471	1750	10	15	0.14	0.93858	4.37306	50
175	43	294	10	15	0.14	-0.20283	-0.9109	50
176	592	342	10	15	0.14	3.7077	18.8603	50
177	1812	420	10	15	0.14	0.08886	0.14799	50
178	1347	425	10	15	0.14	0.09953	0.20686	50
179	1021	528	10	15	0.14	1.71734	3.1155	50
180	1086	637	10	15	0.14	1.9582	11.0787	50
181	463	710	10	15	0.14	0.78485	1.46916	50
182	131	1280	10	15	0.14	0.14552	0.01107	50
183	1671	1401	10	15	0.14	-0.61435	-0.40962	50
184	1276	1911	10	15	0.14	2.13352	8.63656	50
185	140	1486	10	15	0.14	-0.17779	-0.85693	50
186	233	1819	10	15	0.14	3.0381	11.913	50
198	218	1673	10	15	0.14	4.32503	32.708	50
199	1961	1757	10	15	0.14	0.61438	1.57537	50
200	1395	1172	10	15	0.14	1.95883	11.7507	50
201	363	813	10	15	0.14	-0.352	-0.81793	50
202	970	720	10	15	0.14	3.72815	19.6413	50
203	1873	371	10	15	0.14	-0.63127	0.25903	50
204	1148	1326	10	15	0.14	0.78231	0.83133	50
205	1121	1333	10	15	0.14	-0.61676	0.03415	50
206	1192	1390	10	15	0.14	0.86995	0.92628	50
207	688	1574	10	15	0.14	-0.13592	-0.64558	50
208	767	504	10	15	0.14	-0.2808	-0.68366	50
209	165	291	10	15	0.14	0.93475	2.47745	50
222	524	595	10	15	0.14	3.00195	9.88644	50
223	1438	178	10	15	0.14	0.16165	0.16323	50
224	1556	1928	10	15	0.14	2.94764	11.0491	50
225	862	1641	10	15	0.14	-0.46379	-0.92995	50
226	380	1512	10	15	0.14	2.10076	6.98364	50
227	408	1459	10	15	0.14	1.06881	4.88873	50
228	367	901	10	15	0.14	1.71476	10.243	50
229	118	152	10	15	0.14	2.72538	7.93468	50
235	1965	1234	10	15	0.14	-0.29691	-0.42982	50
236	681	1922	10	15	0.14	0.31448	0.0387	50
237	820	1912	10	15	0.14	0.08036	1.38299	50
238	1070	1764	10	15	0.14	-0.71655	0.26572	50
239	868	1623	10	15	0.14	-0.45108	-0.24555	50
240	791	1309	10	15	0.14	0.95953	1.12166	50
241	1541	20	10	15	0.14	2.85597	10.0553	50
242	134	25	10	15	0.14	-0.33938	-0.57988	50
243	566	202	10	15	0.14	3.2878	19.1367	50
244	18	462	10	15	0.14	-0.22336	-0.29577	50
245	875	587	10	15	0.14	-0.12105	0.47656	50
246	1595	620	10	15	0.14	2.19927	7.99729	50
247	1576	710	10	15	0.14	0.23923	0.07873	50
248	387	817	10	15	0.14	2.00447	4.53145	50
249	155	863	10	15	0.14	1.48357	6.23968	50
250	711	884	10	15	0.14	1.14897	0.88307	50
251	310	1155	10	15	0.14	0.12924	1.63526	50
260	734	1269	10	15	0.14	-0.14369	-0.15626	50
261	1088	595	10	15	0.14	0.73949	0.64037	50
262	1257	677	10	15	0.14	-0.14841	0.09532	50
263	955	756	10	15	0.14	-0.23914	-0.09698	50
264	21	782	10	15	0.14	-0.0606	-0.89234	50
265	929	517	10	15	0.14	3.30268	12.2974	50
266	356	1293	10	15	0.14	-0.71394	-0.52414	50
267	1626	1297	10	15	0.14	-0.54596	-0.28528	50
268	923	1635	10	15	0.14	0.80405	2.93237	50
269	65	1721	10	15	0.14	1.41508	2.89169	50
270	1793	1736	10	15	0.14	-0.65409	0.15001	50
271	461	1817	10	15	0.14	1.35088	5.40937	50
272	1345	1574	10	15	0.14	-0.24107	-0.59487	50
273	999	372	10	15	0.14	-0.22391	0.04575	50
274	1032	458	10	15	0.14	-0.55534	-0.14199	50
275	1379	124	10	15	0.14	0.8012	2.31208	50
276	1448	198	10	15	0.14	0.06804	-0.502	50
277	563	232	10	15	0.14	-0.3771	0.02572	50
278	191	261	10	15	0.14	-0.55218	-0.38034	50
279	1042	267	10	15	0.14	0.21705	-0.38676	50
280	1919	354	10	15	0.14	0.72896	1.08204	50
287	1900	458	10	15	0.14	0.07329	-0.42105	50
288	1093	305	10	15	0.14	-0.45392	0.00617	50
289	1776	72	10	15	0.14	0.14349	-0.60624	50
290	678	910	10	15	0.14	0.56317	0.95217	50
291	1506	1333	10	15	0.14	-0.48035	-0.25346	50
292	500	1338	10	15	0.14	0.29049	1.47579	50
293	910	1442	10	15	0.14	0.1913	0.49095	50
294	446	639	10	15	0.14	3.07966	28.6633	50
295	169	1598	10	15	0.14	-0.16545	0.18229	50
296	1317	463	10	15	0.14	-0.63314	-0.31872	50
297	437	664	10	15	0.14	-0.68473	-0.11123	50
298	896	688	10	15	0.14	-0.04626	-0.48672	50
299	39	779	10	15	0.14	0.08525	-0.70354	50
300	578	1743	10	15	0.14	-0.07429	-0.19963	50
301	269	2030	10	15	0.14	-0.23206	0.34905	50
307	1403	283	10	15	0.14	2.93557	9.50452	50
308	1236	716	10	15	0.14	2.95776	8.83301	50
309	1110	1309	10	15	0.14	2.18017	4.3288	50
310	1933	381	10	15	0.14	1.12687	3.42173	50
311	366	924	10	15	0.14	-0.14725	-0.32189	50
312	1318	509	10	15	0.14	0.08792	-0.25507	50
313	730	1481	10	15	0.14	1.55051	4.03068	50
314	20	1703	10	15	0.14	0.00311	1.20308	50
315	203	1453	10	15	0.14	-0.58555	-0.03439	50
316	700	1438	10	15	0.14	0.02944	0.48817	50
321	1900	1106	10	15	0.14	-0.49655	-0.52868	50
322	338	62	10	15	0.14	2.02936	3.74255	50
323	1677	31	10	15	0.14	-0.03029	-0.04351	50
324	1104	1093	10	15	0.14	0.62033	1.3721	50
325	594	541	10	15	0.14	-0.35932	0.04781	50
326	1444	1012	10	15	0.14	-0.36335	-0.45474	50
327	1781	913	10	15	0.14	2.72227	14.6928	50
328	473	906	10	15	0.14	1.31297	5.7028	50
329	1576	905	10	15	0.14	-0.13856	0.54978	50
330	1208	598	10	15	0.14	-0.19274	-0.99926	50
331	679	1456	10	15	0.14	-0.66335	-0.13096	50
332	1133	513	10	15	0.14	2.00411	11.3037	50
333	852	493	10	15	0.14	-0.41905	-0.17605	50
334	103	1230	10	15	0.14	3.28344	12.5187	50
335	1191	364	10	15	0.14	2.56142	7.55267	50
336	892	288	10	15	0.14	-0.49297	-0.70805	50
337	372	252	10	15	0.14	0.51042	3.28823	50
338	19	1320	10	15	0.14	-0.17544	0.59497	50
339	771	211	10	15	0.14	0.84531	3.16176	50
340	479	170	10	15	0.14	-0.5838	0.56596	50
341	1716	1355	10	15	0.14	-0.4009	-0.34047	50
342	650	478	10	15	0.14	3.00329	10.8327	50
343	527	1310	10	15	0.14	1.31437	5.75169	50
344	1808	1655	10	15	0.14	-0.60855	-0.28632	50
345	1174	1960	10	15	0.14	-0.13904	-1.07642	50
346	605	1878	10	15	0.14	2.53786	7.39066	50
347	1853	1804	10	15	0.14	-0.42666	-0.33279	50
348	1565	1796	10	15	0.14	0.57598	0.48117	50
349	1384	1689	10	15	0.14	-0.58203	-0.52886	50
4	1517	931	11	15	0.19	0.88023	1.73513	50
7	236	1784	11	15	0.19	0.82965	0.56265	50
10	787	1242	11	15	0.19	1.02912	2.23317	50
18	668	1187	11	15	0.19	-0.04099	-0.43281	50
22	1976	1621	11	15	0.19	0.83553	3.30669	50
23	33	758	11	15	0.19	-0.19056	-0.91439	50
24	528	1013	11	15	0.19	0.56018	0.81504	50
29	1331	714	11	15	0.19	-0.19893	-0.52874	50
30	1955	1708	11	15	0.19	0.01183	-0.72438	50
36	73	1252	11	15	0.19	1.56209	7.26837	50
37	787	595	11	15	0.19	0.41898	-0.38673	50
56	862	1969	11	15	0.19	3.90171	28.8436	50
57	1680	1927	11	15	0.19	-0.14643	-0.66437	50
58	1215	1900	11	15	0.19	-0.23709	-0.64396	50
59	1803	1498	11	15	0.19	-0.09069	-0.81457	50
65	334	1021	11	15	0.19	0.23158	1.20608	50
69	971	992	11	15	0.19	0.73059	0.62309	50
70	1749	700	11	15	0.19	0.10282	-0.12962	50
80	158	1011	11	15	0.19	-0.3127	-0.83683	50
84	1356	267	11	15	0.19	0.23417	-0.39921	50
85	245	739	11	15	0.19	1.60047	3.43924	50
93	1015	700	11	15	0.19	2.55313	8.21594	50
105	375	1791	11	15	0.19	0.92615	4.22408	50
106	82	1943	11	15	0.19	2.03961	11.6061	50
107	244	707	11	15	0.19	0.63733	-0.21643	50
108	872	1226	11	15	0.19	2.60208	7.38151	50
118	1922	614	11	15	0.19	1.10859	1.39791	50
119	557	1445	11	15	0.19	0.77626	0.73289	50
120	1950	838	11	15	0.19	0.01442	-0.63367	50
128	804	1168	11	15	0.19	1.24979	5.16763	50
129	831	758	11	15	0.19	0.56035	1.31861	50
150	1373	1903	11	15	0.19	-0.14781	-0.84267	50
151	183	1660	11	15	0.19	-0.34191	-0.7284	50
152	124	1620	11	15	0.19	0.98415	0.56891	50
153	1340	1551	11	15	0.19	0.09246	-0.04096	50
166	1976	204	11	15	0.19	0.12534	-0.16316	50
169	1691	893	11	15	0.19	0.5416	2.3562	50
170	969	1156	11	15	0.19	0.75516	2.09635	50
191	1526	212	11	15	0.19	-0.30747	-0.37431	50
193	771	355	11	15	0.19	-0.46924	0.11868	50
194	761	599	11	15	0.19	0.4011	0.05716	50
213	1948	1104	11	15	0.19	-0.03499	-0.63612	50
214	1178	37	11	15	0.19	-0.09464	-0.72403	50
232	380	330	11	15	0.19	0.73951	0.66161	50
233	1131	822	11	15	0.19	2.46496	7.04578	50
234	1869	1075	11	15	0.19	1.63694	4.42764	50
254	1144	1761	11	15	0.19	-0.32063	-0.65507	50
257	1783	735	11	15	0.19	-0.44705	-0.44112	50
258	352	829	11	15	0.19	-0.00796	-0.80171	50
259	372	830	11	15	0.19	0.28486	-0.13497	50
282	534	1760	11	15	0.19	1.1034	0.93043	50
283	1747	31	11	15	0.19	-0.15337	-0.66929	50
284	800	1275	11	15	0.19	2.21186	4.94925	50
285	965	682	11	15	0.19	3.25978	11.3114	50
317	572	774	11	15	0.19	-0.29168	-0.85989	50
318	476	378	11	15	0.19	3.1631	14.7138	50
319	446	1809	11	15	0.19	1.16749	0.52278	50
350	992	356	11	15	0.19	0.21849	-0.4279	50
0	1298	453	12	15	0.25	0.32949	-0.34652	50
1	303	1971	12	15	0.25	0.29241	0.08402	50
2	1613	1937	12	15	0.25	0.27772	-0.52644	50
5	237	1044	12	15	0.25	1.01252	1.17135	50
9	991	1569	12	15	0.25	0.92143	0.98891	50
15	99	1467	12	15	0.25	1.4763	5.1298	50
28	389	1416	12	15	0.25	0.25563	0.53365	50
35	846	854	12	15	0.25	0.35468	0.01659	50
38	627	1038	12	15	0.25	0.81763	2.29203	50
43	429	1443	12	15	0.25	0.17678	1.02153	50
44	56	490	12	15	0.25	2.86286	16.3668	50
54	69	1052	12	15	0.25	-0.13379	-0.94006	50
55	316	116	12	15	0.25	-0.27364	-0.68173	50
66	1434	122	12	15	0.25	1.07359	7.07413	50
67	1029	758	12	15	0.25	0.73419	1.44918	50
68	364	1493	12	15	0.25	2.3213	13.7715	50
81	1848	1933	12	15	0.25	-0.59122	-0.14816	50
82	470	1581	12	15	0.25	2.41208	6.45707	50
92	163	523	12	15	0.25	1.13873	2.43379	50
109	294	1099	12	15	0.25	3.50712	14.5165	50
110	146	701	12	15	0.25	1.04821	2.59292	50
121	594	1316	12	15	0.25	0.61863	-0.05101	50
122	128	1835	12	15	0.25	0.80139	0.49181	50
127	1260	1044	12	15	0.25	-0.09591	-0.81071	50
130	67	1016	12	15	0.25	1.72331	10.4422	50
131	630	466	12	15	0.25	-0.08036	-0.60968	50
132	1861	274	12	15	0.25	0.24229	-0.31255	50
133	116	1782	12	15	0.25	-0.1277	-0.50561	50
154	431	1553	12	15	0.25	1.31225	5.98678	50
155	1056	33	12	15	0.25	0.36986	0.38761	50
156	618	1507	12	15	0.25	4.13774	30.2127	50
157	251	1926	12	15	0.25	3.30547	16.0498	50
167	1455	1569	12	15	0.25	-0.29345	-0.67226	50
168	634	696	12	15	0.25	0.45516	0.07691	50
187	667	290	12	15	0.25	0.72042	2.10629	50
188	411	872	12	15	0.25	1.28574	2.85318	50
189	1196	1364	12	15	0.25	-0.21954	-0.82488	50
190	1581	1637	12	15	0.25	3.20497	20.881	50
192	143	1458	12	15	0.25	0.70946	0.37987	50
210	405	641	12	15	0.25	0.67897	0.52914	50
211	31	926	12	15	0.25	2.77118	21.6498	50
212	374	1304	12	15	0.25	-0.28461	-0.48815	50
217	523	1894	12	15	0.25	2.03131	10.0566	50
218	416	376	12	15	0.25	1.22911	3.70248	50
219	740	364	12	15	0.25	5.62208	40.5054	50
220	1011	355	12	15	0.25	1.37324	8.17311	50
221	1270	87	12	15	0.25	-0.15636	-0.30258	50
231	651	2008	12	15	0.25	1.98259	8.82069	50
255	983	53	12	15	0.25	1.11506	2.53006	50
256	708	341	12	15	0.25	3.80168	20.8669	50
302	375	1684	12	15	0.25	0.46814	2.59582	50
303	848	2040	12	15	0.25	0.4013	1.61333	50
304	90	547	12	15	0.25	-0.71738	0.79487	50
305	1069	1738	12	15	0.25	-0.17564	-0.09477	50
14	189	155	13	15	0.31	1.09812	1.06547	50
21	314	1583	13	15	0.31	0.68325	0.81889	50
39	37	25	13	15	0.31	1.03688	1.40257	50
45	1399	1420	13	15	0.31	0.19891	0.64686	50
46	1287	519	13	15	0.31	-0.07695	-0.70731	50
60	1334	1433	13	15	0.31	0.49804	-0.17184	50
71	80	933	13	15	0.31	1.02652	4.76293	50
72	1056	62	13	15	0.31	0.13357	-0.89476	50
73	1991	1826	13	15	0.31	-0.17657	-0.83655	50
79	191	2010	13	15	0.31	-0.30185	-0.86474	50
90	488	123	13	15	0.31	0.87047	3.9031	50
91	248	903	13	15	0.31	3.64791	16.0271	50
104	283	720	13	15	0.31	-0.13631	-0.94186	50
117	466	486	13	15	0.31	0.43626	1.11153	50
125	989	1091	13	15	0.31	0.01935	-0.5512	50
126	1278	885	13	15	0.31	3.89696	22.3506	50
139	666	1025	13	15	0.31	-0.25977	-0.8091	50
158	689	1860	13	15	0.31	2.95004	13.3357	50
159	1980	1332	13	15	0.31	-0.35235	-0.68937	50
160	1270	1311	13	15	0.31	-0.14705	0.695	50
171	522	473	13	15	0.31	4.0704	20.4898	50
172	1894	362	13	15	0.31	-0.29996	-0.87017	50
195	93	734	13	15	0.31	-0.21565	-0.82327	50
196	703	1354	13	15	0.31	-0.00747	0.04094	50
197	80	265	13	15	0.31	0.48122	-0.22489	50
216	312	882	13	15	0.31	4.55097	26.4094	50
230	377	1544	13	15	0.31	2.40123	10.255	50
281	329	485	13	15	0.31	2.00529	8.50656	50
306	1525	699	13	15	0.31	2.62943	11.2434	50
320	771	1288	13	15	0.31	0.499	3.75565	50
351	1096	460	13	15	0.31	3.75694	26.2023	50
34	426	1809	14	15	0.39	0.92401	1.27155	50
47	1537	1362	14	15	0.39	-0.17589	-0.79287	50
74	1049	836	14	15	0.39	1.57155	11.027	50
86	796	1083	14	15	0.39	0.33848	0.72813	50
87	853	690	14	15	0.39	-0.251	-0.94131	50
88	286	526	14	15	0.39	-0.2014	-0.7069	50
89	216	850	14	15	0.39	0.55121	1.43378	50
102	507	226	14	15	0.39	1.65666	4.83212	50
103	230	1570	14	15	0.39	0.84707	3.70652	50
134	405	574	14	15	0.39	2.0446	5.0195	50
149	1278	852	14	15	0.39	0.3498	-0.02286	50
173	128	254	14	15	0.39	-0.2854	-0.74994	50
215	557	430	14	15	0.39	1.07174	5.54639	50
253	691	1323	14	15	0.39	-0.29305	0.33116	50
20	395	1073	15	15	0.48	-0.08143	-0.40588	50
83	90	517	15	15	0.48	-0.09288	0.11872	50
286	1548	747	15	15	0.48	1.25945	6.04498	50
27	465	616	16	15	0.58	3.35401	14.0851	50
52	170	471	16	15	0.58	-0.32196	-0.84828	50
53	1352	144	16	15	0.58	-0.07637	-0.92415	50
101	889	1790	16	15	0.58	-0.31703	-0.86547	50
252	675	1722	17	15	0.7	3.7151	27.8806	50
353	549	1735	21	15	1.31	1.97165	6.18217	50
356	1752	896	21	15	1.31	0.84778	6.74202	50
355	1604	998	23	15	1.73	-0.06458	-1.05991	50
357	1429	1376	24	15	1.96	0.306	-0.80583	50
352	1630	1098	27	15	2.79	1.90061	9.23866	50
354	1479	297	28	15	3.11	0.94572	2.01957	50
360	831	1345	32	15	4.65	1.84293	7.12177	50
359	1122	407	35	15	6.08	-0.11175	-1.0506	50
358	1705	773	39	15	8.41	-0.34249	-0.88425	50
361	734	1952	39	15	8.41	3.14479	17.5058	50
362	1342	1301	45	15	12.92	-0.10369	-0.91509	50
0	1349	263	10	30	0.14	1.13394	1.22899	50
1	471	1924	10	30	0.14	-0.18427	-1.03482	50
2	1184	1386	10	30	0.14	-0.22655	-0.99817	50
3	1228	712	10	30	0.14	0.67535	2.89274	50
6	1217	1665	10	30	0.14	1.01385	1.35963	50
8	118	1832	10	30	0.14	1.08289	1.39582	50
9	99	1406	10	30	0.14	1.21985	2.51802	50
14	429	966	10	30	0.14	2.20453	9.7407	50
21	793	1271	10	30	0.14	1.68645	4.21166	50
22	517	1234	10	30	0.14	1.71737	11.4057	50
23	39	1986	10	30	0.14	1.28127	2.57573	50
24	822	753	10	30	0.14	1.5724	3.35395	50
31	1124	1785	10	30	0.14	-0.06633	-0.21056	50
32	1803	416	10	30	0.14	1.19118	3.23385	50
33	957	1207	10	30	0.14	0.97777	3.83681	50
34	1023	148	10	30	0.14	0.29777	1.62607	50
35	1062	370	10	30	0.14	-0.24804	-0.40963	50
41	1439	193	10	30	0.14	-0.17582	-0.54094	50
47	701	1649	10	30	0.14	1.60947	3.19278	50
48	405	1572	10	30	0.14	-0.32701	-0.58396	50
49	1078	633	10	30	0.14	0.56094	2.25493	50
50	1587	615	10	30	0.14	0.25946	0.28035	50
51	219	416	10	30	0.14	1.01629	3.92022	50
52	377	373	10	30	0.14	1.07368	2.7007	50
53	746	19	10	30	0.14	1.46855	6.58007	50
54	56	1717	10	30	0.14	1.96375	8.1934	50
67	373	325	10	30	0.14	-0.22949	-0.81556	50
68	288	663	10	30	0.14	1.76188	5.82421	50
69	1548	1924	10	30	0.14	1.21968	1.5882	50
83	225	1815	10	30	0.14	0.56096	0.79955	50
84	1692	384	10	30	0.14	2.21649	11.7882	50
85	558	198	10	30	0.14	-0.47042	-0.22042	50
86	1706	286	10	30	0.14	1.78734	6.31478	50
97	1035	263	10	30	0.14	0.55081	1.21839	50
98	921	513	10	30	0.14	-0.24513	-0.83862	50
99	888	685	10	30	0.14	0.97712	3.66039	50
100	1969	1014	10	30	0.14	-0.08333	-0.40272	50
101	1178	209	10	30	0.14	2.42423	11.5873	50
102	1638	151	10	30	0.14	3.93026	19.3762	50
103	1669	1158	10	30	0.14	0.38154	1.26041	50
104	132	1482	10	30	0.14	1.91815	9.57259	50
112	1338	1857	10	30	0.14	0.70035	1.27282	50
113	943	156	10	30	0.14	3.51297	14.8116	50
114	210	1669	10	30	0.14	-0.35903	-0.6642	50
115	1968	200	10	30	0.14	1.18549	1.65713	50
116	1567	706	10	30	0.14	-0.30834	-0.67746	50
117	670	872	10	30	0.14	1.17051	5.74672	50
118	162	1080	10	30	0.14	-0.17655	-0.81944	50
119	783	1504	10	30	0.14	2.6162	9.06482	50
120	1266	1907	10	30	0.14	0.48933	1.34978	50
131	1533	15	10	30	0.14	-0.08119	-0.74808	50
132	126	20	10	30	0.14	-0.17868	0.28325	50
133	673	1918	10	30	0.14	2.29632	9.7486	50
134	389	1657	10	30	0.14	0.79023	1.59603	50
135	94	1226	10	30	0.14	0.66991	1.08009	50
136	1294	1213	10	30	0.14	-0.41756	-0.63837	50
137	1911	306	10	30	0.14	-0.40858	-0.44488	50
138	408	369	10	30	0.14	-0.2784	-0.74464	50
139	1095	1086	10	30	0.14	0.36002	1.75864	50
140	1636	485	10	30	0.14	0.99582	4.51881	50
148	680	1570	10	30	0.14	-0.27101	-0.81493	50
149	782	1304	10	30	0.14	1.63534	5.13817	50
150	1928	323	10	30	0.14	0.42878	0.44623	50
151	1436	65	10	30	0.14	-0.12464	-0.79641	50
163	752	595	10	30	0.14	-0.30671	-0.78015	50
164	1130	787	10	30	0.14	-0.5418	0.1057	50
165	1411	870	10	30	0.14	-0.53602	-0.1466	50
166	670	906	10	30	0.14	0.92525	2.25941	50
167	47	487	10	30	0.14	1.73284	6.75631	50
168	759	500	10	30	0.14	0.99519	0.5383	50
169	1774	730	10	30	0.14	-0.43756	-0.41351	50
170	963	718	10	30	0.14	0.57018	2.42833	50
171	1608	1835	10	30	0.14	1.29007	2.18695	50
172	1495	105	10	30	0.14	0.00987	-0.68178	50
173	1664	1071	10	30	0.14	0.71574	4.52469	50
174	1103	1502	10	30	0.14	1.61156	4.34823	50
175	1462	1745	10	30	0.14	-0.26229	-0.68903	50
176	1953	1753	10	30	0.14	0.08029	0.3785	50
190	903	420	10	30	0.14	-0.2261	1.51103	50
191	694	2031	10	30	0.14	0.48257	2.3938	50
192	1395	279	10	30	0.14	0.13529	-0.29194	50
193	1776	507	10	30	0.14	4.33714	25.6239	50
194	586	535	10	30	0.14	-0.43416	0.30435	50
195	1022	753	10	30	0.14	1.40352	2.09569	50
196	1138	1322	10	30	0.14	1.29115	2.41366	50
197	262	1178	10	30	0.14	-0.42358	-0.39399	50
198	73	1938	10	30	0.14	1.86937	4.28221	50
211	1944	55	10	30	0.14	0.50658	-0.07659	50
212	1981	1819	10	30	0.14	1.96116	3.9096	50
213	1013	524	10	30	0.14	1.57973	2.33662	50
214	1212	347	10	30	0.14	4.14366	27.1681	50
217	1837	200	10	30	0.14	-0.5427	-0.27602	50
218	1102	104	10	30	0.14	3.4596	14.007	50
219	796	518	10	30	0.14	-0.00016	0.94799	50
220	1925	377	10	30	0.14	-0.05982	0.65404	50
221	159	288	10	30	0.14	-0.21678	-0.62502	50
222	1416	521	10	30	0.14	0.06831	-0.13243	50
223	929	611	10	30	0.14	2.3983	7.0398	50
224	237	736	10	30	0.14	2.29923	6.26035	50
225	1939	1100	10	30	0.14	0.14982	-0.3778	50
230	1499	1330	10	30	0.14	0.07533	0.01434	50
231	516	590	10	30	0.14	4.16506	23.5607	50
232	695	1098	10	30	0.14	4.27518	21.8172	50
233	1617	1291	10	30	0.14	0.42114	1.1207	50
234	961	1789	10	30	0.14	2.58217	11.1632	50
235	400	1454	10	30	0.14	2.5183	10.9137	50
236	1708	1353	10	30	0.14	0.84321	2.65805	50
237	125	1300	10	30	0.14	3.3497	16.8494	50
238	1123	508	10	30	0.14	1.71253	8.08941	50
242	86	22	10	30	0.14	-0.30149	2.66733	50
243	402	139	10	30	0.14	-0.59974	1.93607	50
244	1060	1991	10	30	0.14	0.24289	0.91982	50
245	358	920	10	30	0.14	-0.47303	-0.32039	50
246	1113	1327	10	30	0.14	1.69324	8.86161	50
247	15	1317	10	30	0.14	2.04961	6.9446	50
248	1103	1303	10	30	0.14	3.80057	20.9753	50
249	864	1221	10	30	0.14	1.9804	3.8593	50
250	1532	1052	10	30	0.14	0.89743	2.1112	50
251	1674	928	10	30	0.14	0.71241	2.48895	50
252	1948	1345	10	30	0.14	0.92569	1.04764	50
253	528	722	10	30	0.14	0.81412	1.59854	50
254	1034	524	10	30	0.14	2.68858	9.90585	50
255	726	484	10	30	0.14	1.76691	6.20767	50
256	1991	470	10	30	0.14	0.38773	1.40277	50
257	1894	456	10	30	0.14	-0.09744	0.76125	50
258	1525	261	10	30	0.14	0.30896	-0.33566	50
259	417	1460	10	30	0.14	1.76287	3.70255	50
260	1485	1896	10	30	0.14	5.16568	34.499	50
270	1309	505	10	30	0.14	0.88744	1.48673	50
271	690	1433	10	30	0.14	0.24324	0.29504	50
272	329	58	10	30	0.14	1.69309	2.70669	50
273	1087	435	10	30	0.14	0.90482	0.71171	50
274	2015	455	10	30	0.14	-0.20021	-1.02894	50
275	38	552	10	30	0.14	-0.23787	0.73835	50
276	955	676	10	30	0.14	1.68851	2.04379	50
277	1063	704	10	30	0.14	1.06962	3.90613	50
278	451	920	10	30	0.14	2.13218	4.87004	50
279	1725	942	10	30	0.14	1.01862	3.21611	50
280	1159	838	10	30	0.14	0.89785	1.14977	50
281	860	1616	10	30	0.14	1.82181	5.35094	50
282	1683	1859	10	30	0.14	-0.35661	-0.75965	50
283	747	1478	10	30	0.14	-0.30371	-0.17605	50
284	367	1704	10	30	0.14	2.21963	7.80451	50
285	1801	1653	10	30	0.14	0.22654	1.22635	50
286	704	1522	10	30	0.14	0.15557	1.33009	50
287	1043	1508	10	30	0.14	0.21887	1.05733	50
288	370	1506	10	30	0.14	0.99449	3.74812	50
289	2043	1482	10	30	0.14	0.38153	1.28595	50
295	1561	1299	10	30	0.14	2.02069	7.83665	50
296	539	930	10	30	0.14	1.29172	2.1839	50
297	930	964	10	30	0.14	2.63688	8.77834	50
298	355	965	10	30	0.14	0.75034	2.20408	50
299	1063	984	10	30	0.14	0.76271	3.00715	50
300	1370	1239	10	30	0.14	-0.18288	-0.09987	50
301	1193	131	10	30	0.14	3.75394	15.386	50
302	810	1708	10	30	0.14	-0.50621	-0.6448	50
303	1784	1731	10	30	0.14	3.57824	15.9691	50
304	1641	1798	10	30	0.14	1.17146	4.3171	50
305	454	1845	10	30	0.14	0.69316	3.25125	50
306	109	149	10	30	0.14	1.9262	4.98926	50
307	567	2037	10	30	0.14	-0.45288	-0.30681	50
308	1568	900	10	30	0.14	-0.15257	0.65153	50
309	1377	839	10	30	0.14	3.05386	11.3112	50
310	773	835	10	30	0.14	0.11215	1.4518	50
311	1994	732	10	30	0.14	0.03209	0.42892	50
312	182	686	10	30	0.14	0.47688	0.66445	50
313	868	583	10	30	0.14	1.33225	3.90261	50
314	802	216	10	30	0.14	2.9817	14.1252	50
315	763	207	10	30	0.14	2.14469	11.9433	50
319	632	1634	10	30	0.14	0.03053	0.02831	50
320	1446	1951	10	30	0.14	-0.17677	0.18855	50
321	453	1811	10	30	0.14	0.37085	1.29208	50
322	326	1784	10	30	0.14	3.50306	14.1635	50
323	360	1742	10	30	0.14	-0.36475	-0.91361	50
324	1246	1683	10	30	0.14	-0.07613	-0.02296	50
325	1752	1516	10	30	0.14	2.59037	7.46673	50
326	698	1536	10	30	0.14	1.05735	2.97812	50
327	360	249	10	30	0.14	2.23207	5.38111	50
328	536	470	10	30	0.14	0.03395	0.53867	50
329	922	1505	10	30	0.14	0.36828	0.99443	50
330	1372	376	10	30	0.14	3.0298	12.4331	50
331	659	112	10	30	0.14	4.49056	26.3654	50
332	1672	23	10	30	0.14	0.9873	3.82407	50
333	1912	512	10	30	0.14	-0.63738	-0.27501	50
334	754	1066	10	30	0.14	3.34772	13.6136	50
335	1015	905	10	30	0.14	2.45897	7.99465	50
336	711	1472	10	30	0.14	0.15118	-0.64137	50
337	245	1331	10	30	0.14	0.40044	1.75087	50
338	437	635	10	30	0.14	-0.05257	-0.302	50
339	518	1303	10	30	0.14	1.84629	6.36104	50
340	1161	1298	10	30	0.14	0.71134	1.37464	50
341	324	1049	10	30	0.14	0.538	2.19322	50
342	1686	1315	10	30	0.14	0.96825	2.40062	50
343	1939	724	10	30	0.14	-0.13325	-0.59089	50
344	1247	671	10	30	0.14	0.16554	0.24739	50
7	1741	696	11	30	0.19	-0.33288	-0.70111	50
18	519	1009	11	30	0.19	1.3455	6.64561	50
19	1967	1616	11	30	0.19	0.29808	0.79442	50
26	468	373	11	30	0.19	0.95014	1.25316	50
27	1947	1703	11	30	0.19	2.32779	13.0785	50
36	514	1890	11	30	0.19	1.0777	1.07813	50
37	65	1247	11	30	0.19	-0.02589	-0.48901	50
44	1682	888	11	30	0.19	-0.15438	-0.67647	50
45	1847	1442	11	30	0.19	1.40173	5.95113	50
56	1509	926	11	30	0.19	-0.20736	-0.81251	50
58	854	1965	11	30	0.19	2.09642	12.0101	50
59	333	1848	11	30	0.19	0.05799	-0.38232	50
60	228	1779	11	30	0.19	-0.34936	-0.18531	50
61	108	1776	11	30	0.19	0.97301	1.92999	50
63	1914	609	11	30	0.19	1.95686	6.47179	50
71	1519	209	11	30	0.19	-0.38835	-0.38909	50
72	1687	580	11	30	0.19	1.22218	3.82047	50
73	25	754	11	30	0.19	0.99105	2.07932	50
74	778	1238	11	30	0.19	-0.36519	-0.69743	50
78	184	258	11	30	0.19	1.24013	1.59552	50
80	963	986	11	30	0.19	1.11912	3.25079	50
81	1060	1733	11	30	0.19	0.96913	1.76437	50
91	1388	1169	11	30	0.19	1.05658	4.89273	50
92	1006	695	11	30	0.19	1.53285	2.81558	50
93	944	256	11	30	0.19	0.03645	-0.19948	50
108	960	1152	11	30	0.19	2.4431	12.9101	50
109	1207	1896	11	30	0.19	-0.13606	-1.04572	50
122	779	591	11	30	0.19	1.0103	1.67614	50
124	796	1163	11	30	0.19	-0.33777	-0.83237	50
142	1495	1173	11	30	0.19	0.56935	-0.56326	50
152	1671	1922	11	30	0.19	0.05708	-0.10127	50
158	1637	1643	11	30	0.19	0.00564	0.17158	50
159	236	703	11	30	0.19	2.81773	12.1006	50
177	366	1680	11	30	0.19	-0.10182	-0.00532	50
181	1872	1438	11	30	0.19	-0.2349	-0.89012	50
182	702	879	11	30	0.19	0.64592	3.19069	50
183	563	770	11	30	0.19	-0.36692	-0.66706	50
184	1331	1547	11	30	0.19	1.05792	2.1104	50
185	1733	598	11	30	0.19	5.3166	39.6737	50
201	1392	1417	11	30	0.19	1.10971	1.17656	50
202	763	352	11	30	0.19	1.75199	2.57138	50
207	2019	1797	11	30	0.19	0.71609	2.26947	50
208	549	1440	11	30	0.19	4.36846	26.6864	50
209	585	337	11	30	0.19	0.30916	0.91911	50
210	767	1866	11	30	0.19	0.25314	2.5244	50
216	174	1657	11	30	0.19	2.24321	7.35377	50
229	1047	60	11	30	0.19	0.08194	-0.44814	50
262	1323	708	11	30	0.19	1.18555	4.25841	50
263	301	506	11	30	0.19	0.05767	-0.74011	50
264	1422	642	11	30	0.19	1.00207	3.47534	50
265	1737	26	11	30	0.19	2.56134	8.52831	50
291	190	1670	11	30	0.19	1.02302	2.06409	50
292	1342	703	11	30	0.19	0.26532	-0.21697	50
293	1497	1520	11	30	0.19	0.9099	2.52316	50
318	352	1695	11	30	0.19	2.15122	8.83809	50
347	822	211	11	30	0.19	0.82565	1.88367	50
348	327	1017	11	30	0.19	5.12965	36.6984	50
350	560	449	11	30	0.19	0.61737	0.37209	50
351	33	1199	11	30	0.19	-0.23347	-0.90757	50
352	1122	818	11	30	0.19	2.35163	6.39117	50
355	353	1259	11	30	0.19	1.55464	2.25364	50
356	198	1450	11	30	0.19	0.17119	0.76614	50
357	1431	218	11	30	0.19	-0.23851	-0.93229	50
358	642	473	11	30	0.19	-0.1662	0.89084	50
361	1170	33	11	30	0.19	2.29645	5.76841	50
362	950	49	11	30	0.19	0.70004	2.46891	50
363	1370	119	11	30	0.19	3.913	17.6847	50
364	1865	365	11	30	0.19	1.87879	2.92727	50
365	308	655	11	30	0.19	0.76076	0.16986	50
366	603	1327	11	30	0.19	0.13875	-0.2888	50
367	407	1830	11	30	0.19	-0.52897	0.00193	50
368	1471	1575	11	30	0.19	3.80206	18.4635	50
369	885	1531	11	30	0.19	3.44091	15.4656	50
370	660	1183	11	30	0.19	2.11108	5.12592	50
371	1340	819	11	30	0.19	0.27862	-1.18645	50
5	61	1048	12	30	0.25	1.53147	3.74118	50
12	381	1412	12	30	0.25	-0.29012	-0.93823	50
13	1852	269	12	30	0.25	0.33166	0.5995	50
16	1840	1929	12	30	0.25	0.6558	1.7145	50
17	461	1576	12	30	0.25	1.91707	5.4551	50
28	837	849	12	30	0.25	0.78991	4.42744	50
29	1605	1932	12	30	0.25	1.73801	13.0123	50
38	645	2005	12	30	0.25	0.4512	0.11462	50
39	1187	1360	12	30	0.25	1.10769	2.40599	50
40	1047	28	12	30	0.25	-0.60928	-0.49488	50
42	1290	449	12	30	0.25	1.08825	3.08748	50
43	540	705	12	30	0.25	1.36038	2.11211	50
55	622	462	12	30	0.25	3.04863	20.352	50
57	659	1021	12	30	0.25	2.43311	7.76166	50
62	286	1095	12	30	0.25	0.91484	2.63056	50
75	295	1966	12	30	0.25	0.17979	0.34484	50
76	91	1463	12	30	0.25	2.47929	11.8481	50
79	307	112	12	30	0.25	-0.18638	-0.67538	50
82	1446	1565	12	30	0.25	-0.286	-0.70711	50
94	1337	423	12	30	0.25	0.87212	2.3644	50
95	60	1012	12	30	0.25	0.74017	2.51623	50
96	242	1922	12	30	0.25	2.60955	9.97374	50
110	1251	1040	12	30	0.25	0.48987	2.63001	50
111	357	1487	12	30	0.25	1.77869	3.23061	50
123	1088	457	12	30	0.25	-0.57543	-0.67418	50
125	275	716	12	30	0.25	1.92195	5.88313	50
126	682	1320	12	30	0.25	1.61386	4.70938	50
127	610	1502	12	30	0.25	2.00498	5.19428	50
143	1426	117	12	30	0.25	3.32805	11.8222	50
144	181	2005	12	30	0.25	2.14217	7.78388	50
145	71	260	12	30	0.25	1.03831	0.99772	50
153	1667	216	12	30	0.25	4.57276	23.9269	50
154	1002	352	12	30	0.25	3.91609	28.0288	50
155	458	483	12	30	0.25	2.18599	5.79553	50
156	137	697	12	30	0.25	2.68607	12.4167	50
157	1572	1632	12	30	0.25	1.75401	12.9584	50
178	977	47	12	30	0.25	3.4707	25.3983	50
179	303	877	12	30	0.25	2.18826	6.56934	50
180	1861	1070	12	30	0.25	-0.34065	-0.76135	50
199	840	2036	12	30	0.25	-0.02166	-0.0358	50
200	22	921	12	30	0.25	-0.14624	-0.97848	50
206	1364	1900	12	30	0.25	1.00377	3.55039	50
226	658	286	12	30	0.25	1.83954	8.06157	50
227	1262	82	12	30	0.25	-0.19401	-0.66849	50
228	625	691	12	30	0.25	1.08527	0.94604	50
241	982	1564	12	30	0.25	2.67539	7.56322	50
290	420	1439	12	30	0.25	-0.15239	-0.87017	50
316	84	544	12	30	0.25	1.09813	2.74931	50
317	2040	122	12	30	0.25	-0.20754	0.1871	50
345	432	655	12	30	0.25	1.64526	5.79106	50
346	1578	343	12	30	0.25	2.39137	6.79346	50
353	297	1151	12	30	0.25	-0.33094	-0.76333	50
359	122	1278	12	30	0.25	2.42965	8.28836	50
11	240	898	13	30	0.31	0.11964	-0.0405	50
30	84	730	13	30	0.31	0.27444	0.45176	50
70	682	1855	13	30	0.31	2.41307	6.64104	50
89	229	1040	13	30	0.31	1.40987	8.23685	50
90	396	569	13	30	0.31	1.1058	2.78928	50
106	306	1578	13	30	0.31	1.37003	5.7276	50
107	423	1548	13	30	0.31	-0.26499	-0.38127	50
121	1278	515	13	30	0.31	2.25424	9.51275	50
129	1326	1429	13	30	0.31	1.56686	4.86641	50
130	404	868	13	30	0.31	1.33081	6.30896	50
146	1541	740	13	30	0.31	2.34638	5.79673	50
147	586	1310	13	30	0.31	1.24993	4.88958	50
160	117	1614	13	30	0.31	-0.11996	-0.46551	50
161	71	929	13	30	0.31	0.14073	0.62357	50
186	733	360	13	30	0.31	1.83783	10.4384	50
187	1270	881	13	30	0.31	-0.17554	-0.07961	50
188	369	1540	13	30	0.31	1.68903	7.5827	50
203	699	340	13	30	0.31	0.06087	-0.84535	50
204	501	223	13	30	0.31	1.84114	4.49965	50
239	762	1284	13	30	0.31	2.68885	9.13088	50
240	1261	1307	13	30	0.31	2.38755	6.83394	50
267	787	1079	13	30	0.31	2.29067	6.23141	50
268	981	1086	13	30	0.31	3.2112	13.0937	50
269	1886	357	13	30	0.31	2.11673	12.5886	50
349	674	1954	13	30	0.31	0.27487	0.3819	50
354	694	1349	13	30	0.31	1.24319	2.81408	50
360	383	1697	13	30	0.31	1.36041	3.67501	50
20	222	1566	14	30	0.39	2.79988	14.7219	50
46	396	639	14	30	0.39	-0.12375	-0.42711	50
64	845	686	14	30	0.39	1.9588	5.60324	50
66	549	425	14	30	0.39	0.64293	2.16	50
77	180	152	14	30	0.39	1.75855	7.66874	50
87	481	118	14	30	0.39	0.04605	1.04711	50
88	1041	831	14	30	0.39	1.13612	1.57425	50
105	1516	694	14	30	0.39	0.18583	0.85876	50
128	278	522	14	30	0.39	3.64612	24.8026	50
162	1971	1328	14	30	0.39	0.57203	2.38818	50
189	1529	1358	14	30	0.39	0.13458	-0.13984	50
215	27	19	14	30	0.39	0.46295	2.9833	50
266	418	1805	14	30	0.39	3.69896	19.2887	50
4	387	1069	15	30	0.48	0.82552	1.32798	50
65	1271	847	15	30	0.48	1.21392	2.9252	50
141	207	847	15	30	0.48	-0.14205	-0.33747	50
10	1344	140	16	30	0.58	0.42841	0.16282	50
15	162	467	16	30	0.58	2.67735	10.7881	50
25	879	1786	16	30	0.58	1.10592	2.52503	50
205	667	1716	16	30	0.58	0.55482	1.10616	50
261	457	612	16	30	0.58	1.07361	1.83808	50
294	82	514	16	30	0.58	2.8253	9.36158	50
372	541	1731	21	30	1.31	0.51093	0.30146	50
377	1744	890	23	30	1.73	4.45785	33.4719	50
374	1421	1372	24	30	1.96	0.05861	-0.34171	50
373	1621	1095	27	30	2.79	1.67202	6.65786	50
376	1470	293	28	30	3.11	2.00131	5.36946	50
375	1560	299	29	30	3.46	1.32714	2.02501	50
378	822	1341	32	30	4.65	-0.01055	-0.8678	50
380	1114	401	35	30	6.08	-0.05013	-0.5222	50
379	1697	769	39	30	8.41	-0.36154	-0.60752	50
381	725	1948	39	30	8.41	3.74476	29.3211	50
382	1334	1296	44	30	12.08	0.2386	0.36398	50
6	1356	269	10	60	0.14	0.55725	0.53153	50
11	547	327	10	60	0.14	0.67391	0.95507	50
12	480	1224	10	60	0.14	2.47422	9.87814	50
15	657	548	10	60	0.14	0.63338	0.17419	50
16	1311	252	10	60	0.14	0.54363	-0.15025	50
20	296	1839	10	60	0.14	0.42067	-0.65212	50
21	1137	715	10	60	0.14	0.97732	3.74119	50
22	1736	721	10	60	0.14	0.04978	-0.24012	50
23	721	490	10	60	0.14	0.91926	1.03797	50
26	643	1560	10	60	0.14	0.74876	4.65416	50
27	1644	877	10	60	0.14	0.23468	-0.5541	50
28	1874	296	10	60	0.14	-0.1285	0.13278	50
29	1668	276	10	60	0.14	-0.08174	-0.77691	50
32	633	861	10	60	0.14	-0.49509	-0.29566	50
33	1457	97	10	60	0.14	0.99668	3.99278	50
34	288	237	10	60	0.14	-0.20879	-0.26896	50
35	321	887	10	60	0.14	-0.34545	-0.66405	50
43	433	1914	10	60	0.14	1.73547	3.9867	50
53	1335	109	10	60	0.14	-0.56638	-0.12058	50
54	1024	1978	10	60	0.14	-0.80875	0.62361	50
55	367	1562	10	60	0.14	1.09233	3.40199	50
62	664	1639	10	60	0.14	-0.15319	-0.57756	50
63	923	1143	10	60	0.14	-0.24	-0.86155	50
64	891	600	10	60	0.14	1.09233	1.85012	50
73	1170	1885	10	60	0.14	0.5569	2.28783	50
74	2026	637	10	60	0.14	-0.22251	-0.81936	50
75	479	580	10	60	0.14	0.55368	1.12903	50
76	622	276	10	60	0.14	1.48617	2.55677	50
77	520	187	10	60	0.14	-0.01223	-0.25054	50
78	2001	113	10	60	0.14	-0.01936	-0.61616	50
79	1635	1913	10	60	0.14	0.26664	-0.095	50
85	1654	374	10	60	0.14	-0.3107	-0.71107	50
86	743	582	10	60	0.14	-0.57307	-0.35053	50
87	918	668	10	60	0.14	1.20954	1.64825	50
88	785	743	10	60	0.14	0.06355	0.28556	50
89	683	1974	10	60	0.14	1.19639	0.27498	50
95	907	246	10	60	0.14	3.29408	20.162	50
96	1909	1693	10	60	0.14	0.21076	-0.42088	50
97	362	1444	10	60	0.14	1.86474	8.93617	50
98	392	956	10	60	0.14	0.73666	0.41518	50
99	714	585	10	60	0.14	0.05244	1.35554	50
100	1953	459	10	60	0.14	0.26509	-0.25982	50
101	1174	339	10	60	0.14	0.58905	1.8221	50
107	191	223	10	60	0.14	0.08725	1.25746	50
108	1191	703	10	60	0.14	0.53125	0.75578	50
109	1570	1825	10	60	0.14	0.66474	2.26051	50
110	1600	1632	10	60	0.14	-0.12886	-0.78827	50
111	1425	1734	10	60	0.14	0.42222	0.90572	50
112	1229	1898	10	60	0.14	-0.04197	-0.53376	50
119	72	137	10	60	0.14	-0.23762	-0.91143	50
120	1766	406	10	60	0.14	-0.24378	-0.64745	50
121	1086	500	10	60	0.14	-0.12605	0.33954	50
122	352	1647	10	60	0.14	-0.23446	-0.80053	50
123	67	834	10	60	0.14	3.57559	18.4177	50
124	546	897	10	60	0.14	0.31048	0.71927	50
125	1931	1005	10	60	0.14	0.8613	0.18115	50
126	1293	1536	10	60	0.14	2.24785	5.12842	50
138	926	1779	10	60	0.14	3.25422	11.1969	50
139	125	1070	10	60	0.14	0.87417	0.67798	50
140	251	653	10	60	0.14	2.33267	4.78966	50
141	1377	511	10	60	0.14	4.62055	24.221	50
142	883	503	10	60	0.14	0.96594	0.65601	50
143	1273	497	10	60	0.14	-0.16814	-0.43978	50
144	1370	128	10	60	0.14	0.27901	0.53885	50
145	1257	1203	10	60	0.14	3.88249	25.1527	50
152	664	869	10	60	0.14	-0.25054	-0.76523	50
153	347	576	10	60	0.14	-0.28045	-0.60706	50
154	655	1088	10	60	0.14	0.72833	4.05192	50
155	1103	1312	10	60	0.14	0.63018	0.50321	50
156	985	443	10	60	0.14	-0.26498	-0.50139	50
157	1402	184	10	60	0.14	-0.03606	-0.72555	50
168	187	1805	10	60	0.14	2.32417	7.10106	50
169	1481	199	10	60	0.14	1.41793	1.64323	50
170	905	145	10	60	0.14	-0.92632	0.11821	50
171	1458	1162	10	60	0.14	1.61004	3.15567	50
172	183	1208	10	60	0.14	0.28717	2.35597	50
173	1064	1295	10	60	0.14	1.21759	3.86542	50
174	1714	1505	10	60	0.14	-0.68351	0.02367	50
175	980	893	10	60	0.14	1.95987	5.65312	50
176	708	8	10	60	0.14	-0.26135	-0.67925	50
177	1154	119	10	60	0.14	-0.35725	0.54911	50
183	926	977	10	60	0.14	3.31375	12.6008	50
184	1626	1383	10	60	0.14	-0.74871	-0.22892	50
185	503	698	10	60	0.14	0.22651	0.28736	50
186	1407	201	10	60	0.14	0.89842	1.83248	50
187	969	436	10	60	0.14	0.50089	0.85168	50
188	261	1141	10	60	0.14	0.4487	0.96319	50
189	1597	475	10	60	0.14	-0.11959	-0.67088	50
190	197	693	10	60	0.14	2.05686	4.46546	50
191	491	1747	10	60	0.14	0.38613	0.38015	50
192	418	1834	10	60	0.14	0.89569	3.54111	50
201	1834	1429	10	60	0.14	0.71561	-0.01996	50
202	913	1242	10	60	0.14	0.00196	0.50562	50
203	717	1181	10	60	0.14	1.08577	2.82321	50
204	1531	892	10	60	0.14	0.4938	0.7543	50
205	1089	779	10	60	0.14	-0.67941	-0.19492	50
206	926	706	10	60	0.14	0.8048	1.98594	50
207	58	1218	10	60	0.14	0.70264	0.84811	50
208	847	1524	10	60	0.14	1.68086	4.88075	50
209	876	1623	10	60	0.14	0.1541	0.79486	50
210	1208	664	10	60	0.14	-0.22515	-0.38863	50
211	290	47	10	60	0.14	2.07272	4.01272	50
212	1014	48	10	60	0.14	1.62336	4.86819	50
213	1600	141	10	60	0.14	3.3104	13.0032	50
214	281	262	10	60	0.14	-0.43797	0.06002	50
215	1888	369	10	60	0.14	0.64859	1.617	50
216	850	676	10	60	0.14	4.987	31.0651	50
219	1019	1936	10	60	0.14	-0.63475	-0.22252	50
220	1086	1775	10	60	0.14	0.57361	0.02138	50
221	190	1768	10	60	0.14	2.32515	5.97303	50
222	1368	529	10	60	0.14	5.53686	35.9889	50
223	523	436	10	60	0.14	0.94475	0.70892	50
224	831	570	10	60	0.14	-0.09661	1.01891	50
225	110	848	10	60	0.14	1.18015	5.37842	50
226	1183	719	10	60	0.14	-0.29698	-0.47686	50
227	435	157	10	60	0.14	-0.21581	0.29197	50
236	679	766	10	60	0.14	1.48996	3.10412	50
237	531	780	10	60	0.14	0.22158	0.42269	50
238	145	1729	10	60	0.14	-0.17757	-0.35978	50
239	411	909	10	60	0.14	1.12812	3.83397	50
240	1856	446	10	60	0.14	-0.444	-0.26903	50
241	605	464	10	60	0.14	-0.02231	0.40425	50
242	1211	1126	10	60	0.14	3.27858	11.4748	50
243	1723	217	10	60	0.14	-0.33799	-0.44001	50
244	1393	164	10	60	0.14	0.48913	0.46228	50
245	1064	94	10	60	0.14	0.64377	0.13586	50
246	1688	930	10	60	0.14	2.65486	7.93921	50
247	428	890	10	60	0.14	2.54265	11.486	50
248	454	1324	10	60	0.14	0.41277	3.11285	50
249	1147	1376	10	60	0.14	2.27707	4.87971	50
250	652	1422	10	60	0.14	3.5808	15.0234	50
251	1064	1491	10	60	0.14	1.3009	2.66339	50
252	1070	1560	10	60	0.14	0.17652	0.13512	50
258	1968	431	10	60	0.14	-0.03217	-0.63952	50
259	1261	29	10	60	0.14	-0.39609	-0.93077	50
260	911	37	10	60	0.14	-0.27065	-0.43959	50
261	59	2028	10	60	0.14	-0.28549	-0.38291	50
262	1107	959	10	60	0.14	0.0087	-0.99174	50
263	865	409	10	60	0.14	0.23925	1.14329	50
264	1383	933	10	60	0.14	0.39872	0.63007	50
265	1120	830	10	60	0.14	0.25503	-0.0619	50
266	1899	715	10	60	0.14	-0.145	-0.60254	50
267	1389	632	10	60	0.14	0.01239	0.27685	50
268	314	1686	10	60	0.14	1.79385	5.78421	50
269	655	2020	10	60	0.14	1.24294	6.56091	50
270	386	1818	10	60	0.14	0.41328	0.1332	50
271	1181	1734	10	60	0.14	-0.34844	0.00635	50
272	1179	1655	10	60	0.14	4.70394	27.4911	50
273	1432	1568	10	60	0.14	-0.5809	0.02662	50
274	474	1447	10	60	0.14	0.91567	3.14721	50
275	400	1420	10	60	0.14	1.76552	5.06473	50
276	1923	1350	10	60	0.14	0.33023	-0.23545	50
277	395	644	10	60	0.14	1.47191	2.67142	50
278	996	515	10	60	0.14	3.23515	13.5415	50
279	1473	1448	10	60	0.14	-0.17144	-1.19959	50
280	1273	1698	10	60	0.14	0.16439	-1.36143	50
281	248	1195	10	60	0.14	2.77022	8.88696	50
282	282	1041	10	60	0.14	-0.3048	0.09311	50
283	716	1056	10	60	0.14	2.2302	5.58494	50
284	410	1136	10	60	0.14	2.22253	7.41539	50
285	1127	1291	10	60	0.14	1.16665	1.9001	50
286	1538	51	10	60	0.14	-0.38088	-0.70016	50
287	726	197	10	60	0.14	0.52966	0.84114	50
288	932	202	10	60	0.14	0.0312	-1.12877	50
289	255	385	10	60	0.14	-0.12932	-0.22362	50
290	685	472	10	60	0.14	0.01127	-0.0604	50
291	1650	570	10	60	0.14	1.39493	1.20279	50
292	846	1927	10	60	0.14	0.09052	-0.10841	50
293	783	1918	10	60	0.14	1.77285	4.35318	50
294	70	1766	10	60	0.14	2.13432	4.3447	50
295	19	1707	10	60	0.14	1.91976	3.30466	50
296	418	694	10	60	0.14	2.61827	15.1044	50
297	232	1009	10	60	0.14	0.44947	0.63658	50
0	741	1228	11	60	0.19	1.42432	4.65524	50
4	1700	15	11	60	0.19	-0.20321	-0.9866	50
14	1703	686	11	60	0.19	-0.25199	-0.3363	50
17	1629	206	11	60	0.19	0.3347	0.08675	50
19	477	1881	11	60	0.19	0.97139	0.82899	50
31	289	1007	11	60	0.19	0.67908	3.16228	50
37	969	685	11	60	0.19	2.4743	7.65268	50
38	826	1212	11	60	0.19	1.31147	2.20437	50
48	1510	1914	11	60	0.19	0.89016	1.26678	50
49	467	2035	11	60	0.19	3.67585	16.6318	50
51	28	1237	11	60	0.19	-0.18517	-0.93723	50
52	1471	916	11	60	0.19	-0.22162	-0.71356	50
58	1929	1606	11	60	0.19	0.01198	-0.55305	50
61	1930	191	11	60	0.19	0.1227	-0.45247	50
69	1022	1723	11	60	0.19	0.99147	3.81534	50
70	727	341	11	60	0.19	0.493	0.73229	50
82	383	1428	11	60	0.19	0.01004	1.93085	50
83	803	2025	11	60	0.19	0.07907	0.55483	50
91	1042	623	11	60	0.19	0.99543	2.98135	50
92	1876	600	11	60	0.19	0.02338	-0.56575	50
103	1809	1432	11	60	0.19	-0.05649	-0.44657	50
104	61	1396	11	60	0.19	-0.14057	-0.75684	50
114	198	726	11	60	0.19	6.39928	51.1951	50
115	32	252	11	60	0.19	1.74106	3.71048	50
127	693	351	11	60	0.19	1.93172	3.40491	50
131	1299	412	11	60	0.19	0.24937	0.37062	50
134	1224	72	11	60	0.19	0.04728	-0.81593	50
135	1213	1030	11	60	0.19	4.22982	30.0391	50
136	1903	1091	11	60	0.19	-0.04	-0.748	50
137	1350	1158	11	60	0.19	-0.26448	-0.37623	50
161	36	1929	11	60	0.19	3.75157	29.9565	50
165	1285	700	11	60	0.19	1.99657	3.74253	50
166	759	1153	11	60	0.19	0.82509	1.61642	50
167	1327	1889	11	60	0.19	3.49043	13.6058	50
179	146	248	11	60	0.19	-0.09653	-0.64939	50
180	261	1978	11	60	0.19	0.53706	0.24852	50
182	238	705	11	60	0.19	1.98077	4.22242	50
196	54	1454	11	60	0.19	2.33944	5.45692	50
197	80	1605	11	60	0.19	1.96705	3.84534	50
218	1141	197	11	60	0.19	2.89512	8.66766	50
230	1668	1343	11	60	0.19	-0.09566	-0.30043	50
231	1729	582	11	60	0.19	-0.2533	-1.06462	50
254	635	1909	11	60	0.19	2.21184	6.54764	50
255	1371	626	11	60	0.19	0.1478	-0.18716	50
2	1824	1061	12	60	0.25	-0.11528	-0.94445	50
3	419	472	12	60	0.25	0.7266	0.75856	50
5	144	141	12	60	0.25	1.02913	0.87496	50
7	1387	108	12	60	0.25	1.32622	6.39863	50
8	23	1038	12	60	0.25	-0.19222	-0.97041	50
9	424	1566	12	60	0.25	1.01896	1.71992	50
18	270	102	12	60	0.25	0.53741	1.85499	50
24	1567	1922	12	60	0.25	-0.11541	-0.8984	50
30	257	1957	12	60	0.25	0.10835	-0.21838	50
36	945	1554	12	60	0.25	0.10426	0.02598	50
39	343	1402	12	60	0.25	0.63425	3.36301	50
45	329	1671	12	60	0.25	1.08139	4.76502	50
46	942	1076	12	60	0.25	0.03981	-0.31013	50
50	581	1023	12	60	0.25	-0.21529	-0.76241	50
59	1250	439	12	60	0.25	2.82484	18.5373	50
60	81	1821	12	60	0.25	-0.30745	-0.81415	50
68	1802	1919	12	60	0.25	0.20399	-0.62144	50
81	1814	259	12	60	0.25	-0.16068	-0.52554	50
90	1534	1622	12	60	0.25	-0.10133	-0.80929	50
93	385	1539	12	60	0.25	-0.11389	-1.00804	50
105	366	857	12	60	0.25	1.41047	3.60822	50
113	99	687	12	60	0.25	-0.10243	-0.5198	50
128	572	1492	12	60	0.25	1.61591	4.94973	50
129	358	561	12	60	0.25	0.6057	-0.09068	50
130	966	341	12	60	0.25	4.36173	27.5295	50
148	47	535	12	60	0.25	0.27095	1.47378	50
149	526	760	12	60	0.25	-0.11808	-0.20403	50
150	145	1993	12	60	0.25	2.38355	5.79605	50
151	586	452	12	60	0.25	0.49419	0.82494	50
160	620	1174	12	60	0.25	0.28314	1.90716	50
162	265	868	12	60	0.25	2.47523	12.1204	50
163	587	682	12	60	0.25	1.83475	3.6999	50
164	1011	19	12	60	0.25	2.26754	8.55017	50
181	11	476	12	60	0.25	0.53509	2.03088	50
194	939	37	12	60	0.25	1.23389	5.92007	50
195	801	840	12	60	0.25	2.20761	4.56288	50
217	1084	808	12	60	0.25	2.60679	7.83656	50
232	1150	1349	12	60	0.25	4.03512	17.9993	50
233	1944	1811	12	60	0.25	1.44281	1.48685	50
253	317	1249	12	60	0.25	1.95136	3.54416	50
1	662	329	13	60	0.31	0.89892	1.27837	50
13	202	889	13	60	0.31	1.21695	6.00675	50
40	657	1339	13	60	0.31	0.09383	-0.01039	50
44	646	1310	13	60	0.31	1.02405	1.7056	50
57	1240	505	13	60	0.31	-0.12019	-0.98782	50
67	621	1012	13	60	0.31	0.11093	-0.24217	50
80	34	919	13	60	0.31	-0.1574	-0.68437	50
94	47	721	13	60	0.31	1.21664	2.54303	50
106	1289	1418	13	60	0.31	2.84958	9.16996	50
116	462	211	13	60	0.31	2.14146	6.01108	50
132	1847	348	13	60	0.31	-0.19613	-0.89673	50
146	644	1846	13	60	0.31	2.15909	4.7151	50
147	548	1300	13	60	0.31	0.8505	1.03251	50
158	1233	870	13	60	0.31	-0.05859	-0.41304	50
159	268	1568	13	60	0.31	0.93765	5.45994	50
178	808	676	13	60	0.31	2.22901	4.57843	50
193	725	1274	13	60	0.31	-0.3901	0.1465	50
198	185	1556	13	60	0.31	2.61213	8.07556	50
199	331	1529	13	60	0.31	2.80449	13.4195	50
200	477	460	13	60	0.31	2.04533	4.06589	50
234	1479	685	13	60	0.31	3.44139	15.2461	50
25	380	1795	14	60	0.39	0.80706	0.8416	50
41	240	512	14	60	0.39	1.16546	5.73266	50
56	1503	733	14	60	0.39	-0.03514	-0.458	50
65	1004	821	14	60	0.39	0.56179	-0.01052	50
66	443	108	14	60	0.39	-0.18954	-0.62483	50
72	82	240	14	60	0.39	4.24941	28.013	50
102	358	629	14	60	0.39	2.67077	7.78083	50
117	750	1068	14	60	0.39	-0.22624	-0.86294	50
228	512	416	14	60	0.39	1.91824	3.6079	50
256	171	836	14	60	0.39	2.47265	8.01534	50
257	608	1995	14	60	0.39	1.85965	3.65231	50
298	1052	445	14	60	0.39	2.73533	7.99263	50
299	1697	889	14	60	0.39	2.28858	6.76112	50
10	349	1059	15	60	0.48	0.13533	0.48691	50
47	1234	838	15	60	0.48	-0.16008	-0.67482	50
71	44	503	15	60	0.48	-0.14517	0.49669	50
235	1462	261	15	60	0.48	1.11664	0.81922	50
42	629	1707	16	60	0.58	-0.15265	-0.93944	50
84	1307	131	16	60	0.58	-0.08996	-0.89566	50
118	125	457	16	60	0.58	4.53445	23.8343	50
133	841	1776	16	60	0.58	0.45958	-0.39196	50
229	419	603	16	60	0.58	2.70363	8.8712	50
302	1423	281	20	60	1.13	1.34476	2.11645	50
300	504	1721	21	60	1.31	0.0388	-0.55428	50
303	1531	290	21	60	1.31	0.50225	0.18485	50
301	1383	1362	24	60	1.96	4.65336	33.9314	50
306	785	1332	32	60	4.65	4.0055	31.9838	50
307	1077	392	34	60	5.57	1.74056	4.18322	50
305	1658	759	38	60	7.78	-0.25583	-0.96267	50
304	690	1935	39	60	8.41	2.42271	13.1374	50
308	1296	1286	44	60	12.08	1.32793	4.94874	50
0	1146	203	10	180	0.14	1.51728	4.91532	50
1	302	1843	10	180	0.14	2.49674	10.5108	50
2	1092	1778	10	180	0.14	-0.11278	-0.76788	50
3	1880	301	10	180	0.14	0.97405	1.90933	50
9	1882	604	10	180	0.14	-0.09369	-1.0048	50
10	397	960	10	180	0.14	4.30885	28.9654	50
11	1316	256	10	180	0.14	0.84542	0.203	50
15	761	1265	10	180	0.14	1.40405	2.72263	50
16	193	1809	10	180	0.14	0.04187	0.1866	50
21	889	507	10	180	0.14	4.18582	27.3127	50
26	1160	124	10	180	0.14	0.60973	3.20509	50
27	1914	1697	10	180	0.14	-0.26078	-0.54114	50
28	483	584	10	180	0.14	1.43556	3.42779	50
33	498	1752	10	180	0.14	-0.34343	0.78534	50
36	750	1298	10	180	0.14	-0.50806	-0.37168	50
37	257	657	10	180	0.14	1.63892	2.07623	50
38	1047	626	10	180	0.14	-0.54708	-0.42756	50
39	369	130	10	180	0.14	-0.65566	0.28424	50
42	641	1912	10	180	0.14	0.62169	0.96115	50
43	1362	273	10	180	0.14	3.32172	12.847	50
44	51	539	10	180	0.14	0.38478	0.33281	50
49	369	1449	10	180	0.14	2.74583	12.5494	50
50	832	1215	10	180	0.14	2.12931	4.48311	50
51	131	1075	10	180	0.14	-0.212	-0.77527	50
52	1094	812	10	180	0.14	2.22017	5.58962	50
53	1501	10	10	180	0.14	0.00722	-0.25233	50
54	150	143	10	180	0.14	1.96184	3.91268	50
55	553	331	10	180	0.14	1.72378	2.39755	50
66	41	921	10	180	0.14	1.0444	0.95152	50
67	1218	1032	10	180	0.14	0.96333	2.1183	50
75	924	671	10	180	0.14	1.57315	1.51909	50
76	864	1110	10	180	0.14	1.58153	6.08762	50
77	1070	98	10	180	0.14	1.34451	2.31378	50
78	1374	135	10	180	0.14	-0.55508	0.88828	50
79	1334	1894	10	180	0.14	1.92478	3.13843	50
83	780	1904	10	180	0.14	2.80628	14.6547	50
84	1128	831	10	180	0.14	0.80219	2.08166	50
85	345	368	10	180	0.14	1.69588	2.24668	50
86	1936	194	10	180	0.14	3.42967	13.5253	50
93	1516	1919	10	180	0.14	2.04296	3.85449	50
94	114	853	10	180	0.14	0.89338	1.53922	50
95	357	1651	10	180	0.14	0.91325	0.23628	50
96	807	843	10	180	0.14	2.05419	4.01715	50
97	730	202	10	180	0.14	2.14696	9.58501	50
98	1606	145	10	180	0.14	3.34613	13.4473	50
99	883	1624	10	180	0.14	0.4569	2.12893	50
100	67	1400	10	180	0.14	1.43196	1.50968	50
101	639	1446	10	180	0.14	2.27205	6.29665	50
102	1166	1001	10	180	0.14	-0.33401	-0.44303	50
103	490	1609	10	180	0.14	2.55908	7.89658	50
113	627	1177	10	180	0.14	2.0451	4.96465	50
114	62	1222	10	180	0.14	2.09242	9.14868	50
115	765	1156	10	180	0.14	1.97444	3.41039	50
116	100	1447	10	180	0.14	1.47421	2.45674	50
117	424	477	10	180	0.14	1.39903	1.76945	50
118	588	1026	10	180	0.14	2.11955	4.87782	50
119	982	896	10	180	0.14	0.87153	3.19788	50
120	1196	706	10	180	0.14	4.03168	25.8644	50
121	1241	876	10	180	0.14	1.3345	1.02634	50
122	261	1960	10	180	0.14	1.52447	2.40342	50
124	1828	1064	10	180	0.14	1.67068	2.51037	50
125	1606	1637	10	180	0.14	1.87125	3.13466	50
126	143	1649	10	180	0.14	1.93454	3.53098	50
127	932	981	10	180	0.14	1.62424	1.85974	50
128	1961	727	10	180	0.14	-0.16028	-0.13305	50
129	205	696	10	180	0.14	1.43244	2.23017	50
130	1002	518	10	180	0.14	3.25093	12.5238	50
131	1961	465	10	180	0.14	1.12387	4.39775	50
132	732	346	10	180	0.14	1.50496	1.57488	50
133	1236	1901	10	180	0.14	3.21221	12.0417	50
138	723	1185	10	180	0.14	0.97657	1.46979	50
139	1066	1082	10	180	0.14	0.39647	0.63111	50
140	550	901	10	180	0.14	3.65005	14.7143	50
141	790	1919	10	180	0.14	0.03232	0.43006	50
142	912	149	10	180	0.14	2.63251	7.34693	50
143	86	241	10	180	0.14	1.33748	1.73586	50
144	1054	452	10	180	0.14	1.58291	1.82352	50
145	195	1773	10	180	0.14	2.30403	6.12054	50
4	975	689	11	180	0.19	1.91907	4.79861	50
5	484	1885	11	180	0.19	0.91645	0.33691	50
7	1299	1541	11	180	0.19	1.09526	4.33299	50
8	532	764	11	180	0.19	-0.35752	-0.87406	50
20	1230	76	11	180	0.19	3.95961	21.882	50
22	1176	1890	11	180	0.19	2.82042	15.6452	50
23	1370	1369	11	180	0.19	1.76092	2.39367	50
45	348	1406	11	180	0.19	1.9421	3.52649	50
46	1639	1917	11	180	0.19	1.16003	4.93148	50
57	324	1253	11	180	0.19	1.70409	2.73982	50
58	289	477	11	180	0.19	1.88578	3.55231	50
59	1305	416	11	180	0.19	3.23084	19.7021	50
62	950	1559	11	180	0.19	1.70713	2.26206	50
69	1706	20	11	180	0.19	-0.08733	-0.87664	50
72	1573	1927	11	180	0.19	2.0708	4.10363	50
73	1852	350	11	180	0.19	1.08923	1.18981	50
81	38	255	11	180	0.19	1.39599	1.99291	50
82	30	1042	11	180	0.19	1.59034	2.25236	50
88	84	1608	11	180	0.19	1.46034	1.74009	50
89	196	1034	11	180	0.19	1.85353	3.68091	50
91	700	353	11	180	0.19	2.30948	5.33296	50
106	1256	442	11	180	0.19	1.6999	2.34633	50
107	335	1674	11	180	0.19	2.31782	5.79197	50
108	747	1232	11	180	0.19	1.95715	3.51125	50
109	821	1639	11	180	0.19	-0.22637	-0.49425	50
110	1015	23	11	180	0.19	2.64559	7.14706	50
123	212	1916	11	180	0.19	1.82953	3.63978	50
135	325	1481	11	180	0.19	2.21514	5.18119	50
136	17	480	11	180	0.19	1.37866	1.21556	50
151	1487	204	11	180	0.19	2.10446	4.37382	50
157	972	346	11	180	0.19	1.7946	2.73613	50
158	151	253	11	180	0.19	1.69608	2.47672	50
159	1416	1559	11	180	0.19	2.4237	6.31417	50
161	426	1806	11	180	0.19	-0.12537	0.09132	50
162	1470	1522	11	180	0.19	0.99238	1.18642	50
12	1808	1923	12	180	0.25	0.2544	0.33917	50
18	627	1015	12	180	0.25	1.22952	5.75001	50
19	105	691	12	180	0.25	1.51405	6.79296	50
24	949	1081	12	180	0.25	0.64619	0.11934	50
25	53	724	12	180	0.25	1.64326	2.285	50
30	1018	52	12	180	0.25	0.30689	-0.03693	50
34	208	892	12	180	0.25	1.8404	3.53021	50
40	276	106	12	180	0.25	-0.00134	0.07682	50
47	481	464	12	180	0.25	1.7871	3.02229	50
48	389	1433	12	180	0.25	1.66027	9.20222	50
56	1229	1302	12	180	0.25	2.09535	4.88162	50
60	189	1561	12	180	0.25	1.95531	4.31484	50
63	731	1278	12	180	0.25	1.31022	0.85076	50
64	612	1998	12	180	0.25	1.91044	4.70867	50
65	372	862	12	180	0.25	2.28584	5.33445	50
70	1155	1354	12	180	0.25	1.14347	2.54283	50
71	1246	509	12	180	0.25	2.4888	6.50364	50
74	651	1848	12	180	0.25	1.9933	3.87867	50
90	653	1314	12	180	0.25	1.63577	2.14876	50
146	88	1823	12	180	0.25	1.96334	4.59603	50
147	255	1088	12	180	0.25	1.57927	2.58814	50
148	273	872	12	180	0.25	2.08718	4.5564	50
152	1008	827	12	180	0.25	1.84315	2.8875	50
156	149	1998	12	180	0.25	2.08212	4.30821	50
160	1471	267	12	180	0.25	0.51967	0.94013	50
13	430	1570	13	180	0.31	3.04582	21.9747	50
17	274	1573	13	180	0.31	1.45427	3.47996	50
29	813	680	13	180	0.31	2.15533	4.41791	50
31	469	216	13	180	0.31	1.99496	5.34944	50
32	448	112	13	180	0.31	3.4717	14.368	50
35	364	632	13	180	0.31	2.49131	6.74531	50
68	555	1304	13	180	0.31	0.21736	1.51743	50
80	756	1072	13	180	0.31	1.90741	3.65566	50
104	387	1799	13	180	0.31	2.42162	6.70152	50
105	337	1534	13	180	0.31	2.3435	10.5011	50
112	1294	1422	13	180	0.31	2.80035	8.97914	50
153	365	564	13	180	0.31	2.09293	4.80559	50
154	1484	688	13	180	0.31	1.86497	2.8147	50
155	1497	1351	13	180	0.31	1.99408	3.79205	50
14	355	1063	14	180	0.39	0.83292	0.20562	50
61	518	420	14	180	0.39	1.56271	2.26516	50
111	1508	737	14	180	0.39	2.07839	4.11891	50
134	177	841	14	180	0.39	2.08681	6.19704	50
137	1240	841	14	180	0.39	2.55718	6.82969	50
149	247	516	14	180	0.39	2.09356	4.60373	50
41	847	1780	15	180	0.48	2.4859	7.1387	50
87	1313	134	15	180	0.48	1.8612	2.79796	50
92	130	462	15	180	0.48	1.78392	2.79657	50
150	49	508	15	180	0.48	2.54283	8.11478	50
6	635	1711	16	180	0.58	-0.35601	-0.93918	50
164	510	1725	21	180	1.31	4.67859	46.6362	50
163	1564	988	23	180	1.73	2.31202	6.58591	50
165	1529	294	29	180	3.46	1.18302	1.79411	50
166	789	1336	32	180	4.65	1.4981	5.44584	50
168	1082	396	34	180	5.57	1.46369	3.66338	50
167	1665	763	39	180	8.41	-0.35471	-0.93392	50
169	695	1941	40	180	9.08	1.49697	5.87979	50
170	1304	1292	43	180	11.27	2.01411	8.46199	50
2	395	962	10	360	0.14	0.11629	0.38864	50
3	356	1652	10	360	0.14	0.77775	1.09198	50
4	760	1267	10	360	0.14	1.97775	11.8063	50
5	1174	1891	10	360	0.14	0.07618	-0.4083	50
9	300	1845	10	360	0.14	2.2808	5.89203	50
10	26	1043	10	360	0.14	2.06135	4.50082	50
12	550	333	10	360	0.14	-0.37961	-0.24955	50
13	1194	707	10	360	0.14	0.52703	0.39908	50
14	496	1752	10	360	0.14	0.75887	0.2633	50
20	1233	1902	10	360	0.14	-0.10149	-0.06004	50
24	426	1571	10	360	0.14	1.24378	0.79337	50
25	731	347	10	360	0.14	1.2434	1.17971	50
31	535	1735	10	360	0.14	1.15863	1.55811	50
32	627	282	10	360	0.14	2.34733	5.47956	50
33	349	1409	10	360	0.14	1.3714	1.11215	50
34	1539	1629	10	360	0.14	1.71391	2.63182	50
40	788	1923	10	360	0.14	-0.41639	-0.57766	50
41	130	1077	10	360	0.14	1.31412	0.76424	50
42	202	699	10	360	0.14	1.6705	2.55591	50
46	253	1088	10	360	0.14	1.34273	1.22481	50
47	830	1218	10	360	0.14	2.18795	4.59627	50
48	1091	1779	10	360	0.14	0.09506	-0.62125	50
49	406	627	10	360	0.14	1.65877	4.15919	50
50	1572	1930	10	360	0.14	2.17685	6.50597	50
51	586	1031	10	360	0.14	1.85364	3.37606	50
52	260	1962	10	360	0.14	1.40122	1.7449	50
58	990	1755	10	360	0.14	-0.02243	-0.21035	50
59	433	898	10	360	0.14	0.00569	0.12966	50
65	114	854	10	360	0.14	3.06895	10.3756	50
66	377	368	10	360	0.14	3.36932	14.6477	50
67	361	563	10	360	0.14	1.68805	2.95679	50
68	84	244	10	360	0.14	1.26246	1.25344	50
69	763	1158	10	360	0.14	1.93981	3.22306	50
70	334	1675	10	360	0.14	1.89676	3.41797	50
73	255	659	10	360	0.14	1.78715	2.65319	50
74	1217	1035	10	360	0.14	1.90817	3.29641	50
75	986	750	10	360	0.14	2.42035	6.365	50
76	344	372	10	360	0.14	-0.34448	-0.762	50
77	912	152	10	360	0.14	0.89608	1.70197	50
78	1488	1776	10	360	0.14	-0.32977	-0.59425	50
79	648	1917	10	360	0.14	1.2986	1.77302	50
80	56	1458	10	360	0.14	2.11748	4.22085	50
6	973	691	11	360	0.19	1.28771	1.59141	50
8	1705	23	11	360	0.19	0.07262	-0.2897	50
15	38	926	11	360	0.19	1.24782	1.30462	50
17	275	108	11	360	0.19	0.60109	-0.01006	50
18	371	865	11	360	0.19	2.07648	4.38482	50
21	82	1610	11	360	0.19	1.75516	2.7203	50
27	209	1919	11	360	0.19	1.44745	1.87264	50
39	195	1035	11	360	0.19	1.93916	4.03988	50
44	943	1082	11	360	0.19	0.09093	1.24604	50
45	321	1254	11	360	0.19	1.75393	2.8094	50
56	1244	511	11	360	0.19	2.02391	3.95119	50
57	1372	1368	11	360	0.19	0.4065	-1.21937	50
60	150	255	11	360	0.19	1.52276	1.84866	50
61	288	478	11	360	0.19	1.95466	3.93618	50
72	1462	1168	11	360	0.19	0.71633	-0.6322	50
1	626	1017	12	360	0.25	-0.0107	-0.51132	50
7	481	1887	12	360	0.25	0.87603	1.06509	50
11	148	2000	12	360	0.25	2.15898	4.65561	50
16	480	465	12	360	0.25	1.85327	3.30897	50
26	467	216	12	360	0.25	1.85052	4.46275	50
29	206	895	12	360	0.25	1.904	3.77751	50
30	447	112	12	360	0.25	1.89485	3.09333	50
38	1015	54	12	360	0.25	1.71238	2.93551	50
43	1293	1426	12	360	0.25	1.79685	3.66553	50
54	813	682	12	360	0.25	1.83004	2.66834	50
55	37	257	12	360	0.25	1.76707	3.94927	50
62	51	726	12	360	0.25	1.79798	3.0013	50
63	553	1307	12	360	0.25	1.39662	0.93068	50
81	1015	25	12	360	0.25	2.12444	4.28197	50
82	148	147	12	360	0.25	1.77407	2.48551	50
83	1596	1107	12	360	0.25	1.23998	0.45156	50
28	1508	738	13	360	0.31	1.67058	2.35201	50
37	609	2000	13	360	0.31	2.35046	6.8295	50
53	189	1562	13	360	0.31	2.50218	7.4021	50
64	666	334	13	360	0.31	1.87415	3.76351	50
0	354	1065	14	360	0.39	0.40351	-0.52086	50
19	175	842	14	360	0.39	2.3416	6.99131	50
35	516	421	14	360	0.39	1.3887	1.63662	50
36	364	634	14	360	0.39	2.00982	3.76206	50
22	846	1782	15	360	0.48	2.24496	5.92102	50
71	129	461	15	360	0.48	1.93151	3.46474	50
23	423	608	16	360	0.58	2.88509	13.0477	50
85	509	1727	20	360	1.13	2.13141	6.6952	50
84	1563	990	22	360	1.51	1.70883	3.40022	50
86	1711	886	22	360	1.51	2.07575	7.52189	50
87	788	1338	31	360	4.22	2.21827	8.84165	50
88	1663	765	38	360	7.78	-0.31061	-0.76495	50
