# Supplementary material for: Dynamic self-assembly of compartmentalized DNA nanotubes
Source: Nat Commun. 2021 Jun 11;12:3557. doi: 10.1038/s41467-021-23850-1 (PMC8196065; doi:10.1038/s41467-021-23850-1)
Supplement: Supplementary file 8 — Source Data [file 41467_2021_23850_MOESM8_ESM.zip › sourceData/figure5/fig5d_gene_7p5nM_finalData.xlsx]

## Sheet: Sheet1
	X (pixels)	Y (pixels)	Radius (pixels)	Time	Volume (pL)	skew	kurtosis	gene
0	76	687	10	15	0.14	-0.12489	-0.97855	25
1	174	295	10	15	0.14	-0.10463	-1.01351	25
4	1896	66	10	15	0.14	-0.13358	-1.13291	25
5	340	98	10	15	0.14	-0.04157	-1.11827	25
6	670	1666	10	15	0.14	-0.08146	-1.16595	25
11	333	1751	10	15	0.14	-0.06195	-1.0632	25
12	26	1174	10	15	0.14	-0.13268	-1.00333	25
13	657	1108	10	15	0.14	-0.23067	-0.97956	25
14	979	860	10	15	0.14	-0.11307	-1.07555	25
15	586	114	10	15	0.14	-0.15799	-0.91808	25
21	978	1246	10	15	0.14	-0.14342	-1.05318	25
22	1076	490	10	15	0.14	-0.07041	-1.0722	25
23	423	1705	10	15	0.14	-0.15912	-1.07635	25
29	1518	1572	10	15	0.14	-0.20141	-0.98787	25
30	1139	1450	10	15	0.14	-0.13115	-1.09427	25
31	1459	994	10	15	0.14	-0.17057	-1.01201	25
32	534	815	10	15	0.14	-0.07686	-1.12201	25
33	1774	396	10	15	0.14	-0.02337	-1.141	25
34	1127	193	10	15	0.14	-0.0946	-1.07492	25
46	594	1217	10	15	0.14	-0.17346	-0.97625	25
47	1632	462	10	15	0.14	-0.08375	-1.11552	25
48	1209	923	10	15	0.14	-0.39814	-0.74976	25
49	45	1361	10	15	0.14	-0.16325	-1.02776	25
50	1810	1749	10	15	0.14	-0.18926	-0.94587	25
51	1461	1655	10	15	0.14	-0.07052	-1.00524	25
62	1980	1893	10	15	0.14	-0.08297	-1.06997	25
63	1915	107	10	15	0.14	-0.06443	-0.99	25
64	878	280	10	15	0.14	-0.29799	-0.89273	25
65	502	1296	10	15	0.14	-0.15541	-1.1313	25
66	841	1934	10	15	0.14	-0.08389	-1.17354	25
67	321	1832	10	15	0.14	-0.13663	-0.96832	25
78	1584	1723	10	15	0.14	-0.36081	-0.81396	25
79	1983	1569	10	15	0.14	-0.12137	-1.13457	25
80	1723	1621	10	15	0.14	-0.19212	-0.98607	25
81	1872	1495	10	15	0.14	-0.16094	-1.1082	25
82	505	245	10	15	0.14	-0.04347	-1.12272	25
83	53	568	10	15	0.14	-0.05827	-1.0011	25
84	939	712	10	15	0.14	-0.2485	-0.81489	25
85	931	1378	10	15	0.14	-0.23301	-0.93077	25
95	595	1658	10	15	0.14	-0.33101	-0.78722	25
96	598	1274	10	15	0.14	-0.1472	-1.08278	25
105	1308	1440	10	15	0.14	-0.15454	-1.13477	25
106	983	1629	10	15	0.14	-0.24597	-0.88655	25
107	1223	1359	10	15	0.14	-0.37663	-0.59994	25
108	1823	1221	10	15	0.14	-0.20572	-0.98346	25
109	50	260	10	15	0.14	-0.19468	-0.88276	25
110	2024	1207	10	15	0.14	-0.2389	-0.82844	25
111	1973	1078	10	15	0.14	-0.35019	-0.7541	25
112	586	873	10	15	0.14	-0.08709	-0.99546	25
113	1142	776	10	15	0.14	-0.09569	-1.09683	25
114	634	1762	10	15	0.14	-0.11982	-0.92102	25
115	1278	1990	10	15	0.14	-0.20429	-0.81716	25
116	476	687	10	15	0.14	-0.08863	-1.09313	25
117	1539	583	10	15	0.14	-0.26456	-0.92845	25
118	86	1909	10	15	0.14	-0.2033	-0.72041	25
119	1137	216	10	15	0.14	-0.13017	-0.95911	25
124	666	1869	10	15	0.14	-0.13517	-1.07245	25
125	15	1594	10	15	0.14	-0.06739	-1.04959	25
126	84	1883	10	15	0.14	-0.14735	-0.85726	25
127	585	1052	10	15	0.14	-0.24253	-0.92428	25
128	1445	1606	10	15	0.14	-0.2061	-1.10301	25
129	1051	912	10	15	0.14	-0.09656	-1.06519	25
151	717	1959	10	15	0.14	-0.26342	-0.89589	25
152	679	1304	10	15	0.14	-0.16422	-0.96122	25
153	123	1697	10	15	0.14	-0.14173	-1.10657	25
154	2010	1890	10	15	0.14	-0.21629	-0.86557	25
155	2003	913	10	15	0.14	-0.38439	-0.63964	25
156	258	782	10	15	0.14	-0.14517	-1.05102	25
157	505	719	10	15	0.14	-0.16046	-0.9633	25
158	827	641	10	15	0.14	-0.25967	-0.8005	25
159	1513	528	10	15	0.14	-0.20782	-0.95679	25
160	630	349	10	15	0.14	-0.10921	-1.06578	25
161	1273	42	10	15	0.14	-0.10792	-0.99443	25
178	764	1289	10	15	0.14	-0.44238	-0.66131	25
179	1520	240	10	15	0.14	-0.24629	-0.87625	25
180	104	1081	10	15	0.14	-0.14501	-0.80352	25
181	1708	1086	10	15	0.14	-0.10609	-1.06276	25
182	882	1012	10	15	0.14	-0.44844	-0.61902	25
183	829	1436	10	15	0.14	-0.14335	-1.11065	25
184	1375	1471	10	15	0.14	-0.43231	-0.67091	25
185	1888	1555	10	15	0.14	-0.08493	-1.16743	25
186	48	851	10	15	0.14	-0.17916	-0.94108	25
203	1065	1207	10	15	0.14	-0.20826	-0.93444	25
204	1415	1097	10	15	0.14	-0.21917	-0.92554	25
205	1636	144	10	15	0.14	-0.15879	-1.00031	25
206	488	789	10	15	0.14	-0.20869	-0.96678	25
207	1269	536	10	15	0.14	-0.09295	-1.15341	25
208	988	506	10	15	0.14	-0.10281	-1.0944	25
209	121	1365	10	15	0.14	-0.05975	-0.99249	25
210	841	1692	10	15	0.14	-0.12553	-0.97896	25
211	872	1979	10	15	0.14	-0.07759	-0.95307	25
212	1908	2000	10	15	0.14	-0.14283	-0.92374	25
213	231	162	10	15	0.14	-0.07033	-1.00536	25
214	77	1348	10	15	0.14	-0.37701	-0.65749	25
215	1273	97	10	15	0.14	-0.17219	-0.96585	25
233	1281	1362	10	15	0.14	-0.26095	-0.86752	25
234	1398	1821	10	15	0.14	-0.1697	-0.97539	25
244	1553	2033	10	15	0.14	-0.11945	-1.01767	25
245	578	1877	10	15	0.14	-0.22794	-0.91516	25
246	1257	2014	10	15	0.14	-0.26439	-0.70912	25
247	1715	1038	10	15	0.14	-0.52747	-0.46432	25
248	341	426	10	15	0.14	-0.24823	-0.8144	25
249	724	88	10	15	0.14	-0.09311	-1.05638	25
268	70	1738	10	15	0.14	-0.14475	-0.92593	25
269	905	1388	10	15	0.14	-0.35417	-0.66938	25
270	1816	915	10	15	0.14	-0.19647	-1.01685	25
271	106	698	10	15	0.14	0.00063	-1.10751	25
272	1358	57	10	15	0.14	-0.07635	-1.06818	25
288	1415	1690	10	15	0.14	-0.28232	-0.76764	25
289	1625	206	10	15	0.14	-0.39013	-0.72377	25
290	1768	270	10	15	0.14	-0.27312	-0.84716	25
291	1307	334	10	15	0.14	-0.23661	-0.94304	25
292	645	824	10	15	0.14	-0.42935	-0.66623	25
293	1193	1292	10	15	0.14	-0.18806	-1.00687	25
294	539	1377	10	15	0.14	-0.34944	-0.72207	25
295	46	1508	10	15	0.14	-0.15888	-0.99858	25
296	576	1750	10	15	0.14	-0.20779	-0.957	25
297	976	1790	10	15	0.14	-0.14488	-0.88836	25
298	879	1830	10	15	0.14	-0.14578	-1.06816	25
299	764	2012	10	15	0.14	-0.21895	-0.87818	25
326	1859	928	10	15	0.14	-0.16687	-1.06971	25
327	761	499	10	15	0.14	-0.29966	-0.84799	25
328	855	13	10	15	0.14	-0.22455	-0.84403	25
353	1878	1388	10	15	0.14	-0.31976	-0.79361	25
354	2025	1026	10	15	0.14	-0.2472	-0.87419	25
355	841	1812	10	15	0.14	-0.15757	-1.0382	25
356	1784	1768	10	15	0.14	-0.12769	-1.05292	25
357	1572	1671	10	15	0.14	-0.07301	-1.1391	25
358	1327	1482	10	15	0.14	-0.27954	-0.76585	25
359	517	1388	10	15	0.14	-0.21515	-0.93459	25
360	1241	873	10	15	0.14	-0.2925	-0.81345	25
361	419	1849	10	15	0.14	-0.17735	-1.06282	25
362	407	842	10	15	0.14	-0.07245	-0.92008	25
363	960	694	10	15	0.14	-0.17608	-0.97489	25
364	1148	577	10	15	0.14	-0.11402	-1.01844	25
365	2029	437	10	15	0.14	-0.17357	-0.83554	25
366	1589	222	10	15	0.14	-0.10568	-1.09353	25
367	1585	1874	10	15	0.14	-0.21315	-0.87903	25
381	1201	1740	10	15	0.14	-0.22316	-0.90613	25
382	57	1486	10	15	0.14	-0.08938	-0.98873	25
383	1332	112	10	15	0.14	-0.09525	-1.14637	25
384	748	970	10	15	0.14	-0.20475	-1.07061	25
385	938	1010	10	15	0.14	-0.25558	-0.92238	25
386	1897	1194	10	15	0.14	-0.16304	-1.13592	25
387	1900	415	10	15	0.14	-0.08839	-1.15002	25
388	2038	1332	10	15	0.14	-0.16602	-0.94332	25
389	588	1499	10	15	0.14	-0.34754	-0.72977	25
390	1243	475	10	15	0.14	-0.12652	-1.03215	25
391	1644	1907	10	15	0.14	-0.22027	-0.95331	25
392	1209	1812	10	15	0.14	-0.26702	-0.85872	25
393	1625	684	10	15	0.14	-0.22512	-0.98698	25
394	567	1904	10	15	0.14	-0.24476	-0.76849	25
395	1288	1873	10	15	0.14	-0.413	-0.76194	25
2	620	205	11	15	0.19	-0.13747	-1.07385	25
3	396	1149	11	15	0.19	-0.15471	-1.04165	25
7	1107	835	11	15	0.19	-0.06597	-1.15445	25
8	1885	302	11	15	0.19	-0.23443	-0.96086	25
17	1626	770	11	15	0.19	-0.08189	-1.14756	25
25	921	1769	11	15	0.19	-0.05953	-1.16088	25
26	951	1632	11	15	0.19	-0.14021	-1.09747	25
37	1450	698	11	15	0.19	-0.14464	-1.01667	25
38	1319	164	11	15	0.19	-0.07616	-1.15304	25
40	911	685	11	15	0.19	-0.10977	-1.09708	25
44	1547	1980	11	15	0.19	-0.24288	-0.93249	25
45	490	1855	11	15	0.19	-0.07904	-0.99533	25
56	1259	807	11	15	0.19	-0.10316	-1.12429	25
57	1579	1322	11	15	0.19	-0.24175	-0.90065	25
58	1126	408	11	15	0.19	-0.13278	-1.08691	25
74	1718	103	11	15	0.19	-0.20386	-0.96572	25
75	20	38	11	15	0.19	-0.32415	-0.75031	25
91	310	1588	11	15	0.19	-0.16239	-1.09209	25
100	527	1420	11	15	0.19	-0.18286	-0.9402	25
121	519	887	11	15	0.19	-0.39488	-0.63889	25
134	1998	661	11	15	0.19	-0.17472	-1.00364	25
135	1781	1798	11	15	0.19	-0.10084	-1.02208	25
144	1185	351	11	15	0.19	-0.11164	-1.04016	25
146	1785	452	11	15	0.19	-0.17729	-1.03092	25
147	83	1478	11	15	0.19	-0.17761	-0.98103	25
148	1855	1723	11	15	0.19	-0.08422	-1.02399	25
173	1949	133	11	15	0.19	-0.06826	-1.11207	25
174	1958	548	11	15	0.19	-0.17266	-1.01443	25
175	169	719	11	15	0.19	-0.19563	-0.91275	25
176	155	769	11	15	0.19	-0.07609	-1.13935	25
177	439	1188	11	15	0.19	-0.12738	-1.01396	25
193	544	948	11	15	0.19	-0.15613	-0.98703	25
194	1696	232	11	15	0.19	-0.24957	-0.86127	25
195	1677	1864	11	15	0.19	-0.13959	-0.99689	25
220	213	235	11	15	0.19	-0.16005	-0.95287	25
221	405	1436	11	15	0.19	-0.1188	-1.11611	25
222	943	229	11	15	0.19	-0.15716	-1.02503	25
223	1484	84	11	15	0.19	-0.13706	-1.09012	25
224	630	146	11	15	0.19	-0.16559	-0.93312	25
226	1454	368	11	15	0.19	-0.2066	-1.03866	25
227	168	478	11	15	0.19	-0.07668	-1.03072	25
228	1221	970	11	15	0.19	-0.27117	-0.94587	25
229	92	1376	11	15	0.19	-0.28808	-0.76705	25
239	1918	240	11	15	0.19	-0.14042	-1.00053	25
240	1033	667	11	15	0.19	-0.36438	-0.72396	25
255	1192	1082	11	15	0.19	-0.17565	-1.08236	25
256	1445	1856	11	15	0.19	-0.20197	-0.92856	25
257	1376	736	11	15	0.19	-0.15873	-0.99371	25
258	1250	926	11	15	0.19	-0.4587	-0.64197	25
259	36	173	11	15	0.19	-0.07039	-1.13038	25
260	1403	708	11	15	0.19	-0.30022	-0.73998	25
274	998	1504	11	15	0.19	-0.22409	-0.89679	25
275	222	1684	11	15	0.19	-0.22386	-0.84508	25
276	1258	896	11	15	0.19	-0.40667	-0.62038	25
277	975	1441	11	15	0.19	-0.10625	-1.06995	25
278	384	666	11	15	0.19	-0.05191	-1.06433	25
303	1739	1924	11	15	0.19	-0.17239	-0.90729	25
304	298	744	11	15	0.19	-0.12137	-1.06445	25
305	1716	291	11	15	0.19	-0.07453	-1.14206	25
306	842	668	11	15	0.19	-0.07827	-1.05877	25
308	303	125	11	15	0.19	-0.30975	-0.76275	25
309	1047	722	11	15	0.19	-0.14996	-0.95262	25
310	145	1723	11	15	0.19	-0.11389	-1.06313	25
311	1485	856	11	15	0.19	-0.28594	-0.95715	25
312	284	1052	11	15	0.19	-0.09842	-1.15175	25
313	1186	1549	11	15	0.19	-0.37425	-0.64594	25
314	1931	1614	11	15	0.19	-0.33876	-0.73231	25
315	1246	1647	11	15	0.19	-0.1341	-1.08005	25
316	195	1660	11	15	0.19	-0.13735	-1.10524	25
335	41	691	11	15	0.19	-0.1159	-0.98744	25
336	468	1875	11	15	0.19	-0.17439	-1.01369	25
346	1477	1745	11	15	0.19	-0.06629	-1.09565	25
347	1457	1451	11	15	0.19	-0.34467	-0.76036	25
348	1769	824	11	15	0.19	-0.18636	-1.00912	25
374	467	1901	11	15	0.19	-0.22474	-1.01601	25
375	1815	1190	11	15	0.19	-0.13692	-1.11303	25
376	47	511	11	15	0.19	-0.18997	-0.95872	25
377	798	295	11	15	0.19	-0.2975	-0.81696	25
399	306	1472	11	15	0.19	-0.21734	-0.93024	25
9	1027	24	12	15	0.25	-0.0932	-1.11895	25
16	545	654	12	15	0.25	-0.11856	-1.13691	25
27	270	946	12	15	0.25	-0.18589	-1.01178	25
35	573	1085	12	15	0.25	-0.13676	-1.1236	25
36	1032	1232	12	15	0.25	-0.14478	-1.14705	25
41	1522	814	12	15	0.25	-0.25569	-0.91839	25
42	812	582	12	15	0.25	-0.14913	-1.08933	25
43	652	25	12	15	0.25	-0.1371	-1.02807	25
54	954	257	12	15	0.25	-0.27796	-0.93268	25
55	877	426	12	15	0.25	-0.05798	-1.12589	25
89	258	1323	12	15	0.25	-0.123	-1.03316	25
90	457	1649	12	15	0.25	-0.12911	-1.04166	25
97	696	1872	12	15	0.25	-0.1315	-1.11186	25
98	1017	969	12	15	0.25	-0.23746	-0.9893	25
99	469	1934	12	15	0.25	-0.09653	-1.08596	25
120	1857	1246	12	15	0.25	-0.18097	-0.954	25
145	782	668	12	15	0.25	-0.12257	-1.16539	25
149	1998	812	12	15	0.25	-0.08334	-1.12339	25
150	1287	1901	12	15	0.25	-0.17323	-0.99139	25
169	545	1642	12	15	0.25	-0.20482	-0.98831	25
170	1936	761	12	15	0.25	-0.14731	-1.08112	25
171	1658	583	12	15	0.25	-0.19915	-0.95359	25
172	1915	202	12	15	0.25	-0.25203	-0.84195	25
196	157	1019	12	15	0.25	-0.17753	-0.94947	25
197	1811	784	12	15	0.25	-0.37405	-0.67189	25
225	1874	1415	12	15	0.25	-0.10904	-1.06833	25
237	1462	518	12	15	0.25	-0.12224	-1.1203	25
238	1996	1093	12	15	0.25	-0.19615	-1.0196	25
261	314	1182	12	15	0.25	-0.30687	-0.87167	25
262	923	167	12	15	0.25	-0.2226	-0.97811	25
263	951	468	12	15	0.25	-0.30649	-0.8415	25
279	75	746	12	15	0.25	-0.27884	-0.81597	25
280	999	768	12	15	0.25	-0.11635	-1.10592	25
300	1884	183	12	15	0.25	-0.27774	-0.82397	25
301	2017	1855	12	15	0.25	-0.14095	-1.07803	25
302	1360	1296	12	15	0.25	-0.15296	-1.10341	25
307	1695	1914	12	15	0.25	-0.39195	-0.70642	25
333	1442	2008	12	15	0.25	-0.24754	-0.85335	25
334	1694	875	12	15	0.25	-0.20358	-1.00634	25
349	882	223	12	15	0.25	-0.22254	-0.98888	25
350	417	1223	12	15	0.25	-0.17204	-0.99871	25
351	1836	1284	12	15	0.25	-0.19607	-1.00742	25
352	722	54	12	15	0.25	-0.2608	-0.90011	25
372	1543	49	12	15	0.25	-0.13165	-1.11234	25
373	1858	197	12	15	0.25	-0.21599	-1.02164	25
378	1786	1856	12	15	0.25	-0.19167	-0.97007	25
379	443	1484	12	15	0.25	-0.14589	-1.07353	25
18	1531	1304	13	15	0.31	-0.17667	-1.03691	25
19	567	1244	13	15	0.31	-0.13677	-1.04606	25
52	701	2008	13	15	0.31	-0.18863	-0.99884	25
53	1817	1975	13	15	0.31	-0.12738	-1.06012	25
68	1497	1625	13	15	0.31	-0.1339	-1.08707	25
76	1889	220	13	15	0.31	-0.11766	-1.07747	25
77	569	1997	13	15	0.31	-0.38328	-0.72667	25
92	99	1152	13	15	0.31	-0.1925	-0.95165	25
93	1447	1124	13	15	0.31	-0.13032	-1.12346	25
101	313	343	13	15	0.31	-0.14032	-1.11991	25
102	1364	1178	13	15	0.31	-0.15768	-1.06693	25
142	1208	1473	13	15	0.31	-0.11121	-1.08973	25
143	1779	588	13	15	0.31	-0.186	-1.1029	25
167	1446	1701	13	15	0.31	-0.18161	-0.94612	25
168	1034	1680	13	15	0.31	-0.23998	-0.87701	25
191	1080	634	13	15	0.31	-0.25868	-0.94716	25
216	882	2005	13	15	0.31	-0.11447	-1.12227	25
217	592	74	13	15	0.31	-0.1599	-1.05581	25
236	638	1507	13	15	0.31	-0.12654	-1.11217	25
241	1454	794	13	15	0.31	-0.19924	-1.00604	25
242	1823	813	13	15	0.31	-0.14386	-0.96037	25
264	1077	2004	13	15	0.31	-0.10491	-1.08618	25
265	911	1490	13	15	0.31	-0.17731	-1.06286	25
281	2007	1167	13	15	0.31	-0.10694	-1.07896	25
282	1774	880	13	15	0.31	-0.11107	-1.08688	25
283	1886	586	13	15	0.31	-0.11512	-1.1369	25
317	930	40	13	15	0.31	-0.16134	-1.06915	25
318	1101	1962	13	15	0.31	-0.22265	-0.94452	25
319	1188	1829	13	15	0.31	-0.14059	-1.10203	25
329	98	140	13	15	0.31	-0.16801	-1.08112	25
330	886	905	13	15	0.31	-0.25387	-0.90594	25
331	43	721	13	15	0.31	-0.19015	-0.93932	25
332	1131	1583	13	15	0.31	-0.24203	-0.97557	25
371	1811	2025	13	15	0.31	-0.18163	-0.93543	25
396	1865	1076	13	15	0.31	-0.39067	-0.71175	25
397	969	335	13	15	0.31	-0.11929	-1.10986	25
20	783	562	14	15	0.39	-0.16454	-1.07626	25
28	1411	554	14	15	0.39	-0.16449	-1.07425	25
59	570	1344	14	15	0.39	-0.12226	-1.07662	25
61	1348	1689	14	15	0.39	-0.21466	-0.9506	25
70	267	270	14	15	0.39	-0.16661	-0.9971	25
72	916	198	14	15	0.39	-0.16129	-1.06492	25
73	1701	609	14	15	0.39	-0.14729	-1.09837	25
86	2013	1235	14	15	0.39	-0.1808	-1.03134	25
87	449	2015	14	15	0.39	-0.22998	-0.93986	25
94	130	631	14	15	0.39	-0.14189	-1.13166	25
103	1384	900	14	15	0.39	-0.19032	-1.03948	25
104	1189	56	14	15	0.39	-0.23253	-0.96302	25
131	24	1966	14	15	0.39	-0.18261	-0.98391	25
132	1823	1778	14	15	0.39	-0.19958	-0.95009	25
138	397	1798	14	15	0.39	-0.13698	-1.06718	25
140	21	528	14	15	0.39	-0.21906	-0.93287	25
141	1142	361	14	15	0.39	-0.12945	-1.08498	25
163	1868	251	14	15	0.39	-0.32126	-0.7774	25
166	1502	1367	14	15	0.39	-0.17379	-0.97803	25
190	1730	1125	14	15	0.39	-0.18828	-1.0564	25
199	1294	1564	14	15	0.39	-0.14112	-1.042	25
200	1784	1167	14	15	0.39	-0.2778	-0.89211	25
202	675	133	14	15	0.39	-0.13727	-1.11001	25
231	1185	1381	14	15	0.39	-0.14134	-1.07281	25
232	1582	751	14	15	0.39	-0.14202	-1.05954	25
251	1306	69	14	15	0.39	-0.11887	-1.07926	25
252	150	833	14	15	0.39	-0.1811	-0.93803	25
266	471	1781	14	15	0.39	-0.13817	-1.05084	25
285	672	361	14	15	0.39	-0.2466	-0.95281	25
320	1216	1647	14	15	0.39	-0.20822	-0.93502	25
321	1762	1668	14	15	0.39	-0.12489	-1.0745	25
322	1418	1912	14	15	0.39	-0.1884	-0.94554	25
337	568	913	14	15	0.39	-0.13769	-1.06649	25
338	1804	551	14	15	0.39	-0.18247	-1.05168	25
339	354	1194	14	15	0.39	-0.32121	-0.76439	25
343	1916	1231	14	15	0.39	-0.19192	-0.95529	25
345	1703	937	14	15	0.39	-0.19787	-1.02313	25
370	1632	1184	14	15	0.39	-0.18538	-0.98325	25
10	1527	343	15	15	0.48	-0.34929	-0.98485	25
60	1223	383	15	15	0.48	-0.20338	-1.07607	25
71	1455	1033	15	15	0.48	-0.1298	-1.12272	25
133	1188	712	15	15	0.48	-0.11087	-1.12149	25
137	161	1351	15	15	0.48	-0.17028	-1.08574	25
139	1746	1953	15	15	0.48	-0.20132	-0.97762	25
164	61	1789	15	15	0.48	-0.17058	-0.98064	25
165	596	947	15	15	0.48	-0.16764	-1.07758	25
188	865	168	15	15	0.48	-0.15769	-1.05116	25
189	1773	484	15	15	0.48	-0.14397	-1.08625	25
201	1549	1866	15	15	0.48	-0.1534	-1.05474	25
230	1501	1121	15	15	0.48	-0.179	-0.99451	25
250	1375	786	15	15	0.48	-0.19496	-1.03283	25
253	1818	207	15	15	0.48	-0.11191	-1.04623	25
267	960	130	15	15	0.48	-0.12905	-1.05601	25
284	1393	1137	15	15	0.48	-0.15221	-1.1284	25
323	1224	1903	15	15	0.48	-0.20725	-0.92881	25
340	783	910	15	15	0.48	-0.1726	-1.09698	25
341	1994	291	15	15	0.48	-0.16288	-0.93626	25
344	296	384	15	15	0.48	-0.19081	-1.05565	25
24	1593	1904	16	15	0.58	-0.17025	-1.0153	25
39	235	305	16	15	0.58	-0.17237	-1.0312	25
88	969	1138	16	15	0.58	-0.17552	-1.04747	25
122	1043	1944	16	15	0.58	-0.13541	-1.06831	25
187	1405	770	16	15	0.58	-0.22643	-1.00199	25
192	1023	881	16	15	0.58	-0.17102	-1.0752	25
218	428	1513	16	15	0.58	-0.16048	-1.01738	25
219	1512	1942	16	15	0.58	-0.16582	-0.96154	25
235	1952	269	16	15	0.58	-0.1616	-1.03041	25
254	1581	371	16	15	0.58	-0.11835	-1.11071	25
273	1799	268	16	15	0.58	-0.42006	-0.63389	25
286	1911	1849	16	15	0.58	-0.13785	-1.04138	25
324	312	1644	16	15	0.58	-0.16521	-1.06681	25
398	518	1751	16	15	0.58	-0.20459	-0.99684	25
69	529	2008	17	15	0.7	-0.37197	-0.71688	25
123	1745	648	17	15	0.7	-0.22549	-0.94603	25
162	1524	984	17	15	0.7	-0.17589	-1.04295	25
325	1535	666	17	15	0.7	-0.15201	-1.10405	25
368	612	1027	17	15	0.7	-0.1755	-1.06007	25
369	2038	863	17	15	0.7	-0.28768	-1.01608	25
380	1895	1096	17	15	0.7	-0.28558	-0.81052	25
136	537	29	18	15	0.83	-0.14568	-1.07829	25
243	544	982	18	15	0.83	-0.16018	-1.11892	25
287	1491	1854	18	15	0.83	-0.22712	-0.85669	25
342	121	985	18	15	0.83	-0.20572	-1.03855	25
130	2010	1289	19	15	0.97	-0.19706	-0.9743	25
198	1140	523	19	15	0.97	-0.37159	-0.94917	25
404	1436	1350	20	15	1.13	-0.16321	-1.08254	25
407	851	765	20	15	1.13	-0.18671	-1.07661	25
403	485	899	21	15	1.31	-0.18393	-1.09576	25
406	365	856	21	15	1.31	-0.18121	-1.04914	25
405	783	811	22	15	1.51	-0.23029	-1.02605	25
400	407	1277	23	15	1.73	-0.16094	-1.10931	25
401	1498	1435	24	15	1.96	-0.15061	-1.07557	25
402	707	1245	29	15	3.46	-0.35595	-0.94378	25
408	851	1076	29	15	3.46	-0.2101	-1.07286	25
409	709	805	35	15	6.08	-0.50115	-0.79038	25
3	1809	1746	10	30	0.14	-0.32717	-0.6554	25
4	1141	774	10	30	0.14	-0.0844	-1.11137	25
6	669	1663	10	30	0.14	-0.15434	-1.05733	25
10	1822	1219	10	30	0.14	-0.06075	-0.95351	25
11	978	857	10	30	0.14	-0.09168	-1.05111	25
12	1075	487	10	30	0.14	-0.19038	-1.00106	25
13	629	347	10	30	0.14	-0.14017	-0.99703	25
17	977	1244	10	30	0.14	-0.30233	-0.84821	25
18	1126	190	10	30	0.14	-0.10916	-1.03009	25
19	422	1703	10	30	0.14	-0.14709	-0.90989	25
20	1584	1720	10	30	0.14	-0.2302	-0.81979	25
21	597	1272	10	30	0.14	-0.19647	-1.05141	25
25	320	1829	10	30	0.14	-0.07627	-1.05868	25
26	877	280	10	30	0.14	-0.42874	-0.63018	25
27	1914	105	10	30	0.14	-0.15307	-0.98666	25
32	1538	581	10	30	0.14	-0.26013	-0.83983	25
33	1519	237	10	30	0.14	-0.24401	-0.92057	25
34	1773	393	10	30	0.14	-0.06778	-1.15827	25
35	1307	1437	10	30	0.14	-0.14888	-0.96044	25
43	1899	412	10	30	0.14	-0.11906	-0.99743	25
44	52	566	10	30	0.14	-0.11215	-1.15301	25
45	504	716	10	30	0.14	-0.12681	-1.12556	25
46	533	812	10	30	0.14	-0.16901	-1.03934	25
47	45	1506	10	30	0.14	-0.21379	-0.90303	25
48	828	1434	10	30	0.14	-0.26987	-0.84052	25
58	763	1286	10	30	0.14	-0.27569	-0.74628	25
59	47	848	10	30	0.14	-0.08996	-1.04669	25
60	975	1787	10	30	0.14	-0.08022	-0.94418	25
61	724	85	10	30	0.14	-0.2254	-0.91029	25
62	1256	2012	10	30	0.14	-0.13961	-0.89524	25
68	419	1847	10	30	0.14	-0.06971	-0.96243	25
69	840	1690	10	30	0.14	-0.16564	-0.92457	25
70	938	710	10	30	0.14	-0.43534	-0.60841	25
71	679	1302	10	30	0.14	-0.22801	-0.89352	25
72	937	1007	10	30	0.14	-0.15693	-1.01525	25
73	1138	1448	10	30	0.14	-0.20672	-0.90781	25
74	1872	1492	10	30	0.14	-0.09526	-0.95209	25
75	14	1592	10	30	0.14	-0.07988	-1.09859	25
76	1458	992	10	30	0.14	-0.18051	-0.95691	25
84	122	1695	10	30	0.14	-0.12163	-1.03722	25
85	501	1293	10	30	0.14	-0.102	-0.99352	25
86	1268	533	10	30	0.14	-0.06286	-1.10149	25
87	585	111	10	30	0.14	-0.17024	-1.03778	25
103	1707	1083	10	30	0.14	-0.1543	-0.97476	25
104	1604	713	10	30	0.14	-0.05233	-1.05196	25
105	475	685	10	30	0.14	-0.09334	-1.14384	25
106	585	871	10	30	0.14	-0.11886	-1.03309	25
107	1050	910	10	30	0.14	-0.1747	-1.10947	25
108	747	968	10	30	0.14	-0.13466	-1.00798	25
109	882	1010	10	30	0.14	-0.3857	-0.69142	25
110	339	95	10	30	0.14	-0.09587	-1.10366	25
111	105	695	10	30	0.14	-0.08424	-1.07636	25
121	1208	920	10	30	0.14	-0.31556	-0.73082	25
122	1767	268	10	30	0.14	-0.44595	-0.59871	25
123	504	243	10	30	0.14	-0.19096	-0.99021	25
124	1512	526	10	30	0.14	-0.08219	-1.10425	25
125	987	503	10	30	0.14	-0.13141	-1.03019	25
126	585	1049	10	30	0.14	-0.16409	-1.01673	25
127	1877	1386	10	30	0.14	-0.17348	-0.79996	25
128	763	2010	10	30	0.14	-0.16191	-0.80113	25
150	1723	1619	10	30	0.14	-0.09898	-0.86432	25
151	826	639	10	30	0.14	-0.08092	-1.08655	25
152	1624	203	10	30	0.14	-0.01388	-0.70931	25
153	798	135	10	30	0.14	-0.08612	-1.12916	25
154	1332	110	10	30	0.14	-0.17688	-1.02285	25
155	1643	1628	10	30	0.14	-0.05166	-0.95679	25
156	665	1867	10	30	0.14	-0.1701	-0.93317	25
157	840	1931	10	30	0.14	-0.13787	-0.91619	25
158	51	592	10	30	0.14	-0.09758	-1.06108	25
167	1053	646	10	30	0.14	-0.28667	-0.55773	25
168	982	1626	10	30	0.14	-0.06689	-1.06606	25
169	1982	1566	10	30	0.14	-0.10476	-0.89343	25
170	1896	1191	10	30	0.14	-0.20411	-0.80218	25
171	815	1187	10	30	0.14	-0.08384	-1.05262	25
172	656	1106	10	30	0.14	-0.24791	-0.96334	25
173	633	1760	10	30	0.14	-0.40067	-0.53707	25
174	1783	1765	10	30	0.14	-0.10226	-0.8459	25
175	2028	434	10	30	0.14	-0.03675	-0.9475	25
176	676	282	10	30	0.14	-0.15218	-0.98836	25
177	1136	214	10	30	0.14	-0.30445	-0.71306	25
178	1895	64	10	30	0.14	-0.03582	-1.00193	25
197	1373	1468	10	30	0.14	-0.18991	-0.90115	25
198	120	1362	10	30	0.14	-0.12925	-0.99028	25
199	593	1215	10	30	0.14	-0.16001	-1.01114	25
200	1632	460	10	30	0.14	-0.34837	-0.66696	25
201	577	1875	10	30	0.14	-0.16148	-0.88633	25
202	11	302	10	30	0.14	-0.17403	-1.05385	25
203	1208	1810	10	30	0.14	-0.22348	-0.75501	25
204	332	1749	10	30	0.14	-0.16785	-0.87916	25
205	575	1748	10	30	0.14	-0.16445	-0.98955	25
206	1552	2031	10	30	0.14	-0.03481	-1.07044	25
229	517	634	10	30	0.14	-0.09625	-1.12398	25
230	1517	1570	10	30	0.14	-0.29168	-0.61648	25
231	1358	55	10	30	0.14	-0.18174	-0.94926	25
232	92	303	10	30	0.14	-0.16898	-1.01263	25
233	340	423	10	30	0.14	-0.29977	-0.85446	25
234	555	494	10	30	0.14	-0.19741	-0.95791	25
235	1148	574	10	30	0.14	-0.2724	-0.86859	25
236	1444	1603	10	30	0.14	-0.16292	-0.90379	25
237	75	684	10	30	0.14	-0.37501	-0.73536	25
238	406	840	10	30	0.14	-0.15149	-0.8972	25
239	145	1720	10	30	0.14	-0.29214	-0.75649	25
240	874	1778	10	30	0.14	-0.1043	-0.98956	25
241	83	1880	10	30	0.14	-0.36888	-0.61435	25
242	1461	1652	10	30	0.14	-0.42671	-0.5546	25
267	85	1907	10	30	0.14	-0.30902	-0.82519	25
268	1397	1819	10	30	0.14	-0.17543	-0.88152	25
269	1887	1553	10	30	0.14	-0.0929	-1.00597	25
270	904	1385	10	30	0.14	-0.31739	-0.76997	25
271	1065	1205	10	30	0.14	-0.36524	-0.65894	25
272	487	786	10	30	0.14	-0.234	-0.89861	25
273	2029	20	10	30	0.14	-0.16521	-0.84683	25
274	1979	1891	10	30	0.14	-0.21126	-0.80494	25
287	1972	1075	10	30	0.14	-0.37153	-0.54385	25
288	516	1386	10	30	0.14	-0.15687	-0.99268	25
289	1415	1688	10	30	0.14	-0.42022	-0.53272	25
290	872	1976	10	30	0.14	-0.31218	-0.57372	25
291	1278	1988	10	30	0.14	-0.12695	-0.87837	25
292	2023	1205	10	30	0.14	-0.06627	-0.86515	25
293	644	821	10	30	0.14	-0.48643	-0.72071	25
294	1241	472	10	30	0.14	-0.34616	-0.68793	25
317	2002	911	10	30	0.14	-0.49124	-0.41408	25
318	1832	1630	10	30	0.14	-0.19079	-0.7956	25
319	841	1810	10	30	0.14	-0.12221	-0.92021	25
320	423	270	10	30	0.14	-0.10366	-1.11261	25
321	716	1957	10	30	0.14	-0.17817	-0.8928	25
322	1272	95	10	30	0.14	-0.30187	-0.81547	25
336	1272	40	10	30	0.14	-0.13023	-1.07857	25
337	1286	1871	10	30	0.14	-0.51037	-0.53896	25
339	173	292	10	30	0.14	-0.16031	-1.01309	25
340	1477	1743	10	30	0.14	-0.33324	-0.83311	25
341	1307	332	10	30	0.14	-0.39817	-0.68283	25
342	102	743	10	30	0.14	-0.33869	-0.76259	25
343	76	1346	10	30	0.14	-0.26708	-0.73339	25
344	1142	1553	10	30	0.14	-0.28738	-0.73615	25
377	1907	1998	10	30	0.14	-0.26593	-0.6752	25
378	25	1172	10	30	0.14	-0.27699	-0.84029	25
379	1222	1356	10	30	0.14	-0.15766	-0.98591	25
380	44	1359	10	30	0.14	-0.14473	-0.92781	25
381	544	1399	10	30	0.14	-0.23011	-0.88128	25
382	1643	1905	10	30	0.14	-0.08001	-0.7265	25
383	106	953	10	30	0.14	-0.26668	-0.87221	25
384	1780	238	10	30	0.14	-0.38761	-0.59172	25
0	1191	1079	11	30	0.19	-0.03767	-1.1097	25
1	1318	161	11	30	0.19	-0.13166	-1.14316	25
14	309	1585	11	30	0.19	-0.09122	-1.03221	25
15	35	171	11	30	0.19	-0.13888	-1.05985	25
30	1106	833	11	30	0.19	-0.09232	-1.04289	25
39	1676	1862	11	30	0.19	-0.0698	-0.95416	25
51	1625	768	11	30	0.19	-0.14357	-0.99676	25
52	168	717	11	30	0.19	-0.08386	-1.06842	25
53	283	1050	11	30	0.19	-0.15638	-1.04249	25
66	1717	101	11	30	0.19	-0.30501	-0.82657	25
78	1546	1977	11	30	0.19	-0.13641	-0.9758	25
79	1449	695	11	30	0.19	-0.13535	-1.04094	25
90	490	1854	11	30	0.19	-0.08636	-0.90955	25
91	1200	1737	11	30	0.19	-0.07692	-1.09707	25
92	526	1417	11	30	0.19	-0.12912	-1.02932	25
93	619	202	11	30	0.19	-0.12786	-1.1075	25
114	1884	299	11	30	0.19	-0.12778	-1.03118	25
115	154	766	11	30	0.19	-0.1427	-1.04587	25
134	1997	658	11	30	0.19	-0.07505	-1.07523	25
135	1715	289	11	30	0.19	-0.15166	-1.02459	25
141	1184	349	11	30	0.19	-0.17305	-1.00798	25
146	1664	329	11	30	0.19	-0.09274	-1.10233	25
147	40	688	11	30	0.19	-0.2668	-0.83038	25
148	910	682	11	30	0.19	-0.08024	-1.11951	25
149	395	1146	11	30	0.19	-0.26963	-0.90601	25
162	1484	853	11	30	0.19	-0.10518	-1.10225	25
163	997	1501	11	30	0.19	-0.14962	-1.00857	25
165	1784	450	11	30	0.19	-0.16261	-0.99322	25
186	1578	1319	11	30	0.19	-0.11244	-1.05209	25
187	974	1439	11	30	0.19	-0.18932	-0.88637	25
188	1815	912	11	30	0.19	-0.09535	-1.12451	25
192	842	665	11	30	0.19	-0.24956	-0.96074	25
217	1483	82	11	30	0.19	-0.31303	-0.7872	25
218	297	741	11	30	0.19	-0.08601	-1.12261	25
219	2025	1023	11	30	0.19	-0.1299	-0.96513	25
220	91	1373	11	30	0.19	-0.23939	-0.78634	25
221	467	1872	11	30	0.19	-0.14481	-0.92443	25
225	194	1658	11	30	0.19	-0.10965	-1.05608	25
250	1957	545	11	30	0.19	-0.20206	-0.89196	25
251	383	664	11	30	0.19	-0.12728	-1.04211	25
253	1917	237	11	30	0.19	-0.02511	-0.94475	25
254	1635	142	11	30	0.19	-0.04112	-1.14433	25
255	1948	131	11	30	0.19	-0.15319	-1.06712	25
259	1125	405	11	30	0.19	-0.17961	-1.03013	25
260	1220	968	11	30	0.19	-0.1727	-1.07657	25
261	1780	1797	11	30	0.19	-0.0845	-0.96329	25
262	1246	1644	11	30	0.19	-0.23662	-0.78497	25
263	1371	1111	11	30	0.19	-0.205	-0.81995	25
275	1192	1289	11	30	0.19	-0.0639	-1.06418	25
277	230	159	11	30	0.19	-0.1008	-1.13019	25
278	1402	706	11	30	0.19	-0.20466	-1.05358	25
279	1814	1188	11	30	0.19	-0.11057	-1.01627	25
280	404	1434	11	30	0.19	-0.13981	-1.14415	25
281	82	1476	11	30	0.19	-0.21499	-0.82485	25
282	950	1630	11	30	0.19	-0.25173	-0.91978	25
283	566	1901	11	30	0.19	-0.16081	-0.97759	25
296	167	476	11	30	0.19	-0.15786	-1.00089	25
300	630	144	11	30	0.19	-0.16142	-1.03056	25
301	1650	197	11	30	0.19	-0.21548	-0.86384	25
302	920	1766	11	30	0.19	-0.1078	-1.06029	25
303	1241	870	11	30	0.19	-0.29752	-0.78326	25
304	1185	1546	11	30	0.19	-0.17826	-0.99262	25
306	466	1899	11	30	0.19	-0.12257	-0.98179	25
324	221	1681	11	30	0.19	-0.14184	-0.95959	25
325	588	1496	11	30	0.19	-0.07776	-1.06548	25
326	542	946	11	30	0.19	-0.24354	-0.86311	25
327	1376	733	11	30	0.19	-0.19919	-1.05981	25
353	19	35	11	30	0.19	-0.328	-0.79468	25
354	1588	219	11	30	0.19	-0.12002	-1.05906	25
355	46	509	11	30	0.19	-0.19509	-0.90488	25
367	1858	926	11	30	0.19	-0.18101	-0.96547	25
368	50	258	11	30	0.19	-0.13289	-1.09941	25
369	1414	1095	11	30	0.19	-0.07547	-1.08993	25
370	103	1079	11	30	0.19	-0.11099	-1.01747	25
371	942	226	11	30	0.19	-0.11654	-0.99379	25
395	1931	1612	11	30	0.19	-0.20332	-0.87173	25
397	513	1718	11	30	0.19	-0.15426	-1.02099	25
398	518	885	11	30	0.19	-0.2551	-0.78485	25
399	879	1828	11	30	0.19	-0.13482	-1.07115	25
5	876	424	12	30	0.25	-0.15476	-1.0429	25
7	1856	1244	12	30	0.25	-0.15003	-0.98165	25
8	572	1082	12	30	0.25	-0.07436	-1.05202	25
23	721	52	12	30	0.25	-0.15828	-1.11178	25
31	257	1321	12	30	0.25	-0.17785	-1.00498	25
40	545	652	12	30	0.25	-0.22298	-1.01033	25
54	468	1932	12	30	0.25	-0.1392	-1.10545	25
63	652	22	12	30	0.25	-0.10578	-1.07877	25
64	1935	758	12	30	0.25	-0.05838	-1.01662	25
65	953	255	12	30	0.25	-0.2809	-0.8822	25
89	1521	811	12	30	0.25	-0.15862	-1.01953	25
94	1995	1090	12	30	0.25	-0.15887	-1.05266	25
112	882	221	12	30	0.25	-0.18522	-1.02035	25
113	1810	782	12	30	0.25	-0.33692	-0.69684	25
116	2017	1852	12	30	0.25	0.02943	-0.93628	25
136	696	1870	12	30	0.25	-0.12959	-0.9668	25
137	416	1221	12	30	0.25	-0.21754	-0.98014	25
142	544	1640	12	30	0.25	-0.24355	-0.88277	25
143	781	666	12	30	0.25	-0.11466	-1.10217	25
144	951	465	12	30	0.25	-0.33125	-0.80802	25
145	1545	46	12	30	0.25	-0.04959	-0.97763	25
164	1033	664	12	30	0.25	-0.12398	-1.08982	25
166	797	292	12	30	0.25	-0.10545	-1.09024	25
189	1286	1900	12	30	0.25	-0.13753	-0.83352	25
190	1657	580	12	30	0.25	-0.27072	-0.77392	25
191	1883	180	12	30	0.25	-0.37057	-0.58352	25
215	1385	496	12	30	0.25	0.03686	-0.91825	25
216	1915	199	12	30	0.25	-0.37883	-0.69798	25
222	1695	1912	12	30	0.25	-0.37142	-0.65651	25
223	1621	521	12	30	0.25	-0.19591	-0.98413	25
224	1462	515	12	30	0.25	0.06424	-0.91907	25
252	811	580	12	30	0.25	-0.20549	-0.93346	25
256	1836	1282	12	30	0.25	-0.37442	-0.61549	25
257	1031	1230	12	30	0.25	-0.21454	-0.92015	25
258	998	766	12	30	0.25	-0.22219	-0.95695	25
276	1874	1412	12	30	0.25	-0.14179	-0.97558	25
297	1997	809	12	30	0.25	-0.11391	-1.04007	25
298	989	1921	12	30	0.25	-0.11671	-1.06523	25
299	1809	1294	12	30	0.25	-0.21104	-0.97456	25
305	269	944	12	30	0.25	-0.25806	-0.79847	25
307	212	233	12	30	0.25	-0.13598	-1.11839	25
308	74	743	12	30	0.25	-0.20282	-0.91087	25
323	1740	824	12	30	0.25	-0.26832	-0.83039	25
328	156	1016	12	30	0.25	-0.09133	-1.08189	25
329	1016	967	12	30	0.25	-0.3117	-0.76642	25
349	443	1481	12	30	0.25	-0.37445	-0.8484	25
350	304	1469	12	30	0.25	-0.14206	-1.08242	25
351	1693	873	12	30	0.25	-0.24852	-0.88688	25
352	1026	22	12	30	0.25	-0.20073	-1.03132	25
372	1695	229	12	30	0.25	-0.10803	-1.06466	25
373	1046	719	12	30	0.25	-0.13642	-1.08325	25
374	91	809	12	30	0.25	-0.17571	-0.95854	25
375	740	1272	12	30	0.25	-0.27562	-0.9457	25
376	456	1647	12	30	0.25	-0.14354	-1.01093	25
394	881	1521	12	30	0.25	-0.1658	-1.02929	25
396	1441	2006	12	30	0.25	-0.31388	-0.60014	25
22	1496	1622	13	30	0.31	-0.05492	-1.12542	25
29	1033	1677	13	30	0.31	-0.13584	-0.99871	25
38	98	1150	13	30	0.31	-0.26965	-0.87371	25
49	1446	1122	13	30	0.31	-0.08977	-1.10113	25
50	312	341	13	30	0.31	-0.14064	-1.07573	25
95	1363	1176	13	30	0.31	-0.22398	-0.98366	25
96	1132	1580	13	30	0.31	-0.11723	-1.04419	25
97	1811	2023	13	30	0.31	-0.13234	-0.99139	25
117	1445	1699	13	30	0.31	-0.33003	-0.74679	25
131	1822	811	13	30	0.31	-0.20514	-0.84781	25
132	568	1995	13	30	0.31	-0.3825	-0.71032	25
133	1778	585	13	30	0.31	-0.05219	-1.11688	25
139	1079	631	13	30	0.31	-0.30363	-0.86037	25
140	1889	218	13	30	0.31	-0.11362	-1.01041	25
181	191	1173	13	30	0.31	-0.13796	-1.09273	25
182	591	71	13	30	0.31	-0.16531	-1.02017	25
183	706	1080	13	30	0.31	-0.16779	-1.03656	25
208	930	38	13	30	0.31	-0.1571	-1.05912	25
209	515	1059	13	30	0.31	-0.21289	-0.94837	25
210	2006	1165	13	30	0.31	-0.17884	-0.95717	25
211	314	1179	13	30	0.31	-0.15769	-1.05319	25
212	1207	1470	13	30	0.31	-0.14685	-1.04638	25
243	700	2005	13	30	0.31	-0.24874	-0.84992	25
244	1379	1669	13	30	0.31	-0.08524	-1.08238	25
245	566	1242	13	30	0.31	-0.17437	-0.99014	25
246	97	138	13	30	0.31	-0.18119	-1.02956	25
264	1453	791	13	30	0.31	-0.09245	-1.13794	25
265	1187	1827	13	30	0.31	-0.18762	-0.92674	25
266	1100	1960	13	30	0.31	-0.2747	-0.81206	25
284	1136	435	13	30	0.31	-0.18343	-1.02653	25
310	1817	1972	13	30	0.31	-0.04127	-1.03962	25
330	637	1505	13	30	0.31	-0.19215	-1.03164	25
331	910	1488	13	30	0.31	-0.28356	-0.79061	25
346	1530	1302	13	30	0.31	-0.16489	-0.91439	25
347	1076	2002	13	30	0.31	-0.15424	-0.96131	25
348	647	653	13	30	0.31	-0.2559	-0.85806	25
366	929	1463	13	30	0.31	-0.15598	-1.04108	25
390	1417	1910	13	30	0.31	-0.25217	-0.78075	25
391	788	1398	13	30	0.31	-0.20733	-0.96334	25
392	1773	878	13	30	0.31	-0.26235	-0.84923	25
393	969	332	13	30	0.31	-0.08854	-1.01043	25
2	1383	898	14	30	0.39	0.02035	-1.01536	25
9	23	1963	14	30	0.39	-0.10792	-1.07356	25
16	1501	1365	14	30	0.39	-0.09595	-1.09004	25
24	671	358	14	30	0.39	-0.20168	-1.0476	25
41	129	629	14	30	0.39	-0.1696	-0.97296	25
42	266	267	14	30	0.39	-0.21179	-0.94935	25
55	1700	606	14	30	0.39	-0.11343	-1.08126	25
57	448	2012	14	30	0.39	-0.23915	-0.86421	25
77	782	560	14	30	0.39	-0.24896	-0.92977	25
81	1728	1124	14	30	0.39	-0.08558	-0.92858	25
82	1865	1074	14	30	0.39	-0.2004	-0.8494	25
83	1347	1686	14	30	0.39	-0.18708	-0.90862	25
98	2012	1232	14	30	0.39	0.04009	-0.95719	25
99	569	1342	14	30	0.39	-0.13985	-1.0355	25
100	1141	359	14	30	0.39	-0.13351	-1.0749	25
129	1803	549	14	30	0.39	-0.13559	-1.05183	25
179	1929	1469	14	30	0.39	-0.12311	-1.04563	25
180	1215	1644	14	30	0.39	-0.12117	-1.05339	25
193	1294	1561	14	30	0.39	-0.19891	-0.95898	25
194	1185	1379	14	30	0.39	-0.24923	-0.84119	25
195	1783	1164	14	30	0.39	-0.21377	-0.89378	25
196	915	196	14	30	0.39	-0.18641	-0.92929	25
226	1188	54	14	30	0.39	-0.26367	-0.7266	25
285	470	1779	14	30	0.39	-0.2556	-0.82533	25
286	397	1795	14	30	0.39	-0.19748	-1.01261	25
311	353	1191	14	30	0.39	-0.11289	-0.82409	25
312	1410	552	14	30	0.39	-0.2511	-0.84243	25
315	20	525	14	30	0.39	-0.18174	-0.99334	25
356	1915	1229	14	30	0.39	-0.30093	-0.78969	25
357	675	131	14	30	0.39	-0.19243	-1.04321	25
358	1581	749	14	30	0.39	-0.24116	-0.90845	25
361	1565	1191	14	30	0.39	-0.33527	-0.75093	25
365	885	902	14	30	0.39	-0.18406	-1.062	25
386	1702	934	14	30	0.39	-0.18602	-1.03861	25
387	1762	1666	14	30	0.39	-0.1664	-1.00549	25
28	783	908	15	30	0.48	-0.17631	-1.05437	25
56	1548	1863	15	30	0.48	-0.06957	-1.05751	25
118	1222	381	15	30	0.48	-0.13553	-1.07141	25
119	1526	341	15	30	0.48	-0.27295	-0.98359	25
120	864	166	15	30	0.48	-0.13203	-1.04699	25
130	1772	481	15	30	0.48	-0.11658	-1.04468	25
227	1500	1119	15	30	0.48	-0.29095	-0.80653	25
228	1454	1030	15	30	0.48	-0.18638	-1.03132	25
248	1187	709	15	30	0.48	-0.12165	-1.10805	25
249	1223	1900	15	30	0.48	-0.14252	-1.05921	25
313	1745	1950	15	30	0.48	-0.08517	-1.08549	25
314	595	944	15	30	0.48	-0.13364	-1.11659	25
332	1817	204	15	30	0.48	-0.1445	-0.9348	25
333	160	1348	15	30	0.48	-0.13507	-1.08835	25
360	507	1975	15	30	0.48	-0.13349	-1.02967	25
362	295	382	15	30	0.48	-0.25046	-0.92016	25
363	1375	783	15	30	0.48	-0.16994	-1.04405	25
364	1993	289	15	30	0.48	-0.13905	-0.98624	25
388	349	770	15	30	0.48	-0.12308	-1.07686	25
389	60	1786	15	30	0.48	-0.09978	-1.09217	25
36	1042	1941	16	30	0.58	-0.12228	-1.10061	25
37	968	1135	16	30	0.58	-0.12437	-1.12426	25
67	517	1749	16	30	0.58	-0.11741	-1.05542	25
101	1022	879	16	30	0.58	-0.11044	-1.148	25
138	1592	1901	16	30	0.58	-0.0985	-1.07301	25
159	1511	1940	16	30	0.58	-0.09023	-0.85414	25
160	427	1510	16	30	0.58	-0.15547	-1.09893	25
184	1225	551	16	30	0.58	-0.23404	-0.93222	25
185	1580	369	16	30	0.58	-0.10038	-1.1168	25
213	235	303	16	30	0.58	-0.23026	-0.85064	25
214	1404	767	16	30	0.58	-0.16962	-1.041	25
295	959	127	16	30	0.58	-0.15086	-1.07362	25
334	1926	562	16	30	0.58	-0.16083	-0.9455	25
88	1744	645	17	30	0.7	-0.12352	-1.0819	25
102	1523	981	17	30	0.7	0.05952	-0.9681	25
207	2021	218	17	30	0.7	-0.14824	-0.96864	25
338	1534	663	17	30	0.7	-0.08731	-1.02685	25
345	611	1025	17	30	0.7	-0.23132	-0.98305	25
359	1774	92	17	30	0.7	-0.12114	-1.12732	25
80	1489	1852	18	30	0.83	-0.11795	-0.98622	25
247	536	27	18	30	0.83	-0.19673	-0.98985	25
316	623	678	18	30	0.83	-0.16717	-0.97404	25
385	120	982	18	30	0.83	-0.11739	-1.08918	25
161	1140	521	19	30	0.97	-0.34911	-0.89827	25
309	2009	1287	19	30	0.97	-0.11396	-0.95051	25
335	851	764	19	30	0.97	-0.24091	-0.91156	25
405	1435	1347	20	30	1.13	-0.14861	-1.06544	25
403	484	896	21	30	1.31	-0.03534	-0.93322	25
404	364	854	21	30	1.31	-0.12723	-1.00507	25
407	782	809	22	30	1.51	-0.25776	-0.91815	25
401	406	1275	23	30	1.73	-0.08409	-0.98085	25
400	1497	1433	24	30	1.96	-0.10668	-1.02763	25
402	706	1243	29	30	3.46	-0.32336	-0.91653	25
406	850	1074	29	30	3.46	-0.20642	-1.01454	25
408	708	802	35	30	6.08	-0.47674	-0.75455	25
3	1859	923	10	60	0.14	0.44276	-0.24466	25
4	1513	523	10	60	0.14	0.37873	-0.57515	25
5	1553	2028	10	60	0.14	0.56825	-0.21871	25
6	1416	1092	10	60	0.14	0.23087	-0.49693	25
7	489	783	10	60	0.14	0.05972	-1.07514	25
8	827	636	10	60	0.14	0.27965	-0.71431	25
9	1142	771	10	60	0.14	-0.11428	-1.09238	25
10	1137	211	10	60	0.14	0.12932	-0.81003	25
13	976	1436	10	60	0.14	0.46675	-0.06113	25
14	175	290	10	60	0.14	0.0669	-0.98028	25
16	51	255	10	60	0.14	0.08616	-0.87722	25
17	680	1299	10	60	0.14	0.19914	-0.67732	25
23	258	777	10	60	0.14	0.18627	-0.8275	25
24	146	1718	10	60	0.14	0.16508	-0.44573	25
30	979	854	10	60	0.14	-0.02702	-0.90271	25
31	594	1212	10	60	0.14	0.12669	-0.54133	25
32	1193	1286	10	60	0.14	0.32392	-0.65037	25
33	77	1343	10	60	0.14	0.03108	-0.60714	25
38	534	809	10	60	0.14	0.10673	-0.66717	25
39	25	1170	10	60	0.14	0.05218	-0.87581	25
40	46	1356	10	60	0.14	0.20161	-0.77941	25
48	1520	234	10	60	0.14	0.41525	-0.48462	25
49	16	1589	10	60	0.14	-0.0434	-0.90859	25
50	123	1692	10	60	0.14	0.2046	-0.78195	25
51	1539	578	10	60	0.14	0.13418	-0.65922	25
52	405	1431	10	60	0.14	0.36441	-0.65318	25
53	1973	1072	10	60	0.14	0.06041	-0.65817	25
54	1873	1490	10	60	0.14	0.14335	-0.7084	25
64	76	682	10	60	0.14	-0.082	-1.00524	25
65	2011	1885	10	60	0.14	0.67577	0.57326	25
66	1398	1816	10	60	0.14	0.35915	-0.22062	25
67	334	1745	10	60	0.14	0.05737	-0.71542	25
68	816	1184	10	60	0.14	-0.11531	-1.09712	25
78	1815	1186	10	60	0.14	0.27821	-0.28539	25
79	156	763	10	60	0.14	0.18491	-0.79475	25
80	1665	326	10	60	0.14	0.46146	-0.23317	25
96	1257	2009	10	60	0.14	0.38606	0.04486	25
97	1243	469	10	60	0.14	0.44193	-0.38268	25
98	1287	1869	10	60	0.14	0.43162	-0.16715	25
99	1281	1357	10	60	0.14	0.2805	-0.56343	25
100	1149	571	10	60	0.14	-0.23441	-1.0034	25
101	843	663	10	60	0.14	0.1324	-0.66355	25
102	586	868	10	60	0.14	-0.13817	-1.05528	25
103	1327	1476	10	60	0.14	0.57492	0.12623	25
104	1478	1740	10	60	0.14	0.54649	-0.03915	25
105	424	1700	10	60	0.14	0.31077	-0.73719	25
122	1446	1851	10	60	0.14	0.69624	0.1787	25
123	671	1660	10	60	0.14	0.26176	-0.5105	25
124	598	1269	10	60	0.14	0.35779	-0.65022	25
125	906	1382	10	60	0.14	0.42641	-0.25049	25
139	589	1494	10	60	0.14	0.25012	-0.43898	25
140	1518	1567	10	60	0.14	-0.23732	-0.79919	25
141	1201	1734	10	60	0.14	0.49716	-0.2314	25
142	595	1653	10	60	0.14	-0.15692	-0.63073	25
143	1139	1444	10	60	0.14	0.28405	-0.694	25
144	1209	917	10	60	0.14	-0.04643	-0.71839	25
145	1590	217	10	60	0.14	0.3255	-0.36245	25
146	799	132	10	60	0.14	-0.03932	-1.10402	25
158	1708	1080	10	60	0.14	0.15316	-0.66445	25
159	567	1899	10	60	0.14	0.26965	-0.43745	25
160	658	1103	10	60	0.14	-0.50059	-0.60037	25
161	1247	1641	10	60	0.14	0.3943	-0.27288	25
162	1052	907	10	60	0.14	0.02187	-0.81223	25
163	103	740	10	60	0.14	0.07213	-0.89565	25
164	1127	188	10	60	0.14	0.22161	-0.74751	25
177	104	1076	10	60	0.14	-0.02162	-0.95935	25
178	961	688	10	60	0.14	-0.30884	-0.78208	25
179	586	108	10	60	0.14	0.2088	-0.88911	25
180	405	369	10	60	0.14	-0.07807	-1.08586	25
181	761	494	10	60	0.14	0.05218	-0.80467	25
182	54	563	10	60	0.14	-0.01354	-0.88733	25
183	556	491	10	60	0.14	-0.19566	-0.99072	25
184	1451	693	10	60	0.14	0.38748	-0.36656	25
185	1459	989	10	60	0.14	-0.14964	-0.98029	25
186	288	1549	10	60	0.14	-0.2977	-0.86052	25
209	1586	1868	10	60	0.14	0.61766	0.4323	25
210	1454	363	10	60	0.14	0.0745	-0.51795	25
211	1768	265	10	60	0.14	-0.11176	-0.62224	25
212	883	1007	10	60	0.14	0.08867	-0.46424	25
213	764	1283	10	60	0.14	0.20596	-0.55049	25
214	539	1372	10	60	0.14	0.09258	-0.58917	25
215	71	1732	10	60	0.14	0.26652	-0.57108	25
216	869	732	10	60	0.14	0.11632	-0.80476	25
217	1377	731	10	60	0.14	0.24871	-0.76694	25
218	939	707	10	60	0.14	-0.17723	-0.60875	25
234	1625	200	10	60	0.14	0.3985	-0.37299	25
235	231	157	10	60	0.14	-0.03321	-0.90761	25
236	1273	37	10	60	0.14	0.31816	-0.58504	25
237	1724	1616	10	60	0.14	0.36478	-0.39176	25
238	341	420	10	60	0.14	0.08897	-0.89189	25
239	48	845	10	60	0.14	0.13233	-0.88387	25
240	284	1047	10	60	0.14	0.19662	-0.84213	25
241	979	1240	10	60	0.14	0.17083	-0.89355	25
242	1279	1985	10	60	0.14	0.52691	-0.06847	25
256	1585	1717	10	60	0.14	0.59502	0.21791	25
257	1066	1202	10	60	0.14	-0.43949	-0.69739	25
258	879	1826	10	60	0.14	0.40111	-0.11052	25
259	1209	1808	10	60	0.14	0.52208	-0.07492	25
260	976	1784	10	60	0.14	0.33583	-0.38481	25
261	1916	102	10	60	0.14	0.51654	-0.14658	25
296	631	344	10	60	0.14	0.16516	-0.93906	25
297	1983	1563	10	60	0.14	0.34484	-0.38167	25
298	195	1656	10	60	0.14	0.0494	-0.55432	25
299	1242	868	10	60	0.14	0.36529	-0.52234	25
300	2003	908	10	60	0.14	0.3813	0.04766	25
301	1464	1193	10	60	0.14	0.45481	-0.25369	25
302	468	1868	10	60	0.14	-0.31479	-0.76247	25
303	1652	194	10	60	0.14	0.28391	-0.06857	25
304	1644	1901	10	60	0.14	0.75861	0.53698	25
324	341	92	10	60	0.14	-0.03685	-0.91995	25
325	1374	1465	10	60	0.14	0.37235	-0.30235	25
326	874	1974	10	60	0.14	-0.262	-0.79984	25
327	1784	1762	10	60	0.14	-0.1943	-0.81453	25
328	1332	106	10	60	0.14	0.16261	-0.80441	25
329	1054	644	10	60	0.14	-0.49058	-0.33153	25
330	1897	61	10	60	0.14	0.3168	-0.48527	25
331	2026	1021	10	60	0.14	0.24227	-0.36497	25
332	1107	830	10	60	0.14	0.39897	-0.46313	25
333	1817	909	10	60	0.14	0.28816	-0.25849	25
334	1223	1353	10	60	0.14	0.31548	-0.55904	25
335	107	950	10	60	0.14	-0.41416	-0.64001	25
345	121	1360	10	60	0.14	0.07988	-0.84217	25
346	1308	329	10	60	0.14	-0.00409	-0.66949	25
347	841	1687	10	60	0.14	0.24659	-0.76105	25
348	1584	1687	10	60	0.14	0.457	-0.07956	25
349	1143	1551	10	60	0.14	0.32994	-0.32248	25
350	764	2006	10	60	0.14	0.2502	-0.40005	25
362	1644	1625	10	60	0.14	0.371	-0.34543	25
363	1077	485	10	60	0.14	0.1158	-0.89583	25
364	2029	431	10	60	0.14	0.30118	-0.60811	25
365	1774	390	10	60	0.14	0.62215	-0.00504	25
366	879	277	10	60	0.14	0.32627	-0.62091	25
367	704	1008	10	60	0.14	-0.10729	-0.7877	25
368	931	1373	10	60	0.14	0.32667	-0.62774	25
369	1810	1744	10	60	0.14	0.61581	0.03107	25
370	298	738	10	60	0.14	0.21198	-0.69368	25
371	87	1903	10	60	0.14	0.256	-0.44719	25
372	1462	1649	10	60	0.14	0.12103	-0.29679	25
385	646	818	10	60	0.14	0.01601	-0.75205	25
386	1823	1216	10	60	0.14	0.49335	-0.25542	25
387	1358	53	10	60	0.14	-0.01514	-0.71492	25
388	321	312	10	60	0.14	0.11349	-0.97228	25
389	988	500	10	60	0.14	0.01589	-0.93074	25
390	1605	710	10	60	0.14	0.20267	-0.80015	25
391	586	1046	10	60	0.14	0.14453	-0.81388	25
392	58	1481	10	60	0.14	-0.01411	-0.92264	25
1	998	1498	11	60	0.19	0.40958	-0.36709	25
11	213	230	11	60	0.19	0.08666	-1.04393	25
12	1457	1445	11	60	0.19	0.31048	-0.31607	25
20	1485	850	11	60	0.19	0.51228	-0.23319	25
25	912	679	11	60	0.19	0.34864	-0.53195	25
36	20	32	11	60	0.19	-0.14253	-0.94294	25
56	1885	297	11	60	0.19	-0.13788	-0.78839	25
57	798	289	11	60	0.19	0.3486	-0.64249	25
58	1546	44	11	60	0.19	0.55646	-0.20358	25
59	1387	493	11	60	0.19	0.49398	-0.27262	25
61	1998	655	11	60	0.19	0.61704	0.08745	25
69	93	1371	11	60	0.19	0.04471	-0.66887	25
70	1696	226	11	60	0.19	0.47084	-0.42623	25
82	1856	1718	11	60	0.19	0.55365	0.12009	25
83	1579	1317	11	60	0.19	0.40155	-0.04033	25
84	1221	965	11	60	0.19	0.31657	-0.62503	25
85	1636	139	11	60	0.19	-0.0784	-1.14314	25
91	782	663	11	60	0.19	0.28077	-0.65554	25
92	1718	98	11	60	0.19	-0.00748	-0.66732	25
114	1932	1610	11	60	0.19	0.77956	0.63176	25
116	882	1518	11	60	0.19	0.42692	-0.41949	25
117	439	1182	11	60	0.19	0.21752	-0.53375	25
118	1192	1076	11	60	0.19	0.44752	-0.49221	25
121	631	141	11	60	0.19	0.15282	-0.76442	25
131	1810	1292	11	60	0.19	0.59249	0.46384	25
132	1047	716	11	60	0.19	0.33113	-0.60236	25
133	1403	703	11	60	0.19	0.38956	-0.44054	25
151	527	1414	11	60	0.19	0.34273	-0.46938	25
155	1716	286	11	60	0.19	-0.22621	-1.07925	25
156	922	1764	11	60	0.19	0.37715	-0.44699	25
171	1786	447	11	60	0.19	-0.26414	-0.8822	25
172	306	1467	11	60	0.19	0.01855	-0.7561	25
192	36	168	11	60	0.19	-0.04023	-1.05298	25
193	1185	346	11	60	0.19	0.25467	-0.62369	25
194	1626	765	11	60	0.19	0.39206	-0.2852	25
195	1250	921	11	60	0.19	0.14416	-0.34068	25
196	83	1473	11	60	0.19	-0.01028	-0.86661	25
197	169	714	11	60	0.19	0.13516	-0.90667	25
198	310	1582	11	60	0.19	0.29072	-0.7305	25
199	1547	1974	11	60	0.19	0.52493	-0.15729	25
219	1259	802	11	60	0.19	0.03233	-0.93522	25
220	573	1079	11	60	0.19	0.53779	-0.14419	25
221	1186	1543	11	60	0.19	0.48491	-0.24396	25
222	492	1851	11	60	0.19	0.27691	-0.37575	25
223	1884	178	11	60	0.19	0.38969	-0.27669	25
224	1677	1859	11	60	0.19	0.53113	-0.09221	25
225	990	1919	11	60	0.19	0.39253	-0.26791	25
226	883	219	11	60	0.19	0.07292	-0.72586	25
227	1442	2003	11	60	0.19	0.59227	0.28858	25
228	1918	234	11	60	0.19	0.30824	-0.68754	25
248	544	943	11	60	0.19	0.17602	-0.77201	25
249	1786	1851	11	60	0.19	0.7714	0.77213	25
250	951	1627	11	60	0.19	-0.2351	-0.95255	25
251	397	1143	11	60	0.19	0.15232	-0.63674	25
266	1739	1919	11	60	0.19	0.54884	-0.03792	25
267	943	224	11	60	0.19	0.09146	-0.5989	25
268	1463	512	11	60	0.19	0.6144	0.01774	25
269	519	882	11	60	0.19	0.13611	-0.59766	25
270	1959	543	11	60	0.19	0.41056	0.05349	25
289	1949	128	11	60	0.19	0.42665	-0.45798	25
291	1485	79	11	60	0.19	-0.02244	-0.89734	25
292	93	806	11	60	0.19	0.12807	-0.95519	25
293	621	200	11	60	0.19	0.06366	-0.91574	25
294	1127	403	11	60	0.19	0.09397	-0.83385	25
295	169	473	11	60	0.19	-0.13284	-1.07984	25
315	467	1897	11	60	0.19	0.46047	-0.42228	25
316	418	1219	11	60	0.19	-0.00333	-0.56164	25
317	496	1034	11	60	0.19	-0.11011	-0.65	25
318	1319	158	11	60	0.19	0.20622	-0.79644	25
319	1287	1898	11	60	0.19	0.18065	-0.06899	25
320	259	1318	11	60	0.19	0.23743	-0.64207	25
321	1781	1794	11	60	0.19	0.76077	0.62392	25
322	1930	1704	11	60	0.19	0.6048	0.29649	25
353	1658	578	11	60	0.19	0.58703	-0.09656	25
354	2044	71	11	60	0.19	0.3165	-0.51076	25
376	514	1718	11	60	0.19	0.37329	-0.32847	25
377	303	120	11	60	0.19	-0.29861	-0.67337	25
26	545	1637	12	60	0.25	-0.22421	-0.97305	25
27	1857	1241	12	60	0.25	0.04356	-0.79031	25
35	1936	755	12	60	0.25	0.39735	-0.38643	25
45	653	20	12	60	0.25	-0.09902	-1.01536	25
60	954	252	12	60	0.25	-0.18219	-0.89844	25
71	75	740	12	60	0.25	-0.03563	-0.88173	25
72	697	1867	12	60	0.25	0.42604	-0.28877	25
81	1000	763	12	60	0.25	0.22044	-0.6461	25
90	877	421	12	60	0.25	0.27392	-0.73291	25
93	2018	1849	12	60	0.25	0.94342	0.93682	25
94	1032	1227	12	60	0.25	0.19062	-0.65988	25
95	1694	870	12	60	0.25	0.55097	0.10307	25
115	952	462	12	60	0.25	0.16212	-0.49271	25
119	812	577	12	60	0.25	0.27547	-0.63115	25
120	546	649	12	60	0.25	0.1338	-0.9736	25
126	444	1479	12	60	0.25	0.33831	-0.42973	25
127	931	35	12	60	0.25	0.25165	-0.75099	25
128	1364	1174	12	60	0.25	0.33138	0.01622	25
129	270	941	12	60	0.25	0.03009	-0.80384	25
130	1626	872	12	60	0.25	0.44883	-0.15781	25
152	1916	196	12	60	0.25	-0.10542	-0.67131	25
153	1998	807	12	60	0.25	-0.04146	-0.9529	25
154	1695	1909	12	60	0.25	0.59197	0.40709	25
167	1360	1291	12	60	0.25	0.30676	-0.69362	25
168	1874	1409	12	60	0.25	0.34371	-0.37744	25
169	469	1929	12	60	0.25	0.55347	-0.1255	25
170	1028	19	12	60	0.25	0.38251	-0.45704	25
173	1018	964	12	60	0.25	0.08175	-0.57112	25
200	969	330	12	60	0.25	0.30997	-0.58308	25
201	1886	581	12	60	0.25	0.40332	-0.45103	25
202	1522	808	12	60	0.25	0.51427	-0.16163	25
203	1913	1059	12	60	0.25	0.16999	0.02125	25
204	1837	1279	12	60	0.25	0.67725	0.54486	25
243	458	1644	12	60	0.25	0.39392	-0.4927	25
244	722	49	12	60	0.25	0.1473	-0.85732	25
245	593	69	12	60	0.25	0.10348	-0.73475	25
246	193	1171	12	60	0.25	0.16253	-0.65178	25
247	1996	1087	12	60	0.25	0.65267	0.18227	25
274	1188	1824	12	60	0.25	0.72584	0.45249	25
277	157	1014	12	60	0.25	-0.33934	-0.72362	25
279	1773	875	12	60	0.25	0.51444	-0.05915	25
280	1622	518	12	60	0.25	0.12786	-0.77966	25
290	820	799	12	60	0.25	0.19631	-0.38118	25
339	1506	1083	12	60	0.25	0.42978	-0.03505	25
355	701	2003	12	60	0.25	0.3652	0.04802	25
356	1078	2000	12	60	0.25	0.24529	-0.09218	25
357	1817	1970	12	60	0.25	0.71513	0.26777	25
358	315	1176	12	60	0.25	-0.08944	-0.85754	25
359	1034	661	12	60	0.25	-0.29725	-1.00803	25
360	924	162	12	60	0.25	0.27502	-0.62694	25
378	313	339	12	60	0.25	0.17489	-0.75382	25
379	707	1078	12	60	0.25	0.24988	-0.46324	25
380	1381	1666	12	60	0.25	0.22455	-0.67315	25
2	568	1239	13	60	0.31	0.39039	-0.53728	25
19	1137	432	13	60	0.31	0.31825	-0.68246	25
34	1447	1119	13	60	0.31	0.55358	-0.2535	25
37	1890	215	13	60	0.31	0.55992	0.17204	25
46	1498	1619	13	60	0.31	0.56987	0.10334	25
62	638	1502	13	60	0.31	0.32215	-0.57293	25
110	1454	789	13	60	0.31	0.36393	-0.33256	25
111	1446	1696	13	60	0.31	0.635	0.43822	25
112	1208	1467	13	60	0.31	0.46853	-0.23223	25
113	43	715	13	60	0.31	0.14387	-0.96459	25
147	1531	1299	13	60	0.31	0.59398	-0.01832	25
148	569	1992	13	60	0.31	0.18644	-0.35079	25
149	1101	1957	13	60	0.31	0.11881	-0.7348	25
175	911	1485	13	60	0.31	0.26697	-0.43942	25
176	99	1147	13	60	0.31	0.00098	-0.72524	25
205	516	1056	13	60	0.31	0.26622	-0.74634	25
206	1079	628	13	60	0.31	0.45128	-0.39616	25
229	672	356	13	60	0.31	0.34665	-0.61258	25
252	99	136	13	60	0.31	0.22795	-0.97467	25
264	887	899	13	60	0.31	0.28995	-0.58615	25
265	1812	2020	13	60	0.31	0.65415	0.27723	25
285	1779	582	13	60	0.31	0.21068	-0.71355	25
286	676	128	13	60	0.31	0.17252	-0.84949	25
287	2007	1162	13	60	0.31	0.7343	0.4063	25
288	1133	1577	13	60	0.31	0.5748	-0.20134	25
310	1865	1071	13	60	0.31	0.46794	0.15793	25
311	1916	1226	13	60	0.31	0.70417	0.74485	25
312	1930	1467	13	60	0.31	0.93591	1.00234	25
313	1762	1662	13	60	0.31	0.49388	0.03548	25
314	1418	1907	13	60	0.31	0.48022	0.14928	25
338	1034	1675	13	60	0.31	0.07502	-0.47087	25
352	548	1968	13	60	0.31	0.44641	-0.0707	25
381	1704	932	13	60	0.31	0.47314	-0.03297	25
382	821	1040	13	60	0.31	0.18128	-0.42584	25
0	1502	1362	14	60	0.39	0.1367	-0.66721	25
18	569	908	14	60	0.39	0.42565	-0.46282	25
22	1730	1121	14	60	0.39	0.63922	0.12281	25
29	1384	895	14	60	0.39	0.57391	-0.11875	25
41	297	379	14	60	0.39	0.20566	-0.8085	25
42	24	1960	14	60	0.39	0.07257	-0.82212	25
47	1142	356	14	60	0.39	0.24045	-0.61475	25
73	571	1339	14	60	0.39	0.49621	-0.36566	25
74	1295	1558	14	60	0.39	-0.04153	-0.79146	25
75	398	1792	14	60	0.39	0.38276	-0.45714	25
89	1216	1641	14	60	0.39	0.56214	0.07535	25
108	1868	246	14	60	0.39	0.38509	0.01465	25
109	1582	746	14	60	0.39	-0.17696	-0.95809	25
136	1632	1179	14	60	0.39	0.72164	0.52281	25
137	130	626	14	60	0.39	0.05199	-0.98244	25
157	1959	423	14	60	0.39	0.42111	-0.17528	25
165	151	828	14	60	0.39	-0.09425	-0.83644	25
166	1348	1683	14	60	0.39	0.48552	0.10371	25
207	449	2009	14	60	0.39	-0.29089	-0.86248	25
230	1567	1188	14	60	0.39	0.47342	-0.21411	25
231	1701	603	14	60	0.39	0.45769	-0.19017	25
232	1455	1028	14	60	0.39	0.5343	-0.20895	25
233	354	1188	14	60	0.39	0.39162	-0.43219	25
253	2013	1230	14	60	0.39	0.68513	0.19935	25
272	268	265	14	60	0.39	0.05071	-0.82549	25
273	1804	546	14	60	0.39	0.18141	-0.81004	25
275	783	557	14	60	0.39	0.25839	-0.64148	25
276	1784	1161	14	60	0.39	0.63759	0.55615	25
278	1185	1376	14	60	0.39	0.33453	-0.52645	25
305	646	1011	14	60	0.39	0.21322	-0.60041	25
307	1412	549	14	60	0.39	0.45378	-0.35393	25
308	1747	1948	14	60	0.39	0.57796	0.18899	25
309	1307	64	14	60	0.39	-0.01754	-1.02808	25
336	511	1627	14	60	0.39	0.53801	-0.21809	25
343	350	767	14	60	0.39	-0.03533	-0.9243	25
344	162	1347	14	60	0.39	0.26757	-0.47588	25
373	1394	1132	14	60	0.39	0.51867	0.01656	25
375	1500	1117	14	60	0.39	0.64741	0.56786	25
21	1773	478	15	60	0.48	0.56963	-0.18742	25
28	784	905	15	60	0.48	0.05625	-0.89701	25
43	1527	338	15	60	0.48	-0.36106	-0.90152	25
135	596	941	15	60	0.48	0.427	-0.50622	25
138	1549	1861	15	60	0.48	0.48249	0.69159	25
187	62	1784	15	60	0.48	-0.29765	-0.84422	25
208	865	163	15	60	0.48	0.32656	-0.65756	25
254	1365	814	15	60	0.48	0.4182	-0.1617	25
271	1911	1843	15	60	0.48	0.99814	0.98695	25
281	961	125	15	60	0.48	-0.21103	-1.05802	25
282	508	1972	15	60	0.48	-0.21425	-0.98131	25
283	1224	1897	15	60	0.48	-0.14786	-0.99384	25
284	1223	378	15	60	0.48	0.50506	-0.31347	25
306	311	1639	15	60	0.48	0.46221	-0.33951	25
337	1818	201	15	60	0.48	0.12628	-0.61525	25
340	1188	706	15	60	0.48	0.42318	-0.39084	25
341	517	1749	15	60	0.48	0.04292	-0.79086	25
342	1406	764	15	60	0.48	-0.27539	-0.84888	25
374	1994	286	15	60	0.48	0.52141	-0.26349	25
44	1023	876	16	60	0.58	0.41873	-0.46222	25
55	969	1132	16	60	0.58	0.17973	-0.88457	25
63	236	300	16	60	0.58	0.0083	-0.79957	25
88	1593	1899	16	60	0.58	0.60426	0.17661	25
150	1927	558	16	60	0.58	0.33259	-0.47421	25
174	612	1023	16	60	0.58	-0.3119	-0.75845	25
190	1953	263	16	60	0.58	-0.10238	-0.91639	25
191	1226	548	16	60	0.58	0.16175	-0.15469	25
255	1512	1937	16	60	0.58	0.88832	1.16473	25
262	1043	1938	16	60	0.58	0.48947	-0.12948	25
263	428	1507	16	60	0.58	0.22112	-0.76293	25
77	530	2003	17	60	0.7	0.30986	0.06002	25
106	1745	642	17	60	0.7	-0.13542	-1.05358	25
107	1524	978	17	60	0.7	0.37085	-0.47338	25
351	1535	660	17	60	0.7	0.39354	-0.30256	25
361	2022	216	17	60	0.7	0.07217	-0.78603	25
383	1775	90	17	60	0.7	0.11605	-0.67388	25
384	543	977	17	60	0.7	0.20089	-0.58381	25
76	537	24	18	60	0.83	0.41768	-0.47746	25
86	677	1026	18	60	0.83	0.22792	-0.71416	25
87	1490	1849	18	60	0.83	0.7071	0.45734	25
323	121	979	18	60	0.83	0.14914	-0.83963	25
15	2010	1284	19	60	0.97	0.49604	0.18877	25
134	852	761	19	60	0.97	-0.00285	-0.88483	25
188	1141	518	19	60	0.97	-0.39516	-0.41808	25
189	1436	1345	19	60	0.97	0.66615	0.21932	25
393	365	851	21	60	1.31	0.12127	-0.81471	25
2	1007	1486	10	180	0.14	1.51534	2.35451	25
3	643	1745	10	180	0.14	-0.19149	-0.76116	25
9	1635	753	10	180	0.14	1.56639	2.45496	25
10	1725	275	10	180	0.14	1.03988	0.726	25
16	552	932	10	180	0.14	1.83892	3.51069	25
20	1894	284	10	180	0.14	1.56956	2.37456	25
21	45	158	10	180	0.14	1.07026	0.97659	25
25	67	1469	10	180	0.14	1.24306	1.62396	25
34	497	772	10	180	0.14	1.42463	2.36026	25
46	87	1332	10	180	0.14	1.04298	1.01354	25
47	629	187	10	180	0.14	1.70179	3.26407	25
48	889	1505	10	180	0.14	1.21101	1.6939	25
57	930	1753	10	180	0.14	1.34115	1.71388	25
67	1863	1706	10	180	0.14	1.15911	1.00566	25
68	1327	148	10	180	0.14	1.22433	1.12516	25
76	466	1633	10	180	0.14	1.31091	1.61093	25
77	112	1064	10	180	0.14	1.44522	2.56054	25
91	1724	1020	10	180	0.14	-0.61527	0.08342	25
92	184	277	10	180	0.14	1.27659	1.78972	25
93	239	145	10	180	0.14	1.43868	2.27112	25
94	318	1571	10	180	0.14	1.51296	2.19792	25
95	1940	1597	10	180	0.14	1.21096	1.38397	25
105	536	1402	10	180	0.14	1.62073	2.74305	25
106	50	673	10	180	0.14	1.29198	1.84667	25
107	655	637	10	180	0.14	1.10535	0.82892	25
108	1202	1274	10	180	0.14	1.30152	1.76973	25
113	1424	1892	10	180	0.14	0.69096	-0.22366	25
114	91	1460	10	180	0.14	1.51249	2.38356	25
115	315	1455	10	180	0.14	1.03144	0.54882	25
116	85	671	10	180	0.14	0.93446	0.57472	25
117	267	766	10	180	0.14	1.44548	2.11202	25
118	1135	393	10	180	0.14	1.43568	2.36602	25
119	527	871	10	180	0.14	1.58201	2.43288	25
133	1056	703	10	180	0.14	1.72655	3.13167	25
134	988	843	10	180	0.14	1.58804	2.91443	25
135	1728	86	10	180	0.14	1.806	3.76784	25
136	1463	352	10	180	0.14	1.18185	1.49846	25
137	1267	790	10	180	0.14	1.62804	2.59422	25
138	893	1986	10	180	0.14	0.92797	0.61005	25
139	500	1839	10	180	0.14	1.22817	1.56953	25
151	888	1816	10	180	0.14	1.48521	2.71428	25
152	164	752	10	180	0.14	1.58721	2.51793	25
153	1450	1992	10	180	0.14	1.24312	1.52306	25
154	959	1614	10	180	0.14	1.24692	1.45273	25
155	292	1036	10	180	0.14	1.5515	2.8268	25
156	639	128	10	180	0.14	1.53796	2.6792	25
157	1777	253	10	180	0.14	1.1735	1.69142	25
167	1496	66	10	180	0.14	1.06117	1.44963	25
168	406	1132	10	180	0.14	1.66911	2.9669	25
169	34	1156	10	180	0.14	0.96144	1.27763	25
170	205	1643	10	180	0.14	1.09924	0.7178	25
171	1562	2016	10	180	0.14	1.12983	1.0947	25
181	1196	1532	10	180	0.14	1.41249	1.79338	25
182	1939	1692	10	180	0.14	1.2963	1.52605	25
183	1217	908	10	180	0.14	0.61768	0.61837	25
184	769	483	10	180	0.14	1.22364	1.38394	25
185	1115	818	10	180	0.14	1.60012	2.7156	25
186	413	1419	10	180	0.14	1.50172	2.36934	25
187	547	1361	10	180	0.14	1.40025	2.0404	25
194	2029	1838	10	180	0.14	1.15903	0.98368	25
195	920	668	10	180	0.14	1.63085	2.49336	25
0	554	638	11	180	0.19	1.19069	1.44785	25
1	221	218	11	180	0.19	1.10778	0.82408	25
12	730	38	11	180	0.19	1.58088	2.66847	25
15	885	409	11	180	0.19	1.57397	2.99318	25
29	821	566	11	180	0.19	1.51561	2.29231	25
36	892	206	11	180	0.19	1.14337	0.79855	25
41	28	21	11	180	0.19	1.24623	1.73501	25
44	1296	1885	11	180	0.19	1.48906	2.57253	25
71	267	1307	11	180	0.19	1.52126	2.47228	25
80	1259	909	11	180	0.19	1.36382	2.23732	25
81	1631	506	11	180	0.19	1.39597	2.38488	25
82	102	794	11	180	0.19	1.70626	3.60373	25
85	1925	185	11	180	0.19	1.34311	2.18742	25
96	1041	1216	11	180	0.19	1.43335	2.23276	25
145	1530	796	11	180	0.19	1.59367	2.49127	25
150	705	1856	11	180	0.19	1.51286	2.30845	25
161	1820	767	11	180	0.19	1.04844	1.02298	25
162	828	788	11	180	0.19	1.48943	2.44181	25
178	932	149	11	180	0.19	1.46558	2.6156	25
4	84	729	12	180	0.25	1.35969	1.98511	25
19	939	22	12	180	0.25	1.27756	1.78092	25
38	279	930	12	180	0.25	1.47592	2.66107	25
39	710	1990	12	180	0.25	1.5012	2.36375	25
45	107	1136	12	180	0.25	1.40214	2.00747	25
56	1142	1566	12	180	0.25	1.49722	2.10391	25
63	1109	1946	12	180	0.25	1.11058	0.72033	25
64	1788	570	12	180	0.25	1.49924	2.5223	25
69	2015	1151	12	180	0.25	1.40777	1.85126	25
70	962	239	12	180	0.25	1.65713	3.20046	25
83	1506	1607	12	180	0.25	1.69609	3.02954	25
84	322	327	12	180	0.25	1.69989	3.07859	25
120	1087	1988	12	180	0.25	1.35694	1.85958	25
121	1820	2008	12	180	0.25	1.21493	1.39539	25
122	1089	617	12	180	0.25	1.5576	2.52436	25
132	1924	1214	12	180	0.25	1.40605	2.04292	25
146	978	319	12	180	0.25	1.46522	2.09658	25
147	1198	1812	12	180	0.25	1.61294	2.69861	25
148	1461	776	12	180	0.25	1.75121	3.28332	25
149	1515	1072	12	180	0.25	1.54041	2.6414	25
163	1008	751	12	180	0.25	1.49128	1.93703	25
164	749	1256	12	180	0.25	1.63406	2.83663	25
165	523	1044	12	180	0.25	1.19105	1.12084	25
176	1373	1162	12	180	0.25	1.56878	2.62875	25
177	1703	858	12	180	0.25	1.58553	2.41376	25
192	1042	1664	12	180	0.25	0.93944	0.56289	25
6	1393	883	13	180	0.31	1.65798	2.58289	25
18	1357	1672	13	180	0.31	1.62599	3.07659	25
26	52	704	13	180	0.31	1.32123	2.01918	25
30	792	546	13	180	0.31	1.73917	3.24804	25
54	895	887	13	180	0.31	1.40319	1.82559	25
55	107	124	13	180	0.31	1.69462	3.04595	25
62	1217	1455	13	180	0.31	1.39468	2.17589	25
88	1793	1150	13	180	0.31	1.67564	3.12255	25
89	576	1981	13	180	0.31	1.22867	2.41121	25
90	1738	1109	13	180	0.31	1.30806	1.31495	25
97	684	116	13	180	0.31	1.50109	2.03249	25
98	1710	591	13	180	0.31	1.44336	2.04674	25
99	830	1028	13	180	0.31	1.23324	1.6016	25
100	1510	1352	13	180	0.31	1.43484	1.78929	25
101	1303	1547	13	180	0.31	1.47936	1.88666	25
102	576	1227	13	180	0.31	1.63611	3.11347	25
109	1814	534	13	180	0.31	1.23845	1.36522	25
110	458	1998	13	180	0.31	0.87495	1.13845	25
111	681	345	13	180	0.31	1.57074	2.79007	25
131	2021	1218	13	180	0.31	1.57219	2.46308	25
143	852	1020	13	180	0.31	1.3486	3.33688	25
144	139	614	13	180	0.31	1.63584	2.78561	25
159	1145	420	13	180	0.31	1.35133	1.58679	25
160	1591	735	13	180	0.31	1.23874	1.66731	25
175	1771	1651	13	180	0.31	1.58988	2.78722	25
188	924	181	13	180	0.31	1.59687	2.75885	25
189	655	1000	13	180	0.31	1.65763	2.87113	25
193	480	1765	13	180	0.31	1.34145	1.90961	25
8	305	367	14	180	0.39	1.71673	3.25238	25
11	1876	234	14	180	0.39	1.57459	2.86119	25
13	1402	1121	14	180	0.39	1.505	2.44589	25
24	1225	1629	14	180	0.39	1.65192	3.41599	25
31	1463	1016	14	180	0.39	1.53966	2.48995	25
37	275	253	14	180	0.39	1.77099	3.8731	25
43	159	816	14	180	0.39	1.62642	2.94696	25
49	407	1781	14	180	0.39	1.45523	2.50519	25
50	30	511	14	180	0.39	1.18348	1.26725	25
52	1151	344	14	180	0.39	1.70063	3.30868	25
53	605	930	14	180	0.39	1.70898	2.87422	25
59	580	1327	14	180	0.39	1.55462	2.57955	25
60	577	896	14	180	0.39	1.54772	2.29859	25
61	793	894	14	180	0.39	1.73116	3.35193	25
66	359	756	14	180	0.39	1.57546	2.65351	25
72	1197	694	14	180	0.39	1.61128	2.64596	25
73	1232	368	14	180	0.39	1.45743	2.29244	25
112	363	1176	14	180	0.39	1.74012	3.42574	25
123	1968	412	14	180	0.39	1.44969	1.9789	25
124	1508	1105	14	180	0.39	1.41091	2.16463	25
142	1641	1167	14	180	0.39	1.61102	2.60509	25
172	1557	1849	14	180	0.39	1.39583	1.75716	25
173	1198	39	14	180	0.39	1.68871	3.01797	25
174	33	1948	14	180	0.39	1.73488	3.5891	25
179	1575	1177	14	180	0.39	1.11557	0.92564	25
180	1384	769	14	180	0.39	1.32748	1.41052	25
14	526	1737	15	180	0.48	1.6044	2.69679	25
22	1536	326	15	180	0.48	-0.07641	-0.08812	25
23	2002	275	15	180	0.48	1.39611	1.763	25
27	1235	537	15	180	0.48	1.49738	2.45208	25
40	1232	1885	15	180	0.48	1.42293	2.19486	25
42	1031	864	15	180	0.48	1.60997	2.78444	25
51	969	113	15	180	0.48	1.60148	2.9325	25
58	1414	753	15	180	0.48	1.28838	1.8175	25
74	70	1772	15	180	0.48	1.59734	2.84205	25
79	1374	802	15	180	0.48	1.6504	3.11235	25
125	1919	1831	15	180	0.48	1.29168	1.41088	25
126	320	1627	15	180	0.48	1.6129	2.87528	25
127	874	151	15	180	0.48	1.57575	2.66677	25
128	1602	1888	15	180	0.48	1.43514	2.0992	25
141	620	1011	15	180	0.48	-0.44481	-0.46975	25
7	1544	649	16	180	0.58	1.80158	3.53022	25
17	978	1121	16	180	0.58	1.60926	2.96288	25
32	244	289	16	180	0.58	1.56431	2.73204	25
86	437	1495	16	180	0.58	1.4802	2.09303	25
87	1783	79	16	180	0.58	1.57347	2.64032	25
103	1532	968	16	180	0.58	1.36288	1.58615	25
104	1936	546	16	180	0.58	1.65661	3.08436	25
129	1753	630	16	180	0.58	1.62903	2.86658	25
158	2030	205	16	180	0.58	1.44767	1.99699	25
166	1808	250	16	180	0.58	1.6397	3.05045	25
190	1961	252	16	180	0.58	1.55826	2.70394	25
191	1521	1925	16	180	0.58	1.45903	2.27784	25
28	552	966	17	180	0.7	1.63989	3.206	25
75	633	664	17	180	0.7	1.32907	1.7466	25
78	684	1015	17	180	0.7	1.62329	2.81163	25
140	1499	1838	17	180	0.7	1.4118	1.94693	25
5	861	749	18	180	0.83	1.39232	2.03685	25
33	743	2022	18	180	0.83	-0.29047	-0.71675	25
35	128	967	18	180	0.83	1.59959	2.88605	25
130	2018	1273	18	180	0.83	1.34826	1.55707	25
65	1444	1333	19	180	0.97	1.54343	2.59245	25
25	1728	1016	10	360	0.14	-0.25188	-0.72331	25
34	227	212	10	360	0.14	0.90118	0.31329	25
35	1557	1843	10	360	0.14	1.08879	0.3939	25
36	1897	278	10	360	0.14	1.67932	2.47696	25
42	431	1201	10	360	0.14	1.34014	1.39468	25
43	1199	1526	10	360	0.14	1.61042	2.14576	25
44	887	1025	10	360	0.14	1.32064	1.61389	25
49	646	1740	10	360	0.14	-0.36328	0.00349	25
56	105	789	10	360	0.14	1.51498	2.21252	25
57	642	124	10	360	0.14	1.71008	3.1445	25
58	1790	566	10	360	0.14	1.6314	2.51336	25
61	833	783	10	360	0.14	1.30648	1.44113	25
62	1059	698	10	360	0.14	1.81481	3.1326	25
21	1093	610	11	360	0.19	1.53503	2.1057	25
27	1031	946	11	360	0.19	1.49346	2.21938	25
55	752	1249	11	360	0.19	1.52079	1.89977	25
64	658	634	11	360	0.19	1.44604	1.52599	25
4	651	1484	12	360	0.25	1.60273	2.53859	25
22	580	1222	12	360	0.25	1.63314	2.38839	25
28	834	1022	12	360	0.25	1.40464	1.74832	25
37	898	881	12	360	0.25	1.37942	1.32722	25
15	462	1992	13	360	0.31	1.32207	2.47409	25
17	362	751	13	360	0.31	1.67875	2.54954	25
18	366	1171	13	360	0.31	1.51655	2.10547	25
20	581	890	13	360	0.31	1.53893	1.81788	25
29	1816	528	13	360	0.31	1.51041	1.96406	25
38	929	176	13	360	0.31	1.37526	1.62791	25
39	1229	1624	13	360	0.31	1.72635	2.96844	25
45	1742	1104	13	360	0.31	1.39132	1.31488	25
46	143	608	13	360	0.31	1.45871	1.77549	25
48	658	994	13	360	0.31	1.74831	2.88856	25
54	796	540	13	360	0.31	1.88708	3.6879	25
59	410	1774	13	360	0.31	1.66829	2.69789	25
60	1319	46	13	360	0.31	1.80452	3.45087	25
63	1202	33	13	360	0.31	1.59604	2.0277	25
0	796	888	14	360	0.39	1.79506	3.0511	25
1	309	361	14	360	0.39	1.64091	2.44835	25
9	609	924	14	360	0.39	1.65169	2.42445	25
13	1201	688	14	360	0.39	1.56256	2.18667	25
26	1378	797	14	360	0.39	1.60187	2.19715	25
31	1235	361	14	360	0.39	1.54343	2.04397	25
50	1388	763	14	360	0.39	1.42123	1.43493	25
51	1417	747	14	360	0.39	1.40106	1.69355	25
53	1513	1098	14	360	0.39	1.57314	2.37883	25
2	981	1115	15	360	0.48	1.6757	2.62473	25
3	1035	858	15	360	0.48	1.57661	2.1188	25
11	973	107	15	360	0.48	1.69851	3.06744	25
14	1239	531	15	360	0.48	1.56798	2.25886	25
16	624	1005	15	360	0.48	1.92288	3.83503	25
33	324	1621	15	360	0.48	1.62288	2.47461	25
7	1548	643	16	360	0.58	1.79355	3.00491	25
24	637	658	16	360	0.58	1.4812	1.81915	25
32	1787	73	16	360	0.58	1.65478	2.47221	25
40	543	1985	16	360	0.58	1.42306	1.87446	25
47	1536	961	16	360	0.58	1.45891	1.5204	25
52	1757	624	16	360	0.58	1.68387	2.70141	25
6	747	2016	17	360	0.7	0.50275	2.03231	25
8	689	1009	17	360	0.7	1.5596	2.13222	25
10	556	960	17	360	0.7	1.60687	2.38111	25
12	1503	1832	17	360	0.7	1.57754	2.22638	25
30	1907	1072	17	360	0.7	1.50509	1.85281	25
5	865	743	18	360	0.83	1.40493	1.68956	25
19	132	961	18	360	0.83	1.5561	2.31987	25
23	1153	500	19	360	0.97	0.5581	3.41942	25
41	1447	1328	19	360	0.97	1.59108	2.38389	25
