# Supplementary material for: Dynamic self-assembly of compartmentalized DNA nanotubes
Source: Nat Commun. 2021 Jun 11;12:3557. doi: 10.1038/s41467-021-23850-1 (PMC8196065; doi:10.1038/s41467-021-23850-1)
Supplement: Supplementary file 8 — Source Data [file 41467_2021_23850_MOESM8_ESM.zip › sourceData/figure5/fig5e_gene_25nM_finalData.xlsx]

## Sheet: Sheet1
	X (pixels)	Y (pixels)	Radius (pixels)	Time	Volume (pL)	skew	kurtosis	gene
9	852	94	10	15	0.14	-0.18831	-0.76332	25
10	496	134	10	15	0.14	-0.54262	-0.2119	25
14	1549	1146	10	15	0.14	-0.37657	-0.59145	25
15	959	222	10	15	0.14	-0.01879	-0.9005	25
17	1896	681	10	15	0.14	-0.18419	-0.68938	25
22	1730	1263	10	15	0.14	0.02325	-1.02791	25
23	856	1864	10	15	0.14	-0.17618	-0.58347	25
24	840	788	10	15	0.14	-0.0404	-0.85042	25
25	1667	1904	10	15	0.14	-0.18676	-0.74458	25
26	1682	1783	10	15	0.14	0.04677	-0.34947	25
27	259	203	10	15	0.14	-0.28731	-0.56576	25
28	349	1371	10	15	0.14	0.59108	0.01678	25
42	54	1200	10	15	0.14	-0.29811	-0.72096	25
43	1359	1759	10	15	0.14	-0.29846	-0.58435	25
44	712	968	10	15	0.14	-0.11699	-0.73364	25
50	667	1755	10	15	0.14	-0.04092	-0.91623	25
51	401	535	10	15	0.14	0.23563	-0.17892	25
52	147	1282	10	15	0.14	-0.0878	-0.86611	25
53	2016	1587	10	15	0.14	-0.32519	-0.35043	25
58	1092	555	10	15	0.14	1.66372	3.92608	25
59	772	879	10	15	0.14	-0.16996	-0.81302	25
68	729	710	10	15	0.14	-0.16756	-0.1882	25
85	1878	1755	10	15	0.14	-0.30087	-0.37624	25
86	556	1935	10	15	0.14	-0.59749	-0.10685	25
101	1014	1661	10	15	0.14	-0.0793	-0.79836	25
102	1739	1415	10	15	0.14	-0.21769	-0.68427	25
103	774	851	10	15	0.14	0.77346	0.43161	25
104	1031	1844	10	15	0.14	-0.49279	-0.64572	25
105	1359	1978	10	15	0.14	0.38517	1.61707	25
106	125	2019	10	15	0.14	0.51588	-0.36765	25
108	1060	272	10	15	0.14	-0.31776	-0.07762	25
125	1997	998	10	15	0.14	-0.46388	-0.37586	25
126	1109	119	10	15	0.14	-0.01243	-0.78701	25
127	383	688	10	15	0.14	0.94113	0.34243	25
128	1791	29	10	15	0.14	0.28024	-0.67688	25
129	1860	2010	10	15	0.14	-0.40921	-0.6063	25
130	770	1725	10	15	0.14	-0.07058	-0.81468	25
131	428	1369	10	15	0.14	-0.02942	-0.71457	25
132	1586	1156	10	15	0.14	-0.22793	-0.7803	25
133	1202	156	10	15	0.14	-1.0004	0.57892	25
150	601	1110	10	15	0.14	-0.3157	-0.51238	25
151	1233	677	10	15	0.14	-0.09978	-0.73576	25
152	80	549	10	15	0.14	-0.37891	-0.62586	25
153	1000	1028	10	15	0.14	-0.27723	-0.59986	25
154	876	899	10	15	0.14	1.12671	0.98966	25
155	439	844	10	15	0.14	1.25752	1.67044	25
156	1314	414	10	15	0.14	0.99505	1.13372	25
175	1845	99	10	15	0.14	1.0361	0.68181	25
176	418	729	10	15	0.14	-0.60484	-0.01515	25
177	313	2039	10	15	0.14	-0.00173	-0.74423	25
191	1331	724	10	15	0.14	0.71472	1.66083	25
192	1646	339	10	15	0.14	0.29463	0.70929	25
193	21	1439	10	15	0.14	1.29995	2.17265	25
194	193	1334	10	15	0.14	-0.32615	-0.80636	25
195	37	328	10	15	0.14	-0.26061	-0.12209	25
196	1565	1660	10	15	0.14	-0.28698	-0.63182	25
197	1431	1645	10	15	0.14	-0.31059	-0.58166	25
198	585	39	10	15	0.14	0.39719	0.64666	25
199	730	1589	10	15	0.14	0.1449	0.33701	25
212	700	1410	10	15	0.14	-0.45961	-0.55748	25
213	529	1859	10	15	0.14	0.67296	-0.40559	25
214	590	1405	10	15	0.14	0.08123	-0.60291	25
215	1371	1066	10	15	0.14	-0.42616	-0.33397	25
216	1855	822	10	15	0.14	-0.13445	-0.61812	25
217	1342	791	10	15	0.14	-0.28462	-0.60172	25
218	68	760	10	15	0.14	-0.28948	-0.33092	25
219	157	419	10	15	0.14	0.00519	-0.71069	25
231	205	624	10	15	0.14	-0.04779	-0.811	25
232	367	1136	10	15	0.14	-0.4268	-0.33754	25
233	283	1145	10	15	0.14	-0.0688	-0.86846	25
234	676	1499	10	15	0.14	0.3663	0.13385	25
235	1156	1546	10	15	0.14	-0.67896	0.25316	25
236	1103	1873	10	15	0.14	-0.01359	-0.82768	25
237	1454	467	10	15	0.14	0.86848	0.19913	25
241	256	1143	10	15	0.14	-0.60674	-0.16179	25
242	1302	1692	10	15	0.14	-0.33457	-0.81093	25
243	2032	1728	10	15	0.14	0.29221	1.28637	25
244	479	770	10	15	0.14	-0.38216	-0.56899	25
245	820	559	10	15	0.14	-0.57827	-0.23418	25
246	815	1033	10	15	0.14	0.92402	0.93433	25
247	262	875	10	15	0.14	-0.16911	-0.89462	25
248	765	1845	10	15	0.14	-0.40727	-0.48312	25
260	1877	708	10	15	0.14	-0.50877	-0.16576	25
261	743	235	10	15	0.14	-0.5515	-0.27718	25
262	1113	277	10	15	0.14	0.93375	2.19999	25
263	828	1771	10	15	0.14	0.83826	0.29905	25
264	1519	1644	10	15	0.14	-0.24422	-0.69091	25
265	2003	1488	10	15	0.14	0.32615	0.93751	25
266	1007	671	10	15	0.14	0.9756	0.34749	25
267	519	1146	10	15	0.14	-0.72302	-0.38991	25
274	534	1439	10	15	0.14	-0.7665	-0.07622	25
275	1775	1450	10	15	0.14	-0.326	-0.6167	25
276	264	1473	10	15	0.14	-0.44583	-0.2591	25
277	109	1212	10	15	0.14	1.31685	2.24483	25
278	472	810	10	15	0.14	-0.37273	-0.44055	25
279	425	1108	10	15	0.14	-0.20656	-0.74555	25
280	105	548	10	15	0.14	0.6451	0.06672	25
281	1683	337	10	15	0.14	-0.55013	-0.01098	25
282	1239	193	10	15	0.14	-0.59071	0.08423	25
283	102	192	10	15	0.14	-0.65058	-0.38413	25
284	1062	1681	10	15	0.14	1.1716	1.62375	25
285	45	1798	10	15	0.14	-0.2019	-0.60351	25
286	102	1860	10	15	0.14	-0.48718	-0.28953	25
294	940	148	10	15	0.14	0.98418	1.76228	25
295	1352	1998	10	15	0.14	1.28659	3.39008	25
296	597	95	10	15	0.14	-0.34742	-0.78338	25
297	779	734	10	15	0.14	-0.2131	-0.3419	25
298	301	1526	10	15	0.14	-0.54669	-0.65257	25
299	1631	1374	10	15	0.14	0.01614	-1.14426	25
300	301	1318	10	15	0.14	0.89461	0.19223	25
301	1637	1187	10	15	0.14	-0.81123	0.05916	25
302	250	24	10	15	0.14	-0.06681	-0.5976	25
303	671	682	10	15	0.14	-0.52059	-0.22892	25
308	502	535	10	15	0.14	-0.15884	-0.76363	25
309	845	1682	10	15	0.14	0.40258	0.1204	25
310	419	1742	10	15	0.14	-0.23738	-0.6727	25
311	1248	1785	10	15	0.14	-0.38882	-0.69605	25
312	1457	1800	10	15	0.14	0.19557	1.40195	25
313	312	594	10	15	0.14	0.10643	-0.56168	25
314	294	579	10	15	0.14	0.29413	-0.49001	25
315	460	558	10	15	0.14	-0.43932	-0.68288	25
316	1512	2007	10	15	0.14	-0.54231	-0.26383	25
317	816	2039	10	15	0.14	-0.36718	-0.49821	25
318	245	2041	10	15	0.14	-0.37112	-0.26774	25
319	201	444	10	15	0.14	1.49821	3.34797	25
320	483	402	10	15	0.14	-0.35522	-1.10148	25
321	42	303	10	15	0.14	-0.25743	-0.72361	25
322	692	137	10	15	0.14	-0.37912	-0.6042	25
323	1381	1017	10	15	0.14	0.49749	1.77213	25
324	1171	772	10	15	0.14	1.38025	4.1922	25
325	953	905	10	15	0.14	0.35257	-0.72896	25
326	1950	1284	10	15	0.14	1.63198	2.92644	25
327	1705	1337	10	15	0.14	-0.50083	-0.39701	25
328	355	1215	10	15	0.14	-0.45633	-0.12458	25
329	2036	1344	10	15	0.14	1.03976	0.81096	25
330	622	1402	10	15	0.14	-0.53438	-0.15003	25
331	1539	1421	10	15	0.14	-0.86989	0.24027	25
333	419	1260	10	15	0.14	-0.60596	-0.16575	25
334	295	39	10	15	0.14	-0.5012	-0.31716	25
335	1170	166	10	15	0.14	0.36629	0.18086	25
336	934	170	10	15	0.14	0.10395	-0.77022	25
337	1573	190	10	15	0.14	0.82423	0.22362	25
338	78	289	10	15	0.14	-0.37877	-0.31098	25
339	80	304	10	15	0.14	-0.4024	-0.63629	25
340	1037	386	10	15	0.14	1.05189	2.73658	25
341	1246	486	10	15	0.14	1.32517	1.58041	25
342	1475	584	10	15	0.14	-0.26887	-0.61356	25
343	800	17	10	15	0.14	-0.2175	-0.77998	25
344	136	587	10	15	0.14	-0.34021	-0.57048	25
345	241	971	10	15	0.14	-0.19033	-0.80481	25
346	1391	1104	10	15	0.14	-0.63282	-0.60231	25
347	19	1178	10	15	0.14	0.85771	2.82513	25
348	34	1200	10	15	0.14	-0.52883	-0.63409	25
349	1318	1561	10	15	0.14	0.70436	-0.28876	25
350	661	1934	10	15	0.14	-0.47141	-0.68074	25
351	356	1901	10	15	0.14	0.1627	-0.80028	25
352	1104	1706	10	15	0.14	-0.61248	-0.41158	25
353	717	1281	10	15	0.14	-0.72296	-0.37707	25
354	560	1512	10	15	0.14	1.29901	3.54601	25
355	690	1487	10	15	0.14	0.47744	-0.22717	25
356	1484	1406	10	15	0.14	-0.5345	-0.81639	25
357	855	1392	10	15	0.14	-0.73531	0.17273	25
358	1082	1305	10	15	0.14	-0.66561	-0.26104	25
360	272	144	10	15	0.14	0.1677	-0.39638	25
361	1892	1959	10	15	0.14	-0.16872	-0.3479	25
362	1851	1992	10	15	0.14	0.02102	-0.78655	25
363	99	309	10	15	0.14	-0.08474	-0.26197	25
364	420	1400	10	15	0.14	-0.15139	0.17497	25
365	561	1552	10	15	0.14	0.84788	0.43839	25
366	1171	1607	10	15	0.14	-0.65965	-0.52393	25
367	1551	1398	10	15	0.14	0.57564	3.53135	25
368	413	1282	10	15	0.14	1.25495	1.02081	25
369	1936	1228	10	15	0.14	0.02732	0.65089	25
370	1798	1922	10	15	0.14	-0.42835	-0.85939	25
371	580	1886	10	15	0.14	1.12796	1.09168	25
372	1217	1878	10	15	0.14	-0.08485	-0.48996	25
4	893	1589	11	15	0.19	-0.12794	-0.65843	25
7	108	1798	11	15	0.19	-0.18516	-0.68241	25
12	955	706	11	15	0.19	0.4013	-0.22454	25
16	901	849	11	15	0.19	0.23549	-0.75411	25
19	630	597	11	15	0.19	1.04221	4.63593	25
30	532	1249	11	15	0.19	-0.3928	-0.70929	25
31	1557	795	11	15	0.19	0.52181	1.66641	25
35	1611	1129	11	15	0.19	-0.23151	-0.95296	25
36	1536	1455	11	15	0.19	-0.08925	-0.1175	25
37	742	216	11	15	0.19	-0.07048	-0.80532	25
40	828	498	11	15	0.19	-0.17954	-1.0366	25
48	774	1305	11	15	0.19	-0.1518	-0.74807	25
62	2016	948	11	15	0.19	-0.17222	-0.73378	25
74	1986	1801	11	15	0.19	1.51005	3.39198	25
78	2028	531	11	15	0.19	-0.2744	-0.60471	25
79	1958	1264	11	15	0.19	1.836	7.2378	25
80	87	823	11	15	0.19	0.21864	-0.52163	25
81	285	753	11	15	0.19	-0.01752	-0.94618	25
82	1565	612	11	15	0.19	-0.30642	-0.71049	25
94	1392	380	11	15	0.19	0.86942	2.52926	25
99	1661	926	11	15	0.19	-0.05139	-0.9066	25
114	1701	1201	11	15	0.19	-0.13001	-0.94989	25
115	1999	1232	11	15	0.19	0.17077	-0.75377	25
116	1419	1766	11	15	0.19	-0.33259	-0.59591	25
117	260	1795	11	15	0.19	-0.10925	-0.76836	25
118	554	1833	11	15	0.19	-0.19354	-0.57094	25
119	1256	163	11	15	0.19	-0.67538	-0.09831	25
122	828	1064	11	15	0.19	-0.65222	-0.10582	25
137	1590	1419	11	15	0.19	0.96559	0.69961	25
138	1277	1689	11	15	0.19	-0.12801	-0.79096	25
139	63	1127	11	15	0.19	-0.12766	-0.67	25
159	352	316	11	15	0.19	0.26151	-0.36717	25
161	409	1944	11	15	0.19	0.7579	0.04876	25
162	1062	888	11	15	0.19	1.44441	3.3539	25
163	842	1929	11	15	0.19	-0.09634	-0.61779	25
164	1615	1384	11	15	0.19	0.09489	-0.90725	25
182	2029	1387	11	15	0.19	-0.03776	-0.92636	25
183	1902	1219	11	15	0.19	-0.17009	-0.80755	25
200	147	33	11	15	0.19	0.649	-0.16129	25
205	1314	1008	11	15	0.19	0.85401	0.84146	25
206	68	1748	11	15	0.19	0.76108	1.56253	25
207	158	1418	11	15	0.19	1.0552	0.92299	25
220	1028	1119	11	15	0.19	-0.18359	-0.18695	25
221	863	1531	11	15	0.19	1.54669	4.61579	25
225	156	106	11	15	0.19	-0.1231	-0.94941	25
226	2043	179	11	15	0.19	-0.236	-0.68246	25
227	1450	625	11	15	0.19	1.42489	2.19962	25
228	367	1769	11	15	0.19	-0.24573	-0.75829	25
229	90	727	11	15	0.19	-0.15285	0.46556	25
230	1076	1226	11	15	0.19	0.82447	1.41306	25
240	87	1123	11	15	0.19	0.26628	0.97101	25
254	1205	516	11	15	0.19	1.12961	1.16489	25
255	1539	1246	11	15	0.19	1.02686	0.5699	25
270	361	1105	11	15	0.19	-0.11441	-0.83034	25
288	1656	225	11	15	0.19	1.31382	1.25329	25
289	326	1677	11	15	0.19	1.10006	0.62386	25
304	1865	99	11	15	0.19	0.597	0.58057	25
305	463	1186	11	15	0.19	1.06112	0.68877	25
306	1200	1589	11	15	0.19	1.09826	1.04471	25
0	645	478	12	15	0.25	-0.06518	-1.04181	25
1	1770	1140	12	15	0.25	0.02291	-1.00627	25
2	1448	1406	12	15	0.25	0.15314	-0.78607	25
6	1873	1949	12	15	0.25	-0.06372	-0.90443	25
13	950	1625	12	15	0.25	0.11385	-0.52838	25
20	842	1799	12	15	0.25	-0.28827	-0.86258	25
38	1284	1026	12	15	0.25	-0.17159	-0.81638	25
39	142	1600	12	15	0.25	-0.06906	-0.79183	25
54	496	963	12	15	0.25	-0.14299	-1.01168	25
55	861	1088	12	15	0.25	0.55846	-0.02249	25
60	282	298	12	15	0.25	-0.06575	-0.8302	25
61	45	1571	12	15	0.25	-0.10122	-0.95751	25
71	332	586	12	15	0.25	-0.15811	-0.84887	25
72	1758	783	12	15	0.25	-0.23547	-1.00725	25
73	740	890	12	15	0.25	1.03818	3.35106	25
83	95	1447	12	15	0.25	0.09362	-0.74694	25
84	1220	740	12	15	0.25	-0.20663	-0.91481	25
93	1569	1776	12	15	0.25	0.02185	-0.81473	25
95	992	2013	12	15	0.25	0.7106	-0.03133	25
96	696	694	12	15	0.25	-0.07843	-0.85757	25
97	1768	1085	12	15	0.25	-0.09765	-1.10895	25
98	1083	149	12	15	0.25	0.50851	1.46845	25
100	247	1875	12	15	0.25	-0.09218	-0.75596	25
120	384	76	12	15	0.25	-0.33486	-0.50166	25
121	266	381	12	15	0.25	-0.05279	-0.70431	25
123	1226	1348	12	15	0.25	1.8813	6.12185	25
140	1682	969	12	15	0.25	-0.11258	-1.07126	25
141	1124	1668	12	15	0.25	1.14539	1.12684	25
158	760	1754	12	15	0.25	-0.27597	-0.76474	25
160	1987	1625	12	15	0.25	1.19216	1.20605	25
165	1496	2017	12	15	0.25	1.65651	5.80863	25
166	2038	837	12	15	0.25	-0.23512	-0.97632	25
167	1131	569	12	15	0.25	0.85767	0.06676	25
168	1616	467	12	15	0.25	3.74645	22.6096	25
169	1937	294	12	15	0.25	-0.21899	-0.91351	25
184	982	961	12	15	0.25	-0.23192	-0.74596	25
201	196	1015	12	15	0.25	-0.40166	-0.7862	25
202	1353	1122	12	15	0.25	-0.15381	-0.92944	25
203	402	1312	12	15	0.25	1.77908	4.06651	25
204	805	211	12	15	0.25	0.32248	0.15824	25
222	1954	528	12	15	0.25	1.40159	2.04719	25
224	257	1222	12	15	0.25	-0.46068	-0.66125	25
253	621	1845	12	15	0.25	1.7675	5.12632	25
256	447	700	12	15	0.25	0.15111	-0.67641	25
257	1999	1291	12	15	0.25	0.99283	0.82094	25
290	1681	1600	12	15	0.25	0.98021	0.90666	25
291	1795	734	12	15	0.25	0.663	1.02058	25
3	581	337	13	15	0.31	0.07662	-1.01331	25
11	595	1655	13	15	0.31	0.09005	-1.08275	25
41	367	927	13	15	0.31	-0.17471	-0.8908	25
63	1281	1639	13	15	0.31	-0.19437	-0.95603	25
64	1234	1806	13	15	0.31	-0.1985	-0.51079	25
65	66	401	13	15	0.31	-0.31728	-0.72522	25
69	1404	343	13	15	0.31	-0.18171	-0.8464	25
70	1056	306	13	15	0.31	-0.1919	-0.7243	25
92	154	1897	13	15	0.31	-0.16308	-0.95961	25
112	931	909	13	15	0.31	0.34116	-0.43128	25
134	842	1960	13	15	0.31	0.5537	1.74635	25
135	747	619	13	15	0.31	-0.1538	-0.97887	25
146	272	1843	13	15	0.31	-0.01008	-0.99824	25
147	893	1478	13	15	0.31	0.24341	0.01366	25
148	555	402	13	15	0.31	0.41011	-0.18417	25
149	1132	1870	13	15	0.31	-0.28772	-0.82336	25
171	935	435	13	15	0.31	0.70373	0.20482	25
172	696	337	13	15	0.31	0.13474	-0.79266	25
186	218	821	13	15	0.31	0.64088	-0.1652	25
187	816	961	13	15	0.31	0.46382	2.04288	25
188	1949	1051	13	15	0.31	-0.19451	-0.78701	25
251	605	414	13	15	0.31	0.7328	0.0784	25
252	102	598	13	15	0.31	1.31867	1.37552	25
5	1756	629	14	15	0.39	0.76391	1.7655	25
18	1980	567	14	15	0.39	-0.20213	-0.91201	25
21	1925	1815	14	15	0.39	-0.12309	-0.8705	25
33	1199	199	14	15	0.39	-0.28983	-0.79126	25
34	1105	177	14	15	0.39	-0.2393	-0.7827	25
45	1971	1178	14	15	0.39	2.27905	10.7111	25
46	1206	257	14	15	0.39	-0.11743	-0.97227	25
75	532	339	14	15	0.39	0.79822	1.13188	25
76	1869	376	14	15	0.39	0.33449	-0.12414	25
77	1165	797	14	15	0.39	0.21696	-0.45727	25
111	1566	1458	14	15	0.39	-0.25961	-0.69193	25
142	1149	172	14	15	0.39	-0.05301	-0.93617	25
143	411	309	14	15	0.39	-0.06376	-1.06717	25
144	2015	1352	14	15	0.39	1.04287	1.30838	25
157	454	742	14	15	0.39	0.95333	0.41388	25
178	499	1580	14	15	0.39	0.47349	-0.11952	25
209	334	1280	14	15	0.39	0.8952	0.4707	25
210	1993	111	14	15	0.39	-0.18441	-0.86435	25
211	1721	1774	14	15	0.39	-0.14365	-0.87062	25
239	1055	1252	14	15	0.39	0.93784	3.7488	25
249	243	1966	14	15	0.39	0.51267	0.04547	25
250	1901	1118	14	15	0.39	1.46103	2.44903	25
292	2019	1259	14	15	0.39	0.32606	0.28838	25
293	795	395	14	15	0.39	0.34375	0.27536	25
32	994	863	15	15	0.48	-0.27755	-1.03555	25
57	1974	384	15	15	0.48	0.66304	0.75134	25
91	1836	516	15	15	0.48	-0.01897	-0.71522	25
109	1762	894	15	15	0.48	1.18106	1.29983	25
110	620	862	15	15	0.48	0.6164	0.07322	25
124	1880	117	15	15	0.48	-0.25882	-0.99118	25
179	41	629	15	15	0.48	0.65299	-0.09428	25
238	748	1691	15	15	0.48	0.89081	0.59686	25
272	806	1960	15	15	0.48	-0.38138	-0.62597	25
273	339	370	15	15	0.48	0.16468	-0.86693	25
8	1210	888	16	15	0.58	0.3899	-0.50954	25
47	818	405	16	15	0.58	-0.25309	-0.98768	25
66	397	1413	16	15	0.58	0.58764	-0.26876	25
90	1593	1646	16	15	0.58	0.36661	-0.09685	25
107	1959	653	16	15	0.58	1.37289	2.77816	25
136	1652	1336	16	15	0.58	0.29428	0.53758	25
180	1854	646	16	15	0.58	1.40332	2.07645	25
181	1401	1600	16	15	0.58	0.16293	-0.90171	25
189	385	1219	16	15	0.58	0.7062	0.01919	25
190	296	1230	16	15	0.58	0.69524	0.1849	25
223	1775	479	16	15	0.58	1.07768	2.31232	25
269	1061	1840	16	15	0.58	0.98893	0.76601	25
287	1973	1694	16	15	0.58	0.76104	0.29838	25
307	1291	161	16	15	0.58	-0.22578	-0.60525	25
89	668	34	17	15	0.7	0.07999	-1.04721	25
113	1875	183	17	15	0.7	1.09009	0.99426	25
145	717	1964	17	15	0.7	0.67027	1.25587	25
173	244	1001	17	15	0.7	-0.03773	-0.80182	25
259	629	1132	17	15	0.7	0.12431	-0.29574	25
29	1274	197	18	15	0.83	-0.34474	-0.81455	25
49	1480	1101	18	15	0.83	1.26621	2.43415	25
87	1341	1392	18	15	0.83	0.26616	-0.62915	25
88	1281	1549	18	15	0.83	-0.16331	-0.9338	25
174	373	552	18	15	0.83	1.22638	3.98816	25
185	289	165	18	15	0.83	0.41167	0.94587	25
258	183	92	18	15	0.83	0.55067	0.09088	25
359	601	1543	18	15	0.83	1.25909	2.05944	25
56	899	1073	19	15	0.97	0.09206	-0.84808	25
67	825	1383	19	15	0.97	1.02882	1.49427	25
170	1590	689	19	15	0.97	-0.30628	-0.88527	25
208	1505	1671	19	15	0.97	0.88304	0.78759	25
268	1620	277	19	15	0.97	-0.09194	-1.09233	25
271	1539	1755	19	15	0.97	0.56944	0.34548	25
332	174	980	19	15	0.97	-0.35195	-0.61771	25
374	1903	888	20	15	1.13	-0.02195	-0.34471	25
378	178	1763	20	15	1.13	1.11935	1.43884	25
373	1586	822	21	15	1.31	0.158	-0.70024	25
377	1336	1511	22	15	1.51	-0.07189	-0.18581	25
375	466	79	24	15	1.96	0.43365	-0.38964	25
376	891	148	25	15	2.22	0.52047	0.7037	25
379	888	1721	47	15	14.72	-0.08121	-1.23717	25
3	1681	1782	10	30	0.14	0.22639	-0.23762	25
7	53	1199	10	30	0.14	0.16033	-0.83255	25
10	145	1282	10	30	0.14	0.91882	3.50469	25
11	1102	1872	10	30	0.14	-0.43522	-0.72811	25
12	1112	277	10	30	0.14	1.06302	0.85097	25
16	813	1032	10	30	0.14	0.42163	1.19305	25
25	257	202	10	30	0.14	-0.26403	-0.59503	25
32	426	1369	10	30	0.14	-0.34651	-1.02568	25
33	87	728	10	30	0.14	-0.02657	0.00883	25
34	1805	1642	10	30	0.14	-0.5516	-0.40832	25
35	1238	194	10	30	0.14	1.09848	2.62028	25
36	665	1755	10	30	0.14	1.7845	3.41797	25
46	1012	1660	10	30	0.14	0.77586	4.21076	25
47	300	1317	10	30	0.14	3.00258	12.3234	25
63	555	1934	10	30	0.14	-0.88949	0.30488	25
64	1312	414	10	30	0.14	1.06286	1.35793	25
67	35	328	10	30	0.14	0.20835	-0.63584	25
68	1418	1765	10	30	0.14	-0.06377	-0.41472	25
69	1659	925	10	30	0.14	-0.08159	-0.54748	25
82	851	93	10	30	0.14	0.32385	-0.35672	25
83	1525	1894	10	30	0.14	0.01635	0.24275	25
84	1985	1801	10	30	0.14	0.92848	1.24069	25
85	260	1795	10	30	0.14	0.45761	1.34787	25
86	729	1588	10	30	0.14	-0.18047	-0.16804	25
87	437	844	10	30	0.14	1.4675	2.26247	25
106	599	1111	10	30	0.14	0.39629	-0.29589	25
107	424	1109	10	30	0.14	-0.46779	-0.25746	25
108	259	876	10	30	0.14	-0.63074	0.07725	25
109	2027	1386	10	30	0.14	-0.06245	-0.3961	25
110	1226	1349	10	30	0.14	0.33821	-0.8998	25
122	1059	271	10	30	0.14	-0.65764	0.22128	25
123	899	847	10	30	0.14	1.16396	1.41831	25
124	200	444	10	30	0.14	1.30876	2.57109	25
125	826	1064	10	30	0.14	0.98996	0.51662	25
126	1027	1117	10	30	0.14	-0.08944	-0.92017	25
127	398	1311	10	30	0.14	1.42994	1.97151	25
128	1431	1643	10	30	0.14	0.81254	0.78631	25
142	892	1589	10	30	0.14	1.71269	3.42658	25
143	771	878	10	30	0.14	3.4068	20.5531	25
144	854	1864	10	30	0.14	1.76299	4.31805	25
145	764	1845	10	30	0.14	-0.53431	-0.14749	25
146	588	1406	10	30	0.14	1.1945	3.40024	25
154	1358	1977	10	30	0.14	1.21453	1.88599	25
155	958	221	10	30	0.14	3.08596	14.5842	25
156	1878	1752	10	30	0.14	-0.45226	-0.37531	25
157	1232	677	10	30	0.14	-0.20566	-0.62912	25
169	1036	386	10	30	0.14	1.16652	4.12938	25
170	1681	336	10	30	0.14	-0.22355	-0.67233	25
171	457	558	10	30	0.14	-0.43952	-0.37437	25
172	416	727	10	30	0.14	1.84059	4.64797	25
173	44	1797	10	30	0.14	-0.55216	-0.48346	25
174	2013	1586	10	30	0.14	0.09738	0.26965	25
175	1588	1419	10	30	0.14	0.97536	0.4614	25
176	1074	1226	10	30	0.14	0.86441	0.28929	25
177	1700	1201	10	30	0.14	0.85994	0.53105	25
184	1201	156	10	30	0.14	-1.02019	0.74735	25
185	1486	193	10	30	0.14	-0.60288	0.02695	25
186	674	1499	10	30	0.14	1.83437	4.69381	25
187	643	1647	10	30	0.14	0.05434	0.61267	25
188	92	1736	10	30	0.14	-0.59993	-0.20188	25
198	973	1435	10	30	0.14	-0.4168	-0.70918	25
199	1362	1106	10	30	0.14	0.34559	-0.14303	25
200	329	1277	10	30	0.14	0.77237	0.08256	25
201	1614	1383	10	30	0.14	1.32869	2.64085	25
202	1103	1704	10	30	0.14	-0.59313	-0.20752	25
203	532	1438	10	30	0.14	-0.70593	0.24967	25
204	578	1885	10	30	0.14	1.22887	1.30441	25
205	760	725	10	30	0.14	-0.53998	-0.08964	25
206	607	685	10	30	0.14	0.78028	0.04177	25
207	291	576	10	30	0.14	0.6696	2.10547	25
208	1063	217	10	30	0.14	-0.35259	-0.59541	25
209	799	18	10	30	0.14	-0.57782	-0.37959	25
210	1909	1754	10	30	0.14	-0.87431	0.1142	25
219	430	1640	10	30	0.14	-0.20992	-0.13406	25
220	1844	98	10	30	0.14	0.88475	0.37669	25
221	100	2010	10	30	0.14	-0.64633	-0.2266	25
222	1201	1793	10	30	0.14	-0.41551	-0.551	25
223	1514	1770	10	30	0.14	0.18212	0.05591	25
224	1644	339	10	30	0.14	0.90913	1.19105	25
225	803	215	10	30	0.14	0.79486	0.05446	25
226	1671	248	10	30	0.14	0.14294	1.03076	25
227	1789	30	10	30	0.14	0.45055	-0.44538	25
235	1729	1263	10	30	0.14	0.98735	0.77676	25
236	812	2037	10	30	0.14	-0.37171	-0.36668	25
237	1548	1146	10	30	0.14	0.92572	1.03512	25
238	1248	314	10	30	0.14	0.44138	0.5018	25
239	136	583	10	30	0.14	-0.75624	-0.03071	25
240	1874	708	10	30	0.14	1.44004	5.02656	25
241	1327	722	10	30	0.14	-0.41204	-0.53507	25
242	621	1094	10	30	0.14	0.28848	-0.14459	25
243	680	1117	10	30	0.14	-0.26624	0.08008	25
244	60	1126	10	30	0.14	1.17612	1.10957	25
245	228	152	10	30	0.14	-0.78684	-0.13828	25
246	419	1744	10	30	0.14	0.64301	1.20997	25
247	1345	1364	10	30	0.14	1.25947	4.08393	25
248	356	1901	10	30	0.14	-0.28972	-0.97961	25
249	1542	1700	10	30	0.14	0.06854	-1.23346	25
250	1199	1588	10	30	0.14	0.89132	0.35336	25
259	1588	1959	10	30	0.14	-0.64681	-0.45321	25
260	632	95	10	30	0.14	-0.61921	-0.54352	25
261	1636	1383	10	30	0.14	0.18168	-1.17475	25
262	78	548	10	30	0.14	-0.53506	-0.20397	25
263	1295	646	10	30	0.14	-0.6857	-0.44579	25
264	1227	1325	10	30	0.14	-0.20765	-0.82693	25
265	643	773	10	30	0.14	-0.34629	-0.51572	25
266	910	1309	10	30	0.14	-0.02846	-0.83345	25
267	1586	1157	10	30	0.14	1.22238	2.80921	25
268	1392	1105	10	30	0.14	0.14545	0.44103	25
269	1294	1101	10	30	0.14	-0.32237	0.32976	25
270	606	835	10	30	0.14	1.69616	4.45135	25
279	2033	1727	10	30	0.14	2.06969	7.42893	25
280	640	991	10	30	0.14	-0.44289	-0.55953	25
281	825	1875	10	30	0.14	0.17926	-0.22591	25
282	527	1860	10	30	0.14	1.1313	1.00857	25
283	1822	1156	10	30	0.14	0.38298	1.75728	25
284	508	1726	10	30	0.14	-0.70183	-0.34173	25
285	1155	1544	10	30	0.14	0.22048	1.88264	25
286	301	1526	10	30	0.14	-0.80466	-0.10522	25
287	217	1513	10	30	0.14	-0.56284	-0.53281	25
288	931	1438	10	30	0.14	0.78773	0.11863	25
289	697	1409	10	30	0.14	2.83813	11.1309	25
290	418	1396	10	30	0.14	0.29868	0.70277	25
291	1004	1335	10	30	0.14	-0.21159	-1.01627	25
292	820	1308	10	30	0.14	0.16273	0.34901	25
293	91	1260	10	30	0.14	1.15213	0.61478	25
294	552	1222	10	30	0.14	-0.35356	-0.70077	25
295	923	1792	10	30	0.14	0.30058	-0.03588	25
296	461	1187	10	30	0.14	0.97151	0.35954	25
297	1026	918	10	30	0.14	-0.5651	-0.84193	25
298	205	625	10	30	0.14	-0.80428	0.17679	25
299	629	598	10	30	0.14	1.38492	1.80058	25
300	1366	532	10	30	0.14	0.63664	0.2122	25
301	482	479	10	30	0.14	-0.7405	-0.16966	25
302	155	419	10	30	0.14	-0.19345	-0.76103	25
303	111	231	10	30	0.14	-0.49227	-0.07583	25
304	953	706	10	30	0.14	0.79817	-0.09795	25
305	1498	670	10	30	0.14	-0.71181	-0.3937	25
306	854	194	10	30	0.14	0.40916	-0.58173	25
307	1421	52	10	30	0.14	-0.64075	-0.24306	25
308	581	38	10	30	0.14	0.83705	0.44809	25
312	1907	626	10	30	0.14	-0.22017	-1.03612	25
313	1793	735	10	30	0.14	1.17647	1.78544	25
314	208	998	10	30	0.14	0.61532	0.12404	25
315	520	1681	10	30	0.14	0.46034	1.18015	25
316	1147	1640	10	30	0.14	0.52929	-0.03068	25
317	1428	1589	10	30	0.14	0.33312	-0.19041	25
318	238	1567	10	30	0.14	-0.44852	-0.75722	25
319	559	1300	10	30	0.14	0.378	0.53709	25
320	1592	1139	10	30	0.14	-0.12627	-0.65006	25
321	2000	1211	10	30	0.14	-0.05034	-0.57663	25
322	147	1861	10	30	0.14	0.07318	-0.61955	25
323	1218	1879	10	30	0.14	1.11324	4.00905	25
324	1666	1902	10	30	0.14	0.60488	0.17493	25
325	301	1953	10	30	0.14	-0.3556	-0.93188	25
326	125	2020	10	30	0.14	0.20909	-0.50309	25
327	1198	2044	10	30	0.14	-0.16558	-1.14227	25
328	696	1706	10	30	0.14	0.30108	-0.02459	25
329	1643	1693	10	30	0.14	0.01001	-1.35694	25
330	1274	1689	10	30	0.14	1.41584	2.43946	25
331	117	25	10	30	0.14	-0.42013	-0.95415	25
332	1988	76	10	30	0.14	0.22991	-0.48403	25
333	1452	1800	10	30	0.14	0.69087	2.46191	25
334	712	967	10	30	0.14	1.16319	1.48661	25
1	67	1748	11	30	0.19	-0.17263	-0.95224	25
2	284	753	11	30	0.19	0.28487	-0.35063	25
8	1609	1128	11	30	0.19	-0.04901	-0.82193	25
15	2026	531	11	30	0.19	-0.33116	-0.67052	25
17	1218	740	11	30	0.19	2.45274	8.39287	25
21	1757	783	11	30	0.19	0.17757	-0.4114	25
22	530	1249	11	30	0.19	0.35849	-0.19417	25
27	412	1282	11	30	0.19	0.56159	0.21648	25
28	826	498	11	30	0.19	0.3134	0.87677	25
37	281	1145	11	30	0.19	-0.21968	-0.80891	25
38	1901	1218	11	30	0.19	0.04606	-0.36218	25
41	1313	1008	11	30	0.19	0.45425	-0.13805	25
42	999	1029	11	30	0.19	1.22463	1.04325	25
49	1615	467	11	30	0.19	1.27467	1.4174	25
51	496	134	11	30	0.19	-0.01563	0.60649	25
53	773	1305	11	30	0.19	0.8528	1.1289	25
54	367	1769	11	30	0.19	-0.27042	-0.78492	25
58	841	1929	11	30	0.19	-0.25617	-0.66328	25
66	1858	2008	11	30	0.19	-0.24788	-0.90296	25
76	255	1221	11	30	0.19	-0.10195	-0.5514	25
77	1563	612	11	30	0.19	-0.35105	-0.82496	25
78	264	380	11	30	0.19	0.33049	-0.56006	25
79	1390	379	11	30	0.19	-0.38022	-0.81928	25
81	1956	1266	11	30	0.19	2.01934	6.39975	25
96	93	1447	11	30	0.19	1.3602	4.81372	25
98	552	1833	11	30	0.19	1.06855	0.90615	25
99	741	216	11	30	0.19	-0.2453	-0.97243	25
100	383	75	11	30	0.19	2.48693	10.1681	25
114	399	534	11	30	0.19	-0.03327	-0.76065	25
116	145	33	11	30	0.19	1.30582	1.80177	25
136	1737	1414	11	30	0.19	-0.25602	-0.75862	25
147	1515	1644	11	30	0.19	1.34389	4.30493	25
148	347	1371	11	30	0.19	-0.40441	-0.78469	25
149	1059	889	11	30	0.19	0.85496	0.18355	25
151	758	1753	11	30	0.19	0.32661	-0.05132	25
158	1534	1454	11	30	0.19	-0.374	-0.4823	25
181	1952	528	11	30	0.19	0.88722	0.20647	25
182	349	316	11	30	0.19	0.88034	0.91837	25
183	21	1438	11	30	0.19	1.52488	2.53589	25
193	1506	1095	11	30	0.19	-0.36064	-0.00285	25
194	43	1571	11	30	0.19	1.47368	1.98572	25
216	1450	625	11	30	0.19	1.71274	3.43723	25
254	149	557	11	30	0.19	0.12597	-0.73784	25
255	1301	1693	11	30	0.19	0.9995	1.07446	25
275	1989	712	11	30	0.19	0.04505	-1.06853	25
309	1495	2016	11	30	0.19	0.54099	-0.43599	25
310	1538	1245	11	30	0.19	0.91342	0.24927	25
311	619	1844	11	30	0.19	1.03734	0.70641	25
0	643	478	12	30	0.25	0.22961	-0.90277	25
5	153	1897	12	30	0.25	0.25144	-0.61763	25
18	245	1874	12	30	0.25	-0.07087	-1.00726	25
19	948	1624	12	30	0.25	0.27754	-0.7088	25
20	1055	307	12	30	0.25	0.62479	0.41037	25
26	195	1015	12	30	0.25	-0.02823	-0.33826	25
29	1129	1869	12	30	0.25	0.20976	-0.71413	25
30	981	960	12	30	0.25	1.24527	1.90346	25
39	281	298	12	30	0.25	-0.22118	-0.94155	25
40	1767	1084	12	30	0.25	0.9291	1.21778	25
55	991	2013	12	30	0.25	1.59601	3.57923	25
56	106	1797	12	30	0.25	-0.44215	-0.59956	25
57	1283	1024	12	30	0.25	-0.0985	-1.02256	25
61	1554	795	12	30	0.25	-0.54868	-0.17798	25
62	1680	968	12	30	0.25	-0.2736	-0.99413	25
80	1233	1805	12	30	0.25	1.94668	5.90725	25
97	1130	568	12	30	0.25	1.15424	1.05906	25
115	1350	1122	12	30	0.25	-0.36202	-0.72162	25
117	840	1798	12	30	0.25	2.11526	5.88136	25
134	738	889	12	30	0.25	1.55942	3.69802	25
135	494	963	12	30	0.25	-0.15458	-0.41022	25
150	694	695	12	30	0.25	-0.47379	-0.09086	25
159	85	822	12	30	0.25	0.44453	0.03468	25
160	1985	1624	12	30	0.25	0.7769	0.06318	25
161	1998	1232	12	30	0.25	-0.19836	-0.88822	25
195	553	402	12	30	0.25	2.26885	7.8279	25
217	446	700	12	30	0.25	0.65327	0.41046	25
230	1123	1667	12	30	0.25	1.20231	1.29887	25
231	1082	149	12	30	0.25	1.71951	3.60021	25
253	533	1180	12	30	0.25	-0.45839	-0.5332	25
4	270	1843	13	30	0.31	0.41358	-0.06316	25
13	694	337	13	30	0.31	0.43418	-0.42745	25
14	64	401	13	30	0.31	-0.2773	-0.91933	25
23	1768	1139	13	30	0.31	0.74488	1.47334	25
43	140	1600	13	30	0.31	-0.32566	-0.77681	25
44	934	435	13	30	0.31	0.63355	0.52214	25
60	1837	845	13	30	0.31	0.92445	0.62933	25
72	746	618	13	30	0.31	-0.25428	-0.9923	25
73	365	927	13	30	0.31	-0.24708	-0.87991	25
74	1870	1947	13	30	0.31	-0.66329	-0.07271	25
75	1992	110	13	30	0.31	1.63672	6.11546	25
91	859	1086	13	30	0.31	0.85231	0.25065	25
92	217	821	13	30	0.31	0.71956	-0.24904	25
93	1162	796	13	30	0.31	0.29642	-0.43075	25
94	2012	1352	13	30	0.31	0.60406	-0.09269	25
105	840	1960	13	30	0.31	2.33232	13.4208	25
120	1923	1814	13	30	0.31	1.90876	5.14034	25
137	1679	1598	13	30	0.31	0.70353	-0.07635	25
152	814	961	13	30	0.31	0.98498	0.76289	25
162	1146	171	13	30	0.31	2.60201	10.3585	25
168	891	1478	13	30	0.31	0.34496	-0.09095	25
180	604	413	13	30	0.31	0.89454	0.4142	25
191	453	743	13	30	0.31	1.54077	2.57847	25
214	1204	512	13	30	0.31	1.36906	1.74807	25
277	1657	223	13	30	0.31	1.43122	1.95694	25
278	1911	1473	13	30	0.31	1.23214	0.88886	25
335	1457	461	13	30	0.31	0.15506	-0.76597	25
24	409	309	14	30	0.39	-0.13712	-1.01036	25
45	1755	629	14	30	0.39	2.22623	8.87964	25
50	242	1966	14	30	0.39	0.92201	0.96914	25
52	1973	383	14	30	0.39	0.50853	0.13489	25
59	1970	1178	14	30	0.39	-0.3117	-0.86272	25
65	1565	1458	14	30	0.39	-0.00527	1.04013	25
71	1978	568	14	30	0.39	0.03735	-0.86437	25
101	1103	177	14	30	0.39	0.06937	-1.13399	25
102	580	336	14	30	0.39	-0.21162	-0.85935	25
130	1279	1640	14	30	0.39	-0.94886	0.71502	25
131	1867	375	14	30	0.39	2.42022	9.97328	25
132	531	339	14	30	0.39	1.50182	2.36382	25
139	1566	1776	14	30	0.39	-0.0791	0.25439	25
140	595	1654	14	30	0.39	1.38114	2.37246	25
141	930	910	14	30	0.39	0.2552	0.45332	25
153	1449	1406	14	30	0.39	2.10468	8.37018	25
164	1205	257	14	30	0.39	1.31431	1.50049	25
179	1720	1773	14	30	0.39	1.96417	5.66667	25
211	296	1233	14	30	0.39	0.79118	0.78975	25
212	1055	1250	14	30	0.39	0.66361	0.23977	25
218	802	1959	14	30	0.39	1.17227	2.07852	25
252	1899	1118	14	30	0.39	1.26804	2.1036	25
6	1878	116	15	30	0.48	-0.08182	-0.79807	25
9	337	370	15	30	0.48	0.33412	0.18799	25
31	497	1581	15	30	0.48	0.96712	1.37263	25
48	993	862	15	30	0.48	-0.26223	-0.71217	25
70	619	861	15	30	0.48	1.44202	2.60098	25
111	818	404	15	30	0.48	-0.38479	-0.5239	25
112	1650	1336	15	30	0.48	-0.17218	-0.74559	25
113	1196	198	15	30	0.48	-0.60456	0.13971	25
129	1761	893	15	30	0.48	1.98913	6.22	25
163	746	1690	15	30	0.48	0.83404	0.35376	25
251	668	31	15	30	0.48	0.79821	1.02822	25
271	1059	1842	15	30	0.48	1.59084	3.18219	25
272	39	628	15	30	0.48	1.48042	2.1002	25
273	1872	184	15	30	0.48	0.99719	1.40575	25
118	628	1133	16	30	0.58	0.87387	0.89665	25
119	1209	887	16	30	0.58	2.35118	9.21605	25
133	1833	516	16	30	0.58	-0.23566	-0.87898	25
178	905	402	16	30	0.58	1.48669	2.27738	25
190	1592	1645	16	30	0.58	1.69568	7.05642	25
196	1993	1287	16	30	0.58	1.22324	1.23294	25
197	1971	1693	16	30	0.58	0.74374	0.12754	25
234	1957	653	16	30	0.58	1.19501	2.74381	25
256	1851	647	16	30	0.58	1.02674	0.96123	25
257	1291	161	16	30	0.58	0.11545	0.45352	25
103	1774	478	17	30	0.7	-0.12059	-1.1094	25
121	1399	1600	17	30	0.7	1.17911	4.1081	25
165	383	1219	17	30	0.7	1.07661	1.22314	25
166	244	1002	17	30	0.7	1.52241	3.10722	25
258	395	1412	17	30	0.7	1.14826	1.18478	25
88	287	164	18	30	0.83	2.02117	5.41964	25
89	1340	1392	18	30	0.83	0.27843	-0.51904	25
90	371	552	18	30	0.83	2.1353	7.18457	25
167	714	1964	18	30	0.83	-0.33603	-0.03804	25
189	898	1075	18	30	0.83	0.43232	-0.01685	25
215	1272	197	18	30	0.83	0.1001	-0.49272	25
228	183	93	18	30	0.83	1.05478	1.51141	25
276	600	1543	18	30	0.83	1.66625	4.43452	25
95	1503	1670	19	30	0.97	1.01806	1.49849	25
104	822	1382	19	30	0.97	1.27527	2.23662	25
138	1588	688	19	30	0.97	1.65658	4.67639	25
192	1618	277	19	30	0.97	-0.19462	-0.56379	25
213	1277	1548	19	30	0.97	-0.05975	0.74994	25
229	1901	886	19	30	0.97	0.47042	-0.38979	25
232	1479	1102	19	30	0.97	1.00311	1.04836	25
233	178	1762	19	30	0.97	2.18727	7.47282	25
274	172	979	19	30	0.97	1.83597	6.34302	25
336	1539	1757	19	30	0.97	0.69706	0.47125	25
337	1585	822	21	30	1.31	0.3054	-0.31251	25
341	1860	1622	21	30	1.31	0.63125	1.42868	25
339	1334	1511	23	30	1.73	0.20218	-0.10337	25
338	889	147	25	30	2.22	0.88801	1.86591	25
340	465	78	25	30	2.22	1.1001	1.86356	25
342	887	1720	43	30	11.27	0.27698	-0.12861	25
2	853	92	10	60	0.14	-0.33633	-0.53685	25
8	1563	1463	10	60	0.14	1.28356	1.38194	25
9	1392	380	10	60	0.14	0.73301	0.63174	25
19	2030	531	10	60	0.14	0.27789	-0.79865	25
20	676	1499	10	60	0.14	0.82654	2.14579	25
30	88	823	10	60	0.14	0.1404	-0.20315	25
33	264	380	10	60	0.14	1.20355	1.70351	25
34	285	752	10	60	0.14	0.69184	-0.10872	25
35	1902	1219	10	60	0.14	1.5755	2.75193	25
43	774	1304	10	60	0.14	1.05652	0.67226	25
44	1791	28	10	60	0.14	1.30016	1.22399	25
50	368	1768	10	60	0.14	0.77655	-0.10042	25
51	726	1588	10	60	0.14	-0.05708	-0.74414	25
52	815	1033	10	60	0.14	-0.13933	-0.58564	25
53	385	75	10	60	0.14	1.68661	3.75082	25
59	765	1846	10	60	0.14	0.93005	3.44611	25
60	1012	1660	10	60	0.14	-0.00856	-0.81138	25
61	1370	1067	10	60	0.14	-0.12184	-0.70141	25
62	1313	413	10	60	0.14	1.11237	1.23788	25
72	226	515	10	60	0.14	-0.19229	-0.76551	25
73	1610	1129	10	60	0.14	2.60037	9.14781	25
74	773	878	10	60	0.14	0.82613	0.78394	25
75	712	964	10	60	0.14	0.54011	0.0892	25
76	1297	647	10	60	0.14	-0.32728	0.18327	25
83	262	875	10	60	0.14	-0.34477	-0.71287	25
84	1007	1336	10	60	0.14	0.63798	0.16556	25
85	350	316	10	60	0.14	0.29309	-0.59544	25
86	1220	740	10	60	0.14	1.338	2.17958	25
93	1114	275	10	60	0.14	1.89707	5.35822	25
94	81	548	10	60	0.14	-0.14217	-0.5638	25
95	296	578	10	60	0.14	0.03208	-0.82792	25
96	962	954	10	60	0.14	0.66209	-0.17966	25
97	43	1798	10	60	0.14	-0.45159	-0.22885	25
98	1614	1383	10	60	0.14	2.1319	5.8535	25
108	540	715	10	60	0.14	0.04085	-0.34863	25
109	1332	723	10	60	0.14	0.1036	-0.56616	25
110	70	758	10	60	0.14	0.91862	0.70199	25
111	1865	99	10	60	0.14	2.39773	8.51637	25
112	1995	1231	10	60	0.14	0.45263	-0.80282	25
113	1918	704	10	60	0.14	0.86841	3.30618	25
114	1646	338	10	60	0.14	3.36319	15.5752	25
117	761	726	10	60	0.14	-0.19764	-0.74442	25
118	781	732	10	60	0.14	-0.39205	-0.09503	25
119	1562	1126	10	60	0.14	0.47014	-0.40155	25
120	1362	1106	10	60	0.14	0.39864	-0.61281	25
127	846	181	10	60	0.14	2.3259	6.25148	25
128	1864	374	10	60	0.14	1.10616	0.52998	25
129	283	523	10	60	0.14	0.35591	-0.87056	25
130	2014	1712	10	60	0.14	-0.54285	-0.50654	25
131	1517	1642	10	60	0.14	-0.53054	-0.32524	25
132	504	535	10	60	0.14	0.48191	-0.82726	25
133	739	890	10	60	0.14	0.93496	0.52693	25
0	349	1371	11	60	0.19	-0.09093	-1.07023	25
1	950	1625	11	60	0.19	0.60061	-0.14092	25
5	1283	1024	11	60	0.19	-0.33362	-0.74377	25
11	281	298	11	60	0.19	-0.11832	-0.97251	25
14	828	1063	11	60	0.19	-0.25442	-0.47584	25
17	602	1111	11	60	0.19	-0.32422	-0.8133	25
21	496	963	11	60	0.19	1.31151	2.14837	25
26	1757	782	11	60	0.19	0.93697	1.26106	25
27	1351	1122	11	60	0.19	1.6944	5.3095	25
31	1958	1265	11	60	0.19	2.63148	10.8211	25
38	274	1844	11	60	0.19	0.30713	-0.34502	25
39	1497	2016	11	60	0.19	0.8605	0.42323	25
46	1861	2008	11	60	0.19	1.45986	2.54649	25
57	1681	969	11	60	0.19	1.41716	2.72056	25
68	695	694	11	60	0.19	-0.45421	-0.57159	25
69	929	909	11	60	0.19	1.0705	1.4381	25
70	533	1248	11	60	0.19	1.73176	2.90239	25
71	1302	1693	11	60	0.19	0.8725	0.06605	25
81	1535	1456	11	60	0.19	0.89582	0.28374	25
82	1872	1947	11	60	0.19	1.32819	1.67835	25
90	1062	887	11	60	0.19	0.71806	-0.38356	25
91	1314	1009	11	60	0.19	0.55144	-0.59193	25
104	70	1749	11	60	0.19	0.44491	-0.69426	25
18	447	699	12	60	0.25	0.94924	1.50689	25
24	1768	1084	12	60	0.25	1.2774	1.67995	25
25	983	961	12	60	0.25	-0.49003	-0.52573	25
32	992	2012	12	60	0.25	1.91877	4.82001	25
37	1448	1406	12	60	0.25	0.04276	-0.9128	25
47	1769	1140	12	60	0.25	2.24253	7.44294	25
54	196	1014	12	60	0.25	-0.04625	-0.57026	25
55	1057	307	12	60	0.25	1.88435	3.62553	25
58	860	1087	12	60	0.25	0.60072	-0.10299	25
66	154	1896	12	60	0.25	0.8668	0.17363	25
67	217	820	12	60	0.25	1.04647	0.8358	25
102	1987	1624	12	60	0.25	1.29533	1.17852	25
103	144	32	12	60	0.25	0.66794	-0.02778	25
134	830	1769	12	60	0.25	0.96437	0.66052	25
135	841	1960	12	60	0.25	0.96911	1.67716	25
6	1164	796	13	60	0.31	0.99176	1.69194	25
12	65	401	13	60	0.31	0.22602	-0.18502	25
13	696	337	13	60	0.31	0.11217	-1.06448	25
16	1979	567	13	60	0.31	4.09805	23.6276	25
41	935	435	13	60	0.31	-0.00878	-0.39802	25
65	1104	176	13	60	0.31	1.20018	1.05319	25
79	595	1654	13	60	0.31	0.90231	0.32686	25
80	296	1231	13	60	0.31	0.17468	-0.55454	25
101	581	337	13	60	0.31	2.82866	10.3567	25
105	1553	1146	13	60	0.31	0.91393	0.70034	25
115	1568	1773	13	60	0.31	1.48245	3.90621	25
116	2016	1260	13	60	0.31	1.07978	1.87324	25
3	1971	1178	14	60	0.39	1.25353	1.47962	25
4	1992	109	14	60	0.39	2.42891	7.74915	25
22	1973	383	14	60	0.39	1.5257	2.56208	25
36	1198	199	14	60	0.39	0.83614	0.75358	25
48	1130	1871	14	60	0.39	0.52799	-0.00173	25
64	620	861	14	60	0.39	1.04364	0.68019	25
77	339	370	14	60	0.39	1.05224	1.08826	25
78	1880	115	14	60	0.39	1.42331	5.02769	25
92	1756	629	14	60	0.39	2.94603	12.6996	25
7	1721	1775	15	60	0.48	1.71689	3.40392	25
15	630	1133	15	60	0.48	0.47575	0.07892	25
121	1343	1394	15	60	0.48	1.84788	4.60468	25
125	1592	1645	15	60	0.48	1.58395	2.53669	25
10	1834	516	16	60	0.58	-0.29074	-0.64017	25
23	818	404	16	60	0.58	0.6272	1.87245	25
29	1774	479	16	60	0.58	1.73487	4.41872	25
89	1854	646	16	60	0.58	1.42948	1.6262	25
106	1959	652	16	60	0.58	0.94234	0.46069	25
107	1060	1840	16	60	0.58	1.53037	2.80084	25
126	1209	888	16	60	0.58	1.25612	1.08801	25
28	1402	1600	17	60	0.7	1.61041	2.60383	25
40	243	1001	17	60	0.7	0.67208	0.04446	25
45	1876	182	17	60	0.7	1.34508	2.18834	25
49	373	551	17	60	0.7	-0.11185	-1.03038	25
56	288	164	17	60	0.7	1.41357	2.07622	25
63	717	1964	17	60	0.7	0.81569	0.63043	25
87	668	33	17	60	0.7	0.92481	0.58414	25
88	824	1381	18	60	0.83	1.12485	1.34241	25
99	1481	1100	18	60	0.83	1.17689	1.04959	25
100	899	1072	18	60	0.83	1.17135	1.67765	25
124	180	1762	18	60	0.83	1.31525	2.82468	25
42	1588	688	19	60	0.97	0.68248	-0.4624	25
122	1618	277	19	60	0.97	1.90212	5.3158	25
123	1902	885	19	60	0.97	0.95012	0.43028	25
138	172	981	20	60	1.13	-0.20367	-0.95439	25
139	1860	1621	20	60	1.13	1.91483	5.583	25
140	1538	1756	20	60	1.13	1.63899	3.60552	25
136	1336	1509	22	60	1.51	1.17609	2.16377	25
141	1586	825	22	60	1.51	1.3711	3.28361	25
137	890	148	25	60	2.22	0.4072	-0.27626	25
142	508	1976	33	60	5.1	0.43049	-0.31399	25
143	886	1720	46	60	13.8	0.52067	-0.37456	25
3	530	1249	10	180	0.14	0.97154	0.42681	25
5	1390	380	10	180	0.14	1.0536	1.64278	25
6	1218	740	10	180	0.14	1.99994	5.76573	25
7	674	1500	10	180	0.14	1.96787	7.05977	25
8	145	34	10	180	0.14	0.98213	0.70284	25
12	1534	1455	10	180	0.14	0.54804	-0.65488	25
23	763	1845	10	180	0.14	0.32837	0.0559	25
24	1755	783	10	180	0.14	0.88105	0.32178	25
29	1563	613	10	180	0.14	1.58717	2.87602	25
34	411	1284	10	180	0.14	1.288	2.25018	25
45	842	1799	10	180	0.14	1.54351	2.667	25
46	1282	1027	10	180	0.14	1.62435	3.85525	25
47	1790	31	10	180	0.14	0.92807	0.15525	25
59	1609	1130	10	180	0.14	2.06584	5.2039	25
70	1984	1802	10	180	0.14	1.41507	2.61154	25
71	851	93	10	180	0.14	3.50911	15.2393	25
72	411	313	10	180	0.14	0.76126	-0.00251	25
73	1901	1220	10	180	0.14	1.35413	2.32236	25
79	826	499	10	180	0.14	2.49464	8.7219	25
80	1858	2010	10	180	0.14	0.87476	0.48135	25
81	903	164	10	180	0.14	0.55821	-0.59423	25
82	771	10	10	180	0.14	0.30242	-0.46379	25
83	1329	721	10	180	0.14	1.47962	3.27208	25
89	45	1797	10	180	0.14	0.0673	-0.31239	25
90	1742	1762	10	180	0.14	1.7536	4.04937	25
91	576	1643	10	180	0.14	0.95189	1.11326	25
92	731	1588	10	180	0.14	0.13037	-0.70145	25
93	772	877	10	180	0.14	1.60912	4.29081	25
94	1635	1384	10	180	0.14	0.94844	0.20483	25
102	1509	1098	10	180	0.14	0.62369	0.80925	25
103	274	141	10	180	0.14	-0.02075	0.07544	25
104	598	1110	10	180	0.14	1.58604	3.00686	25
105	1644	336	10	180	0.14	2.10161	5.19419	25
106	812	1032	10	180	0.14	1.31368	1.87185	25
107	977	1351	10	180	0.14	1.29573	1.93924	25
108	550	1208	10	180	0.14	1.07613	1.13904	25
109	709	967	10	180	0.14	1.02581	0.84509	25
110	294	576	10	180	0.14	-0.08241	-0.72998	25
111	2025	529	10	180	0.14	-0.28853	-0.79074	25
112	198	446	10	180	0.14	1.09648	0.25842	25
113	1312	414	10	180	0.14	1.34885	3.51036	25
121	61	762	10	180	0.14	1.05922	1.76366	25
122	91	822	10	180	0.14	0.26961	-0.26002	25
123	1899	844	10	180	0.14	0.53281	0.00852	25
124	1087	860	10	180	0.14	0.5019	-0.56584	25
125	1564	1659	10	180	0.14	2.16676	6.08256	25
126	144	1282	10	180	0.14	1.2572	1.29564	25
127	85	1261	10	180	0.14	1.21329	0.63321	25
128	794	1255	10	180	0.14	0.65798	-0.2832	25
129	844	180	10	180	0.14	1.80143	5.29406	25
130	1976	1691	10	180	0.14	0.25431	-0.24812	25
131	1203	517	10	180	0.14	1.04136	0.29318	25
140	19	1440	10	180	0.14	1.53957	2.90348	25
141	1356	1761	10	180	0.14	1.81574	3.51793	25
142	1013	1663	10	180	0.14	2.83801	9.85389	25
143	1543	1701	10	180	0.14	1.07987	1.41866	25
144	163	1766	10	180	0.14	0.60465	0.5193	25
145	1275	1690	10	180	0.14	3.345	17.7067	25
146	1249	214	10	180	0.14	1.84779	4.66837	25
147	445	744	10	180	0.14	0.48758	0.31816	25
148	998	1028	10	180	0.14	0.7686	-0.17187	25
149	1591	1141	10	180	0.14	0.04125	-0.95339	25
150	526	1180	10	180	0.14	0.70139	1.42255	25
151	1612	1384	10	180	0.14	2.49136	8.60608	25
152	2007	1401	10	180	0.14	1.23458	1.18999	25
170	2008	1351	10	180	0.14	0.98423	1.26584	25
171	452	1354	10	180	0.14	0.41254	-0.87795	25
172	1929	1381	10	180	0.14	0.19386	-0.9118	25
173	970	1433	10	180	0.14	0.90199	0.34454	25
174	1586	1591	10	180	0.14	0.21688	-1.00262	25
175	1343	1269	10	180	0.14	0.48079	-1.02856	25
176	1375	1263	10	180	0.14	0.41932	-0.9277	25
177	1024	418	10	180	0.14	0.76741	-0.24879	25
178	1074	1231	10	180	0.14	0.44202	-0.03853	25
179	1428	1644	10	180	0.14	2.79442	9.34393	25
180	437	843	10	180	0.14	2.3742	5.85847	25
181	847	1036	10	180	0.14	0.65548	0.38873	25
182	65	832	10	180	0.14	1.89845	5.32209	25
183	775	736	10	180	0.14	0.84387	0.53953	25
184	1024	1905	10	180	0.14	0.86141	1.21094	25
185	1104	1871	10	180	0.14	2.29837	7.6916	25
186	2035	1731	10	180	0.14	1.67431	4.19979	25
202	1086	551	10	180	0.14	0.4668	-0.57284	25
203	1658	1820	10	180	0.14	-0.01903	0.32318	25
204	1361	1106	10	180	0.14	0.56964	-0.22826	25
205	1490	1122	10	180	0.14	0.35815	-0.34255	25
206	398	1178	10	180	0.14	-0.19807	-1.19057	25
207	530	1913	10	180	0.14	0.43658	-0.5311	25
208	853	1863	10	180	0.14	0.81599	-0.21873	25
209	1244	1897	10	180	0.14	0.43274	-0.84568	25
210	467	812	10	180	0.14	0.79142	0.00568	25
211	1555	794	10	180	0.14	1.43579	2.96879	25
212	196	639	10	180	0.14	0.24047	-0.8649	25
213	789	588	10	180	0.14	1.05026	1.38836	25
214	807	456	10	180	0.14	0.60522	-0.3588	25
215	789	397	10	180	0.14	1.06806	0.56538	25
216	440	1398	10	180	0.14	1.14614	1.05805	25
217	479	109	10	180	0.14	0.82074	0.42878	25
218	1552	73	10	180	0.14	0.73554	-0.33742	25
219	1507	1400	10	180	0.14	0.59964	-0.71975	25
220	463	1415	10	180	0.14	0.6353	-0.17309	25
221	1807	1643	10	180	0.14	1.52004	3.6268	25
222	1117	159	10	180	0.14	1.43439	2.03371	25
223	2006	1216	10	180	0.14	0.01516	-0.73574	25
224	1408	1249	10	180	0.14	0.46086	-0.64048	25
225	825	1263	10	180	0.14	1.00314	0.99459	25
226	988	1276	10	180	0.14	0.57018	-0.73471	25
227	1578	1326	10	180	0.14	0.39464	-0.30262	25
228	2040	175	10	180	0.14	0.23364	-0.4017	25
229	1214	1331	10	180	0.14	0.71653	-0.05964	25
240	1359	542	10	180	0.14	0.39523	-0.8994	25
241	1559	1076	10	180	0.14	0.42986	-0.75622	25
242	620	1096	10	180	0.14	0.87857	0.79166	25
243	1368	1068	10	180	0.14	3.02692	12.2147	25
244	1707	1004	10	180	0.14	0.529	-0.52391	25
245	2019	1330	10	180	0.14	3.22927	15.1691	25
246	332	1276	10	180	0.14	1.1207	0.78869	25
247	341	1225	10	180	0.14	1.93269	3.07191	25
248	1054	1257	10	180	0.14	0.0164	-0.75345	25
249	946	1234	10	180	0.14	1.51206	2.84506	25
250	1863	1230	10	180	0.14	0.54506	-0.63025	25
251	960	951	10	180	0.14	0.76906	0.68278	25
252	1960	317	10	180	0.14	0.44566	-0.89148	25
253	1057	543	10	180	0.14	0.73157	-0.24138	25
254	1255	448	10	180	0.14	0.40979	-0.76911	25
255	1133	394	10	180	0.14	0.79764	0.28808	25
256	87	227	10	180	0.14	0.62708	0.73354	25
257	745	219	10	180	0.14	0.55018	-0.29858	25
258	876	206	10	180	0.14	1.09971	0.89028	25
259	1486	193	10	180	0.14	-0.05124	-0.78882	25
260	79	547	10	180	0.14	2.38527	6.57702	25
261	763	763	10	180	0.14	0.43376	-1.08046	25
262	1463	572	10	180	0.14	0.46614	-0.55354	25
263	1519	78	10	180	0.14	1.45035	2.26105	25
264	1515	1421	10	180	0.14	0.67271	-0.47497	25
265	904	1669	10	180	0.14	0.96262	0.36123	25
266	1390	1746	10	180	0.14	0.38028	-1.05735	25
0	949	1625	11	180	0.19	0.58138	-0.10988	25
1	738	889	11	180	0.19	1.64667	3.32115	25
14	264	381	11	180	0.19	2.20428	5.94206	25
15	284	753	11	180	0.19	0.94409	0.41341	25
19	1681	969	11	180	0.19	1.62524	3.60026	25
22	1496	2016	11	180	0.19	0.82498	0.65634	25
30	55	1200	11	180	0.19	1.63376	3.65143	25
35	1350	1123	11	180	0.19	2.34392	9.19515	25
36	1232	1807	11	180	0.19	1.52242	3.30393	25
37	349	317	11	180	0.19	1.05465	1.01528	25
42	1450	625	11	180	0.19	2.9658	12.003	25
44	643	479	11	180	0.19	2.59156	9.15509	25
54	1299	1694	11	180	0.19	0.69755	0.25656	25
55	367	1769	11	180	0.19	1.60073	3.73461	25
56	1059	888	11	180	0.19	1.00456	0.28742	25
66	601	414	11	180	0.19	0.984	0.21616	25
68	1956	1267	11	180	0.19	1.46569	3.23249	25
69	980	961	11	180	0.19	2.26655	7.27655	25
77	1357	1976	11	180	0.19	1.85256	4.22107	25
97	1313	1010	11	180	0.19	0.36841	-0.6189	25
99	1586	1645	11	180	0.19	1.07542	0.72748	25
116	1420	1764	11	180	0.19	0.48561	0.16584	25
117	64	1749	11	180	0.19	0.58304	-0.23435	25
132	407	1943	11	180	0.19	1.92051	3.53948	25
133	2003	1489	11	180	0.19	0.24658	-0.91217	25
137	1517	1647	11	180	0.19	1.41878	4.11563	25
153	329	312	11	180	0.19	0.864	0.28808	25
154	237	975	11	180	0.19	1.67757	2.87884	25
155	1560	1411	11	180	0.19	1.00197	0.18721	25
162	1759	898	11	180	0.19	0.99697	0.29542	25
167	152	1899	11	180	0.19	0.82357	0.09186	25
168	341	1199	11	180	0.19	3.28351	13.379	25
169	1617	1177	11	180	0.19	0.79862	0.08817	25
196	1842	38	11	180	0.19	0.43256	-0.60721	25
197	14	1179	11	180	0.19	1.36372	2.11357	25
198	1217	222	11	180	0.19	0.87922	-0.28713	25
200	1250	1846	11	180	0.19	0.69639	-0.57256	25
201	1430	1628	11	180	0.19	0.75173	0.12934	25
11	1567	1777	12	180	0.25	1.01818	0.45235	25
18	365	928	12	180	0.25	1.86391	3.41392	25
21	382	77	12	180	0.25	1.9561	4.46278	25
25	1767	1085	12	180	0.25	1.10934	1.13105	25
26	446	700	12	180	0.25	1.22037	3.76402	25
38	194	1016	12	180	0.25	0.54532	0.41283	25
39	1129	1868	12	180	0.25	0.59584	0.1132	25
43	934	435	12	180	0.25	2.37465	6.32828	25
53	592	1655	12	180	0.25	0.87025	0.13858	25
57	494	963	12	180	0.25	3.0666	12.1895	25
58	990	2014	12	180	0.25	1.72521	3.85847	25
67	858	1088	12	180	0.25	0.9167	0.70396	25
76	1055	307	12	180	0.25	2.11859	5.45884	25
98	1447	1406	12	180	0.25	2.37787	7.06473	25
118	216	821	12	180	0.25	1.7009	3.99316	25
134	1848	650	12	180	0.25	0.96835	0.25904	25
135	1998	1234	12	180	0.25	1.33204	1.11968	25
136	890	1479	12	180	0.25	1.56134	3.87574	25
156	1986	1625	12	180	0.25	0.85263	0.04371	25
157	1123	566	12	180	0.25	0.90247	0.33272	25
160	174	90	12	180	0.25	1.10401	1.0519	25
161	528	340	12	180	0.25	1.8873	3.78885	25
163	1022	1773	12	180	0.25	0.12299	-1.15651	25
164	1648	1674	12	180	0.25	1.02597	0.70251	25
165	919	1224	12	180	0.25	1.86951	4.21189	25
166	1030	371	12	180	0.25	1.09816	1.01662	25
193	557	1309	12	180	0.25	0.62854	-0.40032	25
194	398	1417	12	180	0.25	1.05957	0.55319	25
195	1812	1766	12	180	0.25	0.3893	-0.81093	25
199	83	730	12	180	0.25	1.16676	2.57942	25
235	1123	414	12	180	0.25	1.25846	1.30683	25
236	693	336	12	180	0.25	1.81815	4.10857	25
237	731	701	12	180	0.25	0.84699	-0.31691	25
238	970	1126	12	180	0.25	1.57266	2.90887	25
239	1518	1317	12	180	0.25	1.24652	1.85675	25
4	1969	1179	13	180	0.31	1.24525	1.24766	25
20	270	1843	13	180	0.31	1.07287	1.02555	25
63	1977	568	13	180	0.31	3.17005	16.5266	25
64	64	403	13	180	0.31	2.08409	5.77929	25
65	840	1960	13	180	0.31	2.65967	8.53068	25
101	892	1361	13	180	0.31	0.3282	-0.98793	25
189	947	392	13	180	0.31	0.94868	0.2325	25
190	1402	342	13	180	0.31	1.1605	1.14548	25
191	268	791	13	180	0.31	0.68628	-0.12966	25
192	1649	1191	13	180	0.31	0.64344	-0.45628	25
231	825	1974	13	180	0.31	0.30252	0.03061	25
232	926	1083	13	180	0.31	1.37545	2.3881	25
233	174	372	13	180	0.31	0.86871	0.03472	25
234	1860	383	13	180	0.31	0.78375	0.2632	25
2	1991	110	14	180	0.39	2.30209	7.23725	25
9	993	863	14	180	0.39	1.72747	3.17532	25
16	337	371	14	180	0.39	2.03197	6.16675	25
17	1972	384	14	180	0.39	1.24621	1.5335	25
28	1102	178	14	180	0.39	0.841	-0.00296	25
40	1164	797	14	180	0.39	2.40055	9.61775	25
52	804	1960	14	180	0.39	1.68331	5.39415	25
61	1754	630	14	180	0.39	3.36498	17.2683	25
62	497	1581	14	180	0.39	2.62077	10.8192	25
87	1879	117	14	180	0.39	2.51985	10.7989	25
139	338	1936	14	180	0.39	0.88278	0.06778	25
10	618	861	15	180	0.48	1.89735	4.90925	25
31	1833	516	15	180	0.48	-0.26719	-0.81657	25
48	1196	198	15	180	0.48	1.2615	2.44734	25
51	628	1135	15	180	0.48	0.30601	0.05307	25
60	1718	1776	15	180	0.48	2.6078	10.7397	25
88	2012	1258	15	180	0.48	0.80092	0.21226	25
158	818	404	15	180	0.48	2.03488	6.70607	25
187	1585	1416	15	180	0.48	1.85485	5.79746	25
13	1773	479	16	180	0.58	2.09696	7.52481	25
32	1399	1601	16	180	0.58	1.6843	4.0493	25
75	1873	183	16	180	0.58	1.35779	2.37914	25
86	1957	653	16	180	0.58	0.84836	0.31787	25
115	1209	888	16	180	0.58	1.86311	4.36053	25
120	383	1218	16	180	0.58	1.20476	1.17401	25
188	1800	729	16	180	0.58	1.32637	2.5988	25
41	370	553	17	180	0.7	1.22306	1.24671	25
74	1287	163	17	180	0.7	0.55222	0.45406	25
84	1058	1839	17	180	0.7	1.35297	2.40489	25
85	1272	197	17	180	0.7	2.84811	16.0442	25
96	666	35	17	180	0.7	0.92705	0.48478	25
119	716	1964	17	180	0.7	1.73411	4.66656	25
159	898	1075	17	180	0.7	1.36905	2.59672	25
27	241	1000	18	180	0.83	1.32502	2.10844	25
33	287	164	18	180	0.83	1.92152	4.13965	25
50	822	1382	18	180	0.83	1.56904	2.70667	25
95	1480	1101	18	180	0.83	1.25865	1.60293	25
49	1587	689	19	180	0.97	0.80971	-0.12462	25
78	172	982	19	180	0.97	2.08608	6.54736	25
100	1503	1670	19	180	0.97	1.86928	6.74064	25
114	1617	277	19	180	0.97	3.05204	14.9119	25
138	1536	1757	19	180	0.97	1.25026	2.36238	25
230	1333	1512	19	180	0.97	1.00238	1.86706	25
267	1584	822	21	180	1.31	3.30042	15.1447	25
268	465	79	24	180	1.96	0.85442	1.29673	25
269	507	1977	33	180	5.1	0.67922	0.5044	25
270	935	1384	42	180	10.51	0.41384	-0.33513	25
0	1389	376	10	360	0.14	1.02199	1.22028	25
3	366	1766	10	360	0.14	0.78342	-0.029	25
4	1558	1459	10	360	0.14	1.24567	1.65687	25
6	1681	965	10	360	0.14	0.8951	0.79797	25
11	1280	1023	10	360	0.14	1.79281	4.75667	25
23	762	1844	10	360	0.14	-0.61569	0.57558	25
38	1982	1798	10	360	0.14	1.59188	3.07342	25
39	1273	1686	10	360	0.14	3.10542	13.1267	25
40	1449	623	10	360	0.14	2.00695	5.3467	25
47	772	1301	10	360	0.14	1.38458	2.51591	25
48	64	1746	10	360	0.14	0.54898	-0.50004	25
49	19	1436	10	360	0.14	1.38178	2.13836	25
53	84	816	10	360	0.14	0.46488	-0.35824	25
63	1741	1758	10	360	0.14	1.84029	4.82096	25
64	1554	792	10	360	0.14	1.7801	4.34666	25
65	1868	1945	10	360	0.14	1.2051	1.17746	25
69	293	575	10	360	0.14	0.25828	-0.5972	25
70	1754	779	10	360	0.14	0.93182	0.75857	25
71	435	840	10	360	0.14	1.87969	3.29366	25
72	1508	1095	10	360	0.14	0.58374	0.81891	25
73	851	1860	10	360	0.14	1.19078	0.69148	25
81	1417	1761	10	360	0.14	0.62644	-0.34743	25
82	1613	464	10	360	0.14	1.03844	0.58511	25
83	1672	249	10	360	0.14	0.74245	1.76102	25
89	996	1021	10	360	0.14	0.04604	-0.4327	25
90	960	949	10	360	0.14	0.53123	-0.35511	25
91	771	878	10	360	0.14	1.1509	3.11836	25
92	1329	722	10	360	0.14	-0.16484	-0.78148	25
93	1568	189	10	360	0.14	0.60104	0.30632	25
94	64	829	10	360	0.14	1.20108	2.3475	25
95	1514	1642	10	360	0.14	1.27057	2.67458	25
96	523	1678	10	360	0.14	0.95046	1.42178	25
97	41	1794	10	360	0.14	0.41849	-0.3426	25
100	1736	1412	10	360	0.14	2.12582	6.67037	25
101	143	1281	10	360	0.14	1.00721	0.81356	25
102	838	1796	10	360	0.14	1.3376	1.77918	25
113	712	963	10	360	0.14	0.23217	-0.63541	25
114	2000	1173	10	360	0.14	0.56558	-0.51285	25
115	87	726	10	360	0.14	1.64744	3.62234	25
116	1643	332	10	360	0.14	1.84342	4.62285	25
1	737	886	11	360	0.19	1.57029	2.8076	25
2	948	1621	11	360	0.19	0.50749	-0.14492	25
7	382	72	11	360	0.19	2.83845	9.88969	25
13	283	749	11	360	0.19	0.88198	0.49046	25
26	363	925	11	360	0.19	1.43367	1.7243	25
27	1059	884	11	360	0.19	0.93485	0.21966	25
30	1299	1687	11	360	0.19	0.95536	0.51013	25
37	1996	1229	11	360	0.19	1.2578	1.80295	25
45	1899	1215	11	360	0.19	1.46523	2.16172	25
58	988	2011	11	360	0.19	0.98075	0.82465	25
59	348	313	11	360	0.19	1.22184	1.36473	25
60	889	1357	11	360	0.19	0.26667	-1.0036	25
75	978	957	11	360	0.19	2.37577	8.12703	25
77	1534	1451	11	360	0.19	0.54459	-0.22538	25
78	746	614	11	360	0.19	1.76677	4.45512	25
84	1054	303	11	360	0.19	1.96611	4.57728	25
105	1035	381	11	360	0.19	1.72101	5.58026	25
106	599	1107	11	360	0.19	1.89452	4.28938	25
107	60	1122	11	360	0.19	0.45434	-0.71642	25
110	850	88	11	360	0.19	2.61255	9.42298	25
111	328	309	11	360	0.19	0.86909	0.32614	25
118	293	29	11	360	0.19	0.9503	0.99091	25
119	1516	1318	11	360	0.19	0.82614	0.47757	25
120	1224	1345	11	360	0.19	1.0644	0.48971	25
18	933	432	12	360	0.25	2.48841	7.27146	25
24	1766	1081	12	360	0.25	1.10112	1.07429	25
25	445	697	12	360	0.25	0.49769	0.20273	25
31	927	905	12	360	0.25	1.68258	3.60023	25
46	1132	1866	12	360	0.25	0.26923	-0.0943	25
51	670	1496	12	360	0.25	1.82713	5.47951	25
76	1311	1004	12	360	0.25	0.34537	-0.62692	25
85	151	1894	12	360	0.25	0.90591	0.18686	25
103	2015	943	12	360	0.25	1.08401	1.28754	25
104	1985	1621	12	360	0.25	0.79299	-0.03546	25
117	1346	1361	12	360	0.25	0.02285	-0.70777	25
121	953	377	12	360	0.25	0.75066	0.01476	25
123	139	1596	12	360	0.25	1.69171	2.97122	25
124	1122	1665	12	360	0.25	1.12428	0.64937	25
8	1968	1175	13	360	0.31	1.14746	1.26405	25
12	529	336	13	360	0.31	2.23594	5.50565	25
14	1977	565	13	360	0.31	3.37331	19.5586	25
19	1990	107	13	360	0.31	2.35315	9.30176	25
28	269	1840	13	360	0.31	1.74092	3.45164	25
29	693	335	13	360	0.31	3.56463	17.5183	25
32	839	1956	13	360	0.31	2.56197	7.44566	25
33	1566	1774	13	360	0.31	1.21799	1.26532	25
36	63	399	13	360	0.31	2.42627	8.19508	25
43	802	1957	13	360	0.31	0.93896	1.21749	25
44	1446	1402	13	360	0.31	2.38331	7.75314	25
55	593	1652	13	360	0.31	1.03426	0.96129	25
108	2011	1349	13	360	0.31	1.59674	3.09301	25
109	1836	841	13	360	0.31	0.85436	0.15507	25
5	992	859	14	360	0.39	1.85694	3.77663	25
15	336	367	14	360	0.39	1.79107	4.44579	25
41	1878	114	14	360	0.39	2.30349	9.28993	25
54	1754	627	14	360	0.39	3.20644	15.3746	25
62	1102	173	14	360	0.39	0.74303	-0.23725	25
74	295	1226	14	360	0.39	0.91138	0.9097	25
99	329	1276	14	360	0.39	2.46647	8.68937	25
125	409	307	14	360	0.39	1.39323	1.92979	25
16	627	1131	15	360	0.48	0.33754	-0.07498	25
17	617	858	15	360	0.48	1.59676	3.24306	25
20	1832	512	15	360	0.48	-0.16255	-1.0473	25
21	1771	476	15	360	0.48	1.14396	1.86526	25
61	1590	1644	15	360	0.48	1.31308	1.78801	25
87	745	1688	15	360	0.48	1.84309	3.14608	25
10	1718	1768	16	360	0.58	1.51427	3.76794	25
22	714	1961	16	360	0.58	1.18798	1.79898	25
52	817	402	16	360	0.58	2.10301	5.80901	25
56	1398	1597	16	360	0.58	1.58483	3.501	25
57	394	1410	16	360	0.58	1.87789	4.12314	25
68	1278	1545	16	360	0.58	1.2548	2.41396	25
80	382	1215	16	360	0.58	1.18728	1.21418	25
88	241	996	16	360	0.58	1.16704	1.70854	25
112	1852	642	16	360	0.58	1.13778	0.7644	25
122	1968	1690	16	360	0.58	0.39933	-0.72904	25
9	665	31	17	360	0.7	1.08874	0.98042	25
35	1874	180	17	360	0.7	1.04909	1.15441	25
42	1616	274	18	360	0.83	2.32367	8.26861	25
66	286	163	18	360	0.83	1.74493	3.49863	25
67	1534	1754	18	360	0.83	0.99508	1.52937	25
86	1502	1667	18	360	0.83	1.03455	1.05995	25
98	1900	882	18	360	0.83	0.80418	0.51417	25
34	170	979	19	360	0.97	0.95448	1.02675	25
50	821	1379	19	360	0.97	1.37494	1.93282	25
79	1586	685	19	360	0.97	0.7817	-0.06667	25
127	1583	819	20	360	1.13	3.48472	16.8827	25
126	1333	1506	21	360	1.31	0.99844	2.4209	25
129	464	77	22	360	1.51	0.6346	0.84732	25
128	890	143	26	360	2.49	0.50421	-0.21656	25
130	506	1974	32	360	4.65	0.51392	-0.30775	25
131	933	1380	40	360	9.08	0.40978	-0.35966	25
132	885	1718	44	360	12.08	0.00716	-0.67141	25
