# Supplementary material for: Dynamic self-assembly of compartmentalized DNA nanotubes
Source: Nat Commun. 2021 Jun 11;12:3557. doi: 10.1038/s41467-021-23850-1 (PMC8196065; doi:10.1038/s41467-021-23850-1)
Supplement: Supplementary file 8 — Source Data [file 41467_2021_23850_MOESM8_ESM.zip › sourceData/figure5/fig5g_gene_100nM_finalData.xlsx]

## Sheet: Sheet1
	X (pixels)	Y (pixels)	Radius (pixels)	Time	Volume (pL)	skew	kurtosis	gene
0	1260	1516	10	15	0.14	0.15084	-0.60161	100
1	1081	425	10	15	0.14	-0.03535	-0.57923	100
3	389	1530	10	15	0.14	0.12954	-0.8234	100
4	878	790	10	15	0.14	-0.04528	-0.68578	100
6	1737	1289	10	15	0.14	0.25283	-0.75885	100
7	494	661	10	15	0.14	-0.45258	-0.59304	100
9	91	1894	10	15	0.14	0.04982	-0.59208	100
10	1233	1047	10	15	0.14	-0.25993	-0.48776	100
12	1629	1778	10	15	0.14	0.24289	-0.68961	100
19	1163	179	10	15	0.14	0.05036	-0.86064	100
20	667	1782	10	15	0.14	-0.06376	-0.36653	100
22	120	980	10	15	0.14	0.18006	-0.60978	100
23	679	1164	10	15	0.14	0.07913	-0.6147	100
24	1185	1038	10	15	0.14	-0.12489	-0.80068	100
25	407	38	10	15	0.14	-0.21662	-0.51664	100
26	1971	273	10	15	0.14	0.26098	-0.65279	100
27	1454	499	10	15	0.14	-0.01533	-0.98439	100
31	990	1963	10	15	0.14	-0.2357	-0.46465	100
32	74	782	10	15	0.14	-0.21105	-0.49124	100
33	244	1562	10	15	0.14	1.3255	3.80305	100
34	673	271	10	15	0.14	-0.18119	-0.29517	100
35	1191	587	10	15	0.14	0.2578	-0.5463	100
36	357	479	10	15	0.14	0.10438	-0.6592	100
40	1414	1202	10	15	0.14	3.7226	25.7113	100
41	1865	1486	10	15	0.14	1.47893	7.44774	100
42	1889	146	10	15	0.14	0.38108	-0.3423	100
43	823	364	10	15	0.14	-0.31998	-0.55549	100
44	961	1795	10	15	0.14	-0.18191	-0.43703	100
50	1460	1162	10	15	0.14	0.39356	0.7263	100
51	1163	906	10	15	0.14	-0.33454	-0.51184	100
52	662	1202	10	15	0.14	-0.13798	-0.93773	100
53	1419	1718	10	15	0.14	-0.11593	-0.59419	100
54	1273	93	10	15	0.14	-0.22612	-0.81314	100
63	1721	865	10	15	0.14	0.0578	-0.85084	100
64	927	1590	10	15	0.14	1.91778	7.00869	100
65	820	1369	10	15	0.14	0.17136	-0.2118	100
66	376	64	10	15	0.14	-0.01537	-0.52533	100
67	951	444	10	15	0.14	-0.05637	-0.88045	100
68	710	1674	10	15	0.14	2.45377	14.2377	100
69	791	334	10	15	0.14	-0.09014	-0.62031	100
70	720	2004	10	15	0.14	0.11242	-0.81663	100
79	146	877	10	15	0.14	1.47809	5.3068	100
80	1923	1732	10	15	0.14	0.13814	-0.53907	100
81	1307	97	10	15	0.14	-0.2758	-0.26472	100
87	650	680	10	15	0.14	0.32231	0.07174	100
88	1965	168	10	15	0.14	-0.3449	-0.55216	100
89	1417	688	10	15	0.14	-0.32313	-0.59753	100
90	2032	1033	10	15	0.14	0.23054	-0.29879	100
91	62	1082	10	15	0.14	-0.09217	-0.43846	100
125	612	827	10	15	0.14	-0.27104	-0.76016	100
126	1507	1364	10	15	0.14	0.16199	-0.15299	100
127	484	429	10	15	0.14	-0.07211	-0.69093	100
128	1013	1570	10	15	0.14	-0.26995	-0.78519	100
129	1934	204	10	15	0.14	0.14046	-0.54765	100
130	784	1698	10	15	0.14	-0.15394	-0.39985	100
131	329	209	10	15	0.14	-0.41438	-0.35671	100
132	1030	1899	10	15	0.14	1.70435	4.83639	100
133	188	936	10	15	0.14	0.97905	1.48762	100
134	1375	123	10	15	0.14	-0.36979	-0.44293	100
149	889	1351	10	15	0.14	-0.06196	-0.14508	100
150	1396	1787	10	15	0.14	1.49823	2.02404	100
151	1846	431	10	15	0.14	-0.40949	-0.57595	100
152	131	66	10	15	0.14	-0.28783	-0.28612	100
153	1068	563	10	15	0.14	1.60586	6.85142	100
154	1844	294	10	15	0.14	-0.22023	-0.71103	100
155	1731	376	10	15	0.14	-0.5569	-0.17801	100
156	870	1239	10	15	0.14	-0.2385	-0.60703	100
157	1667	1105	10	15	0.14	1.24147	2.51113	100
158	1289	903	10	15	0.14	3.29851	17.3431	100
159	1782	590	10	15	0.14	-0.18026	-0.65859	100
160	986	1240	10	15	0.14	0.08645	-0.91918	100
161	183	518	10	15	0.14	-0.5127	-0.30348	100
163	1902	2018	10	15	0.14	-0.29242	-0.4456	100
184	444	1409	10	15	0.14	0.7251	2.10715	100
185	618	273	10	15	0.14	0.64447	2.26685	100
186	119	817	10	15	0.14	0.00413	-0.04051	100
187	734	981	10	15	0.14	-0.2537	-0.53595	100
188	333	1382	10	15	0.14	-0.45108	-0.27099	100
189	1487	1649	10	15	0.14	1.59379	3.11908	100
190	178	1648	10	15	0.14	-0.03244	-0.81588	100
207	520	575	10	15	0.14	0.27987	0.43859	100
208	866	1044	10	15	0.14	-0.03257	-0.78282	100
209	608	1612	10	15	0.14	-0.29025	-0.42897	100
210	422	1154	10	15	0.14	-0.09402	-0.84144	100
211	669	1689	10	15	0.14	-0.23273	-0.82147	100
212	645	71	10	15	0.14	-0.44279	-0.17752	100
213	430	1057	10	15	0.14	-0.13262	-0.60163	100
214	1874	1782	10	15	0.14	2.77267	12.7927	100
215	902	1230	10	15	0.14	-0.13051	-0.47664	100
216	242	1489	10	15	0.14	-0.27167	0.57596	100
225	854	1920	10	15	0.14	1.2144	1.96945	100
226	1345	1293	10	15	0.14	1.25866	2.81916	100
227	1995	1662	10	15	0.14	1.62031	4.015	100
228	1895	257	10	15	0.14	0.67554	3.50307	100
229	2020	1883	10	15	0.14	-0.21266	-0.03753	100
230	1686	1159	10	15	0.14	0.03102	-0.41488	100
231	1525	458	10	15	0.14	0.31738	-0.4531	100
232	1864	564	10	15	0.14	0.26028	-0.25306	100
233	1981	752	10	15	0.14	-0.08481	-0.59694	100
234	1868	1972	10	15	0.14	0.03606	-0.5916	100
235	321	2015	10	15	0.14	-0.35396	-0.35833	100
261	1081	395	10	15	0.14	-0.64114	-0.52698	100
262	595	269	10	15	0.14	2.09826	8.64633	100
263	390	178	10	15	0.14	-0.56625	-0.17113	100
264	1118	60	10	15	0.14	-0.58655	-0.45008	100
265	1956	963	10	15	0.14	-0.04517	0.24679	100
266	752	1168	10	15	0.14	0.13427	-0.63201	100
267	1724	1407	10	15	0.14	-0.19244	0.04501	100
268	1062	1636	10	15	0.14	-0.30755	-0.75503	100
269	1502	1765	10	15	0.14	0.35763	0.66807	100
270	408	1418	10	15	0.14	-0.1508	-0.50151	100
271	1122	342	10	15	0.14	-0.25927	-0.70674	100
293	26	1480	10	15	0.14	-0.19872	-0.88978	100
294	1817	1965	10	15	0.14	1.0236	0.49868	100
295	1805	1791	10	15	0.14	2.05988	6.10509	100
296	1360	1761	10	15	0.14	0.035	-0.03214	100
297	341	1606	10	15	0.14	2.3868	9.67687	100
298	1398	1558	10	15	0.14	-0.3878	-0.81737	100
299	240	323	10	15	0.14	0.24143	-0.07308	100
300	1341	1273	10	15	0.14	0.20024	-0.26933	100
301	239	1232	10	15	0.14	-0.34193	-0.32739	100
302	2013	629	10	15	0.14	-0.05506	-0.39667	100
303	350	617	10	15	0.14	-0.74445	-0.05314	100
304	1248	513	10	15	0.14	1.20953	1.72641	100
305	982	499	10	15	0.14	2.19546	6.18624	100
306	669	102	10	15	0.14	-0.39215	-0.71258	100
307	359	25	10	15	0.14	0.31473	0.44276	100
336	1561	1357	10	15	0.14	-0.5552	-0.23895	100
337	1805	257	10	15	0.14	-0.2456	-0.64453	100
338	1531	1191	10	15	0.14	-0.28054	-0.40061	100
339	777	1150	10	15	0.14	-0.34301	-0.45897	100
340	751	359	10	15	0.14	-0.3531	-0.42843	100
341	912	435	10	15	0.14	-0.33246	-0.62407	100
342	1810	640	10	15	0.14	-0.86352	0.19286	100
343	1996	735	10	15	0.14	0.29508	0.76427	100
344	159	852	10	15	0.14	1.72016	4.90009	100
345	1524	1089	10	15	0.14	-0.58727	-0.22601	100
346	337	155	10	15	0.14	-0.48178	-0.2085	100
347	1946	1536	10	15	0.14	-0.26208	-0.34249	100
348	409	1939	10	15	0.14	0.03971	-0.47947	100
369	513	1095	10	15	0.14	-0.36429	-0.42238	100
370	391	1412	10	15	0.14	0.88471	0.98256	100
371	1925	1246	10	15	0.14	1.00489	3.81171	100
372	2026	935	10	15	0.14	1.61397	2.83922	100
373	128	1350	10	15	0.14	-0.17281	-0.45941	100
374	483	216	10	15	0.14	0.27914	-0.10122	100
375	1157	398	10	15	0.14	-0.23965	-0.78825	100
376	1745	1539	10	15	0.14	-0.30665	-0.42895	100
377	1441	1653	10	15	0.14	3.60538	15.3187	100
378	898	1815	10	15	0.14	1.98555	6.43104	100
379	2008	1821	10	15	0.14	0.29688	-0.10614	100
380	779	1881	10	15	0.14	-0.27048	-0.43756	100
381	1327	1966	10	15	0.14	-0.54363	0.17214	100
382	1554	513	10	15	0.14	-0.46948	-0.16902	100
383	1391	315	10	15	0.14	1.26762	3.18043	100
384	1108	26	10	15	0.14	-0.31405	-0.43495	100
385	1172	121	10	15	0.14	-0.06872	-0.40251	100
5	1899	1266	11	15	0.19	0.48414	-0.49497	100
11	1544	1699	11	15	0.19	-0.02197	-0.58369	100
14	60	1642	11	15	0.19	0.04134	-0.78112	100
17	1986	298	11	15	0.19	-0.01947	-0.92899	100
30	321	1058	11	15	0.19	0.13871	-0.90436	100
38	962	1899	11	15	0.19	0.32872	0.95355	100
39	1572	355	11	15	0.19	0.22252	-0.24513	100
48	266	401	11	15	0.19	-0.23669	-0.82011	100
49	1857	1178	11	15	0.19	0.02266	-0.64049	100
60	840	1473	11	15	0.19	0.20084	-0.70177	100
71	1320	1785	11	15	0.19	-0.31305	-0.54261	100
72	642	1365	11	15	0.19	-0.31774	-0.69903	100
73	1961	997	11	15	0.19	0.54389	0.27168	100
85	729	728	11	15	0.19	1.24057	5.81963	100
95	90	2012	11	15	0.19	0.99729	2.73246	100
96	116	528	11	15	0.19	-0.15866	-0.82712	100
104	175	1396	11	15	0.19	0.99719	3.65314	100
105	728	690	11	15	0.19	-0.15853	-0.73116	100
106	1788	619	11	15	0.19	-0.26374	-0.53864	100
107	1982	843	11	15	0.19	-0.25911	-0.87339	100
115	1669	1054	11	15	0.19	0.7002	3.11883	100
116	562	726	11	15	0.19	-0.62843	-0.44632	100
117	1808	959	11	15	0.19	-0.17082	-0.99056	100
119	1524	1137	11	15	0.19	-0.06656	-0.73585	100
120	1343	1153	11	15	0.19	0.23439	-0.77578	100
122	1898	581	11	15	0.19	-0.07798	-0.61031	100
123	1580	592	11	15	0.19	-0.11864	-0.83621	100
124	24	1407	11	15	0.19	-0.28911	-0.84762	100
145	1390	1257	11	15	0.19	-0.33609	-0.49997	100
146	683	863	11	15	0.19	1.66798	4.70496	100
147	1318	267	11	15	0.19	0.40165	-0.38173	100
180	1420	551	11	15	0.19	-0.23103	-0.74871	100
181	1204	1708	11	15	0.19	0.46157	1.76584	100
198	1586	1419	11	15	0.19	-0.44327	-0.4748	100
199	1342	1241	11	15	0.19	0.58581	2.48945	100
200	350	1444	11	15	0.19	-0.16855	-0.3899	100
201	1922	1521	11	15	0.19	0.11318	-0.74902	100
202	510	617	11	15	0.19	-0.40537	-0.77495	100
222	402	296	11	15	0.19	-0.24347	-0.83946	100
240	554	1052	11	15	0.19	1.54718	3.06153	100
241	1742	957	11	15	0.19	1.0494	3.57016	100
242	1843	1086	11	15	0.19	-0.53169	-0.07584	100
243	861	1790	11	15	0.19	1.21573	1.10434	100
244	676	1819	11	15	0.19	-0.35335	0.03946	100
245	1716	739	11	15	0.19	0.43803	-0.64902	100
274	1680	1214	11	15	0.19	1.12581	2.13907	100
277	582	858	11	15	0.19	1.89095	3.7453	100
278	131	693	11	15	0.19	-0.14997	-0.84962	100
279	338	339	11	15	0.19	0.07157	-0.68648	100
280	1871	173	11	15	0.19	-0.51273	0.57314	100
308	500	117	11	15	0.19	1.05538	3.26612	100
309	78	1210	11	15	0.19	0.76161	-0.3224	100
310	1780	1744	11	15	0.19	-0.36396	-0.62024	100
311	1753	1339	11	15	0.19	1.29856	7.75297	100
331	697	1848	11	15	0.19	-0.42461	-0.49052	100
332	384	850	11	15	0.19	0.05633	-0.20395	100
333	294	1079	11	15	0.19	1.50872	1.69984	100
334	433	2022	11	15	0.19	-0.30952	-0.85107	100
335	919	123	11	15	0.19	-0.02868	-0.57297	100
366	14	1367	11	15	0.19	-0.16764	-0.62591	100
367	1338	413	11	15	0.19	0.95553	0.33006	100
368	1216	1139	11	15	0.19	0.95847	0.45343	100
2	418	610	12	15	0.25	0.07228	-0.81619	100
15	1995	1339	12	15	0.25	-0.04278	-0.69643	100
16	694	327	12	15	0.25	0.37614	0.1758	100
18	915	275	12	15	0.25	-0.18687	-0.81465	100
21	1892	1422	12	15	0.25	0.26764	-0.59403	100
28	294	1780	12	15	0.25	0.75924	2.12619	100
29	1039	574	12	15	0.25	-0.00435	-0.85274	100
46	1460	101	12	15	0.25	-0.11562	-0.86168	100
47	1263	70	12	15	0.25	0.47825	0.65457	100
56	947	116	12	15	0.25	0.3569	-0.45986	100
57	374	739	12	15	0.25	1.75316	6.02816	100
58	1286	871	12	15	0.25	0.1271	-0.80079	100
59	334	1543	12	15	0.25	3.0008	17.1305	100
74	1073	1894	12	15	0.25	-0.03458	-0.93208	100
82	1540	1412	12	15	0.25	-0.17968	-0.82027	100
83	196	1753	12	15	0.25	0.22059	-0.84885	100
84	701	896	12	15	0.25	0.12696	0.24504	100
100	450	1453	12	15	0.25	-0.13755	0.24175	100
102	917	1893	12	15	0.25	0.08816	-0.95338	100
103	1645	660	12	15	0.25	-0.32464	-0.83532	100
118	42	690	12	15	0.25	-0.02601	0.07404	100
121	1504	2023	12	15	0.25	-0.14834	-0.56928	100
141	1556	1935	12	15	0.25	-0.06331	-0.79813	100
142	1772	1958	12	15	0.25	-0.0683	-0.77492	100
143	601	1336	12	15	0.25	-0.1509	-0.52257	100
144	1050	1753	12	15	0.25	-0.50789	-0.34272	100
174	1262	1871	12	15	0.25	0.25222	-0.22628	100
175	380	1428	12	15	0.25	-0.04028	-0.77129	100
176	1456	928	12	15	0.25	0.79009	1.92356	100
177	1490	508	12	15	0.25	3.21798	12.0853	100
178	1659	437	12	15	0.25	-0.34202	-0.60406	100
179	1920	117	12	15	0.25	2.92401	10.4374	100
196	710	223	12	15	0.25	2.96085	16.3175	100
197	556	1180	12	15	0.25	0.3444	0.1341	100
218	1147	1618	12	15	0.25	-0.19611	-1.01479	100
219	1105	1346	12	15	0.25	1.8081	4.28212	100
220	1192	1409	12	15	0.25	-0.37948	-0.50569	100
221	438	754	12	15	0.25	-0.17885	-0.74187	100
223	1439	644	12	15	0.25	-0.23014	-0.81512	100
239	881	349	12	15	0.25	0.62609	1.08139	100
246	627	1196	12	15	0.25	-0.03808	-0.418	100
247	181	874	12	15	0.25	-0.18531	-0.68526	100
248	816	851	12	15	0.25	0.70718	0.94694	100
249	1028	542	12	15	0.25	1.34966	3.2574	100
273	454	1639	12	15	0.25	0.06452	-0.32333	100
275	141	1024	12	15	0.25	0.3102	0.15679	100
276	1690	1786	12	15	0.25	0.33976	0.09056	100
312	263	302	12	15	0.25	0.35057	-0.30663	100
313	215	479	12	15	0.25	1.1988	2.22839	100
328	1296	1661	12	15	0.25	-0.57297	-0.04593	100
329	1282	363	12	15	0.25	-0.22828	-0.4882	100
330	1621	55	12	15	0.25	-0.21708	-0.53964	100
364	907	721	12	15	0.25	-0.35872	-0.80357	100
365	1481	1376	12	15	0.25	0.97944	1.79627	100
13	969	814	13	15	0.31	0.66781	0.27786	100
45	280	731	13	15	0.31	-0.11742	-0.63657	100
75	597	1735	13	15	0.31	0.46827	0.63231	100
76	1218	648	13	15	0.31	-0.07747	-0.60888	100
86	403	1986	13	15	0.31	-0.3348	-0.58652	100
92	1295	621	13	15	0.31	0.08001	-0.81705	100
93	1220	870	13	15	0.31	-0.30287	-0.99121	100
94	1491	77	13	15	0.31	-0.18356	-0.73559	100
113	905	1940	13	15	0.31	1.10103	2.2585	100
114	986	905	13	15	0.31	-0.11787	-0.87881	100
139	214	1370	13	15	0.31	3.17535	12.3917	100
140	665	1022	13	15	0.31	0.17025	0.35419	100
173	1383	51	13	15	0.31	-0.32823	-0.67267	100
193	811	498	13	15	0.31	-0.08184	-0.81844	100
194	1616	830	13	15	0.31	-0.22341	-0.70058	100
205	1711	2034	13	15	0.31	0.44983	-0.5339	100
206	1032	1364	13	15	0.31	1.70941	4.73421	100
224	312	729	13	15	0.31	-0.28588	-0.69146	100
252	1427	272	13	15	0.31	2.41521	8.55707	100
253	1585	1347	13	15	0.31	-0.2516	-0.7904	100
254	1530	1808	13	15	0.31	-0.69094	0.00599	100
281	901	1671	13	15	0.31	1.61142	2.32771	100
282	1805	557	13	15	0.31	0.34447	-0.3961	100
283	1834	258	13	15	0.31	0.36335	0.06783	100
284	1657	84	13	15	0.31	3.91422	22.9378	100
314	1168	314	13	15	0.31	-0.11441	-0.89048	100
315	1584	1463	13	15	0.31	-0.45447	-0.4904	100
316	576	104	13	15	0.31	-0.09334	-0.95086	100
317	1613	426	13	15	0.31	-0.2302	-0.716	100
325	1405	1117	13	15	0.31	0.14012	-0.83223	100
326	1894	902	13	15	0.31	-0.24901	-0.83538	100
327	1851	368	13	15	0.31	0.9909	7.2825	100
357	210	321	13	15	0.31	2.3774	9.83237	100
358	1232	202	13	15	0.31	1.16865	0.97703	100
359	1190	218	13	15	0.31	-0.1254	-0.91403	100
360	265	137	13	15	0.31	1.8299	3.57051	100
361	1138	1926	13	15	0.31	1.35625	6.75574	100
362	1977	1479	13	15	0.31	-0.25858	-0.93906	100
363	255	1066	13	15	0.31	0.74823	1.05434	100
8	210	748	14	15	0.39	-0.06088	-0.91279	100
77	753	1104	14	15	0.39	-0.20273	-0.91144	100
78	1812	426	14	15	0.39	0.58976	2.8786	100
97	1007	1400	14	15	0.39	1.13021	6.06503	100
98	1148	641	14	15	0.39	-0.30669	-0.7262	100
112	1205	544	14	15	0.39	0.03061	-0.75168	100
136	1559	1785	14	15	0.39	-0.29289	-0.85186	100
170	850	1385	14	15	0.39	-0.09215	-0.96721	100
182	460	1798	14	15	0.39	-0.36054	-0.75369	100
236	42	519	14	15	0.39	-0.24817	-0.60392	100
237	821	529	14	15	0.39	-0.20385	-0.78552	100
259	1158	676	14	15	0.39	1.42164	3.40715	100
286	1098	1763	14	15	0.39	-0.47158	-0.45771	100
287	1408	1154	14	15	0.39	-0.21717	-0.88457	100
288	566	1404	14	15	0.39	0.22022	-0.00717	100
318	1636	1025	14	15	0.39	0.858	2.26094	100
349	1544	1466	14	15	0.39	0.56007	0.40563	100
350	945	967	14	15	0.39	2.485	7.46468	100
55	296	229	15	15	0.48	-0.18968	-0.99981	100
61	645	297	15	15	0.48	0.65941	0.58973	100
62	1453	1987	15	15	0.48	-0.24183	-0.80621	100
99	1854	98	15	15	0.48	1.81121	5.98944	100
101	1409	143	15	15	0.48	1.36155	2.54842	100
110	1365	1206	15	15	0.48	0.62627	1.89373	100
111	1331	1001	15	15	0.48	0.12207	-0.89416	100
137	149	1504	15	15	0.48	0.11868	-0.83623	100
138	1341	81	15	15	0.48	2.18278	15.2059	100
167	787	544	15	15	0.48	0.38257	0.43498	100
168	1862	1310	15	15	0.48	0.26447	-0.43735	100
169	1668	1695	15	15	0.48	1.11965	4.05513	100
171	666	786	15	15	0.48	0.52673	1.15826	100
172	1977	655	15	15	0.48	-0.18862	-0.96741	100
183	1525	101	15	15	0.48	0.00068	-0.88923	100
203	397	2028	15	15	0.48	-0.36073	-0.63646	100
256	1346	1682	15	15	0.48	0.01435	-0.73756	100
257	540	411	15	15	0.48	0.03867	-0.85767	100
258	1051	1093	15	15	0.48	3.17765	16.3576	100
285	1339	800	15	15	0.48	-0.26833	-0.37703	100
319	925	861	15	15	0.48	1.79311	5.5392	100
351	444	936	15	15	0.48	-0.30243	-0.86028	100
352	667	1923	15	15	0.48	0.00192	-0.48132	100
388	998	1365	15	15	0.48	-0.57644	-0.39821	100
389	309	1821	15	15	0.48	-0.16324	-0.55004	100
390	40	1975	15	15	0.48	-0.38136	-0.0273	100
37	896	832	16	15	0.58	1.63966	8.05578	100
109	1753	1684	16	15	0.58	-0.22983	-0.87522	100
135	754	1403	16	15	0.58	3.0211	13.525	100
162	1302	1140	16	15	0.58	1.29238	4.21254	100
164	1929	841	16	15	0.58	-0.11524	-0.85971	100
165	1294	1024	16	15	0.58	-0.1435	-0.87057	100
166	1156	1400	16	15	0.58	2.73074	13.2978	100
195	278	1263	16	15	0.58	-0.13271	-0.85459	100
238	847	244	16	15	0.58	1.32417	2.48661	100
260	1075	525	16	15	0.58	0.19838	0.31745	100
289	1721	606	16	15	0.58	-0.29574	-0.83021	100
353	724	451	16	15	0.58	0.62236	1.00659	100
354	275	653	16	15	0.58	0.20307	-0.30228	100
355	847	138	16	15	0.58	1.42796	2.2541	100
356	1768	994	16	15	0.58	0.15053	-0.37421	100
108	1203	492	17	15	0.7	1.29736	3.77835	100
148	1260	586	17	15	0.7	0.59259	0.12422	100
191	1227	384	17	15	0.7	-0.34057	-0.90696	100
192	1708	565	17	15	0.7	-0.37282	-0.48975	100
217	825	627	17	15	0.7	0.45739	-0.488	100
250	187	1119	17	15	0.7	0.98672	4.40785	100
251	457	1199	17	15	0.7	-0.18397	-0.98563	100
290	923	540	17	15	0.7	0.90215	3.35751	100
323	1548	742	17	15	0.7	1.53478	3.66211	100
324	1327	727	17	15	0.7	-0.27598	-0.97904	100
386	569	1775	17	15	0.7	-0.23591	-0.83169	100
387	1747	1489	17	15	0.7	3.30303	25.6919	100
204	1998	897	18	15	0.83	-0.03734	-1.0169	100
272	118	340	18	15	0.83	-0.00906	-1.03311	100
291	1052	770	18	15	0.83	0.01404	-0.36294	100
292	1165	1308	18	15	0.83	1.26843	1.88966	100
320	251	453	18	15	0.83	0.31926	1.1596	100
255	936	737	19	15	0.97	-0.23083	-0.8906	100
321	457	215	19	15	0.97	-0.03923	-0.40229	100
322	940	1966	19	15	0.97	1.67863	3.47468	100
396	612	1039	20	15	1.13	1.44366	2.06734	100
397	553	229	20	15	1.13	-0.24247	-0.60661	100
408	2008	1501	20	15	1.13	1.55689	3.80433	100
409	1360	1987	20	15	1.13	1.0838	1.02194	100
420	1061	40	20	15	1.13	1.51252	2.70817	100
423	653	1086	20	15	1.13	1.83685	9.75838	100
426	1011	718	20	15	1.13	-0.30213	-0.5454	100
427	1948	1715	20	15	1.13	1.44278	8.68589	100
392	767	428	21	15	1.31	-0.26128	-0.76802	100
400	630	1271	21	15	1.31	1.49193	5.51328	100
405	416	1609	21	15	1.31	-0.12651	-0.9111	100
410	345	1778	21	15	1.31	-0.16718	-0.82326	100
415	1363	238	21	15	1.31	0.21712	0.57431	100
416	1823	816	21	15	1.31	-0.20887	-0.91636	100
417	1907	1654	21	15	1.31	-0.13493	-1.0064	100
418	1132	1228	21	15	1.31	1.4895	3.60278	100
422	879	192	21	15	1.31	-0.60152	-0.4779	100
424	925	1195	21	15	1.31	2.64465	12.6193	100
398	1068	1413	22	15	1.51	1.21171	2.57092	100
399	1019	1003	22	15	1.51	-0.44975	0.14641	100
402	1989	71	22	15	1.51	-0.55103	-0.60526	100
394	266	1831	23	15	1.73	0.02194	-0.78768	100
428	1601	695	23	15	1.73	1.40419	4.67248	100
395	196	191	24	15	1.96	0.21085	1.04089	100
401	1515	1509	24	15	1.96	0.7868	1.39765	100
411	1112	506	24	15	1.96	0.32664	0.47948	100
393	432	1843	25	15	2.22	0.02139	0.6142	100
403	196	577	25	15	2.22	0.44301	0.19047	100
407	736	1826	25	15	2.22	-0.03767	-1.1279	100
391	1030	940	26	15	2.49	0.37323	-0.23804	100
412	1585	175	26	15	2.49	2.11341	7.50299	100
414	1485	771	26	15	2.49	1.5795	3.65654	100
406	1983	1088	27	15	2.79	-0.17765	-1.03958	100
413	1240	1321	28	15	3.11	1.48754	3.85872	100
404	1141	775	29	15	3.46	0.46772	0.96613	100
419	1380	819	29	15	3.46	0.60841	0.63522	100
421	2001	132	29	15	3.46	0.74746	2.68678	100
425	1163	60	29	15	3.46	0.0123	-0.55499	100
0	1669	1053	10	30	0.14	1.05447	1.0242	100
1	711	1672	10	30	0.14	1.54035	3.03274	100
3	495	660	10	30	0.14	-0.00922	0.57853	100
5	1164	905	10	30	0.14	0.68568	1.13933	100
6	445	1407	10	30	0.14	0.12197	0.21287	100
10	638	1900	10	30	0.14	0.7464	-0.12155	100
11	1454	498	10	30	0.14	0.20496	-0.60257	100
12	408	36	10	30	0.14	-0.33042	0.30509	100
13	1903	2016	10	30	0.14	-0.17105	-0.83526	100
16	824	363	10	30	0.14	1.49427	3.53455	100
19	242	1488	10	30	0.14	-0.21844	-0.08906	100
24	1326	2011	10	30	0.14	0.76051	0.35957	100
25	410	1938	10	30	0.14	0.40341	-0.61189	100
26	962	1794	10	30	0.14	0.08804	-0.09116	100
27	1481	1373	10	30	0.14	0.04202	-0.50273	100
33	390	1529	10	30	0.14	0.10425	-0.58023	100
34	1157	1571	10	30	0.14	0.72495	0.40412	100
35	151	30	10	30	0.14	0.18566	0.31711	100
36	329	207	10	30	0.14	-0.05539	-0.42773	100
37	1416	1201	10	30	0.14	2.57468	11.7527	100
46	1487	1648	10	30	0.14	-0.3083	-0.69564	100
47	376	64	10	30	0.14	-0.32265	-0.67593	100
48	1262	1515	10	30	0.14	0.74885	-0.02645	100
49	384	848	10	30	0.14	0.78244	0.65041	100
50	92	1892	10	30	0.14	1.31429	3.63129	100
55	1226	241	10	30	0.14	0.45259	1.48151	100
56	681	1163	10	30	0.14	-0.09758	-0.67673	100
57	1308	96	10	30	0.14	0.0257	0.32627	100
58	1039	1322	10	30	0.14	-0.39308	-0.44515	100
59	358	478	10	30	0.14	2.75615	11.3512	100
60	1619	1568	10	30	0.14	0.92842	0.85939	100
61	334	1381	10	30	0.14	-0.15504	-0.72309	100
74	1398	1784	10	30	0.14	0.08046	0.16143	100
76	179	1647	10	30	0.14	-0.04923	-0.36333	100
92	422	1152	10	30	0.14	-0.27503	-0.08449	100
93	121	979	10	30	0.14	0.42352	2.27309	100
94	673	1999	10	30	0.14	2.07092	8.09359	100
95	159	850	10	30	0.14	0.04419	-0.12333	100
96	851	563	10	30	0.14	-0.07737	-0.05787	100
97	266	400	10	30	0.14	0.04664	-0.72014	100
98	65	121	10	30	0.14	-0.62985	-0.05195	100
99	902	1229	10	30	0.14	1.75668	4.54458	100
112	1947	1535	10	30	0.14	-0.50826	-0.4685	100
113	1865	1485	10	30	0.14	1.73974	5.07102	100
114	866	1043	10	30	0.14	0.97902	3.72851	100
115	360	24	10	30	0.14	0.6098	0.29776	100
116	1082	424	10	30	0.14	1.52275	6.48228	100
117	75	780	10	30	0.14	0.86558	0.78905	100
118	217	1541	10	30	0.14	0.88428	2.30783	100
119	245	1561	10	30	0.14	2.00795	6.01179	100
121	1460	1161	10	30	0.14	-0.21727	-1.06095	100
122	990	1962	10	30	0.14	-0.37077	-0.53095	100
123	1031	1897	10	30	0.14	0.527	1.98204	100
124	668	1781	10	30	0.14	-0.49699	-0.60859	100
125	929	1589	10	30	0.14	1.43403	2.58542	100
145	975	1127	10	30	0.14	1.21968	2.41085	100
146	62	1080	10	30	0.14	1.87595	3.06709	100
147	1651	1556	10	30	0.14	1.50425	3.84896	100
148	1574	423	10	30	0.14	-0.10262	-0.43786	100
149	1273	92	10	30	0.14	0.24239	0.66015	100
168	356	1395	10	30	0.14	1.78523	3.51121	100
169	1189	148	10	30	0.14	1.48572	6.98828	100
170	792	332	10	30	0.14	1.50785	2.20312	100
171	1846	430	10	30	0.14	0.35028	-0.59899	100
172	2014	629	10	30	0.14	-0.17318	0.01481	100
173	190	935	10	30	0.14	0.29579	-0.78789	100
174	1532	1912	10	30	0.14	1.00258	3.41681	100
196	1556	514	10	30	0.14	-0.08374	-0.37226	100
197	983	498	10	30	0.14	-0.43643	-0.70378	100
198	951	443	10	30	0.14	0.72535	-0.14028	100
199	323	1684	10	30	0.14	-0.19904	-0.5172	100
200	791	1667	10	30	0.14	-0.9	0.15228	100
201	610	1610	10	30	0.14	-0.62117	0.14622	100
202	2002	1313	10	30	0.14	-0.31716	-0.55031	100
203	501	116	10	30	0.14	1.07536	3.95547	100
204	613	554	10	30	0.14	0.17912	0.91316	100
205	1927	267	10	30	0.14	1.09759	2.57788	100
206	1365	407	10	30	0.14	1.10983	3.13901	100
207	241	321	10	30	0.14	0.7411	-0.01902	100
220	1556	77	10	30	0.14	-0.50808	-0.15994	100
221	987	1238	10	30	0.14	2.53736	9.6828	100
222	869	1238	10	30	0.14	-0.49043	-0.06891	100
223	116	526	10	30	0.14	-0.46038	-0.63817	100
224	87	148	10	30	0.14	-0.06211	0.8406	100
225	2033	1031	10	30	0.14	1.57296	4.12986	100
226	520	572	10	30	0.14	1.29966	2.51522	100
227	1298	1658	10	30	0.14	-0.23937	0.41024	100
247	920	121	10	30	0.14	2.26045	6.20068	100
248	923	1805	10	30	0.14	0.23555	-0.00965	100
249	784	1696	10	30	0.14	3.91062	18.8298	100
250	185	1347	10	30	0.14	-0.40376	0.32725	100
251	146	1232	10	30	0.14	-0.46744	-0.13481	100
252	1731	374	10	30	0.14	0.65151	0.0765	100
253	1607	128	10	30	0.14	-0.23652	-0.26936	100
254	1630	1247	10	30	0.14	-0.33135	-0.72556	100
255	672	100	10	30	0.14	-0.02738	0.41825	100
274	1984	843	10	30	0.14	-0.38278	-0.48825	100
275	409	1416	10	30	0.14	1.06789	1.34604	100
276	1530	1190	10	30	0.14	-0.25913	-0.4751	100
277	1524	1135	10	30	0.14	1.08623	2.58885	100
278	293	1079	10	30	0.14	2.04808	5.07608	100
279	1765	457	10	30	0.14	-0.40318	-0.27416	100
280	1692	381	10	30	0.14	1.66416	4.13857	100
281	1904	374	10	30	0.14	-0.31453	-0.68749	100
282	672	270	10	30	0.14	0.11361	-1.07455	100
283	1934	204	10	30	0.14	0.91755	2.87551	100
284	1876	1780	10	30	0.14	0.0448	0.21705	100
285	459	547	10	30	0.14	0.40904	0.83941	100
300	750	1166	10	30	0.14	-0.68115	0.09751	100
301	1788	617	10	30	0.14	-0.43994	-0.65683	100
302	1068	563	10	30	0.14	2.69343	13.7135	100
303	185	517	10	30	0.14	0.88287	3.94861	100
304	291	384	10	30	0.14	-0.37966	0.93454	100
305	1807	254	10	30	0.14	1.07378	0.61688	100
306	1967	167	10	30	0.14	-0.40457	-0.45647	100
307	249	1599	10	30	0.14	-0.4407	-0.53291	100
308	1273	1677	10	30	0.14	0.06595	0.68924	100
309	721	2002	10	30	0.14	3.78589	20.5004	100
319	1159	1723	10	30	0.14	-0.52983	-0.70373	100
320	569	992	10	30	0.14	1.41344	3.2684	100
321	1939	1018	10	30	0.14	-0.1998	-0.4105	100
322	2023	1286	10	30	0.14	0.05192	-0.01565	100
323	1975	1431	10	30	0.14	-0.28475	0.07533	100
324	865	1507	10	30	0.14	0.99626	2.41362	100
325	1716	1588	10	30	0.14	0.52229	-0.06405	100
326	2020	1879	10	30	0.14	-0.34696	-0.60818	100
327	688	1636	10	30	0.14	-0.46978	0.03679	100
328	546	1679	10	30	0.14	-1.03856	0.42664	100
329	926	1690	10	30	0.14	0.09797	-0.27206	100
14	1376	120	11	30	0.19	0.42547	-0.05837	100
15	1962	996	11	30	0.19	1.35475	2.25302	100
17	962	1898	11	30	0.19	0.82533	0.44199	100
31	1809	958	11	30	0.19	-0.10384	-0.88878	100
38	868	605	11	30	0.19	0.69002	1.30812	100
39	555	1050	11	30	0.19	0.21585	-0.77789	100
52	1717	738	11	30	0.19	-0.28635	-0.81532	100
62	1923	1519	11	30	0.19	0.15364	1.56179	100
64	1996	1662	11	30	0.19	-0.33677	-0.74033	100
65	1205	1707	11	30	0.19	-0.17038	-0.84317	100
78	1868	1971	11	30	0.19	0.21792	0.67915	100
89	1421	550	11	30	0.19	0.0203	-0.26779	100
90	1318	266	11	30	0.19	-0.03708	0.21884	100
91	1363	1760	11	30	0.19	0.41812	2.53362	100
107	683	862	11	30	0.19	0.66134	0.22394	100
108	336	152	11	30	0.19	-0.20208	-0.85051	100
131	1781	1806	11	30	0.19	0.3248	0.42002	100
134	343	1604	11	30	0.19	1.22281	2.25686	100
137	335	1712	11	30	0.19	-0.30602	-0.64388	100
139	1392	1257	11	30	0.19	1.94585	7.66449	100
140	1681	1213	11	30	0.19	-0.44091	-0.5984	100
141	1573	354	11	30	0.19	1.55408	6.81025	100
142	751	1342	11	30	0.19	0.44951	0.34644	100
155	1660	436	11	30	0.19	-0.19145	-0.30067	100
156	1191	586	11	30	0.19	1.21948	2.02029	100
157	821	1368	11	30	0.19	-0.19268	-0.89199	100
158	1753	1338	11	30	0.19	-0.35812	-0.73888	100
159	176	1395	11	30	0.19	-0.27479	-0.86685	100
160	424	1911	11	30	0.19	-0.25231	-0.69284	100
161	403	295	11	30	0.19	-0.28253	-0.52963	100
181	562	724	11	30	0.19	-0.52827	-0.69101	100
182	899	1814	11	30	0.19	-0.3902	-0.61552	100
184	815	851	11	30	0.19	2.68537	8.85219	100
185	146	874	11	30	0.19	1.06549	3.92738	100
186	862	1790	11	30	0.19	1.26571	5.09793	100
188	1872	172	11	30	0.19	-0.91281	0.30775	100
210	213	480	11	30	0.19	1.59108	6.04432	100
228	1586	1418	11	30	0.19	0.3703	0.39199	100
229	1722	864	11	30	0.19	-0.30654	-0.84673	100
234	115	1835	11	30	0.19	-0.04624	-0.16503	100
235	855	1919	11	30	0.19	1.00333	2.34115	100
236	1895	255	11	30	0.19	0.79745	3.2142	100
237	1690	1514	11	30	0.19	-0.48021	-0.51251	100
271	1183	1507	11	30	0.19	-0.84077	0.03618	100
272	132	692	11	30	0.19	0.0353	-0.35825	100
273	1120	59	11	30	0.19	0.62538	1.89206	100
298	1338	412	11	30	0.19	1.48901	1.95914	100
299	1027	543	11	30	0.19	2.35866	8.7577	100
2	711	222	12	30	0.25	0.94407	0.52537	100
4	295	1778	12	30	0.25	0.9365	1.79389	100
7	1893	1421	12	30	0.25	1.13311	1.56225	100
20	1987	296	12	30	0.25	-0.00152	-0.83333	100
21	181	873	12	30	0.25	1.16128	4.17288	100
28	419	609	12	30	0.25	0.73703	0.72562	100
29	1461	99	12	30	0.25	-0.20742	-0.67848	100
30	1263	69	12	30	0.25	0.70547	0.09333	100
40	42	689	12	30	0.25	0.34175	1.2525	100
51	321	1056	12	30	0.25	0.06343	0.15049	100
63	1505	2021	12	30	0.25	2.36279	9.0833	100
66	695	326	12	30	0.25	0.60234	1.31061	100
67	455	609	12	30	0.25	0.3821	0.35234	100
68	1773	1957	12	30	0.25	1.03648	2.31286	100
79	1546	1698	12	30	0.25	-0.27881	-0.75695	100
84	1921	116	12	30	0.25	-0.33367	-0.66567	100
85	1042	1714	12	30	0.25	1.37565	2.39534	100
86	382	1427	12	30	0.25	-0.25742	-0.74832	100
87	1287	870	12	30	0.25	1.06618	1.89153	100
88	263	301	12	30	0.25	0.4619	0.29415	100
106	433	2022	12	30	0.25	0.39848	-0.27572	100
109	1542	1411	12	30	0.25	0.65111	-0.08246	100
110	1263	1870	12	30	0.25	0.34957	0.02535	100
132	1491	76	12	30	0.25	0.54897	-0.49979	100
133	1148	1617	12	30	0.25	0.5911	1.25798	100
135	916	274	12	30	0.25	1.33688	4.14706	100
136	24	1405	12	30	0.25	0.49671	0.29677	100
138	196	1752	12	30	0.25	0.04872	-0.94492	100
162	1457	926	12	30	0.25	0.05811	0.44063	100
163	557	1179	12	30	0.25	0.39641	0.27616	100
164	1659	82	12	30	0.25	-0.36744	-0.45649	100
183	91	2011	12	30	0.25	0.43775	0.59099	100
187	1323	1783	12	30	0.25	0.88682	3.61858	100
211	1407	1115	12	30	0.25	0.12419	-0.9674	100
212	1013	1615	12	30	0.25	0.21751	-1.10013	100
213	882	347	12	30	0.25	0.99	2.63131	100
230	267	137	12	30	0.25	0.24443	0.20656	100
231	333	978	12	30	0.25	1.18851	1.34344	100
232	1996	1337	12	30	0.25	0.25681	0.37407	100
233	1586	1344	12	30	0.25	0.01395	-0.20548	100
256	81	1209	12	30	0.25	2.08314	6.58169	100
257	14	1366	12	30	0.25	-0.11042	-0.25389	100
269	1281	362	12	30	0.25	-0.19199	-0.54721	100
270	947	115	12	30	0.25	1.32495	2.63312	100
297	701	895	12	30	0.25	2.01548	4.40603	100
317	1040	573	12	30	0.25	-0.59406	-0.25842	100
8	598	1734	13	30	0.31	1.44398	5.35553	100
9	665	1021	13	30	0.31	0.72963	3.70356	100
32	581	854	13	30	0.31	0.11795	0.89626	100
41	1806	556	13	30	0.31	0.08981	-0.04425	100
42	1221	869	13	30	0.31	0.4614	-0.13121	100
43	565	599	13	30	0.31	-0.51579	-0.04289	100
44	1139	1925	13	30	0.31	1.93698	8.25505	100
54	1219	647	13	30	0.31	0.60765	0.24977	100
83	44	517	13	30	0.31	0.75967	-0.00892	100
104	1658	1511	13	30	0.31	0.9891	0.82064	100
128	1073	1893	13	30	0.31	2.60849	9.56367	100
150	1428	270	13	30	0.31	0.83841	0.88162	100
151	1235	199	13	30	0.31	1.29627	1.29599	100
152	568	1402	13	30	0.31	0.2888	-0.79999	100
153	1052	1750	13	30	0.31	0.44255	-0.15175	100
175	272	1617	13	30	0.31	0.12994	0.67123	100
176	1573	1596	13	30	0.31	0.85725	0.48701	100
190	403	1985	13	30	0.31	0.66411	1.02166	100
191	375	737	13	30	0.31	0.52023	0.6512	100
192	335	1542	13	30	0.31	-0.23817	-0.59688	100
214	450	1451	13	30	0.31	0.1741	1.08377	100
215	363	132	13	30	0.31	-0.14074	-0.53213	100
216	1295	619	13	30	0.31	0.49658	0.60439	100
238	193	94	13	30	0.31	2.96366	12.4204	100
239	312	727	13	30	0.31	0.7597	3.64659	100
240	970	813	13	30	0.31	1.03989	1.37244	100
241	980	995	13	30	0.31	0.51485	0.78024	100
295	1191	1407	13	30	0.31	3.12737	12.8278	100
296	1977	1478	13	30	0.31	1.83075	14.2932	100
315	1853	368	13	30	0.31	1.00617	0.8608	100
316	771	1800	13	30	0.31	-0.43512	-0.75717	100
18	257	1066	14	30	0.39	0.08134	0.24087	100
22	1206	542	14	30	0.39	-0.25396	-1.01431	100
23	1711	2033	14	30	0.39	0.30902	1.8761	100
45	668	1923	14	30	0.39	1.97437	11.0453	100
69	1813	424	14	30	0.39	1.2315	6.25121	100
127	918	1894	14	30	0.39	0.37853	1.87206	100
143	1331	999	14	30	0.39	0.68741	0.13306	100
144	540	409	14	30	0.39	0.21677	-0.54281	100
165	1863	1308	14	30	0.39	-0.0144	-0.52095	100
166	1855	97	14	30	0.39	0.29146	-0.33941	100
179	1585	1461	14	30	0.39	0.5268	1.89562	100
180	159	765	14	30	0.39	0.97461	0.92526	100
208	753	1102	14	30	0.39	0.06558	0.6241	100
217	461	1795	14	30	0.39	4.0277	22.4786	100
218	1636	1024	14	30	0.39	0.95222	3.92351	100
242	1409	1153	14	30	0.39	-0.00026	-0.2238	100
246	1544	1465	14	30	0.39	0.35183	0.09379	100
286	850	140	14	30	0.39	-0.23476	-0.5434	100
293	306	167	14	30	0.39	3.41942	18.0257	100
314	651	632	14	30	0.39	1.22552	1.17913	100
77	1342	80	15	30	0.48	-0.13717	-0.34503	100
82	1139	120	15	30	0.48	0.52239	0.26489	100
101	1098	1760	15	30	0.48	1.2178	3.88447	100
102	1771	992	15	30	0.48	0.26952	-0.19669	100
103	1210	38	15	30	0.48	0.28993	-0.17242	100
126	1668	1693	15	30	0.48	-0.37276	-0.57542	100
178	1978	654	15	30	0.48	1.19164	5.02998	100
243	1525	99	15	30	0.48	0.81613	1.63479	100
244	788	543	15	30	0.48	0.4769	0.6071	100
245	446	934	15	30	0.48	2.30944	6.03962	100
258	1145	1350	15	30	0.48	0.1753	-0.56242	100
259	1294	1022	15	30	0.48	-0.40502	-0.65247	100
292	534	921	15	30	0.48	0.74241	1.07237	100
294	1340	798	15	30	0.48	-0.10568	-0.73631	100
313	238	1784	15	30	0.48	1.73828	3.22142	100
70	1053	771	16	30	0.58	0.25534	-0.29426	100
81	1311	837	16	30	0.58	0.26185	-0.32198	100
120	926	859	16	30	0.58	0.77347	0.63823	100
129	1754	1683	16	30	0.58	0.96784	1.6205	100
130	824	1882	16	30	0.58	0.09107	-0.53948	100
154	1930	839	16	30	0.58	0.09528	-0.76588	100
167	1326	727	16	30	0.58	-0.32911	-0.68462	100
189	645	296	16	30	0.58	0.8029	0.68344	100
209	1721	604	16	30	0.58	0.51953	2.3383	100
219	457	1198	16	30	0.58	0.15388	-0.59422	100
260	1634	361	16	30	0.58	-0.49546	-0.22754	100
289	1548	663	16	30	0.58	0.30351	1.83597	100
290	150	1503	16	30	0.58	0.28556	0.09249	100
291	1346	1681	16	30	0.58	0.78381	3.4326	100
312	366	316	16	30	0.58	4.1237	23.8094	100
71	1204	491	17	30	0.7	1.02277	2.73253	100
72	924	540	17	30	0.7	0.45713	-0.12022	100
73	1040	1160	17	30	0.7	0.04997	-0.58975	100
100	276	1261	17	30	0.7	-0.11613	-0.59793	100
111	1093	811	17	30	0.7	0.89322	2.78355	100
177	825	626	17	30	0.7	0.46448	-0.35132	100
195	849	243	17	30	0.7	1.84932	6.9376	100
262	898	831	17	30	0.7	-0.20779	-0.79786	100
266	187	1118	17	30	0.7	2.15173	5.86284	100
267	724	451	17	30	0.7	1.12582	3.9681	100
268	886	429	17	30	0.7	2.7828	12.6422	100
310	1573	1671	17	30	0.7	0.65457	3.03283	100
311	424	825	17	30	0.7	0.18989	-0.09592	100
75	1999	896	18	30	0.83	0.58915	1.70702	100
80	1166	1306	18	30	0.83	-0.2776	-0.88564	100
193	1708	564	18	30	0.83	-0.32242	-0.657	100
194	252	451	18	30	0.83	0.10401	-1.08318	100
261	930	1193	18	30	0.83	0.19583	1.76443	100
287	1112	1956	18	30	0.83	0.12559	0.35963	100
288	1779	1449	18	30	0.83	1.35229	8.74422	100
318	1506	135	18	30	0.83	0.0911	0.07238	100
53	457	214	19	30	0.97	-0.28472	-0.72795	100
105	118	339	19	30	0.97	0.61422	2.28367	100
263	1014	716	19	30	0.97	0.24428	-0.93554	100
264	216	977	19	30	0.97	1.72445	3.37122	100
265	881	188	19	30	0.97	0.37288	-0.21578	100
333	1063	38	20	30	1.13	-0.21278	-0.58609	100
337	554	228	20	30	1.13	0.0794	-0.493	100
339	1823	816	20	30	1.13	0.43716	-0.65914	100
347	654	1085	20	30	1.13	0.04585	-0.69187	100
331	344	1777	21	30	1.31	0.04433	-0.57816	100
338	1362	1986	21	30	1.31	1.35182	3.00832	100
340	767	427	21	30	1.31	-0.26076	-0.55322	100
351	629	1269	21	30	1.31	1.50488	8.55487	100
354	1663	1439	21	30	1.31	0.20105	2.70517	100
355	1021	1001	21	30	1.31	0.35145	0.23843	100
334	1069	1412	22	30	1.51	0.19192	-0.78447	100
336	267	1830	23	30	1.73	0.42367	-0.45216	100
348	1411	1593	23	30	1.73	1.17297	6.3189	100
349	1989	69	23	30	1.73	0.83339	0.79505	100
357	1366	236	23	30	1.73	1.08598	4.63183	100
341	1113	505	24	30	1.96	0.58157	1.22374	100
342	1584	176	24	30	1.96	-0.04378	-0.94534	100
343	196	190	24	30	1.96	1.32555	4.68189	100
346	432	1841	25	30	2.22	1.45024	8.28819	100
353	1485	767	25	30	2.22	2.62587	9.55505	100
350	1516	1509	26	30	2.49	0.92603	1.04191	100
332	1244	1321	27	30	2.79	1.38325	1.88059	100
344	1033	939	27	30	2.79	0.04694	0.43674	100
352	1983	1088	27	30	2.79	0.55086	2.59618	100
330	1141	773	28	30	3.11	-0.07463	-1.14454	100
345	1381	818	28	30	3.11	1.62078	5.22929	100
335	2002	130	29	30	3.46	-0.39032	-0.73353	100
356	1164	58	29	30	3.46	0.19588	0.54824	100
358	1814	1151	30	30	3.83	-0.40589	-0.84904	100
0	120	815	10	60	0.14	-0.20142	-0.41217	100
1	1165	903	10	60	0.14	-0.00318	-0.47979	100
2	1283	361	10	60	0.14	0.54214	-0.16439	100
10	331	205	10	60	0.14	0.07316	0.48121	100
15	1526	454	10	60	0.14	0.21573	-0.61102	100
16	246	1560	10	60	0.14	0.36968	0.84759	100
17	739	387	10	60	0.14	-0.19162	-0.52317	100
22	1346	1290	10	60	0.14	0.38486	-0.34798	100
23	953	441	10	60	0.14	-0.06251	-0.611	100
24	1032	1895	10	60	0.14	-0.06222	-0.73655	100
25	1667	1103	10	60	0.14	-0.16955	-0.4287	100
32	1964	995	10	60	0.14	0.67503	-0.00875	100
33	337	1381	10	60	0.14	-0.06566	-0.5707	100
34	963	1792	10	60	0.14	-0.19871	-0.30777	100
44	1419	685	10	60	0.14	0.02221	-0.51702	100
45	1083	423	10	60	0.14	0.46368	0.05931	100
51	1291	900	10	60	0.14	-0.35062	-0.53941	100
52	676	267	10	60	0.14	-0.27692	-0.34528	100
53	1339	411	10	60	0.14	0.24746	-0.65715	100
54	1670	1051	10	60	0.14	1.42807	1.40227	100
67	64	1080	10	60	0.14	0.01151	-0.69553	100
68	869	604	10	60	0.14	0.58735	0.27621	100
69	160	847	10	60	0.14	-0.37996	-0.33433	100
79	1688	1156	10	60	0.14	1.85987	9.74633	100
80	250	1598	10	60	0.14	0.33453	0.26631	100
81	881	787	10	60	0.14	0.43703	-0.65607	100
82	984	496	10	60	0.14	0.65587	1.98053	100
83	1309	94	10	60	0.14	0.72977	0.07888	100
101	1320	264	10	60	0.14	0.72578	1.57135	100
102	134	690	10	60	0.14	-0.15261	-0.76286	100
103	1844	1085	10	60	0.14	-0.30383	-0.61574	100
104	1482	1371	10	60	0.14	0.3993	-0.57697	100
105	343	1602	10	60	0.14	0.0941	-0.08338	100
106	243	1487	10	60	0.14	-0.05266	-0.2125	100
107	1867	1484	10	60	0.14	4.47229	28.8406	100
119	2015	627	10	60	0.14	0.73968	1.25806	100
122	1935	202	10	60	0.14	1.59587	7.11036	100
123	1312	359	10	60	0.14	0.07284	-0.33729	100
124	77	779	10	60	0.14	-0.11469	-0.69872	100
125	1416	1199	10	60	0.14	1.24803	3.26312	100
126	1958	959	10	60	0.14	1.15771	1.60915	100
127	902	1227	10	60	0.14	0.08547	-0.01381	100
128	788	1759	10	60	0.14	-0.08598	0.33765	100
152	2027	929	10	60	0.14	1.63434	3.87897	100
153	366	1462	10	60	0.14	1.53128	3.44836	100
154	1557	513	10	60	0.14	2.74471	9.9405	100
155	1732	373	10	60	0.14	1.85413	9.79675	100
156	1330	1928	10	60	0.14	-0.19342	-0.52539	100
170	969	1337	10	60	0.14	-0.11586	-0.70941	100
171	2016	1852	10	60	0.14	0.80307	3.03258	100
172	1725	1406	10	60	0.14	0.5687	0.65309	100
173	1805	254	10	60	0.14	0.55055	2.0884	100
174	12	755	10	60	0.14	-0.01156	-0.75083	100
175	1789	616	10	60	0.14	-0.56828	-0.32702	100
176	1455	496	10	60	0.14	-0.35531	-0.61217	100
177	495	659	10	60	0.14	2.61123	6.86556	100
196	689	1457	10	60	0.14	0.38608	0.39963	100
197	1620	1568	10	60	0.14	0.34244	0.96568	100
198	351	613	10	60	0.14	-0.40088	-0.18199	100
199	1227	240	10	60	0.14	-0.05835	-0.26014	100
200	1191	241	10	60	0.14	0.94026	2.31539	100
201	1868	241	10	60	0.14	-0.08	-0.44344	100
202	792	331	10	60	0.14	-0.26654	-0.44028	100
203	613	551	10	60	0.14	-0.4447	-0.30999	100
204	1190	147	10	60	0.14	1.03508	1.18528	100
205	867	1040	10	60	0.14	0.07318	-0.08111	100
206	669	1780	10	60	0.14	-0.3659	-0.32097	100
207	87	144	10	60	0.14	-0.33625	-0.22137	100
208	1694	1781	10	60	0.14	2.13287	4.54453	100
209	1263	69	10	60	0.14	0.67229	0.60449	100
210	1556	74	10	60	0.14	0.17597	1.74752	100
211	1606	127	10	60	0.14	-0.25728	-0.60192	100
232	1132	191	10	60	0.14	-0.90279	0.66238	100
233	854	1919	10	60	0.14	0.84397	2.04622	100
234	1531	1189	10	60	0.14	2.50024	8.09593	100
235	66	162	10	60	0.14	0.21554	-0.58678	100
236	1158	417	10	60	0.14	-0.44903	-0.10704	100
237	1078	685	10	60	0.14	-0.40556	-0.3543	100
238	97	786	10	60	0.14	-0.41999	-0.73707	100
239	1365	405	10	60	0.14	-0.21485	-0.64603	100
240	1516	330	10	60	0.14	-0.17282	-0.05819	100
247	767	1266	10	60	0.14	-0.27327	-0.4071	100
248	1465	219	10	60	0.14	1.38508	4.02444	100
249	1576	419	10	60	0.14	1.09296	2.81752	100
250	1784	588	10	60	0.14	2.00521	8.85934	100
251	457	710	10	60	0.14	-0.5559	-0.33263	100
252	1416	952	10	60	0.14	0.75606	2.0079	100
253	431	1055	10	60	0.14	-0.1235	-0.61534	100
254	1338	1194	10	60	0.14	-0.77849	-0.00666	100
255	870	1236	10	60	0.14	-0.23808	-0.05282	100
256	2005	1308	10	60	0.14	-0.34495	-0.10141	100
257	1036	84	10	60	0.14	2.18732	4.76308	100
258	187	1346	10	60	0.14	-0.3731	-0.77645	100
259	357	1393	10	60	0.14	-0.34871	-0.72479	100
260	927	1408	10	60	0.14	0.9815	1.94409	100
261	1949	1534	10	60	0.14	-0.00223	0.23114	100
262	324	1684	10	60	0.14	0.26409	-0.61124	100
263	627	1831	10	60	0.14	-0.05259	-0.26689	100
264	298	1836	10	60	0.14	0.4869	0.56649	100
265	1735	1985	10	60	0.14	1.53804	5.91983	100
266	1173	119	10	60	0.14	0.02148	0.5474	100
267	306	1017	10	60	0.14	-0.33847	-0.42037	100
268	133	64	10	60	0.14	0.46909	1.7237	100
269	128	1346	10	60	0.14	-0.57309	-0.43354	100
280	242	320	10	60	0.14	0.36214	-0.5203	100
281	1927	265	10	60	0.14	1.90202	4.46379	100
282	1158	459	10	60	0.14	0.28533	0.12248	100
283	679	165	10	60	0.14	1.46182	2.84883	100
284	1928	77	10	60	0.14	0.47076	1.55658	100
285	1717	737	10	60	0.14	1.50021	1.76366	100
286	1206	1220	10	60	0.14	0.69514	0.89448	100
287	1865	562	10	60	0.14	0.34286	-0.08559	100
288	1926	1243	10	60	0.14	-0.85025	0.80507	100
289	1472	1432	10	60	0.14	0.22003	-0.41107	100
290	1984	841	10	60	0.14	1.3691	1.41639	100
291	1997	732	10	60	0.14	0.14095	0.58452	100
311	1004	1202	10	60	0.14	2.48398	8.76096	100
312	233	717	10	60	0.14	0.01381	-0.64738	100
313	1080	1346	10	60	0.14	-0.37732	1.50474	100
314	606	1907	10	60	0.14	0.03333	-0.42898	100
315	890	1348	10	60	0.14	0.26444	0.21441	100
316	180	1305	10	60	0.14	0.02188	0.10099	100
317	352	1443	10	60	0.14	0.48811	-0.2725	100
318	1807	1792	10	60	0.14	0.13564	-0.4416	100
319	670	1688	10	60	0.14	-0.73019	0.23082	100
320	1983	750	10	60	0.14	-0.00334	-0.77237	100
321	1621	51	10	60	0.14	0.12813	-0.53016	100
322	210	64	10	60	0.14	-0.70045	0.4138	100
323	67	121	10	60	0.14	-0.07491	-0.4874	100
324	383	236	10	60	0.14	-0.74639	-0.13006	100
325	1253	2035	10	60	0.14	1.01596	2.59486	100
326	1904	2016	10	60	0.14	2.22079	4.83975	100
327	408	36	10	60	0.14	2.40301	9.02103	100
328	930	940	10	60	0.14	0.58018	1.4225	100
329	1522	947	10	60	0.14	-0.53096	-0.23843	100
3	842	1470	11	60	0.19	0.05559	-0.53436	100
7	1111	22	11	60	0.19	0.18056	-0.52502	100
9	1895	1420	11	60	0.19	0.68068	-0.09335	100
11	1901	1264	11	60	0.19	0.53528	-0.24741	100
12	177	1393	11	60	0.19	0.0744	-0.57601	100
18	1236	199	11	60	0.19	0.24463	-0.81913	100
29	93	1892	11	60	0.19	-0.06539	-0.80205	100
30	405	293	11	60	0.19	-0.20284	0.03492	100
37	730	688	11	60	0.19	1.46942	5.02264	100
47	644	1362	11	60	0.19	0.08497	-0.61067	100
48	420	1467	11	60	0.19	-0.19197	-0.63979	100
49	1998	1660	11	60	0.19	-0.31296	0.02812	100
56	1322	1782	11	60	0.19	-0.21656	-0.44997	100
64	1723	863	11	60	0.19	0.85843	3.18189	100
65	1507	1362	11	60	0.19	1.5763	8.05246	100
73	1574	352	11	60	0.19	0.58541	-0.2004	100
88	183	872	11	60	0.19	0.52026	-0.09791	100
90	1583	589	11	60	0.19	-0.11629	-0.84069	100
91	555	1049	11	60	0.19	1.15423	1.55642	100
92	297	1077	11	60	0.19	0.34529	-0.51818	100
93	456	1637	11	60	0.19	-0.30086	-0.70609	100
94	1361	1758	11	60	0.19	0.81079	1.8358	100
136	1378	118	11	60	0.19	0.06232	-0.71936	100
137	146	873	11	60	0.19	-0.26378	-0.48674	100
138	1392	1255	11	60	0.19	0.5735	0.40732	100
141	360	477	11	60	0.19	-0.55815	0.01813	100
142	1869	1969	11	60	0.19	0.05332	0.09926	100
143	1900	578	11	60	0.19	0.27833	0.66502	100
161	1393	314	11	60	0.19	-0.24426	-0.30975	100
162	1896	254	11	60	0.19	0.55229	0.9564	100
163	863	1789	11	60	0.19	0.66243	1.48902	100
179	711	1670	11	60	0.19	2.44864	12.4743	100
180	821	1366	11	60	0.19	-0.27215	-0.15149	100
181	424	1910	11	60	0.19	0.02468	-0.76221	100
212	1459	926	11	60	0.19	0.48045	0.24875	100
213	1391	641	11	60	0.19	-0.34105	-0.14292	100
214	1421	547	11	60	0.19	-0.55487	-0.08443	100
215	638	1899	11	60	0.19	0.14232	0.34251	100
301	931	1586	11	60	0.19	0.94263	1.84014	100
302	1927	1730	11	60	0.19	1.03964	0.55358	100
303	1038	1319	11	60	0.19	-0.13221	1.79624	100
306	677	1818	11	60	0.19	1.74165	4.52874	100
307	341	336	11	60	0.19	-0.29489	-0.45008	100
308	1873	171	11	60	0.19	-0.46055	0.74687	100
6	1462	98	12	60	0.25	0.24016	0.22029	100
14	696	324	12	60	0.25	0.66734	0.81523	100
19	268	397	12	60	0.25	-0.2026	-0.29295	100
26	1044	1712	12	60	0.25	0.09135	0.40774	100
27	335	1540	12	60	0.25	0.03767	-0.92123	100
28	1297	619	12	60	0.25	0.15347	-0.55308	100
35	1774	1956	12	60	0.25	1.67695	7.938	100
36	604	1333	12	60	0.25	-0.17643	-0.93096	100
46	582	853	12	60	0.25	0.22921	-0.69134	100
57	1587	1343	12	60	0.25	-0.02307	-0.85199	100
58	928	1278	12	60	0.25	-0.00763	-0.60875	100
59	1647	657	12	60	0.25	0.09387	-0.99501	100
66	43	688	12	60	0.25	-0.2942	-0.56893	100
74	1264	1868	12	60	0.25	0.51649	0.07906	100
75	197	1750	12	60	0.25	0.02967	0.15851	100
76	1922	114	12	60	0.25	3.20026	20.5953	100
77	1149	1615	12	60	0.25	0.25772	-0.56445	100
89	82	1207	12	60	0.25	-0.20542	-0.63844	100
95	1028	542	12	60	0.25	-0.59687	-0.30199	100
96	512	614	12	60	0.25	-0.48144	-0.41009	100
97	333	976	12	60	0.25	-0.11581	-0.75342	100
115	1979	1477	12	60	0.25	0.67923	0.52081	100
139	1440	641	12	60	0.25	-0.00642	-0.70485	100
140	1858	1176	12	60	0.25	-0.75541	0.31418	100
159	1836	255	12	60	0.25	0.4653	-0.17226	100
160	1659	81	12	60	0.25	2.86345	10.6166	100
164	666	1019	12	60	0.25	3.73691	19.394	100
182	628	1193	12	60	0.25	-0.03201	-0.67793	100
183	1107	1343	12	60	0.25	0.10426	-0.26001	100
184	1822	1455	12	60	0.25	-0.10772	-0.49189	100
185	92	2010	12	60	0.25	2.1231	5.40554	100
216	25	1405	12	60	0.25	-0.23794	-0.32319	100
217	296	1777	12	60	0.25	0.07945	-0.83037	100
229	558	1177	12	60	0.25	0.46164	0.53353	100
230	1170	312	12	60	0.25	0.17117	-0.64251	100
231	1690	1512	12	60	0.25	2.75683	10.3822	100
276	456	607	12	60	0.25	-0.05173	-0.1542	100
304	655	630	12	60	0.25	0.0315	-0.67695	100
305	1532	1805	12	60	0.25	-0.463	0.26387	100
4	256	1064	13	60	0.31	-0.30917	-0.58434	100
5	971	811	13	60	0.31	1.0181	1.63502	100
20	1895	899	13	60	0.31	2.18969	11.9998	100
21	1222	867	13	60	0.31	-0.05274	-0.96148	100
38	452	1450	13	60	0.31	0.78698	3.30925	100
39	599	1733	13	60	0.31	1.11576	2.44515	100
40	282	729	13	60	0.31	-0.1205	-0.81361	100
63	919	1891	13	60	0.31	0.12897	-0.7959	100
72	45	516	13	60	0.31	-0.10895	-0.68651	100
85	1407	1114	13	60	0.31	-0.23671	-0.79827	100
86	1349	1679	13	60	0.31	0.40473	-0.41589	100
109	1990	296	13	60	0.31	1.4416	2.76834	100
110	713	220	13	60	0.31	0.04524	0.10283	100
118	1209	838	13	60	0.31	-0.26211	-0.2405	100
120	142	1023	13	60	0.31	-0.41439	-0.48158	100
121	462	1793	13	60	0.31	-0.43943	-0.47894	100
147	1525	587	13	60	0.31	0.35886	-0.1164	100
148	1071	1125	13	60	0.31	0.23305	-0.50783	100
149	1014	1615	13	60	0.31	0.06835	-0.89124	100
150	1493	74	13	60	0.31	0.1614	0.22632	100
165	239	1783	13	60	0.31	-0.18767	-0.45564	100
166	216	1368	13	60	0.31	-0.30436	-0.65395	100
186	1053	1749	13	60	0.31	2.60533	14.169	100
187	787	764	13	60	0.31	-0.34985	-0.86106	100
227	281	853	13	60	0.31	-0.13643	-0.77876	100
228	1041	571	13	60	0.31	-0.32956	-0.46678	100
246	324	1053	13	60	0.31	1.08045	2.03862	100
275	647	295	13	60	0.31	0.63875	-0.10123	100
297	1615	423	13	60	0.31	-0.25074	-0.81829	100
330	1975	463	13	60	0.31	1.80875	2.99278	100
331	1288	867	13	60	0.31	1.87385	3.35282	100
8	1206	539	14	60	0.39	0.60356	0.55608	100
42	852	1382	14	60	0.39	-0.03871	-0.43524	100
55	568	1401	14	60	0.39	0.13316	-0.74227	100
84	907	1938	14	60	0.39	-0.09529	-0.74323	100
100	1561	1782	14	60	0.39	3.11003	11.7926	100
116	419	955	14	60	0.39	-0.23876	-0.85841	100
117	755	1101	14	60	0.39	2.94168	10.2898	100
131	1856	95	14	60	0.39	1.44859	3.01707	100
132	364	130	14	60	0.39	3.52651	16.8409	100
133	1634	359	14	60	0.39	2.81864	11.1192	100
134	66	1444	14	60	0.39	1.09043	2.67307	100
135	1586	1459	14	60	0.39	-0.13993	-0.88663	100
157	1151	639	14	60	0.39	0.06245	-0.86957	100
168	668	1921	14	60	0.39	1.99416	6.68686	100
169	307	165	14	60	0.39	-0.22853	-0.78772	100
188	1430	268	14	60	0.39	-0.44779	-0.34799	100
189	405	1984	14	60	0.39	0.65589	2.19491	100
190	1455	1983	14	60	0.39	2.75417	10.4196	100
191	42	1972	14	60	0.39	-0.17422	-0.24811	100
192	273	1614	14	60	0.39	0.86486	2.90734	100
193	1807	555	14	60	0.39	1.59955	4.54288	100
218	883	863	14	60	0.39	1.02934	1.17323	100
219	788	542	14	60	0.39	0.44513	0.73926	100
220	1545	1464	14	60	0.39	1.04047	1.42184	100
272	1637	1023	14	60	0.39	3.48937	15.6361	100
274	1075	1893	14	60	0.39	1.02324	0.76132	100
296	1721	604	14	60	0.39	1.06706	1.82492	100
309	1009	1397	14	60	0.39	3.40369	12.7084	100
310	1100	1758	14	60	0.39	1.0514	0.40973	100
31	667	782	15	60	0.48	-0.14188	-0.91221	100
41	1343	78	15	60	0.48	-0.32884	-0.92928	100
98	1312	835	15	60	0.48	0.08185	-0.84595	100
99	1864	1308	15	60	0.48	0.54878	0.28356	100
130	151	1502	15	60	0.48	-0.23598	-0.81137	100
241	1211	37	15	60	0.48	-0.6056	-0.30489	100
242	1053	1090	15	60	0.48	6.12822	47.7539	100
273	1276	319	15	60	0.48	0.45937	2.18772	100
292	535	920	15	60	0.48	0.74207	0.92686	100
293	851	137	15	60	0.48	1.55531	2.75304	100
294	1526	98	15	60	0.48	0.21124	-0.60548	100
295	1367	1203	15	60	0.48	2.04054	8.75393	100
43	1094	809	16	60	0.58	0.23531	-0.45991	100
50	926	857	16	60	0.58	0.3542	0.01869	100
61	755	1400	16	60	0.58	-0.2246	-1.01034	100
62	1304	1137	16	60	0.58	1.48706	5.10535	100
70	1230	382	16	60	0.58	-0.18619	-0.90218	100
71	503	869	16	60	0.58	-0.10232	-0.92368	100
111	277	650	16	60	0.58	0.7374	1.61573	100
112	1158	1398	16	60	0.58	0.30183	1.06119	100
113	1755	1681	16	60	0.58	-0.40409	-0.88086	100
114	826	1881	16	60	0.58	0.00431	-0.87625	100
144	1246	1647	16	60	0.58	1.80949	6.7924	100
145	1042	1159	16	60	0.58	-0.08658	-0.85478	100
146	1294	1022	16	60	0.58	-0.24731	-0.59059	100
194	540	410	16	60	0.58	1.68521	3.56184	100
195	848	241	16	60	0.58	0.07557	-0.88383	100
221	1327	725	16	60	0.58	-0.3104	-0.84489	100
225	459	1198	16	60	0.58	1.41182	1.93743	100
226	726	449	16	60	0.58	0.73661	1.03231	100
245	1410	371	16	60	0.58	-0.36543	-0.49429	100
271	812	1548	16	60	0.58	-0.27955	-1.02556	100
278	483	1090	16	60	0.58	1.05037	1.26178	100
279	925	537	16	60	0.58	2.36191	7.7984	100
299	1077	522	16	60	0.58	1.64644	9.13745	100
300	1408	142	16	60	0.58	2.19384	5.61658	100
78	1508	135	17	60	0.7	-0.15462	-0.70405	100
129	1205	490	17	60	0.7	1.80494	5.76199	100
178	1262	583	17	60	0.7	0.68039	0.77412	100
222	1324	488	17	60	0.7	0.07783	-0.99157	100
223	189	1117	17	60	0.7	-0.2795	-0.93648	100
224	827	624	17	60	0.7	0.59667	-0.31122	100
244	1710	563	17	60	0.7	2.42827	10.374	100
270	571	1772	17	60	0.7	0.71228	1.33583	100
277	1780	1448	17	60	0.7	-0.00708	-0.95594	100
298	1932	838	17	60	0.7	1.09123	0.74558	100
60	120	337	18	60	0.83	-0.00826	-1.04551	100
87	1949	1709	18	60	0.83	3.05256	14.3009	100
108	458	212	18	60	0.83	1.64198	3.03794	100
151	931	1191	18	60	0.83	2.49589	7.5471	100
243	939	734	18	60	0.83	-0.39854	-0.85725	100
13	1064	37	19	60	0.97	-0.08834	-1.02901	100
158	654	1084	19	60	0.97	-0.28507	-0.98035	100
167	2011	1499	19	60	0.97	-0.0435	-1.06148	100
344	1824	814	20	60	1.13	2.4334	8.42058	100
351	631	1268	20	60	1.13	1.82592	9.30032	100
355	941	1963	20	60	1.13	1.71175	2.47063	100
335	1022	1000	21	60	1.31	0.03268	-0.49459	100
336	615	1037	21	60	1.31	-0.07987	-1.11861	100
349	1664	1438	21	60	1.31	0.85103	3.39078	100
354	768	426	21	60	1.31	-0.24225	-0.48786	100
332	268	1829	22	60	1.51	-0.01061	-0.82147	100
338	1070	1410	22	60	1.51	-0.42736	-0.8197	100
340	1992	68	22	60	1.51	-0.67897	-0.22875	100
341	1135	1226	22	60	1.51	1.61211	6.35557	100
345	1601	693	22	60	1.51	0.89694	1.08373	100
346	1413	1593	22	60	1.51	0.65831	1.90959	100
343	1113	504	23	60	1.73	0.61037	0.28294	100
357	1911	1653	23	60	1.73	0.75955	0.32133	100
333	197	188	24	60	1.96	1.1366	3.37659	100
347	1586	174	24	60	1.96	2.59871	10.7997	100
353	1487	766	24	60	1.96	1.53737	9.23648	100
337	433	1840	25	60	2.22	1.30245	6.23948	100
339	739	1823	25	60	2.22	1.12164	3.62676	100
342	199	572	25	60	2.22	0.71989	0.40386	100
334	1244	1319	26	60	2.49	1.74284	3.13091	100
348	1984	1086	26	60	2.49	0.80055	1.36732	100
350	2003	128	28	60	3.11	1.67654	3.67126	100
352	1142	774	29	60	3.46	0.53634	-0.60709	100
356	1381	813	29	60	3.46	1.40431	3.45909	100
358	1815	1150	30	60	3.83	1.63013	4.63841	100
1	343	1704	10	180	0.14	0.4494	-0.132	100
3	1065	1995	10	180	0.14	0.58393	0.82548	100
4	959	433	10	180	0.14	-0.41167	-0.30026	100
5	1467	1146	10	180	0.14	-0.24329	-0.61829	100
8	1933	258	10	180	0.14	0.44181	1.26957	100
9	415	28	10	180	0.14	-0.20781	-0.28523	100
10	891	1263	10	180	0.14	0.0004	-0.60008	100
12	1907	2007	10	180	0.14	-0.26418	-0.58982	100
15	1297	887	10	180	0.14	-0.3101	-0.76582	100
16	1580	341	10	180	0.14	0.78557	-0.05814	100
21	382	52	10	180	0.14	0.11027	0.05917	100
22	1531	1118	10	180	0.14	0.61963	-0.36991	100
23	874	1034	10	180	0.14	-0.11532	-0.48553	100
25	154	865	10	180	0.14	0.14644	-0.61576	100
27	1164	455	10	180	0.14	0.58394	0.40737	100
28	1532	450	10	180	0.14	0.42202	-0.29431	100
33	1372	402	10	180	0.14	0.81128	3.65281	100
34	328	2009	10	180	0.14	-0.29414	-0.28875	100
35	68	1067	10	180	0.14	-0.08911	-0.61615	100
40	1315	91	10	180	0.14	-0.3433	-0.39217	100
41	249	1483	10	180	0.14	0.29559	1.32846	100
42	2040	1027	10	180	0.14	0.74672	2.15014	100
43	1963	955	10	180	0.14	-0.11516	-0.27264	100
44	1796	611	10	180	0.14	0.28984	-0.27933	100
51	2021	1839	10	180	0.14	1.35317	5.14097	100
52	1477	1420	10	180	0.14	-0.49945	0.04197	100
53	826	1353	10	180	0.14	-0.1749	-0.60066	100
54	688	1153	10	180	0.14	1.1428	4.38302	100
55	1990	837	10	180	0.14	-0.2026	-0.89044	100
70	1091	415	10	180	0.14	0.43464	0.1993	100
71	1814	1785	10	180	0.14	-0.30163	-0.20435	100
72	733	679	10	180	0.14	-0.1157	-0.5889	100
73	1561	499	10	180	0.14	2.8097	11.3077	100
83	224	1528	10	180	0.14	-0.17564	-0.74965	100
84	988	488	10	180	0.14	-0.31446	-0.60249	100
85	121	512	10	180	0.14	-0.03683	-0.75925	100
86	167	837	10	180	0.14	-0.28335	-0.45785	100
87	607	1318	10	180	0.14	0.03838	-0.90061	100
98	1282	1664	10	180	0.14	-0.25605	-0.61015	100
100	967	1777	10	180	0.14	-0.25155	-0.26548	100
101	2016	1808	10	180	0.14	0.3869	0.22797	100
102	632	1822	10	180	0.14	-0.09545	-0.82943	100
103	1035	1884	10	180	0.14	-0.29882	-0.33588	100
104	73	151	10	180	0.14	-0.40459	-0.50272	100
118	704	1843	10	180	0.14	0.3522	0.2275	100
119	1729	1395	10	180	0.14	-0.51148	0.07792	100
120	641	1887	10	180	0.14	-0.10703	-0.68301	100
130	880	55	10	180	0.14	-0.44779	-0.21704	100
131	829	509	10	180	0.14	1.13429	0.70965	100
132	1871	558	10	180	0.14	0.14015	-0.13356	100
133	354	602	10	180	0.14	-0.29418	-0.5417	100
134	499	649	10	180	0.14	0.08717	0.09314	100
135	462	1017	10	180	0.14	-0.47087	-0.16119	100
136	1085	682	10	180	0.14	-0.38204	-0.49485	100
137	1354	1289	10	180	0.14	-0.45033	0.57545	100
138	896	1345	10	180	0.14	-0.02879	-0.17624	100
139	1491	1635	10	180	0.14	0.2808	-0.30488	100
140	932	1683	10	180	0.14	-0.36327	0.01119	100
141	1404	1772	10	180	0.14	0.37648	1.33101	100
156	1844	538	10	180	0.14	-0.1155	1.31589	100
157	712	492	10	180	0.14	0.02321	-0.20607	100
158	796	326	10	180	0.14	1.14066	4.97963	100
159	794	1749	10	180	0.14	-0.42653	-0.17211	100
160	1812	250	10	180	0.14	0.58995	0.1408	100
161	72	109	10	180	0.14	1.50956	3.83788	100
162	95	143	10	180	0.14	-0.42948	-0.32403	100
163	789	1686	10	180	0.14	-0.11453	-0.09926	100
189	1680	459	10	180	0.14	-0.47785	-0.40387	100
190	758	1159	10	180	0.14	1.78254	3.12447	100
191	504	2021	10	180	0.14	-0.58393	-0.17107	100
192	683	1987	10	180	0.14	0.79973	-0.15637	100
193	2010	1308	10	180	0.14	-0.12602	-0.77085	100
194	135	1342	10	180	0.14	0.24194	0.27889	100
195	1371	1748	10	180	0.14	1.01178	1.15515	100
196	1044	1317	10	180	0.14	1.30431	1.05733	100
208	921	427	10	180	0.14	-0.31172	-0.01887	100
209	1419	944	10	180	0.14	-0.25155	-0.31147	100
210	1254	504	10	180	0.14	0.1732	-0.26887	100
211	491	98	10	180	0.14	0.60402	0.82737	100
212	1234	1485	10	180	0.14	-0.57742	-0.15594	100
213	1536	1173	10	180	0.14	-0.3805	-0.17161	100
214	1421	1188	10	180	0.14	1.08238	1.06464	100
215	1335	1960	10	180	0.14	-0.1054	-0.31334	100
216	298	1740	10	180	0.14	1.18581	4.93238	100
217	357	1438	10	180	0.14	0.27098	-0.48716	100
233	1212	1216	10	180	0.14	0.67884	0.65685	100
234	1462	489	10	180	0.14	1.46019	1.75406	100
235	125	802	10	180	0.14	0.74745	0.87506	100
236	196	928	10	180	0.14	0.57718	0.31157	100
237	1945	1013	10	180	0.14	1.63047	5.82157	100
238	245	1221	10	180	0.14	0.9412	0.7856	100
239	1581	407	10	180	0.14	0.1035	-0.20904	100
240	1868	1384	10	180	0.14	-0.93765	0.66982	100
241	1065	1694	10	180	0.14	0.5156	0.42599	100
242	2029	1867	10	180	0.14	0.11424	0.82959	100
243	861	1914	10	180	0.14	1.00036	1.60205	100
244	1700	376	10	180	0.14	3.28234	14.5685	100
245	1874	237	10	180	0.14	0.02753	-0.44422	100
246	138	51	10	180	0.14	0.00751	-0.24792	100
247	671	172	10	180	0.14	-0.20982	-0.23997	100
248	625	258	10	180	0.14	0.47946	-0.15287	100
260	143	1093	10	180	0.14	-0.16441	-0.11534	100
261	1393	1096	10	180	0.14	1.15444	1.18497	100
262	1344	1190	10	180	0.14	-0.57805	-0.14438	100
263	1010	1198	10	180	0.14	1.6032	4.1821	100
264	676	1675	10	180	0.14	-0.32752	-0.50991	100
265	1988	745	10	180	0.14	2.2443	6.18174	100
266	678	641	10	180	0.14	0.27918	-0.23035	100
267	16	23	10	180	0.14	-0.14269	-0.64992	100
268	673	149	10	180	0.14	0.10754	-0.31463	100
269	1197	237	10	180	0.14	1.0305	2.72841	100
270	600	368	10	180	0.14	-0.50111	-0.68825	100
271	2027	524	10	180	0.14	-0.43954	0.41481	100
272	465	532	10	180	0.14	-0.45453	-0.58261	100
273	858	558	10	180	0.14	0.02038	-0.45037	100
287	88	526	10	180	0.14	-0.24454	-0.81817	100
288	690	1325	10	180	0.14	-0.38184	-0.26525	100
289	1115	871	10	180	0.14	-0.4086	-0.27265	100
290	252	1878	10	180	0.14	-0.12334	-0.51406	100
291	1191	1573	10	180	0.14	-0.10002	-0.6092	100
292	762	105	10	180	0.14	-0.20124	0.06594	100
293	1130	329	10	180	0.14	-0.0822	-0.20842	100
294	1472	379	10	180	0.14	0.38084	0.87563	100
301	390	1873	10	180	0.14	-0.57974	-0.78336	100
302	1923	701	10	180	0.14	2.71037	9.17849	100
303	551	649	10	180	0.14	0.20029	-0.32761	100
304	1205	64	10	180	0.14	0.71482	0.29429	100
305	1617	112	10	180	0.14	-0.23813	-0.60464	100
306	1490	117	10	180	0.14	0.54935	-0.03823	100
307	1242	124	10	180	0.14	1.09671	2.48831	100
308	937	156	10	180	0.14	0.56957	0.47628	100
309	1464	168	10	180	0.14	-0.31212	-0.22871	100
310	599	169	10	180	0.14	2.10382	8.09114	100
0	189	861	11	180	0.19	0.37306	-0.3896	100
2	1196	574	11	180	0.19	0.54979	0.2646	100
26	738	714	11	180	0.19	0.3167	-0.70441	100
29	121	1814	11	180	0.19	0.16177	-0.73681	100
30	1019	1556	11	180	0.19	-0.32414	-0.84192	100
31	1589	580	11	180	0.19	2.29822	10.1099	100
47	33	1396	11	180	0.19	-0.25197	-0.55262	100
49	347	1587	11	180	0.19	-0.10274	-0.69712	100
60	1896	1408	11	180	0.19	2.49515	8.61882	100
61	179	1382	11	180	0.19	-0.08407	-0.83369	100
62	1759	1323	11	180	0.19	0.96653	1.36176	100
63	1862	1166	11	180	0.19	0.09312	-0.65622	100
64	1724	727	11	180	0.19	-0.36037	-0.76207	100
65	1904	251	11	180	0.19	0.94253	2.72268	100
79	1424	678	11	180	0.19	-0.65246	0.3786	100
82	96	1877	11	180	0.19	-0.14685	-0.73019	100
91	757	1329	11	180	0.19	-0.17449	-0.86121	100
92	365	464	11	180	0.19	-0.26463	-0.62958	100
93	520	603	11	180	0.19	0.07034	-0.29332	100
107	652	1346	11	180	0.19	-0.33124	-0.58942	100
108	326	1044	11	180	0.19	-0.13606	-0.8624	100
111	1953	1525	11	180	0.19	2.04575	5.43229	100
122	1345	399	11	180	0.19	0.44508	-0.3445	100
123	685	1814	11	180	0.19	-0.32096	-0.35968	100
144	720	1660	11	180	0.19	0.09159	-0.26542	100
145	301	1067	11	180	0.19	0.44617	0.04114	100
146	1740	362	11	180	0.19	2.33153	9.57101	100
165	1326	1768	11	180	0.19	0.44875	0.07411	100
166	1291	357	11	180	0.19	0.28184	0.91437	100
168	1930	1503	11	180	0.19	1.48629	1.53572	100
185	1827	1949	11	180	0.19	-0.2467	-0.16734	100
186	1077	558	11	180	0.19	-0.72183	0.12384	100
206	252	1558	11	180	0.19	-0.24498	-0.7303	100
226	1127	54	11	180	0.19	-0.33215	-0.51936	100
227	1626	50	11	180	0.19	1.71784	3.20489	100
228	1778	1945	11	180	0.19	2.62823	7.90803	100
229	1856	420	11	180	0.19	1.47298	2.40451	100
256	1958	932	11	180	0.19	0.20356	1.29222	100
280	466	593	11	180	0.19	1.71405	3.28203	100
281	1657	1546	11	180	0.19	1.69493	3.16051	100
282	1178	113	11	180	0.19	1.14504	1.99402	100
296	274	391	11	180	0.19	-0.27711	-0.79675	100
11	1540	1796	12	180	0.25	0.30578	0.415	100
18	1626	815	12	180	0.25	0.13226	-0.74375	100
19	1294	855	12	180	0.25	-0.04922	-0.53738	100
24	1995	285	12	180	0.25	1.89749	6.65267	100
36	18	1353	12	180	0.25	-0.05218	-0.61712	100
37	588	838	12	180	0.25	0.331	-0.45679	100
38	1467	84	12	180	0.25	0.9526	1.62216	100
45	340	1527	12	180	0.25	-0.0991	-0.86137	100
48	1690	1203	12	180	0.25	1.38237	4.87859	100
50	1270	1864	12	180	0.25	0.43214	-0.04936	100
66	2004	1647	12	180	0.25	-0.4288	-0.19031	100
67	1303	1647	12	180	0.25	0.04126	-0.64823	100
68	1033	528	12	180	0.25	2.27732	10.5458	100
80	557	1034	12	180	0.25	2.01798	8.00412	100
81	702	321	12	180	0.25	0.52631	0.5492	100
94	321	718	12	180	0.25	0.30743	-0.36566	100
106	1464	921	12	180	0.25	0.3536	0.82959	100
109	290	839	12	180	0.25	0.39001	-0.0694	100
110	383	716	12	180	0.25	0.25584	-0.76219	100
112	1667	75	12	180	0.25	2.44625	7.27615	100
113	1787	1730	12	180	0.25	0.75277	1.68316	100
142	446	739	12	180	0.25	-0.38913	-0.46435	100
143	719	205	12	180	0.25	-0.37608	-0.60721	100
147	1048	1703	12	180	0.25	0.81721	0.71625	100
164	1389	33	12	180	0.25	1.7597	3.11324	100
167	1044	558	12	180	0.25	0.44826	-0.55103	100
169	1269	1137	12	180	0.25	0.23476	-0.87352	100
184	1666	428	12	180	0.25	2.9842	9.83852	100
187	439	2016	12	180	0.25	0.04445	-0.53404	100
188	1114	21	12	180	0.25	1.95662	3.50567	100
207	90	1195	12	180	0.25	1.15759	1.95065	100
230	661	626	12	180	0.25	-0.0809	-0.60775	100
254	816	482	12	180	0.25	2.98605	10.8533	100
255	1533	573	12	180	0.25	1.79147	2.91114	100
283	1899	889	12	180	0.25	1.38138	1.31078	100
297	1977	266	12	180	0.25	3.41808	14.4759	100
6	977	807	13	180	0.31	0.78159	1.45124	100
17	1859	356	13	180	0.31	-0.14477	-0.8269	100
32	886	852	13	180	0.31	-0.0267	-0.8742	100
75	909	1653	13	180	0.31	-0.08841	-0.70956	100
76	956	100	13	180	0.31	0.46519	1.01264	100
77	1228	857	13	180	0.31	-0.21884	-0.71994	100
99	263	1051	13	180	0.31	1.02869	0.99162	100
115	465	1781	13	180	0.31	-0.29846	-0.7097	100
116	147	1013	13	180	0.31	-0.30234	-0.44146	100
124	1226	642	13	180	0.31	0.28651	0.51632	100
148	573	594	13	180	0.31	-0.08866	-0.84866	100
149	1145	1920	13	180	0.31	2.86585	17.2	100
170	1656	645	13	180	0.31	1.10854	1.08176	100
171	1234	60	13	180	0.31	0.04911	-0.82311	100
182	1696	1509	13	180	0.31	1.78516	6.52252	100
183	888	341	13	180	0.31	1.68208	5.23788	100
205	563	1172	13	180	0.31	-0.22876	0.09863	100
220	883	1455	13	180	0.31	1.03018	1.03472	100
221	1416	1140	13	180	0.31	1.58262	6.27798	100
222	632	1188	13	180	0.31	-0.54636	-0.34075	100
223	1842	252	13	180	0.31	0.9232	1.38047	100
251	1075	1111	13	180	0.31	2.33631	5.19385	100
252	1217	826	13	180	0.31	0.45027	-0.37232	100
253	1412	1104	13	180	0.31	0.15657	-0.67857	100
277	520	235	13	180	0.31	1.70907	2.44678	100
298	1287	380	13	180	0.31	1.36548	2.58899	100
299	985	990	13	180	0.31	-1.05304	0.77761	100
300	459	1434	13	180	0.31	3.07805	13.1052	100
7	452	916	14	180	0.39	0.0699	-1.01258	100
20	758	1085	14	180	0.39	0.09723	-0.77663	100
95	574	1397	14	180	0.39	0.21744	-0.22838	100
97	673	1902	14	180	0.39	1.49939	6.02919	100
105	48	1969	14	180	0.39	-0.12072	-0.5588	100
126	652	279	14	180	0.39	-0.11862	-0.67423	100
150	912	1924	14	180	0.39	0.08816	-0.84239	100
173	245	1773	14	180	0.39	-0.05237	-0.93532	100
174	314	153	14	180	0.39	-0.39865	-0.43394	100
200	1218	33	14	180	0.39	-0.1343	-0.41014	100
201	1158	628	14	180	0.39	-0.41665	-0.86499	100
204	275	125	14	180	0.39	-0.30201	-0.73387	100
249	1552	1459	14	180	0.39	0.16932	-0.59108	100
259	1298	1005	14	180	0.39	0.7245	0.0595	100
284	1357	1661	14	180	0.39	2.46826	7.12638	100
14	1251	1625	15	180	0.48	-0.16297	-0.72998	100
57	1347	69	15	180	0.48	0.01579	-0.95618	100
58	1637	341	15	180	0.48	-0.26257	-0.75849	100
59	1643	1005	15	180	0.48	-0.61167	-0.05646	100
74	759	1377	15	180	0.48	0.28792	-0.79458	100
96	1759	1665	15	180	0.48	1.56215	3.08238	100
121	281	630	15	180	0.48	-0.26528	-0.57555	100
125	1861	92	15	180	0.48	1.72494	5.24265	100
127	1552	656	15	180	0.48	-0.16085	-0.36729	100
151	930	843	15	180	0.48	0.28644	-0.12656	100
152	1019	1599	15	180	0.48	0.7072	1.80597	100
172	1373	1200	15	180	0.48	1.82562	7.88415	100
175	425	941	15	180	0.48	-0.51572	-0.38161	100
197	795	538	15	180	0.48	0.56142	0.82012	100
198	1812	551	15	180	0.48	0.77343	1.94789	100
199	1106	1742	15	180	0.48	2.14268	5.00006	100
203	1153	1338	15	180	0.48	-0.17659	-0.98859	100
219	1343	789	15	180	0.48	-0.06025	-0.77123	100
250	1143	114	15	180	0.48	1.77929	3.67003	100
258	855	119	15	180	0.48	-0.42644	-0.46617	100
285	1339	983	15	180	0.48	1.95118	3.70722	100
69	1099	792	16	180	0.58	0.47492	-0.47328	100
90	1233	368	16	180	0.58	-0.07201	-0.66485	100
114	1332	707	16	180	0.58	-0.18613	-0.84533	100
128	830	1865	16	180	0.58	-0.12866	-0.87674	100
129	1309	1133	16	180	0.58	1.47064	5.87484	100
176	1268	580	16	180	0.58	0.80289	1.171	100
177	833	622	16	180	0.58	0.49607	-0.36547	100
178	508	854	16	180	0.58	-0.05319	-0.80337	100
179	1318	824	16	180	0.58	-0.23314	-0.83851	100
180	490	1072	16	180	0.58	0.66487	-0.36271	100
181	288	1242	16	180	0.58	1.58607	1.95689	100
202	674	770	16	180	0.58	-0.20365	-0.62864	100
218	1058	756	16	180	0.58	-0.21201	-0.79578	100
13	730	432	17	180	0.7	-0.32663	-0.55366	100
39	1713	541	17	180	0.7	-0.38098	-0.86862	100
46	1210	485	17	180	0.7	1.5858	4.19147	100
89	1164	1385	17	180	0.7	-0.51861	-0.61742	100
117	194	1093	17	180	0.7	-0.22049	-1.06307	100
153	1778	989	17	180	0.7	0.43601	0.7736	100
154	1558	724	17	180	0.7	1.30208	1.55653	100
232	1580	1666	17	180	0.7	0.89497	3.33042	100
276	814	1528	17	180	0.7	1.62666	2.37951	100
295	1152	2029	17	180	0.7	1.11229	3.97036	100
78	1017	692	18	180	0.83	-0.24929	-0.98977	100
88	1936	820	18	180	0.83	-0.41747	-0.58941	100
231	884	170	18	180	0.83	1.20384	1.81424	100
274	940	1177	18	180	0.83	2.39922	6.75447	100
275	1083	516	18	180	0.83	0.48928	3.06794	100
286	1515	115	18	180	0.83	1.38865	6.87186	100
56	1827	783	19	180	0.97	0.04478	-1.11355	100
155	351	1752	19	180	0.97	-0.23021	-1.1214	100
224	1791	1474	19	180	0.97	-0.22874	-0.66082	100
225	462	183	19	180	0.97	1.53334	2.75488	100
257	1117	1948	19	180	0.97	-0.08489	-0.05236	100
278	660	1057	19	180	0.97	2.37973	9.079	100
279	1781	1432	19	180	0.97	1.31775	1.53636	100
330	125	312	20	180	1.13	1.20715	0.93028	100
311	1139	1199	21	180	1.31	0.08872	-1.01585	100
318	1369	208	21	180	1.31	1.92879	7.96975	100
323	1670	1434	21	180	1.31	0.56	2.7888	100
313	1418	1589	22	180	1.51	1.10906	3.83201	100
314	776	421	22	180	1.51	-0.50653	-0.02492	100
312	1119	500	23	180	1.73	0.97966	0.85471	100
317	274	1824	23	180	1.73	0.31967	-0.68956	100
319	203	185	24	180	1.96	1.22586	4.15883	100
326	1491	735	24	180	1.96	1.46095	2.16581	100
315	440	1836	25	180	2.22	1.01254	4.30555	100
316	1592	138	25	180	2.22	1.8918	6.4834	100
320	737	1788	25	180	2.22	1.81406	3.88284	100
327	1521	1478	26	180	2.49	1.8719	6.1403	100
322	1256	1291	27	180	2.79	1.45062	2.11069	100
325	1986	1052	27	180	2.79	0.71162	0.09281	100
321	1140	735	28	180	3.11	0.62827	-0.27799	100
329	1171	53	28	180	3.11	0.24617	0.09006	100
324	1814	1110	29	180	3.46	1.18055	1.10847	100
328	2005	97	29	180	3.46	1.43016	1.79159	100
331	1385	773	31	180	4.22	0.3471	-0.72478	100
1	1722	853	10	360	0.14	0.27891	-0.77013	100
2	982	490	10	360	0.14	-0.18567	-0.45827	100
3	1190	146	10	360	0.14	1.60064	6.4847	100
4	753	1159	10	360	0.14	-0.2981	-0.63998	100
7	191	930	10	360	0.14	0.05413	-0.65778	100
8	1929	261	10	360	0.14	-0.04092	-0.33628	100
14	360	467	10	360	0.14	-0.19947	-0.77881	100
18	376	55	10	360	0.14	-0.17047	-0.02255	100
21	1901	2009	10	360	0.14	3.9295	25.7729	100
22	61	1627	10	360	0.14	0.1781	-0.29738	100
23	1059	1997	10	360	0.14	-0.26274	-0.78954	100
28	698	1845	10	360	0.14	-0.25396	-0.74609	100
29	713	1662	10	360	0.14	-0.00711	-0.7993	100
30	675	263	10	360	0.14	-0.40517	-0.49764	100
34	1898	571	10	360	0.14	0.49447	0.78837	100
35	1338	402	10	360	0.14	0.48575	0.64383	100
36	1364	1749	10	360	0.14	1.05916	2.00472	100
37	1998	1650	10	360	0.14	1.76474	6.56794	100
38	1948	1526	10	360	0.14	1.4905	3.37426	100
39	841	1460	10	360	0.14	0.49433	-0.81553	100
40	645	1349	10	360	0.14	-0.16724	-0.97517	100
42	1460	1149	10	360	0.14	0.41895	0.52959	100
49	672	1676	10	360	0.14	0.12083	0.53431	100
50	335	1371	10	360	0.14	-0.51919	-0.06804	100
51	887	1263	10	360	0.14	0.31703	0.68216	100
52	242	319	10	360	0.14	0.69072	-0.09705	100
66	1583	583	10	360	0.14	0.46594	-0.01816	100
67	620	261	10	360	0.14	1.55169	8.59454	100
68	122	974	10	360	0.14	-0.19698	-0.46097	100
76	67	154	10	360	0.14	-0.16332	-0.62431	100
77	493	651	10	360	0.14	0.77237	0.88543	100
87	669	1774	10	360	0.14	2.70903	9.49457	100
88	1278	1668	10	360	0.14	1.48878	2.18499	100
89	1157	1568	10	360	0.14	0.25505	0.11324	100
90	1473	1423	10	360	0.14	1.15592	3.14823	100
91	63	1070	10	360	0.14	0.01548	-0.64719	100
92	403	284	10	360	0.14	0.35468	-0.32711	100
103	1876	1772	10	360	0.14	0.05494	-0.271	100
104	1529	1177	10	360	0.14	-0.38244	0.88996	100
123	1577	410	10	360	0.14	1.44277	2.45191	100
124	266	392	10	360	0.14	-0.62495	0.14469	100
125	161	840	10	360	0.14	0.31597	-0.31903	100
126	606	1899	10	360	0.14	0.01676	1.1118	100
127	1806	252	10	360	0.14	2.72723	16.0402	100
128	361	21	10	360	0.14	1.77724	6.63608	100
129	1983	748	10	360	0.14	0.01581	0.72375	100
130	1421	539	10	360	0.14	2.08714	4.76343	100
131	348	602	10	360	0.14	-0.49302	-0.27965	100
132	677	1987	10	360	0.14	-0.67457	0.15923	100
148	1468	380	10	360	0.14	-0.4901	0.26687	100
149	790	328	10	360	0.14	1.92342	8.68228	100
150	1365	404	10	360	0.14	0.48853	-0.47587	100
151	1119	57	10	360	0.14	-0.2702	-0.15586	100
152	430	1049	10	360	0.14	0.07918	-0.31805	100
153	1251	507	10	360	0.14	-0.42956	0.22081	100
154	320	1047	10	360	0.14	1.4326	2.04998	100
155	923	1802	10	360	0.14	1.70677	3.32285	100
156	1016	1232	10	360	0.14	-0.70995	-0.01772	100
157	784	1688	10	360	0.14	0.13252	-0.04694	100
158	1063	1628	10	360	0.14	-0.57879	0.0893	100
176	922	119	10	360	0.14	-0.47345	-0.49775	100
177	120	804	10	360	0.14	-0.25136	-0.28486	100
178	1902	1261	10	360	0.14	2.39503	6.95812	100
179	460	534	10	360	0.14	-0.15129	-0.43004	100
180	132	54	10	360	0.14	-0.07693	-0.69077	100
181	925	1683	10	360	0.14	0.13799	0.20356	100
182	1253	2032	10	360	0.14	0.24137	-0.53671	100
183	1677	463	10	360	0.14	0.29085	1.46416	100
195	648	68	10	360	0.14	-0.46267	0.59998	100
196	411	1937	10	360	0.14	1.29871	1.02526	100
197	154	483	10	360	0.14	0.01465	-0.23311	100
198	2024	1284	10	360	0.14	0.06967	0.23901	100
199	1208	688	10	360	0.14	0.029	-0.18633	100
200	133	683	10	360	0.14	2.70049	7.62957	100
201	1421	681	10	360	0.14	-0.21112	-0.44038	100
202	614	550	10	360	0.14	2.95948	11.7168	100
203	361	1387	10	360	0.14	-0.29676	-0.16957	100
204	244	1486	10	360	0.14	1.89585	8.43974	100
205	1039	1521	10	360	0.14	0.51942	0.02253	100
206	1032	1887	10	360	0.14	0.07666	-0.12366	100
207	1527	453	10	360	0.14	0.28864	-0.01573	100
217	1865	561	10	360	0.14	0.21426	0.31768	100
218	1868	240	10	360	0.14	-0.0215	-0.41687	100
219	1085	418	10	360	0.14	0.87904	1.77643	100
220	1847	421	10	360	0.14	2.09095	4.84046	100
221	2021	526	10	360	0.14	-0.71992	0.41292	100
222	851	563	10	360	0.14	2.22598	4.38781	100
223	75	770	10	360	0.14	-0.0708	-0.47736	100
224	299	1835	10	360	0.14	0.51763	0.99828	100
225	1463	211	10	360	0.14	2.45392	6.90896	100
226	1867	1476	10	360	0.14	2.55623	13.8669	100
227	248	1557	10	360	0.14	0.90253	0.05448	100
238	1806	1787	10	360	0.14	2.16637	6.72731	100
239	179	1633	10	360	0.14	1.3373	1.56902	100
240	786	1754	10	360	0.14	0.39048	0.88668	100
241	1620	1559	10	360	0.14	3.45092	17.1368	100
242	1533	1905	10	360	0.14	0.55712	3.35706	100
243	408	33	10	360	0.14	0.11064	-0.83251	100
244	1767	450	10	360	0.14	2.06362	5.05334	100
245	192	812	10	360	0.14	-0.92854	0.22082	100
253	154	980	10	360	0.14	0.93242	1.64883	100
254	1524	946	10	360	0.14	-0.08594	0.06314	100
255	1687	1146	10	360	0.14	0.52867	0.21391	100
256	752	1568	10	360	0.14	-0.02956	-0.16355	100
257	462	1546	10	360	0.14	-0.58818	-0.2247	100
258	309	1149	10	360	0.14	-0.35048	0.08908	100
259	2022	1869	10	360	0.14	-0.15695	1.23361	100
260	559	595	10	360	0.14	0.63778	-0.25023	100
261	775	643	10	360	0.14	0.36169	0.71184	100
262	362	271	10	360	0.14	0.25543	-0.56172	100
263	562	1284	10	360	0.14	-0.70272	-0.32815	100
264	1925	1243	10	360	0.14	-0.33704	-0.19979	100
265	1082	1348	10	360	0.14	1.18696	2.32393	100
266	1609	117	10	360	0.14	2.65609	7.96132	100
267	756	108	10	360	0.14	0.01831	1.4714	100
268	1206	1219	10	360	0.14	0.31666	0.1827	100
277	1335	1190	10	360	0.14	0.75249	2.77091	100
278	1919	702	10	360	0.14	0.43717	1.1623	100
279	758	683	10	360	0.14	0.37668	-0.14201	100
280	2015	622	10	360	0.14	2.2785	7.15801	100
281	1618	618	10	360	0.14	2.41446	7.08917	100
282	421	490	10	360	0.14	0.17826	-0.07828	100
283	1814	336	10	360	0.14	1.17826	0.6091	100
284	384	237	10	360	0.14	-0.84457	0.13178	100
285	1961	211	10	360	0.14	0.03053	-0.32347	100
286	1662	202	10	360	0.14	1.68732	3.24948	100
287	1463	145	10	360	0.14	1.19901	2.18572	100
288	686	1328	10	360	0.14	-0.38332	0.3437	100
289	1558	69	10	360	0.14	0.38417	1.0462	100
290	898	1805	10	360	0.14	1.47567	1.18181	100
291	578	1956	10	360	0.14	1.09459	3.56564	100
292	1869	1834	10	360	0.14	0.78609	3.02128	100
293	1123	1409	10	360	0.14	1.0614	3.1438	100
9	1856	1169	11	360	0.19	-0.11444	-0.26162	100
11	601	1321	11	360	0.19	-0.06616	-0.77809	100
17	1870	1962	11	360	0.19	-0.14578	-0.58427	100
19	552	1037	11	360	0.19	0.12786	-0.95384	100
20	1924	1506	11	360	0.19	4.56647	32.2529	100
24	1780	1793	11	360	0.19	0.39226	-0.17609	100
31	1922	113	11	360	0.19	0.47505	-0.6644	100
43	1719	730	11	360	0.19	0.80906	0.57368	100
46	84	1199	11	360	0.19	0.0208	-0.91364	100
48	295	1069	11	360	0.19	0.30474	0.31345	100
60	172	1385	11	360	0.19	0.44491	-0.39008	100
61	863	1778	11	360	0.19	-0.43021	-0.5497	100
62	1772	1947	11	360	0.19	-0.25573	-0.78695	100
71	1631	1765	11	360	0.19	-0.20962	-0.41565	100
72	1574	344	11	360	0.19	-0.13918	-0.83359	100
74	732	717	11	360	0.19	0.24305	-0.07881	100
82	91	1879	11	360	0.19	-0.0954	-0.94138	100
83	457	1627	11	360	0.19	-0.17033	-0.63734	100
97	460	596	11	360	0.19	-0.19971	-0.72256	100
109	341	1590	11	360	0.19	-0.26455	-0.4897	100
139	628	1192	11	360	0.19	1.50557	1.90115	100
140	1320	1771	11	360	0.19	0.42318	-0.32601	100
161	559	1176	11	360	0.19	0.43897	0.35495	100
193	1013	1560	11	360	0.19	-0.33982	-0.59938	100
194	1042	1706	11	360	0.19	1.05904	0.58074	100
213	1461	88	11	360	0.19	1.88491	3.74435	100
234	1291	888	11	360	0.19	1.44224	1.40842	100
235	637	1889	11	360	0.19	-0.21923	-0.6254	100
249	1192	238	11	360	0.19	1.32873	3.27172	100
250	290	1536	11	360	0.19	1.09043	1.45178	100
272	1753	1326	11	360	0.19	3.6339	16.6284	100
273	1971	944	11	360	0.19	1.03107	1.88887	100
274	1534	1798	11	360	0.19	3.0968	12.2131	100
6	201	1741	12	360	0.25	-0.29402	-0.78268	100
10	713	207	12	360	0.25	0.49974	0.40345	100
12	696	323	12	360	0.25	0.58475	0.79988	100
15	334	1529	12	360	0.25	-0.07546	-0.85394	100
47	1288	857	12	360	0.25	1.09382	2.51662	100
63	1015	1604	12	360	0.25	-0.03804	-0.85604	100
73	338	332	12	360	0.25	-0.497	-0.36098	100
81	655	629	12	360	0.25	0.27506	1.36266	100
98	677	1816	12	360	0.25	-0.44672	-0.23111	100
110	1527	576	12	360	0.25	1.84484	3.34493	100
111	1442	632	12	360	0.25	0.37258	0.32841	100
112	1890	1412	12	360	0.25	-0.12804	-0.66442	100
133	264	298	12	360	0.25	0.48811	0.32585	100
134	284	841	12	360	0.25	0.95467	1.85597	100
135	1458	924	12	360	0.25	0.42805	0.92651	100
136	930	1266	12	360	0.25	0.20148	-0.06912	100
137	1542	1408	12	360	0.25	3.87301	20.7991	100
138	903	1656	12	360	0.25	2.24759	5.00218	100
159	752	1333	12	360	0.25	2.34543	6.18802	100
160	1894	891	12	360	0.25	1.32037	1.13621	100
162	419	591	12	360	0.25	1.36107	1.48796	100
173	1222	859	12	360	0.25	0.22145	-0.84125	100
174	1649	647	12	360	0.25	2.66176	11.0506	100
175	1661	78	12	360	0.25	2.50859	7.81645	100
191	582	841	12	360	0.25	-0.28692	-0.59046	100
192	1236	190	12	360	0.25	1.40533	1.51073	100
214	1265	66	12	360	0.25	3.24444	12.8596	100
215	1836	254	12	360	0.25	0.38412	-0.32906	100
233	115	1816	12	360	0.25	-0.28592	-0.69926	100
248	1030	530	12	360	0.25	1.67278	5.07398	100
251	1567	1560	12	360	0.25	2.7276	7.99915	100
271	522	1416	12	360	0.25	-0.03573	-0.47222	100
0	1494	62	13	360	0.31	2.07632	11.5231	100
5	971	810	13	360	0.31	1.07236	1.9213	100
25	1638	1008	13	360	0.31	-0.21783	-0.96152	100
26	142	1013	13	360	0.31	0.02986	-0.88743	100
58	1151	630	13	360	0.31	0.4237	-0.61536	100
59	417	944	13	360	0.31	-0.17593	-0.97604	100
69	1073	1884	13	360	0.31	0.03363	-0.35004	100
93	1107	1334	13	360	0.31	-0.59102	0.0911	100
94	950	102	13	360	0.31	1.91214	11.985	100
95	1139	1923	13	360	0.31	4.12696	26.0509	100
99	1854	359	13	360	0.31	-0.00325	-0.27333	100
115	1220	644	13	360	0.31	0.13642	0.23659	100
116	981	992	13	360	0.31	0.36388	-0.33873	100
117	377	719	13	360	0.31	0.07837	-0.15109	100
118	1619	817	13	360	0.31	0.4311	-0.02172	100
163	440	743	13	360	0.31	-0.41706	-0.47147	100
164	1383	37	13	360	0.31	1.09839	2.33273	100
170	1405	1106	13	360	0.31	0.77271	-0.13232	100
171	210	732	13	360	0.31	1.81697	2.95976	100
172	363	117	13	360	0.31	1.65244	3.711	100
190	329	962	13	360	0.31	1.81391	3.95776	100
210	455	1440	13	360	0.31	-0.73116	0.43387	100
211	273	1607	13	360	0.31	0.03363	-0.58585	100
229	1658	1499	13	360	0.31	1.53031	2.42135	100
246	1547	1460	13	360	0.31	0.05473	-1.05291	100
247	259	1054	13	360	0.31	0.40866	-0.07125	100
275	1729	361	13	360	0.31	0.38406	-0.01272	100
276	877	1458	13	360	0.31	0.99565	0.87691	100
13	647	281	14	360	0.39	-0.0303	-0.48399	100
54	42	1971	14	360	0.39	0.33663	-0.00855	100
55	753	1087	14	360	0.39	4.06667	20.0772	100
75	1856	94	14	360	0.39	1.24994	2.55644	100
84	1807	554	14	360	0.39	1.03999	3.04443	100
106	788	541	14	360	0.39	0.66301	1.42088	100
121	668	1905	14	360	0.39	-0.1056	-0.75189	100
141	568	1400	14	360	0.39	0.38613	-0.46354	100
142	906	1927	14	360	0.39	0.31974	0.31362	100
145	1587	1453	14	360	0.39	-0.20831	-0.80243	100
146	1159	663	14	360	0.39	0.03685	-1.00494	100
167	1560	1766	14	360	0.39	0.18479	-0.25782	100
209	1451	1967	14	360	0.39	4.00858	21.7721	100
237	1631	343	14	360	0.39	1.62904	2.26346	100
270	948	956	14	360	0.39	2.42203	5.9351	100
16	1341	72	15	360	0.48	-0.32181	-0.60937	100
45	276	632	15	360	0.48	1.64644	5.36534	100
56	1147	1340	15	360	0.48	0.31302	-0.01713	100
57	537	393	15	360	0.48	0.8311	3.13986	100
96	1100	1745	15	360	0.48	3.36017	24.9915	100
105	1367	1203	15	360	0.48	0.8126	3.03921	100
107	1754	1668	15	360	0.48	0.61963	0.86023	100
119	1333	986	15	360	0.48	-0.05631	-0.11546	100
120	1137	117	15	360	0.48	2.19269	6.90988	100
143	305	153	15	360	0.48	-0.40158	-0.50222	100
144	1305	1135	15	360	0.48	0.07493	-0.68501	100
165	1312	826	15	360	0.48	0.16271	-0.76499	100
166	849	122	15	360	0.48	2.16117	6.7616	100
184	1337	791	15	360	0.48	0.21625	-0.52543	100
188	1669	1677	15	360	0.48	2.15761	4.41087	100
189	535	919	15	360	0.48	0.73289	1.35417	100
228	1405	363	15	360	0.48	1.27433	6.05093	100
236	1353	1663	15	360	0.48	2.50116	6.75656	100
269	297	213	15	360	0.48	2.32266	6.0524	100
27	1052	758	16	360	0.58	-0.29147	-0.6409	100
32	1294	1009	16	360	0.58	0.00706	0.68307	100
44	482	1074	16	360	0.58	-0.00496	-0.94451	100
80	1093	795	16	360	0.58	2.22785	4.96651	100
85	890	413	16	360	0.58	2.91004	12.1951	100
86	809	1529	16	360	0.58	-0.33791	-0.68833	100
122	1043	1144	16	360	0.58	0.06727	-0.79028	100
147	1721	587	16	360	0.58	0.14522	0.24555	100
168	1327	710	16	360	0.58	-0.20858	-0.77724	100
208	924	845	16	360	0.58	4.44127	25.4224	100
216	362	305	16	360	0.58	3.30401	15.5248	100
232	282	1245	16	360	0.58	1.80926	2.81523	100
33	188	1095	17	360	0.7	0.0105	-0.51776	100
41	827	623	17	360	0.7	0.62387	-0.14754	100
53	1204	488	17	360	0.7	1.60662	4.47145	100
70	249	426	17	360	0.7	0.01259	-0.88265	100
78	1164	1289	17	360	0.7	0.11275	-0.78794	100
79	500	854	17	360	0.7	-0.51599	-0.37143	100
100	1262	582	17	360	0.7	0.71404	1.45722	100
101	1324	466	17	360	0.7	1.5637	10.0313	100
102	1247	1627	17	360	0.7	1.21955	5.52054	100
114	458	1174	17	360	0.7	2.05725	4.93335	100
169	1772	991	17	360	0.7	0.37306	0.56386	100
185	1507	118	17	360	0.7	3.94459	24.7309	100
186	848	233	17	360	0.7	2.60394	8.92451	100
231	1112	1952	17	360	0.7	0.34472	0.06315	100
64	1012	695	18	360	0.83	-0.10648	-1.14952	100
65	1778	1433	18	360	0.83	-0.45505	-0.34686	100
113	878	173	18	360	0.83	0.01747	-0.63004	100
187	1709	545	18	360	0.83	1.61078	2.06289	100
230	1786	1476	18	360	0.83	-0.55002	-0.41539	100
252	1927	823	18	360	0.83	2.80289	10.1652	100
108	345	1755	19	360	0.97	-0.12347	-1.07714	100
212	457	186	19	360	0.97	1.66628	3.33353	100
302	612	1016	20	360	1.13	2.62153	8.89119	100
305	414	1586	20	360	1.13	1.07598	2.80544	100
316	119	318	20	360	1.13	2.21121	5.34991	100
317	656	1059	20	360	1.13	1.8598	4.26021	100
294	769	424	21	360	1.31	-0.39131	-0.28435	100
300	1363	211	21	360	1.31	1.93489	8.69119	100
308	1665	1437	21	360	1.31	0.57165	2.41943	100
313	632	1267	21	360	1.31	1.58958	6.53427	100
304	1071	1387	22	360	1.51	1.38477	1.48587	100
315	1364	1967	22	360	1.51	1.33057	1.69623	100
307	269	1826	23	360	1.73	0.5039	-0.18078	100
312	1113	503	23	360	1.73	0.8036	1.57972	100
299	197	188	24	360	1.96	1.6282	5.52776	100
306	201	542	24	360	1.96	0.52487	-0.27435	100
310	1485	737	24	360	1.96	1.51011	2.44759	100
296	434	1839	25	360	2.22	1.37534	7.07542	100
298	1586	140	25	360	2.22	1.67922	5.23987	100
301	732	1791	25	360	2.22	2.09819	5.55936	100
311	1514	1480	25	360	2.22	-0.31439	-0.59933	100
295	1980	1055	26	360	2.49	-0.07823	-0.93357	100
303	1133	737	28	360	3.11	0.71495	0.12626	100
297	1381	777	29	360	3.46	0.37368	-0.86149	100
309	1164	56	29	360	3.46	0.20082	-0.41713	100
314	2001	98	29	360	3.46	1.32443	1.60184	100
318	1809	1113	30	360	3.83	1.13055	1.06124	100
319	602	653	47	360	14.72	-0.1879	0.22498	100
