# Supplementary material for: Dynamic self-assembly of compartmentalized DNA nanotubes
Source: Nat Commun. 2021 Jun 11;12:3557. doi: 10.1038/s41467-021-23850-1 (PMC8196065; doi:10.1038/s41467-021-23850-1)
Supplement: Supplementary file 8 — Source Data [file 41467_2021_23850_MOESM8_ESM.zip › sourceData/figure2/fig2f_two-tile_d1_final_data.xlsx]

## Sheet: Sheet1
	Time	droplet number	radius (um)	volume (pL)	skew	kurtosis
0	0	1	0.32	0.00014	-0.06948	-1.0389
1	60	1	0.32	0.00014	0.57849	0.06893
2	180	1	0.32	0.00014	1.81437	4.77483
3	360	1	0.32	0.00014	2.74774	10.2311
4	1440	1	0.32	0.00014	2.68625	9.89778
