# Supplementary material for: Dynamic self-assembly of compartmentalized DNA nanotubes
Source: Nat Commun. 2021 Jun 11;12:3557. doi: 10.1038/s41467-021-23850-1 (PMC8196065; doi:10.1038/s41467-021-23850-1)
Supplement: Supplementary file 8 — Source Data [file 41467_2021_23850_MOESM8_ESM.zip › sourceData/figure3/fig3b_twotile_50nM_finalData.xlsx]

## Sheet: Sheet1
droplet number	X (pixels)	Y (pixels)	Radius (pixels)	Time	Volume (pL)	skew	kurtosis	two-tile
0	804	1649	15	0	0.48	-0.03241	-0.94002	50
1	688	1417	14	0	0.39	-0.17308	-0.92328	50
2	1156	1036	13	0	0.31	-0.12036	-0.90354	50
3	1461	1573	14	0	0.39	-0.18778	-0.95003	50
4	1507	316	15	0	0.48	-0.16632	-0.97818	50
5	1153	428	18	0	0.83	-0.20951	-1.03318	50
6	837	1726	13	0	0.31	-0.13863	-0.87648	50
7	1334	747	16	0	0.58	-0.13656	-1.01153	50
8	1493	1874	12	0	0.25	-0.03728	-0.91174	50
9	1625	967	19	0	0.97	-0.16471	-1.06628	50
10	97	1483	15	0	0.48	-0.14716	-0.90966	50
11	76	1414	16	0	0.58	-0.22253	-0.80837	50
12	1859	1011	21	0	1.31	-0.20334	-0.96256	50
13	903	468	16	0	0.58	-0.10849	-1.03288	50
14	1995	183	12	0	0.25	-0.14291	-0.86435	50
15	1444	1147	12	0	0.25	-0.02541	-1.0477	50
16	1227	955	17	0	0.7	-0.18865	-1.14723	50
17	456	1129	19	0	0.97	-0.11524	-1.0954	50
18	1570	34	12	0	0.25	-0.04573	-0.82716	50
19	851	676	16	0	0.58	-0.04471	-1.04767	50
20	2005	593	18	0	0.83	-0.16815	-0.98175	50
21	179	1825	12	0	0.25	-0.15362	-0.57704	50
22	1326	1791	12	0	0.25	-0.05212	-0.99429	50
23	732	711	18	0	0.83	-0.14691	-1.003	50
24	219	1698	17	0	0.7	-0.11177	-0.87762	50
25	1687	1751	12	0	0.25	-0.12033	-0.77414	50
26	929	1628	14	0	0.39	-0.21086	-0.7707	50
27	1177	555	14	0	0.39	-0.13859	-1.08498	50
28	469	92	18	0	0.83	-0.14619	-0.94741	50
29	975	1652	12	0	0.25	-0.13676	-0.70749	50
30	23	73	19	0	0.97	-0.1792	-0.83237	50
31	292	724	19	0	0.97	-0.20845	-0.98879	50
32	1585	888	17	0	0.7	-0.13349	-1.0502	50
33	917	924	17	0	0.7	-0.12783	-0.97355	50
34	1078	1977	18	0	0.83	-0.21003	-0.8238	50
35	1752	835	15	0	0.48	-0.1588	-0.93408	50
36	1930	1970	12	0	0.25	-0.12351	-0.73922	50
37	1372	151	21	0	1.31	-0.21849	-0.97742	50
38	658	1671	13	0	0.31	-0.02908	-0.867	50
39	1877	698	13	0	0.31	-0.09711	-0.91123	50
40	783	686	12	0	0.25	-0.14293	-0.88353	50
41	143	944	18	0	0.83	-0.16018	-0.93938	50
42	411	1232	15	0	0.48	-0.22465	-0.91956	50
43	545	1564	15	0	0.48	-0.12436	-1.03497	50
44	1544	537	12	0	0.25	0.02976	-0.88493	50
45	1328	1647	12	0	0.25	-0.11416	-0.68013	50
46	1753	1800	14	0	0.39	-0.17351	-0.74771	50
47	1381	1427	17	0	0.7	-0.12432	-0.92321	50
48	1855	1201	15	0	0.48	-0.12338	-1.04696	50
49	1795	576	17	0	0.7	-0.19954	-1.02383	50
51	969	1522	13	0	0.31	-0.15038	-0.96625	50
52	265	1305	14	0	0.39	-0.17296	-0.79984	50
53	923	1769	15	0	0.48	-0.18458	-0.96785	50
54	1376	399	12	0	0.25	-0.04809	-0.8182	50
55	1905	1772	17	0	0.7	-0.18751	-0.79791	50
56	1553	752	15	0	0.48	-0.24056	-0.8098	50
57	417	1103	19	0	0.97	-0.19552	-1.02437	50
58	1248	1836	19	0	0.97	-0.23994	-0.89563	50
59	1654	1971	19	0	0.97	-0.1274	-1.06153	50
60	651	1965	18	0	0.83	-0.16713	-0.85728	50
61	1147	807	14	0	0.39	-0.10204	-0.99677	50
62	106	448	18	0	0.83	-0.18028	-0.97264	50
64	463	516	21	0	1.31	-0.21032	-0.97572	50
65	1363	625	16	0	0.58	-0.08956	-0.99441	50
66	1309	1715	17	0	0.7	-0.12467	-0.9728	50
67	1998	1980	18	0	0.83	-0.09458	-0.88004	50
68	715	1646	15	0	0.48	-0.2048	-0.90066	50
69	2032	1505	13	0	0.31	-0.16065	-0.93749	50
70	1073	2029	21	0	1.31	-0.12467	-0.95151	50
71	950	709	21	0	1.31	-0.17157	-0.92103	50
72	419	278	13	0	0.31	-0.11286	-0.91377	50
73	1732	1774	13	0	0.31	-0.31551	-0.76343	50
74	2010	494	18	0	0.83	-0.17817	-0.88004	50
75	1250	308	15	0	0.48	-0.1348	-0.99505	50
76	1148	1089	17	0	0.7	-0.18271	-0.89014	50
77	1410	397	12	0	0.25	-0.1239	-0.78331	50
78	1488	1726	19	0	0.97	-0.37096	-0.63557	50
79	453	1365	21	0	1.31	-0.14924	-1.02378	50
80	1390	597	15	0	0.48	-0.17503	-0.86308	50
81	774	1022	16	0	0.58	-0.09666	-1.07122	50
83	339	1108	12	0	0.25	-0.12913	-1.04788	50
84	1729	557	12	0	0.25	-0.18158	-0.88278	50
85	181	1569	15	0	0.48	0.28877	-0.42266	50
86	1583	713	12	0	0.25	-0.09179	-0.92725	50
88	625	1350	12	0	0.25	-0.16007	-0.67998	50
89	1535	1079	12	0	0.25	-0.14708	-0.88292	50
90	1919	1176	12	0	0.25	-0.24775	-0.59466	50
91	1657	577	21	0	1.31	-0.41085	-0.68532	50
92	1636	547	12	0	0.25	-0.05982	-0.89883	50
93	354	1586	23	0	1.73	-0.1237	-1.03684	50
94	1402	1775	27	0	2.79	-0.14716	-1.06866	50
95	646	1891	27	0	2.79	-0.12861	-1.01558	50
96	1709	1094	25	0	2.22	-0.18502	-1.05485	50
97	1407	815	30	0	3.83	-0.17912	-1.07159	50
98	1837	1294	22	0	1.51	-0.18289	-1.02782	50
99	540	1416	29	0	3.46	-0.1796	-1.05562	50
100	690	1491	26	0	2.49	-0.11457	-1.06848	50
101	1027	405	31	0	4.22	-0.2239	-1.06969	50
102	555	34	27	0	2.79	-0.19029	-1.03225	50
103	1760	309	24	0	1.96	-0.19736	-1.01432	50
104	1690	780	30	0	3.83	-0.23396	-1.06752	50
106	1889	939	29	0	3.46	-0.25564	-1.03192	50
107	230	140	31	0	4.22	-0.20209	-1.04235	50
108	1049	323	28	0	3.11	-0.18838	-1.02259	50
109	1234	1893	29	0	3.46	-0.15512	-1.03636	50
110	746	1252	26	0	2.49	-0.16288	-1.08138	50
111	652	1050	23	0	1.73	-0.20942	-0.99707	50
112	561	1948	27	0	2.79	-0.1444	-0.98728	50
113	1466	179	31	0	4.22	-0.15905	-1.04367	50
114	415	1395	23	0	1.73	-0.21661	-0.93412	50
115	95	969	23	0	1.73	-0.12294	-1.09061	50
116	686	1823	28	0	3.11	-0.12289	-1.05818	50
117	444	1592	24	0	1.96	-0.1814	-0.9759	50
118	479	1940	24	0	1.96	-0.1118	-0.93625	50
119	1757	1193	26	0	2.49	-0.14852	-0.79178	50
120	1998	1074	22	0	1.51	-0.17327	-0.80018	50
121	1891	342	28	0	3.11	-0.22879	-1.00778	50
122	623	1826	22	0	1.51	-0.16181	-0.98413	50
123	1828	1648	23	0	1.73	-0.11224	-1.02212	50
124	1555	1229	22	0	1.51	-0.17381	-0.92783	50
125	1525	928	31	0	4.22	-0.14405	-1.0678	50
126	591	548	23	0	1.73	-0.19205	-1.00308	50
127	1286	161	33	0	5.1	-0.20115	-1.05599	50
128	263	1050	37	0	7.18	-0.17018	-1.11296	50
129	937	1821	32	0	4.65	-0.16878	-1.03252	50
130	1395	235	36	0	6.62	-0.21737	-1.0818	50
131	506	1232	38	0	7.78	-0.17835	-1.1322	50
132	490	279	34	0	5.57	-0.21394	-1.07471	50
133	1702	893	38	0	7.78	-0.25584	-1.04997	50
134	594	1077	35	0	6.08	-0.13925	-1.09512	50
135	1646	644	38	0	7.78	-0.2283	-1.09145	50
136	178	1154	39	0	8.41	-0.17548	-1.10617	50
137	606	1994	32	0	4.65	-0.13493	-1.05242	50
138	1016	715	41	0	9.77	-0.21912	-1.03245	50
139	136	1606	49	0	16.68	-0.15864	-1.11502	50
140	1549	1356	47	0	14.72	-0.20078	-1.09357	50
141	1750	1517	50	0	17.73	-0.18347	-1.11439	50
142	1967	1135	44	0	12.08	-0.20438	-1.07899	50
143	1664	330	51	0	18.81	-0.28393	-1.02859	50
145	1554	1700	52	0	19.94	-0.19882	-1.12182	50
0	1552	752	16	15	0.58	0.12264	-0.51828	50
1	1535	1080	12	15	0.25	-0.26151	-0.48512	50
2	545	1566	16	15	0.58	-0.20089	-0.8665	50
3	930	1628	14	15	0.39	1.2991	3.36331	50
4	1382	1427	19	15	0.97	0.26217	0.92575	50
5	264	1305	15	15	0.48	0.39236	0.01277	50
6	626	1350	12	15	0.25	0.61766	1.84887	50
7	1982	327	12	15	0.25	-0.13862	-0.50092	50
8	1334	747	17	15	0.7	0.54091	2.56609	50
9	1148	1089	18	15	0.83	-0.1422	-0.60768	50
10	1930	1970	13	15	0.31	-0.11041	-0.65014	50
11	1995	184	14	15	0.39	-0.0635	-0.79518	50
12	179	1825	12	15	0.25	0.01502	-0.2118	50
13	1327	1792	12	15	0.25	0.01501	-0.49356	50
14	1583	713	12	15	0.25	0.42183	1.39757	50
15	783	685	13	15	0.31	-0.0772	0.05883	50
16	1784	666	12	15	0.25	-0.04212	-0.90069	50
17	340	1108	12	15	0.25	-0.07228	-0.5801	50
18	1795	575	18	15	0.83	-0.16685	-0.71235	50
19	659	1671	13	15	0.31	0.59786	2.16745	50
20	218	1699	17	15	0.7	0.66502	0.89491	50
21	1878	698	14	15	0.39	0.07041	-0.52937	50
22	1177	555	14	15	0.39	0.26488	-0.02124	50
23	1570	34	12	15	0.25	0.24674	0.26977	50
24	1409	398	13	15	0.31	0.10448	-0.53234	50
25	838	1727	13	15	0.31	0.56803	0.39989	50
26	1444	1147	13	15	0.31	0.0625	-0.72735	50
27	1732	1775	13	15	0.31	0.33615	-0.48845	50
28	1227	955	18	15	0.83	-0.12047	-0.70276	50
29	1310	1716	18	15	0.83	0.00492	-0.71514	50
30	852	676	17	15	0.7	-0.25396	-0.71765	50
31	2033	1505	14	15	0.39	0.73899	4.01821	50
32	1461	1574	15	15	0.48	-0.13532	-0.66085	50
33	456	1130	20	15	1.13	0.12444	-0.84492	50
34	1077	1977	20	15	1.13	-0.3408	-0.33422	50
35	1688	1752	12	15	0.25	0.18435	-0.44963	50
36	469	92	19	15	0.97	0.99107	4.76299	50
37	292	724	19	15	0.97	-0.14907	-0.79625	50
38	1545	537	13	15	0.31	0.28817	-0.60326	50
39	1156	1037	14	15	0.39	0.4781	0.14985	50
40	917	924	18	15	0.83	0.90045	3.89894	50
41	1249	1837	20	15	1.13	-0.00553	-0.08142	50
42	976	1652	12	15	0.25	0.28606	-0.04781	50
43	1975	1485	12	15	0.25	-0.32476	-0.4865	50
44	1049	1244	12	15	0.25	-0.02419	-0.70209	50
45	924	1769	16	15	0.58	0.87374	3.17424	50
46	97	1485	16	15	0.58	0.72822	3.38117	50
47	1856	1201	16	15	0.58	0.45911	-0.26746	50
48	904	468	17	15	0.7	-0.15212	-0.58077	50
49	1905	1773	17	15	0.7	-0.05649	-0.93206	50
50	2000	1980	20	15	1.13	-0.22521	-0.34726	50
51	1626	968	20	15	1.13	-0.25635	-0.51709	50
53	1755	835	17	15	0.7	-0.65764	0.13279	50
54	714	1646	16	15	0.58	0.60173	1.64832	50
55	1251	308	16	15	0.58	0.43951	0.0732	50
56	1728	559	13	15	0.31	0.00718	0.30357	50
57	2004	134	12	15	0.25	-0.34115	0.02068	50
58	1327	1647	14	15	0.39	-0.03326	0.25967	50
59	1154	428	18	15	0.83	-0.18466	-0.81511	50
60	733	713	18	15	0.83	-0.10871	-0.70477	50
61	1391	597	16	15	0.58	0.88403	2.21276	50
64	1319	439	12	15	0.25	0.83567	0.87263	50
65	307	281	12	15	0.25	-0.38308	0.66987	50
66	2011	494	19	15	0.97	0.0456	-0.35022	50
67	1508	316	16	15	0.58	-0.00644	-0.29359	50
68	805	1650	15	15	0.48	2.86701	19.4026	50
69	1494	1875	13	15	0.31	0.03745	0.0429	50
70	1376	400	13	15	0.31	0.51564	0.74448	50
71	878	967	12	15	0.25	-0.12815	-0.16415	50
72	798	1289	12	15	0.25	1.6925	5.94133	50
73	674	1219	12	15	0.25	-0.55208	0.05908	50
75	1860	1012	21	15	1.31	-0.18949	-0.66868	50
76	688	1416	15	15	0.48	-0.20485	-0.35883	50
77	108	448	18	15	0.83	0.21392	-0.28452	50
78	2028	288	12	15	0.25	-0.61051	-0.19404	50
79	1239	1746	12	15	0.25	0.84212	3.94437	50
80	166	1985	12	15	0.25	-0.02236	-0.33258	50
81	463	515	21	15	1.31	0.02172	-1.00986	50
82	76	1415	17	15	0.7	0.44475	1.5196	50
83	776	1022	18	15	0.83	1.0368	6.3312	50
85	1585	890	19	15	0.97	-0.33916	0.38508	50
86	1574	84	12	15	0.25	0.14053	0.75475	50
87	212	1064	12	15	0.25	-0.09389	-0.51726	50
88	1693	645	12	15	0.25	0.98632	1.2444	50
89	1836	264	12	15	0.25	-0.45899	-0.1284	50
92	1363	627	17	15	0.7	-0.10041	-0.28248	50
93	650	1967	18	15	0.83	-0.19509	-0.43511	50
94	22	74	20	15	1.13	-0.03371	-0.89092	50
95	971	1523	16	15	0.58	-0.29058	-0.41082	50
99	876	1890	12	15	0.25	-0.36	-0.01196	50
100	355	213	12	15	0.25	2.15479	8.51655	50
101	410	1232	16	15	0.58	-0.12483	-0.48497	50
102	1753	1800	15	15	0.48	0.11881	-0.57193	50
103	418	1104	20	15	1.13	0.14782	-0.23702	50
108	417	279	14	15	0.39	-0.19468	-0.0338	50
110	800	1036	12	15	0.25	-0.34525	0.90615	50
111	1111	931	12	15	0.25	-0.74796	0.16026	50
115	1372	150	21	15	1.31	0.24292	-0.33726	50
116	236	1312	12	15	0.25	-0.46275	-0.09639	50
120	735	4	18	15	0.83	-0.55596	-0.06078	50
127	1561	1226	20	15	1.13	-0.4538	-0.34636	50
136	1760	308	24	15	1.96	-0.01012	-0.6511	50
137	1403	1775	26	15	2.49	-0.02505	-1.04102	50
138	687	1824	27	15	2.79	-0.06987	-0.93908	50
139	590	548	23	15	1.73	-0.15937	-1.06212	50
140	1048	323	28	15	3.11	0.25083	-0.40994	50
141	1712	1094	26	15	2.49	-0.02804	-0.83776	50
142	747	1251	26	15	2.49	0.20762	-0.66162	50
143	1890	939	30	15	3.83	-0.09333	-0.91337	50
144	1837	1295	23	15	1.73	-0.12176	-0.70179	50
145	444	1592	24	15	1.96	0.21888	-0.65417	50
146	231	141	30	15	3.83	0.1501	-0.11124	50
147	1028	406	31	15	4.22	-0.02545	-0.97192	50
148	1892	343	28	15	3.11	0.19612	-0.43359	50
149	1758	1195	27	15	2.79	-0.18469	-0.25447	50
150	626	1827	24	15	1.96	-0.15227	-0.78826	50
151	1826	1652	24	15	1.96	-0.69199	-0.0843	50
152	1690	780	29	15	3.46	0.01476	-0.47932	50
153	952	710	22	15	1.51	-0.37634	-0.77785	50
154	651	1051	24	15	1.96	-0.03728	-0.16086	50
155	646	1892	26	15	2.49	-0.11768	-0.66405	50
156	540	1414	30	15	3.83	0.13617	-0.44403	50
157	561	1947	28	15	3.11	-0.08185	0.04648	50
159	1286	163	33	15	5.1	0.08546	-0.56668	50
160	1702	892	38	15	7.78	-0.19829	-0.9244	50
0	97	1483	15	30	0.48	1.23547	3.80818	50
2	1930	1971	12	30	0.25	-0.25131	-0.64086	50
3	915	925	18	30	0.83	0.10735	-0.62568	50
4	1492	1874	12	30	0.25	1.06561	1.07786	50
5	1309	1716	17	30	0.7	-0.00699	-0.58831	50
6	975	1652	12	30	0.25	0.94688	0.84339	50
7	1050	1244	12	30	0.25	0.95911	3.35875	50
8	903	468	16	30	0.58	-0.09906	-0.63965	50
9	338	1107	12	30	0.25	-0.09914	-0.13274	50
10	1687	1751	12	30	0.25	0.61822	0.43551	50
12	1462	1573	15	30	0.48	2.1639	8.68131	50
13	1877	697	13	30	0.31	-0.26376	-0.24371	50
14	218	1698	18	30	0.83	-0.09702	-0.47926	50
15	1783	666	12	30	0.25	0.9623	0.87758	50
16	1325	1791	12	30	0.25	0.68493	0.30872	50
17	688	1417	14	30	0.39	0.83846	0.83934	50
18	1443	1146	13	30	0.31	0.93511	0.6788	50
19	773	1022	16	30	0.58	1.00339	2.29892	50
20	1794	575	18	30	0.83	-0.34038	-0.03462	50
21	2005	593	18	30	0.83	0.59966	0.04074	50
22	1655	1971	19	30	0.97	0.33683	0.0412	50
24	1570	35	12	30	0.25	-0.32608	0.00739	50
25	177	1823	12	30	0.25	0.60595	0.74866	50
26	1996	183	13	30	0.31	0.36487	0.26736	50
27	1371	151	21	30	1.31	0.32196	-0.26021	50
28	22	73	19	30	0.97	-0.21864	-0.78529	50
29	1334	747	16	30	0.58	0.02275	-0.60644	50
30	626	1350	12	30	0.25	-0.11354	-0.48943	50
31	875	1891	12	30	0.25	2.4266	9.39371	50
32	1545	538	12	30	0.25	0.16233	-0.52373	50
34	291	723	18	30	0.83	0.83121	0.55471	50
36	1154	1035	14	30	0.39	1.91772	7.70619	50
37	411	1230	16	30	0.58	1.10645	2.47947	50
38	1728	557	12	30	0.25	1.25314	5.41495	50
39	1114	932	12	30	0.25	0.94834	3.96435	50
41	456	1130	20	30	1.13	-0.16516	-0.87497	50
42	1855	1202	15	30	0.48	0.2638	-0.22765	50
45	971	1524	15	30	0.48	-0.20266	0.58511	50
47	1508	316	15	30	0.48	0.21554	0.50822	50
48	468	92	18	30	0.83	-0.13105	-0.57799	50
49	733	711	18	30	0.83	0.52482	0.95663	50
50	1153	428	18	30	0.83	-0.03327	-1.07553	50
52	924	1770	16	30	0.58	0.64459	1.18967	50
53	1635	548	13	30	0.31	0.85469	0.90637	50
54	782	686	13	30	0.31	1.41299	3.26205	50
56	852	677	17	30	0.7	0.51889	0.00599	50
57	1584	890	15	30	0.48	0.66119	0.6458	50
58	1753	1801	14	30	0.39	-0.17303	-0.33228	50
60	1238	1744	12	30	0.25	1.20167	4.82466	50
61	930	1627	12	30	0.25	1.06748	1.21435	50
63	545	1566	17	30	0.7	0.39131	0.19806	50
64	1250	309	15	30	0.48	-0.06622	-0.57445	50
65	1177	555	13	30	0.31	0.49911	0.38046	50
68	2002	134	12	30	0.25	-0.10426	0.08799	50
69	1409	397	12	30	0.25	1.15033	1.30347	50
70	1077	1977	18	30	0.83	0.45332	-0.06373	50
72	2032	1504	14	30	0.39	-0.00335	-0.44729	50
76	1922	1171	12	30	0.25	1.47086	5.52259	50
78	1147	1089	17	30	0.7	0.51812	-0.35418	50
79	1145	808	13	30	0.31	1.91397	7.60016	50
80	104	447	18	30	0.83	0.74322	0.4027	50
81	265	1305	14	30	0.39	0.51382	-0.17031	50
83	1583	712	12	30	0.25	0.69323	0.15175	50
86	74	1415	16	30	0.58	2.21105	7.7951	50
87	1247	1838	20	30	1.13	0.26318	0.60942	50
90	142	945	18	30	0.83	1.20423	5.14588	50
95	460	515	21	30	1.31	0.86166	0.81532	50
97	410	1385	12	30	0.25	-0.1705	-0.32514	50
98	1692	646	12	30	0.25	0.30654	-0.69971	50
99	670	1220	12	30	0.25	1.55415	4.10699	50
103	590	546	21	30	1.31	0.16856	-0.77665	50
104	1981	325	12	30	0.25	1.5787	4.59401	50
106	235	1308	12	30	0.25	0.015	0.58658	50
108	1746	313	13	30	0.31	0.04704	-0.70552	50
109	800	1652	15	30	0.48	0.7937	1.88314	50
113	2001	1981	17	30	0.7	-0.2011	-0.37782	50
114	623	1823	20	30	1.13	0.00023	-0.11815	50
118	880	967	12	30	0.25	0.24	0.29566	50
121	1258	612	12	30	0.25	0.79449	3.60939	50
122	683	1809	14	30	0.39	-0.17103	0.94592	50
126	650	1968	19	30	0.97	-0.07655	0.37954	50
132	1836	260	12	30	0.25	-0.26832	-0.82201	50
140	741	3	13	30	0.31	-0.09632	-0.58251	50
148	1329	1646	13	30	0.31	0.7289	0.24072	50
154	2043	772	13	30	0.31	-0.12291	0.42477	50
160	13	1178	13	30	0.31	-0.10116	-0.59442	50
163	1027	405	31	30	4.22	-0.09601	-0.72783	50
165	954	709	25	30	2.22	1.13951	4.52271	50
166	1890	343	27	30	2.79	0.47152	0.14734	50
167	479	1944	25	30	2.22	-0.17868	-0.64015	50
168	1998	1074	22	30	1.51	-0.17891	-0.1967	50
169	645	1891	27	30	2.79	0.1571	-0.90073	50
170	258	1063	24	30	1.96	-0.1135	-0.29495	50
171	1285	161	34	30	5.57	0.71236	3.73302	50
172	490	280	34	30	5.57	0.02083	-0.60122	50
173	1392	235	37	30	7.18	0.30975	-0.41406	50
174	178	1156	39	30	8.41	-0.02428	-0.89374	50
175	1014	714	40	30	9.08	0.39751	-0.24598	50
0	1156	1036	13	60	0.31	2.04324	8.07975	50
1	835	1726	14	60	0.39	0.01262	-0.15679	50
2	1976	1487	12	60	0.25	0.88496	2.88372	50
3	797	1289	12	60	0.25	0.72011	2.45827	50
4	2005	593	18	60	0.83	-0.30013	-0.81275	50
5	903	468	15	60	0.48	-0.08572	-0.74895	50
6	785	686	14	60	0.39	0.51211	1.25045	50
7	1996	182	13	60	0.31	0.66572	0.54037	50
8	417	1103	19	60	0.97	0.86119	0.83074	50
10	265	1306	15	60	0.48	0.30363	1.96821	50
11	1226	955	18	60	0.83	0.99668	0.83002	50
12	773	1021	16	60	0.58	-0.29186	-0.40193	50
14	1904	1773	17	60	0.7	0.29733	0.4759	50
15	544	1563	17	60	0.7	-0.34748	-0.51868	50
16	1930	1970	12	60	0.25	1.42319	2.90985	50
17	420	278	12	60	0.25	-0.1592	-0.71852	50
18	1252	309	16	60	0.58	-0.09323	-0.74159	50
19	1544	538	13	60	0.31	-0.01966	-0.77168	50
20	218	1697	18	60	0.83	0.37668	1.03097	50
21	1382	1427	17	60	0.7	0.72019	0.49524	50
22	924	1768	15	60	0.48	-0.62491	0.09745	50
23	1326	1791	12	60	0.25	0.3464	-0.322	50
24	627	1351	12	60	0.25	0.09814	0.50025	50
26	457	1130	20	60	1.13	0.24773	-0.45598	50
27	1310	1716	18	60	0.83	1.10782	2.5635	50
28	462	516	20	60	1.13	1.20854	2.75082	50
29	337	1108	12	60	0.25	0.63711	0.27496	50
31	1377	398	13	60	0.31	1.99401	6.0995	50
32	969	1523	13	60	0.31	-0.32445	-0.34314	50
34	804	1651	17	60	0.7	0.15937	0.58257	50
35	1687	1752	12	60	0.25	0.85444	0.54132	50
36	1536	1078	12	60	0.25	0.46738	-0.41873	50
37	1493	1876	14	60	0.39	2.0033	6.22494	50
38	1147	1088	17	60	0.7	0.66722	0.82499	50
40	1570	35	12	60	0.25	0.07149	0.04707	50
41	1876	698	13	60	0.31	0.59555	0.10625	50
42	1247	1837	19	60	0.97	0.46212	-0.2987	50
45	1050	1243	12	60	0.25	0.86402	2.20801	50
46	975	1652	12	60	0.25	0.91964	0.6277	50
47	307	282	12	60	0.25	0.76226	0.87242	50
48	1730	1775	14	60	0.39	0.80282	0.41056	50
49	687	1417	15	60	0.48	0.08191	0.05676	50
50	1506	316	14	60	0.39	0.79109	1.64281	50
51	733	712	18	60	0.83	2.0885	9.4996	50
52	1752	834	16	60	0.58	1.16389	1.63952	50
55	880	966	12	60	0.25	-0.11267	0.33595	50
56	1582	711	12	60	0.25	0.33588	-0.36137	50
59	470	90	18	60	0.83	0.8761	1.51989	50
61	1796	575	17	60	0.7	0.24597	-0.65807	50
63	412	1230	16	60	0.58	1.16262	2.57438	50
64	1755	1799	15	60	0.48	-0.25581	0.08334	50
66	1617	960	12	60	0.25	0.84102	0.82279	50
67	1319	440	12	60	0.25	-0.03347	-0.3977	50
68	1329	1648	12	60	0.25	0.96134	1.15067	50
69	1550	754	15	60	0.48	1.14021	0.97796	50
75	96	1483	15	60	0.48	1.44621	3.64807	50
77	103	448	19	60	0.97	1.04297	1.80869	50
79	1079	1975	17	60	0.7	0.38052	0.21007	50
85	454	1366	21	60	1.31	0.49019	0.6445	50
86	1391	597	14	60	0.39	1.33819	2.9515	50
95	1333	747	17	60	0.7	2.71671	12.8591	50
97	142	946	18	60	0.83	0.68885	2.08407	50
100	1240	1745	12	60	0.25	1.7679	5.09548	50
102	1782	666	12	60	0.25	2.79408	11.4506	50
104	1407	397	12	60	0.25	1.26747	1.76083	50
108	1859	1014	21	60	1.31	0.51249	0.24358	50
109	1147	806	14	60	0.39	0.52451	-0.09531	50
110	916	924	17	60	0.7	1.494	3.52282	50
112	697	1486	19	60	0.97	0.11095	-0.81599	50
120	1371	151	21	60	1.31	0.52178	-0.51926	50
123	2032	1508	13	60	0.31	2.43767	11.7429	50
124	1985	323	12	60	0.25	0.32074	0.10675	50
147	1574	83	12	60	0.25	0.18352	-0.32079	50
153	1488	1726	19	60	0.97	-0.1942	-0.75421	50
154	481	1942	25	60	2.22	0.12092	-0.51886	50
155	1403	1776	27	60	2.79	-0.00872	-0.8782	50
156	622	1826	23	60	1.73	-0.0721	-0.80215	50
157	353	1586	23	60	1.73	1.28488	5.81714	50
158	1835	1293	24	60	1.96	0.3827	1.06629	50
159	1026	406	30	60	3.83	0.02829	-0.57675	50
160	539	1415	30	60	3.83	0.5093	0.59039	50
162	593	1078	34	60	5.57	0.62394	0.3395	50
164	1550	1357	46	60	13.8	0.20494	-0.7603	50
165	1751	1520	50	60	17.73	0.04329	-0.95723	50
0	1931	1968	12	180	0.25	-0.23737	-0.58178	50
1	1327	1789	13	180	0.31	-0.03568	-0.66469	50
4	1445	1147	13	180	0.31	4.41615	28.3786	50
5	457	1128	19	180	0.97	-0.01774	-0.8772	50
6	1048	1243	12	180	0.25	-0.30637	0.09389	50
7	2031	1504	13	180	0.31	0.76868	3.17099	50
8	1997	180	13	180	0.31	1.01395	0.83475	50
10	1147	1086	16	180	0.58	1.71149	4.88643	50
11	218	1696	17	180	0.7	4.1663	25.0869	50
14	340	1106	12	180	0.25	-0.14312	-0.30453	50
15	1859	1010	21	180	1.31	1.67166	4.17352	50
16	1152	425	19	180	0.97	0.99519	1.38234	50
17	1584	710	13	180	0.31	2.52328	10.3108	50
24	1756	1799	15	180	0.48	1.57067	3.76855	50
26	732	712	19	180	0.97	2.35972	8.06753	50
29	1178	554	13	180	0.31	0.87863	0.91348	50
31	807	1647	16	180	0.58	0.96828	2.45179	50
32	1731	1770	15	180	0.48	-0.10275	0.25154	50
33	1552	752	15	180	0.48	1.46815	2.74786	50
34	903	466	15	180	0.48	1.54559	4.81103	50
36	784	684	12	180	0.25	0.45304	0.44296	50
37	1838	262	12	180	0.25	-0.37576	-0.1742	50
38	1572	31	12	180	0.25	0.89059	0.72733	50
40	97	1482	14	180	0.39	1.02089	1.50039	50
44	972	1522	15	180	0.48	1.13785	3.27451	50
45	1856	1198	15	180	0.48	1.56492	5.11959	50
52	289	722	20	180	1.13	1.12507	2.20845	50
62	1985	321	13	180	0.31	-0.15505	-0.61064	50
64	1878	698	13	180	0.31	1.39826	2.4857	50
66	1994	1980	12	180	0.25	0.34077	-0.0609	50
69	1637	546	12	180	0.25	2.2074	5.24994	50
71	145	942	18	180	0.83	1.29363	2.81054	50
73	1382	1425	16	180	0.58	0.9129	1.4556	50
77	1236	1743	12	180	0.25	-0.51569	-0.25417	50
79	841	1724	12	180	0.25	1.26502	1.80701	50
80	307	283	12	180	0.25	0.70487	0.38709	50
89	409	1227	14	180	0.39	1.23253	1.69802	50
101	1508	314	14	180	0.39	0.73829	0.01629	50
113	1534	1076	12	180	0.25	0.23496	0.3389	50
114	2028	283	12	180	0.25	-0.11653	-0.17366	50
115	1922	1174	12	180	0.25	0.5588	0.97687	50
119	1974	1482	12	180	0.25	-0.56329	-0.14488	50
121	796	1286	12	180	0.25	0.55281	0.45139	50
139	1317	438	12	180	0.25	1.19918	1.89141	50
171	1585	889	15	180	0.48	0.88077	0.31801	50
182	1403	1772	27	180	2.79	0.14649	-0.52863	50
0	1511	314	14	360	0.39	0.69995	1.03184	50
1	1327	1792	13	360	0.31	0.51143	0.57997	50
2	1930	1970	13	360	0.31	-0.1693	-0.06654	50
4	456	1128	20	360	1.13	1.10937	3.12004	50
5	341	1105	13	360	0.31	0.79743	0.77066	50
7	1378	397	12	360	0.25	0.09425	0.1479	50
8	876	1890	12	360	0.25	0.05709	0.12018	50
9	1784	667	12	360	0.25	1.51456	3.11875	50
11	1538	1077	12	360	0.25	1.84559	4.24865	50
14	1637	546	12	360	0.25	1.49643	7.02183	50
18	546	1563	15	360	0.48	1.10443	1.98923	50
21	799	1285	12	360	0.25	3.6838	17.2069	50
24	98	1481	13	360	0.31	1.03896	2.6969	50
25	1755	1800	12	360	0.25	0.87855	0.75491	50
26	1239	1742	12	360	0.25	0.04817	-0.00943	50
27	1997	182	12	360	0.25	1.12141	1.83399	50
28	74	1412	17	360	0.7	1.75527	6.69745	50
30	903	467	15	360	0.48	0.93666	1.93012	50
35	1050	1243	12	360	0.25	1.21099	3.57977	50
37	1732	1774	14	360	0.39	1.93404	4.72485	50
38	1748	833	13	360	0.31	1.577	4.12819	50
39	1229	955	17	360	0.7	4.30976	30.5194	50
41	689	1415	12	360	0.25	1.61966	3.32946	50
43	455	1363	19	360	0.97	1.17555	2.46507	50
47	309	281	12	360	0.25	-0.35887	-0.34199	50
48	167	1982	12	360	0.25	0.16546	0.123	50
49	1974	1485	12	360	0.25	-0.33847	-0.41105	50
50	106	446	15	360	0.48	1.14134	0.50842	50
54	1796	571	18	360	0.83	0.82309	0.71186	50
55	1155	425	18	360	0.83	1.70249	5.3677	50
56	1985	323	12	360	0.25	-0.73171	0.0212	50
57	1918	1176	12	360	0.25	0.65305	1.04619	50
65	786	684	12	360	0.25	3.23716	17.2155	50
76	797	1647	12	360	0.25	0.44948	0.03892	50
77	970	1519	12	360	0.25	0.59237	0.49595	50
87	1570	35	12	360	0.25	1.05412	1.02793	50
88	2029	286	12	360	0.25	0.0803	-0.39558	50
91	2033	1504	12	360	0.25	1.9888	5.87301	50
104	1446	1142	13	360	0.31	0.63271	1.20528	50
118	837	1727	13	360	0.31	1.33987	1.67415	50
167	1178	552	13	360	0.31	1.48042	3.02938	50
194	230	139	29	360	3.46	4.92466	36.0595	50
0	2005	594	15	1440	0.48	1.41829	2.94709	50
1	875	1889	12	1440	0.25	0.5722	1.34667	50
2	1147	1089	13	1440	0.31	2.17125	7.0579	50
3	1655	1970	17	1440	0.7	1.2158	2.66509	50
4	1326	1794	12	1440	0.25	1.79515	5.18671	50
5	969	1526	12	1440	0.25	0.16091	-0.00277	50
6	544	1566	14	1440	0.39	-0.23436	-0.51121	50
7	339	1111	12	1440	0.25	0.23935	-0.11685	50
8	1580	713	12	1440	0.25	1.90719	4.86765	50
11	849	676	15	1440	0.48	0.16036	1.43589	50
12	1793	574	16	1440	0.58	0.78002	0.38665	50
14	1994	183	12	1440	0.25	0.02527	-0.13447	50
15	1146	808	12	1440	0.25	0.30962	-0.36915	50
20	11	1179	14	1440	0.39	3.14923	14.9708	50
21	1658	581	21	1440	1.31	1.67883	4.58617	50
22	219	1699	15	1440	0.48	4.54874	29.4931	50
24	732	712	14	1440	0.39	0.18185	-0.8162	50
25	1732	1774	13	1440	0.31	1.84156	4.62013	50
27	783	688	12	1440	0.25	2.80385	9.80542	50
28	93	971	20	1440	1.13	2.6755	12.5293	50
31	1545	538	12	1440	0.25	1.16432	3.48259	50
38	952	709	21	1440	1.31	0.39079	0.76812	50
43	353	1588	20	1440	1.13	1.50999	3.28973	50
45	2007	496	16	1440	0.58	1.69566	4.36748	50
47	1154	429	16	1440	0.58	2.07598	8.12634	50
48	1153	1038	12	1440	0.25	4.4007	27.2189	50
49	1928	1972	12	1440	0.25	0.34998	0.21842	50
50	1756	1800	12	1440	0.25	0.74774	0.38544	50
52	1446	1148	12	1440	0.25	0.9533	2.83291	50
58	1856	1203	14	1440	0.39	0.51385	-0.58538	50
60	1633	546	12	1440	0.25	1.45544	5.06394	50
61	1376	398	12	1440	0.25	2.10693	5.28842	50
63	1857	1012	20	1440	1.13	1.81482	4.01771	50
64	71	1416	13	1440	0.31	0.97216	2.04294	50
66	619	1829	21	1440	1.31	1.85278	5.09099	50
67	143	946	14	1440	0.39	2.87018	12.1382	50
72	1611	1661	19	1440	0.97	1.17472	1.81091	50
74	903	468	14	1440	0.39	1.25179	1.2151	50
79	480	1943	20	1440	1.13	1.54515	2.99274	50
81	1380	1427	14	1440	0.39	0.41577	0.01976	50
89	1409	397	12	1440	0.25	0.57489	0.4044	50
94	410	1231	14	1440	0.39	1.13763	1.20665	50
107	1536	1080	12	1440	0.25	1.91691	4.13284	50
109	625	1348	12	1440	0.25	2.61129	12.0333	50
113	416	1103	15	1440	0.48	0.81285	0.15894	50
116	1076	1980	17	1440	0.7	0.71336	0.95502	50
125	2034	1508	12	1440	0.25	1.4882	3.74862	50
129	1572	35	12	1440	0.25	0.33867	1.02499	50
138	1363	626	13	1440	0.31	1.61239	3.60155	50
148	774	1022	14	1440	0.39	3.24446	16.3461	50
156	102	449	14	1440	0.39	0.71253	-0.39123	50
