# Supplementary material for: Dynamic self-assembly of compartmentalized DNA nanotubes
Source: Nat Commun. 2021 Jun 11;12:3557. doi: 10.1038/s41467-021-23850-1 (PMC8196065; doi:10.1038/s41467-021-23850-1)
Supplement: Supplementary file 8 — Source Data [file 41467_2021_23850_MOESM8_ESM.zip › sourceData/figure3/fig3h_twotile_100nM_peg_finalData.xlsx]

## Sheet: Sheet1
	droplet number	X (pixels)	Y (pixels)	Radius (pixels)	Time	Volume (pL)	skew	kurtosis	radius (um)
0	0	797	1628	11	0	0.19	-0.2453	-0.84967	3.52
1	1	1697	249	11	0	0.19	1.16009	2.9655	3.52
2	2	622	337	10	0	0.14	-0.15144	-0.70739	3.2
3	3	257	1263	12	0	0.25	-0.16271	-0.92755	3.84
4	4	958	243	10	0	0.14	-0.55539	-0.38718	3.2
5	5	1271	168	10	0	0.14	0.74057	0.77294	3.2
6	6	745	409	11	0	0.19	0.34896	0.28612	3.52
7	7	229	494	11	0	0.19	0.18386	-0.58887	3.52
8	8	509	961	11	0	0.19	-0.25349	-0.45133	3.52
9	9	1286	1827	12	0	0.25	-0.31583	-0.39172	3.84
10	10	1780	183	10	0	0.14	1.11234	5.693	3.2
11	11	706	1658	12	0	0.25	0.7808	1.54389	3.84
12	12	1154	662	11	0	0.19	0.82466	0.85678	3.52
13	13	82	1637	11	0	0.19	-0.17638	-1.05587	3.52
14	14	2028	102	11	0	0.19	-0.439	-0.48684	3.52
15	15	1692	693	14	0	0.39	-0.14151	-0.71966	4.48
16	16	992	611	15	0	0.48	1.38201	5.46162	4.8
17	17	550	433	10	0	0.14	0.29158	0.1167	3.2
18	18	1140	1492	12	0	0.25	-0.28765	-0.6191	3.84
19	19	1814	322	12	0	0.25	0.39461	0.27898	3.84
20	20	1870	973	10	0	0.14	-0.18698	-0.74171	3.2
21	21	1225	1942	13	0	0.31	2.74062	15.9264	4.16
22	22	1992	1871	17	0	0.7	0.25822	-0.58337	5.44
23	23	985	1114	15	0	0.48	-0.47865	-0.32628	4.8
24	24	679	671	10	0	0.14	1.06842	2.5324	3.2
25	25	1986	981	10	0	0.14	-0.35634	-0.37264	3.2
26	26	446	298	10	0	0.14	-0.35957	-0.69264	3.2
27	27	1221	409	10	0	0.14	-0.2546	-0.71923	3.2
28	28	742	1350	10	0	0.14	-0.10115	-0.64683	3.2
29	29	644	1402	10	0	0.14	0.06667	0.01452	3.2
30	30	872	1973	16	0	0.58	1.88715	7.55863	5.12
31	31	781	125	11	0	0.19	0.07563	0.42001	3.52
32	32	1817	1501	14	0	0.39	-0.19824	-0.88221	4.48
33	33	1192	967	10	0	0.14	0.89863	3.24871	3.2
34	34	1852	823	12	0	0.25	0.68281	1.15443	3.84
35	35	347	1523	13	0	0.31	1.27701	2.42987	4.16
36	36	474	2007	13	0	0.31	-0.25109	-0.24538	4.16
37	37	58	969	14	0	0.39	0.10279	0.43587	4.48
38	38	1126	870	14	0	0.39	1.79393	5.84477	4.48
39	39	835	681	10	0	0.14	-0.40916	-0.17813	3.2
40	40	1821	869	10	0	0.14	-0.00063	-0.77141	3.2
41	41	412	899	10	0	0.14	0.91886	2.78123	3.2
42	42	813	191	10	0	0.14	-0.26529	-0.81204	3.2
43	43	1035	184	10	0	0.14	0.93506	1.33663	3.2
44	44	48	1131	10	0	0.14	0.57443	1.37336	3.2
45	45	600	71	10	0	0.14	0.61388	0.48316	3.2
46	46	1542	375	10	0	0.14	1.02023	5.31271	3.2
47	47	672	338	11	0	0.19	-1.06183	1.5017	3.52
48	48	1037	47	12	0	0.25	0.78288	2.24728	3.84
49	49	1931	997	12	0	0.25	-0.32885	-0.86202	3.84
50	50	539	1144	12	0	0.25	-0.00277	-0.95745	3.84
51	51	1641	1406	11	0	0.19	-0.42263	-0.77454	3.52
52	52	1871	259	13	0	0.31	0.45068	0.12899	4.16
53	53	278	805	15	0	0.48	-0.19207	0.45541	4.8
54	54	1013	1977	14	0	0.39	0.67595	1.68439	4.48
55	55	571	690	17	0	0.7	1.57197	3.75103	5.44
56	56	458	1758	17	0	0.7	-0.32771	-0.89964	5.44
57	57	123	584	10	0	0.14	-0.49564	-0.34442	3.2
58	58	922	260	18	0	0.83	-0.18339	-0.74487	5.76
59	59	1550	1550	10	0	0.14	-0.64771	-0.24104	3.2
60	60	1534	12	10	0	0.14	0.26885	0.1978	3.2
61	61	361	138	13	0	0.31	0.12795	-0.65475	4.16
62	62	929	633	13	0	0.31	1.09157	1.96161	4.16
63	63	760	691	13	0	0.31	0.1533	-0.44778	4.16
64	64	1126	39	12	0	0.25	0.65406	0.80982	3.84
65	65	1436	1365	12	0	0.25	2.23612	9.01206	3.84
66	66	938	844	12	0	0.25	0.31844	-0.17517	3.84
67	67	775	771	11	0	0.19	-0.33272	-0.78121	3.52
68	68	875	258	11	0	0.19	-0.47196	-0.24225	3.52
69	69	1083	1388	11	0	0.19	0.56388	0.52891	3.52
70	70	1708	1985	11	0	0.19	0.87104	0.72236	3.52
71	71	1960	567	17	0	0.7	-0.04903	-0.49113	5.44
72	72	492	1801	16	0	0.58	-0.27902	-0.84316	5.12
73	73	1508	339	15	0	0.48	1.3216	5.22262	4.8
74	74	1281	228	14	0	0.39	-0.31443	-0.32474	4.48
75	75	1751	1193	15	0	0.48	0.54585	0.44257	4.8
76	76	980	1465	13	0	0.31	0.75254	0.91753	4.16
77	77	205	1602	13	0	0.31	0.13015	0.41862	4.16
78	78	322	1214	12	0	0.25	0.93295	1.61546	3.84
79	79	263	1090	12	0	0.25	0.16535	-0.82003	3.84
80	80	1205	379	11	0	0.19	1.62244	5.01349	3.52
81	81	415	438	11	0	0.19	-0.22848	-0.85364	3.52
82	82	2003	406	11	0	0.19	-0.0977	-0.49024	3.52
83	83	570	881	11	0	0.19	1.17525	2.8005	3.52
84	84	1793	650	11	0	0.19	-0.20205	0.07071	3.52
85	85	874	1079	10	0	0.14	0.91849	1.77608	3.2
86	86	256	1521	10	0	0.14	-0.12366	-0.59597	3.2
87	87	1544	1713	10	0	0.14	-0.17116	-0.71683	3.2
88	88	31	1304	17	0	0.7	0.01825	-0.38454	5.44
89	89	1082	1608	15	0	0.48	0.70423	0.26925	4.8
90	90	597	439	13	0	0.31	-0.15764	-0.68016	4.16
91	91	1683	1475	13	0	0.31	0.62473	1.4302	4.16
92	92	1302	331	13	0	0.31	-0.41539	-0.76043	4.16
93	93	1707	90	13	0	0.31	-0.62622	-0.55809	4.16
94	94	353	1149	11	0	0.19	0.68178	-0.04262	3.52
95	95	537	1548	11	0	0.19	0.28693	-0.44944	3.52
96	96	997	1157	11	0	0.19	1.43603	2.25165	3.52
97	97	1019	1193	11	0	0.19	0.42382	0.66271	3.52
98	98	248	1235	11	0	0.19	0.26341	0.39422	3.52
99	99	1080	1474	11	0	0.19	-0.26269	-0.23409	3.52
100	100	182	1320	12	0	0.25	1.07784	1.20877	3.84
101	101	750	1756	11	0	0.19	0.42755	-0.79007	3.52
102	102	84	1996	12	0	0.25	-0.662	0.28236	3.84
103	103	1115	2028	12	0	0.25	1.84744	9.09453	3.84
104	104	313	1296	12	0	0.25	0.09173	-0.26697	3.84
105	105	1881	65	17	0	0.7	0.7871	2.89655	5.44
106	106	1636	767	10	0	0.14	0.5793	4.48033	3.2
107	107	1179	341	10	0	0.14	1.70209	5.84188	3.2
108	108	876	40	10	0	0.14	0.09118	0.06476	3.2
109	109	1001	858	10	0	0.14	-0.41074	-0.55138	3.2
110	110	1380	861	10	0	0.14	0.31372	2.01523	3.2
111	111	1887	921	10	0	0.14	-0.62645	-0.49042	3.2
112	112	1206	740	10	0	0.14	-0.37571	-0.53286	3.2
113	113	1092	341	10	0	0.14	0.16323	2.38201	3.2
114	114	1000	1216	10	0	0.14	0.11446	0.72063	3.2
115	115	1261	1613	10	0	0.14	0.28865	1.71433	3.2
116	116	1455	1470	10	0	0.14	-0.20006	0.05244	3.2
117	117	571	1735	16	0	0.58	0.4516	1.93989	5.12
118	118	560	1453	10	0	0.14	0.59314	-0.26377	3.2
119	119	869	64	10	0	0.14	0.85451	0.40437	3.2
120	120	107	1334	10	0	0.14	-0.12469	-0.10572	3.2
121	121	1168	832	15	0	0.48	1.8511	8.85761	4.8
122	122	1492	255	14	0	0.39	-0.22561	-0.8787	4.48
123	123	343	254	13	0	0.31	0.25047	0.85038	4.16
124	124	1357	436	13	0	0.31	0.81778	1.43588	4.16
125	125	1130	570	13	0	0.31	0.52501	0.09928	4.16
126	126	155	243	16	0	0.58	-0.36493	-0.63549	5.12
127	127	154	1842	11	0	0.19	0.16169	0.7347	3.52
128	128	1698	927	11	0	0.19	0.89292	4.10502	3.52
129	129	1687	1008	11	0	0.19	1.30921	2.34065	3.52
130	130	167	1039	11	0	0.19	0.19333	-0.51241	3.52
131	131	146	1587	11	0	0.19	-0.31898	-0.5021	3.52
132	132	1140	1086	12	0	0.25	0.2025	2.429	3.84
133	133	1512	1386	12	0	0.25	-0.26224	-0.47421	3.84
134	134	1960	1405	12	0	0.25	0.79661	1.30521	3.84
135	135	1581	879	19	0	0.97	-0.45475	-0.04423	6.08
136	136	731	540	14	0	0.39	-0.22949	-0.22916	4.48
137	137	1715	737	14	0	0.39	-0.17719	-0.65872	4.48
138	138	1067	800	14	0	0.39	-0.15474	-0.94676	4.48
139	139	936	1238	14	0	0.39	1.03189	6.72863	4.48
140	140	1099	1660	14	0	0.39	-0.22182	-0.32889	4.48
141	141	1546	39	10	0	0.14	2.92994	12.281	3.2
142	142	612	539	10	0	0.14	2.22975	7.70739	3.2
143	143	526	1508	10	0	0.14	0.14935	-0.65206	3.2
144	144	692	40	10	0	0.14	1.08568	4.42835	3.2
145	145	1537	217	10	0	0.14	-0.10124	-0.38373	3.2
146	146	1868	346	10	0	0.14	-0.16095	1.14839	3.2
147	147	122	356	10	0	0.14	1.62328	5.62166	3.2
148	148	1669	669	10	0	0.14	0.52119	1.84998	3.2
149	149	1772	1242	10	0	0.14	-0.37943	-0.75349	3.2
150	150	1682	1320	10	0	0.14	0.34596	1.24433	3.2
151	151	1628	1224	17	0	0.7	2.95254	16.441	5.44
152	152	899	500	13	0	0.31	0.70794	1.92832	4.16
153	153	452	1533	13	0	0.31	0.56933	1.59947	4.16
154	154	908	1328	13	0	0.31	1.90876	5.26716	4.16
155	155	525	1017	13	0	0.31	-0.27518	-0.73305	4.16
156	156	1170	611	13	0	0.31	0.68247	0.37529	4.16
157	157	1402	353	13	0	0.31	1.31595	3.6409	4.16
158	158	845	161	13	0	0.31	0.93013	0.52851	4.16
159	159	930	207	13	0	0.31	0.08034	-0.72845	4.16
160	160	1859	1476	16	0	0.58	0.06365	0.36315	5.12
161	161	380	1825	16	0	0.58	0.2265	0.42646	5.12
162	162	1063	342	19	0	0.97	0.25272	0.88291	6.08
163	163	1535	1507	11	0	0.19	-0.40788	-0.66262	3.52
164	164	714	631	12	0	0.25	0.67869	0.71446	3.84
165	165	105	1299	11	0	0.19	0.16742	-0.58153	3.52
166	166	852	1079	11	0	0.19	1.34104	2.34282	3.52
167	167	855	705	11	0	0.19	-0.27543	0.04701	3.52
168	168	1359	1031	12	0	0.25	-0.47935	-0.40909	3.84
169	169	1991	756	14	0	0.39	-0.3285	-0.48072	4.48
170	170	652	716	14	0	0.39	0.05335	0.27226	4.48
171	171	1969	470	15	0	0.48	-0.31959	-0.10546	4.8
172	172	1014	791	15	0	0.48	-0.07049	-0.55615	4.8
173	173	367	1768	17	0	0.7	0.74092	2.00421	5.44
174	174	90	41	19	0	0.97	-0.23824	-0.88307	6.08
175	175	1397	656	16	0	0.58	-0.60756	-0.16915	5.12
176	176	247	1683	16	0	0.58	0.28667	0.44182	5.12
177	177	1875	1430	10	0	0.14	1.95507	5.34343	3.2
178	178	1705	288	10	0	0.14	0.92834	0.95098	3.2
179	179	1304	1430	10	0	0.14	1.54362	3.45935	3.2
180	180	626	1651	13	0	0.31	0.38515	-0.54645	4.16
181	181	277	1412	10	0	0.14	-0.11077	-0.59858	3.2
182	182	1648	1349	10	0	0.14	0.94485	0.99467	3.2
183	183	1421	1258	10	0	0.14	0.01757	-0.08921	3.2
184	184	137	1186	10	0	0.14	-0.02612	-0.69688	3.2
185	185	1227	682	10	0	0.14	0.31033	0.76913	3.2
186	186	1597	2024	10	0	0.14	1.1805	3.60345	3.2
187	187	84	289	10	0	0.14	-0.50936	-0.25652	3.2
188	188	1573	764	13	0	0.31	1.15821	4.36289	4.16
189	189	1421	1481	10	0	0.14	0.13951	-0.65981	3.2
190	190	1620	1934	10	0	0.14	-0.17435	-0.63687	3.2
191	191	341	2011	10	0	0.14	0.20979	-0.67368	3.2
192	192	279	396	10	0	0.14	1.45759	5.07235	3.2
193	193	888	1123	18	0	0.83	0.25831	0.06932	5.76
194	194	817	1713	14	0	0.39	0.31031	-0.12472	4.48
195	195	649	2025	14	0	0.39	1.46934	11.4389	4.48
196	196	1530	554	15	0	0.48	-0.05851	1.20678	4.8
197	197	1691	1183	12	0	0.25	1.06549	1.38546	3.84
198	198	1024	378	11	0	0.19	0.37307	0.12275	3.52
199	199	491	816	11	0	0.19	-0.13713	-0.50957	3.52
200	200	970	657	11	0	0.19	0.47401	-0.44511	3.52
201	201	698	514	11	0	0.19	-0.14919	-0.17282	3.52
202	202	874	296	12	0	0.25	1.56494	7.66069	3.84
203	203	552	969	12	0	0.25	0.07044	-0.5549	3.84
204	204	1399	1083	12	0	0.25	-0.29524	-0.92884	3.84
205	205	797	1337	12	0	0.25	1.54409	2.8509	3.84
206	206	894	693	16	0	0.58	0.55599	1.61737	5.12
207	207	589	1607	16	0	0.58	0.05727	0.06255	5.12
208	208	315	1921	13	0	0.31	0.77975	2.00089	4.16
209	209	1099	316	13	0	0.31	-0.14152	-0.68072	4.16
210	210	723	1111	13	0	0.31	-0.37338	-0.57736	4.16
211	211	1061	1507	13	0	0.31	2.24928	9.38974	4.16
212	212	268	914	17	0	0.7	0.50094	0.53489	5.44
213	213	888	1836	10	0	0.14	-0.43186	0.10362	3.2
214	214	709	1792	10	0	0.14	1.55234	3.07582	3.2
215	215	1051	1572	10	0	0.14	2.0104	6.33496	3.2
216	216	119	1121	10	0	0.14	-0.46552	-0.21138	3.2
217	217	1629	618	10	0	0.14	-0.54882	-0.11127	3.2
218	218	1025	528	10	0	0.14	0.86156	0.63266	3.2
219	219	1943	294	10	0	0.14	1.26693	1.78214	3.2
220	220	176	278	10	0	0.14	0.6294	2.85122	3.2
221	221	1799	38	10	0	0.14	0.33922	0.6338	3.2
222	222	484	1417	10	0	0.14	0.25073	0.2237	3.2
223	223	198	1391	15	0	0.48	-0.01356	-0.65026	4.8
224	224	554	1059	14	0	0.39	0.95808	1.89555	4.48
225	225	1027	1377	15	0	0.48	-0.22098	-0.13354	4.8
226	226	720	577	14	0	0.39	1.47899	7.61203	4.48
227	227	946	426	15	0	0.48	-0.44155	0.61279	4.8
228	228	41	367	14	0	0.39	0.38096	-0.59382	4.48
229	229	1335	750	19	0	0.97	-0.30594	-0.87996	6.08
230	230	1051	1156	19	0	0.97	0.82981	1.82607	6.08
231	231	1845	515	11	0	0.19	0.17834	-0.21643	3.52
232	232	1326	1813	11	0	0.19	-0.88369	0.33952	3.52
233	233	1728	403	11	0	0.19	0.30258	-0.49282	3.52
234	234	677	2001	12	0	0.25	-0.11562	0.17236	3.84
235	235	1998	1470	12	0	0.25	1.43378	4.36329	3.84
236	236	636	1578	12	0	0.25	-0.24324	-0.88594	3.84
237	237	1226	1133	11	0	0.19	-0.19854	-0.38238	3.52
238	238	299	499	12	0	0.25	0.75873	1.71895	3.84
239	239	1005	263	12	0	0.25	-0.72548	0.34316	3.84
240	240	613	384	11	0	0.19	0.30994	-0.29911	3.52
241	241	836	41	11	0	0.19	0.06193	-0.41303	3.52
242	242	2014	32	11	0	0.19	-0.16464	-0.51172	3.52
243	243	1566	1623	11	0	0.19	0.68495	1.78856	3.52
244	244	868	1383	13	0	0.31	0.29175	0.49237	4.16
245	245	116	969	13	0	0.31	0.1895	0.95823	4.16
246	246	1265	259	13	0	0.31	0.78386	1.88834	4.16
247	247	1652	250	13	0	0.31	0.51621	0.297	4.16
248	248	74	1901	15	0	0.48	0.39693	-0.06214	4.8
249	249	546	222	14	0	0.39	0.06717	-0.06783	4.48
250	250	1348	339	14	0	0.39	1.09924	3.56653	4.48
251	251	422	729	14	0	0.39	0.29888	-0.44136	4.48
252	252	148	966	14	0	0.39	0.72901	1.40483	4.48
253	253	429	1916	14	0	0.39	0.48905	1.55988	4.48
254	254	1792	840	15	0	0.48	-0.43719	-0.6407	4.8
255	255	771	1440	14	0	0.39	0.08724	-0.71504	4.48
256	256	401	1211	10	0	0.14	-0.01274	-0.58031	3.2
257	257	202	1211	10	0	0.14	-0.44652	-0.447	3.2
258	258	1147	1875	10	0	0.14	1.33178	2.24507	3.2
259	259	222	876	10	0	0.14	-0.01115	-0.53239	3.2
260	260	1657	941	10	0	0.14	1.79077	6.51341	3.2
261	261	1995	946	10	0	0.14	-0.46332	-0.3553	3.2
262	262	391	1079	10	0	0.14	0.42823	0.47063	3.2
263	263	1413	1151	10	0	0.14	-0.67698	-0.19823	3.2
264	264	123	23	10	0	0.14	-0.21678	0.12695	3.2
265	265	1194	283	10	0	0.14	0.7383	1.0173	3.2
266	266	539	312	10	0	0.14	0.06938	-0.52632	3.2
267	267	579	494	10	0	0.14	0.82104	0.45965	3.2
268	268	1954	510	10	0	0.14	1.34901	1.77301	3.2
269	269	507	511	10	0	0.14	-0.28802	-0.46122	3.2
270	270	781	1187	10	0	0.14	0.64883	1.19654	3.2
271	271	1582	1191	10	0	0.14	0.38734	1.20175	3.2
272	272	1012	1534	10	0	0.14	2.23418	7.92881	3.2
273	273	790	1945	10	0	0.14	0.52637	2.36948	3.2
274	274	1365	669	10	0	0.14	-0.69247	-0.10528	3.2
275	275	553	644	10	0	0.14	0.03774	-0.28521	3.2
276	276	1067	515	10	0	0.14	-0.01076	-0.11955	3.2
277	277	225	530	10	0	0.14	-0.11166	-0.62127	3.2
278	278	1200	1306	17	0	0.7	0.21097	-0.27162	5.44
279	279	408	381	11	0	0.19	-0.2743	-0.60174	3.52
280	280	1399	479	11	0	0.19	1.1175	2.79243	3.52
281	281	433	942	11	0	0.19	0.33423	-0.55284	3.52
282	282	255	1035	11	0	0.19	0.09548	0.23229	3.52
283	283	1094	124	12	0	0.25	0.46736	0.82015	3.84
284	284	1226	1050	12	0	0.25	0.49384	0.43769	3.84
285	285	228	1399	12	0	0.25	-0.36062	-0.51155	3.84
286	286	1980	1431	12	0	0.25	0.22719	-0.4448	3.84
287	287	107	1556	11	0	0.19	1.14976	1.0959	3.52
288	288	1654	1259	11	0	0.19	1.12033	4.05534	3.52
289	289	1011	1327	12	0	0.25	1.13969	3.4808	3.84
290	290	1452	1937	12	0	0.25	1.77693	5.42284	3.84
291	291	592	1792	12	0	0.25	-0.45975	-0.55493	3.84
292	292	1764	1585	12	0	0.25	0.91869	0.99461	3.84
293	293	395	68	11	0	0.19	0.77262	1.88338	3.52
294	294	631	1759	11	0	0.19	0.58768	0.11553	3.52
295	295	803	1921	11	0	0.19	-0.56771	-0.60452	3.52
296	296	1852	219	19	0	0.97	-0.13843	-0.86788	6.08
297	297	851	1587	19	0	0.97	0.2605	0.01165	6.08
298	298	441	786	19	0	0.97	-0.3014	-0.42009	6.08
299	299	925	322	13	0	0.31	0.84543	5.45928	4.16
300	300	972	782	13	0	0.31	-0.13238	-0.28665	4.16
301	301	130	1942	13	0	0.31	0.81451	0.91137	4.16
302	302	1938	1248	15	0	0.48	0.2246	0.83679	4.8
303	303	1562	1518	15	0	0.48	-0.57507	-0.39204	4.8
304	304	482	1237	15	0	0.48	0.96683	2.32803	4.8
305	305	1204	134	15	0	0.48	0.58323	0.58527	4.8
306	306	1535	1994	14	0	0.39	-0.28827	-0.03511	4.48
307	307	1916	1455	14	0	0.39	1.27223	2.48547	4.48
308	308	950	551	16	0	0.58	1.4998	4.43698	5.12
309	309	1479	1315	16	0	0.58	0.36455	0.07772	5.12
310	310	402	218	16	0	0.58	-0.27455	-0.80442	5.12
311	311	648	131	16	0	0.58	0.13253	0.16551	5.12
312	312	2018	592	17	0	0.7	-0.12672	-0.90587	5.44
313	313	225	1542	17	0	0.7	-0.46373	-0.29331	5.44
314	314	346	1391	17	0	0.7	-0.03722	-0.90427	5.44
315	315	1110	248	17	0	0.7	0.65861	0.09262	5.44
316	316	1197	1261	18	0	0.83	-0.36415	-0.66912	5.76
317	317	326	403	10	0	0.14	0.42256	-0.01146	3.2
318	318	1302	556	10	0	0.14	0.53299	-0.41462	3.2
319	319	592	558	10	0	0.14	0.12894	-0.03074	3.2
320	320	1042	770	10	0	0.14	-0.59713	-0.39029	3.2
321	321	708	1970	10	0	0.14	-0.90442	0.5888	3.2
322	322	54	519	10	0	0.14	0.31584	0.49497	3.2
323	323	763	453	10	0	0.14	-0.42109	-0.28099	3.2
324	324	1831	1064	10	0	0.14	0.1105	-0.25364	3.2
325	325	342	381	10	0	0.14	1.26683	3.40738	3.2
326	326	1944	321	10	0	0.14	1.61458	3.59738	3.2
327	327	727	817	10	0	0.14	2.15373	7.49389	3.2
328	328	1526	1097	10	0	0.14	0.5963	-0.22215	3.2
329	329	1145	1133	10	0	0.14	-0.00429	0.70145	3.2
330	330	592	1893	10	0	0.14	-0.23753	-0.48584	3.2
331	331	1953	1324	10	0	0.14	1.70359	3.81945	3.2
332	332	86	1505	10	0	0.14	-0.43586	-0.31839	3.2
333	333	432	1631	10	0	0.14	0.22039	-0.43619	3.2
334	334	321	1684	10	0	0.14	0.52833	-0.05794	3.2
335	335	755	1686	10	0	0.14	0.55427	0.07769	3.2
336	336	418	1702	10	0	0.14	0.46467	0.06838	3.2
337	337	447	1795	10	0	0.14	1.76034	4.96694	3.2
338	338	1176	1880	10	0	0.14	-0.55982	0.25488	3.2
339	339	336	576	10	0	0.14	-0.16237	0.11592	3.2
340	340	803	469	11	0	0.19	0.50046	0.10951	3.52
341	341	385	729	12	0	0.25	0.1184	-0.22553	3.84
342	342	853	953	12	0	0.25	-0.26363	-0.63395	3.84
343	343	922	1828	12	0	0.25	0.3073	-0.60881	3.84
344	344	1332	1781	11	0	0.19	0.42704	0.30716	3.52
345	345	459	1224	11	0	0.19	0.809	0.86579	3.52
346	346	538	1202	11	0	0.19	0.59011	-0.18736	3.52
347	347	1464	1868	13	0	0.31	-0.26799	1.54055	4.16
348	348	1142	1211	13	0	0.31	0.67552	1.47014	4.16
349	349	504	1176	13	0	0.31	-0.38878	-0.77615	4.16
350	350	2014	132	13	0	0.31	-0.24612	-0.94968	4.16
351	351	273	364	15	0	0.48	0.14323	1.57859	4.8
352	352	834	306	14	0	0.39	-0.04306	0.32616	4.48
353	353	226	429	14	0	0.39	-0.03052	0.04114	4.48
354	354	109	538	14	0	0.39	0.7529	0.40522	4.48
355	355	657	773	14	0	0.39	0.43644	0.51869	4.48
356	356	1831	1649	14	0	0.39	0.25435	-0.65314	4.48
357	357	536	1625	15	0	0.48	-0.41434	-0.45404	4.8
358	358	1353	1109	15	0	0.48	0.55131	0.442	4.8
359	359	368	760	15	0	0.48	0.01632	-0.05262	4.8
360	360	216	396	15	0	0.48	-0.58498	-0.1189	4.8
361	361	793	1382	14	0	0.39	0.53489	-0.65535	4.48
362	362	908	171	16	0	0.58	0.5574	1.44576	5.12
363	363	1473	374	16	0	0.58	-0.30286	-0.52915	5.12
364	364	501	1949	18	0	0.83	0.11189	-0.00783	5.76
365	365	511	701	17	0	0.7	0.36934	1.31614	5.44
366	366	1173	1541	17	0	0.7	-0.27933	-0.58679	5.44
367	367	1885	185	17	0	0.7	1.0381	4.10263	5.44
368	368	1802	131	18	0	0.83	0.63991	1.75553	5.76
369	369	662	1826	17	0	0.7	0.31836	-0.25967	5.44
370	370	1807	1136	19	0	0.97	0.13593	1.02695	6.08
371	371	2003	1972	18	0	0.83	0.14428	-0.40913	5.76
372	372	1314	1114	18	0	0.83	0.28314	1.68181	5.76
373	373	1289	302	17	0	0.7	0.74471	1.53718	5.44
374	374	1952	1574	17	0	0.7	0.85279	0.93171	5.44
375	375	1352	900	16	0	0.58	1.52063	6.29021	5.12
376	376	1204	208	16	0	0.58	-0.04405	-0.80796	5.12
377	377	486	275	16	0	0.58	1.84256	10.977	5.12
378	378	78	255	16	0	0.58	-0.27335	0.0385	5.12
379	379	854	1246	13	0	0.31	0.96359	4.21544	4.16
380	380	229	300	13	0	0.31	0.23049	0.56093	4.16
381	381	1365	971	13	0	0.31	0.29263	-0.66256	4.16
382	382	638	1448	13	0	0.31	0.93384	4.08175	4.16
383	383	935	169	13	0	0.31	-0.72924	0.25942	4.16
384	384	1537	1302	13	0	0.31	-0.65773	0.0168	4.16
385	385	46	1786	13	0	0.31	-0.15075	-0.57727	4.16
386	386	646	566	13	0	0.31	0.47913	0.80286	4.16
387	387	1882	512	13	0	0.31	1.57237	3.89857	4.16
388	388	1216	170	13	0	0.31	-0.22742	-0.58358	4.16
389	389	121	1477	11	0	0.19	-0.38001	0.12763	3.52
390	390	1253	806	12	0	0.25	-0.37484	-0.87177	3.84
391	391	1036	1645	11	0	0.19	1.08231	1.78824	3.52
392	392	611	1413	11	0	0.19	0.98801	2.12598	3.52
393	393	1592	1073	11	0	0.19	0.96858	0.35431	3.52
394	394	855	1758	11	0	0.19	0.26061	0.48329	3.52
395	395	169	1883	11	0	0.19	0.52619	-0.0018	3.52
396	396	2012	351	12	0	0.25	0.14214	-0.10148	3.84
397	397	205	132	11	0	0.19	0.02866	0.61318	3.52
398	398	809	507	12	0	0.25	-0.82513	-0.13028	3.84
399	399	63	1822	12	0	0.25	0.2086	0.70572	3.84
400	400	412	173	21	0	1.31	0.32503	0.32861	6.72
401	401	1355	106	20	0	1.13	-0.38457	0.4035	6.4
402	402	865	646	24	0	1.96	0.35648	-0.28043	7.68
403	403	542	911	20	0	1.13	0.02274	-0.82662	6.4
404	404	242	49	22	0	1.51	0.11771	0.08248	7.04
405	405	827	856	21	0	1.31	0.04495	0.06615	6.72
406	406	1278	843	20	0	1.13	0.1901	-0.65534	6.4
407	407	1733	618	22	0	1.51	0.04257	-0.30426	7.04
408	408	378	1442	20	0	1.13	-0.25203	-1.01542	6.4
409	409	199	591	20	0	1.13	-0.00135	-0.02548	6.4
410	410	428	1580	20	0	1.13	-0.03916	-0.19118	6.4
411	411	134	474	20	0	1.13	-0.5704	0.38009	6.4
412	412	621	1182	20	0	1.13	-0.14555	-0.31537	6.4
413	413	755	184	21	0	1.31	-0.03138	-0.66361	6.72
414	414	1039	592	20	0	1.13	0.15163	-0.38111	6.4
415	415	1646	1514	20	0	1.13	-0.09092	0.18566	6.4
416	416	245	813	20	0	1.13	-1.00417	1.47455	6.4
417	417	586	238	20	0	1.13	0.2172	-0.15349	6.4
418	418	62	1450	20	0	1.13	0.09452	-0.04996	6.4
419	419	613	658	23	0	1.73	-0.01038	-0.20697	7.36
420	420	1427	983	21	0	1.31	-0.0538	-0.24115	6.72
421	421	658	88	22	0	1.51	0.12581	-0.21215	7.04
422	422	278	564	22	0	1.51	0.15231	-0.70133	7.04
423	423	1330	600	21	0	1.31	-0.29417	-0.84654	6.72
424	424	1757	1302	21	0	1.31	0.0259	0.17355	6.72
425	425	944	1558	21	0	1.31	-0.21451	-0.28456	6.72
426	426	1262	1905	21	0	1.31	-0.6125	-0.11699	6.72
427	427	1375	1818	26	0	2.49	0.24079	0.33978	8.32
428	428	192	454	20	0	1.13	0.61788	1.48078	6.4
429	429	1003	481	20	0	1.13	0.25378	1.30669	6.4
430	430	429	1082	28	0	3.11	0.14795	-0.7576	8.96
431	431	1089	1031	20	0	1.13	0.24645	-0.18204	6.4
432	432	235	651	26	0	2.49	0.05953	0.39856	8.32
433	433	1640	1062	21	0	1.31	-0.32452	0.3002	6.72
434	434	1496	1003	21	0	1.31	-0.07461	-0.52934	6.72
435	435	274	1851	20	0	1.13	0.92679	1.77785	6.4
436	436	762	1561	20	0	1.13	0.12445	-0.57629	6.4
437	437	1680	365	21	0	1.31	0.52279	3.13237	6.72
438	438	2011	1056	22	0	1.51	-0.37276	-0.40504	7.04
439	439	456	885	20	0	1.13	0.33131	-0.56248	6.4
440	440	1924	468	20	0	1.13	-0.07026	0.73578	6.4
441	441	88	1030	22	0	1.51	1.02001	1.87745	7.04
442	442	811	60	22	0	1.51	0.05572	0.04314	7.04
443	443	831	804	20	0	1.13	1.58079	7.60189	6.4
444	444	1913	1108	20	0	1.13	-0.15305	-0.41521	6.4
445	445	1887	1835	21	0	1.31	-0.15396	-0.95048	6.72
446	446	649	1229	21	0	1.31	0.47093	3.43775	6.72
447	447	1902	697	21	0	1.31	-0.25805	-0.57691	6.72
448	448	1552	1157	22	0	1.51	0.14406	-0.33339	7.04
449	449	1512	1740	21	0	1.31	0.25114	-0.5721	6.72
450	450	1087	1262	23	0	1.73	0.33452	1.17471	7.36
451	451	1185	1146	20	0	1.13	-0.58382	-0.26215	6.4
452	452	1651	1626	20	0	1.13	-0.07755	-0.43398	6.4
453	453	511	449	21	0	1.31	0.02049	0.25119	6.72
454	454	1700	1686	21	0	1.31	0.23617	0.21579	6.72
455	455	950	1025	22	0	1.51	-0.01801	-0.5829	7.04
456	456	595	840	21	0	1.31	0.78874	1.0448	6.72
457	457	1472	1198	21	0	1.31	-0.15611	-0.30251	6.72
458	458	614	889	20	0	1.13	0.23482	0.12563	6.4
459	459	902	840	20	0	1.13	0.30841	0.67717	6.4
460	460	734	887	20	0	1.13	1.08428	1.98179	6.4
461	461	1182	1186	20	0	1.13	0.04667	-0.48017	6.4
462	462	1850	547	21	0	1.31	-0.24416	-1.24053	6.72
463	463	208	1807	21	0	1.31	0.00761	0.29959	6.72
464	464	1328	792	20	0	1.13	-0.10848	-0.31674	6.4
465	465	617	804	20	0	1.13	0.25088	1.6296	6.4
466	466	1688	578	20	0	1.13	-0.60431	0.3685	6.4
467	467	456	254	20	0	1.13	0.16876	0.11271	6.4
468	468	1960	237	20	0	1.13	-0.21436	0.30623	6.4
469	469	1078	1306	20	0	1.13	-0.57588	-0.15458	6.4
470	470	1282	1351	20	0	1.13	-0.09241	0.63741	6.4
471	471	1279	1673	20	0	1.13	0.08116	-0.35423	6.4
472	472	297	618	21	0	1.31	-0.76568	0.24828	6.72
473	473	195	23	21	0	1.31	0.21824	-0.01155	6.72
474	474	445	415	22	0	1.51	-0.22577	-0.33422	7.04
475	475	1816	1287	20	0	1.13	-0.87548	0.13096	6.4
476	476	1186	793	20	0	1.13	0.0336	0.34745	6.4
477	477	923	84	20	0	1.13	1.92657	8.66522	6.4
478	478	1606	550	21	0	1.31	0.01689	-0.84533	6.72
479	479	1576	601	24	0	1.96	-0.00361	-0.23523	7.68
480	480	1454	1098	24	0	1.96	-0.54524	-0.30516	7.68
481	481	1041	863	20	0	1.13	0.35129	0.25487	6.4
482	482	1200	869	20	0	1.13	0.45819	0.95627	6.4
483	483	1426	595	20	0	1.13	0.36868	1.07341	6.4
484	484	1478	652	20	0	1.13	-0.72209	-0.09293	6.4
485	485	2037	173	21	0	1.31	0.36035	1.86089	6.72
486	486	975	1843	22	0	1.51	-0.60425	-0.04608	7.04
487	487	171	356	21	0	1.31	-0.54957	-0.2184	6.72
488	488	73	437	24	0	1.96	0.03474	0.4531	7.68
0	0	993	1158	10	15	0.14	-0.25579	-0.86539	3.2
1	1	334	571	10	15	0.14	0.91108	2.78423	3.2
2	2	1024	375	12	15	0.25	1.21166	4.33849	3.84
3	3	55	1730	11	15	0.19	-0.03582	-0.97473	3.52
4	4	82	1239	12	15	0.25	0.11802	-0.5627	3.84
5	5	1817	365	10	15	0.14	0.10899	-0.60222	3.2
6	6	320	1214	12	15	0.25	1.27993	3.49563	3.84
7	7	1034	182	11	15	0.19	1.29361	2.7557	3.52
8	8	1524	1479	10	15	0.14	-0.40565	-0.60649	3.2
9	9	526	1507	12	15	0.25	-0.1596	0.47399	3.84
10	10	408	543	10	15	0.14	1.06935	2.4301	3.2
11	11	1993	642	13	15	0.31	1.2747	2.03935	4.16
12	12	626	1651	13	15	0.31	-0.26349	-0.53259	4.16
13	13	984	744	10	15	0.14	-0.01654	1.87259	3.2
14	14	133	1936	11	15	0.19	0.47176	0.36525	3.52
15	15	1676	25	11	15	0.19	-0.20496	-0.74397	3.52
16	16	853	952	13	15	0.31	2.01446	5.36554	4.16
17	17	607	1410	10	15	0.14	-0.18637	-0.85638	3.2
18	18	740	1349	10	15	0.14	-0.16397	-0.36932	3.2
19	19	1353	1373	16	15	0.58	0.83016	1.3502	5.12
20	20	1921	182	16	15	0.58	-0.32941	-0.86937	5.12
21	21	1189	1040	17	15	0.7	-0.55873	-0.49642	5.44
22	22	1587	693	10	15	0.14	0.73738	0.49742	3.2
23	23	1563	1404	10	15	0.14	-0.2176	-0.80662	3.2
24	24	382	729	12	15	0.25	1.17845	2.7026	3.84
25	25	1010	1326	12	15	0.25	-0.24177	-0.11673	3.84
26	26	1786	1776	11	15	0.19	0.87121	0.59703	3.52
27	27	1106	1504	13	15	0.31	-0.38516	-0.51321	4.16
28	28	1580	878	18	15	0.83	-0.64398	-0.44489	5.76
29	29	1448	1560	10	15	0.14	0.22649	1.13179	3.2
30	30	115	671	10	15	0.14	-0.86924	0.41691	3.2
31	31	117	357	10	15	0.14	1.2707	2.20409	3.2
32	32	377	175	10	15	0.14	1.19683	2.51108	3.2
33	33	345	1521	13	15	0.31	-0.30848	-0.97422	4.16
34	34	56	969	13	15	0.31	0.23139	-0.19306	4.16
35	35	79	1636	12	15	0.25	-0.11749	-0.87565	3.84
36	36	1467	581	11	15	0.19	-0.67407	0.22312	3.52
37	37	314	1922	11	15	0.19	0.06866	0.21379	3.52
38	38	1012	789	15	15	0.48	0.20904	-0.777	4.8
39	39	2001	406	12	15	0.25	-0.25512	-0.72638	3.84
40	40	908	1328	12	15	0.25	2.49288	15.762	3.84
41	41	643	1000	17	15	0.7	0.62567	3.76803	5.44
42	42	1220	1943	14	15	0.39	-1.00164	0.92671	4.48
43	43	198	1391	14	15	0.39	-0.30222	-0.93697	4.48
44	44	1100	1657	14	15	0.39	1.22112	2.95597	4.48
45	45	1791	649	12	15	0.25	-0.40269	-0.78296	3.84
46	46	1469	718	12	15	0.25	1.0199	1.60345	3.84
47	47	1111	1955	12	15	0.25	-0.22469	-0.38511	3.84
48	48	278	395	12	15	0.25	0.64345	-0.03528	3.84
49	49	143	1583	11	15	0.19	0.78284	3.56648	3.52
50	50	813	189	12	15	0.25	1.33681	3.17923	3.84
51	51	1656	624	11	15	0.19	-0.53037	-0.37705	3.52
52	52	1443	1240	10	15	0.14	0.79331	1.85968	3.2
53	53	37	159	10	15	0.14	-0.18614	-0.36147	3.2
54	54	154	242	16	15	0.58	-0.19346	-0.64598	5.12
55	55	1509	339	15	15	0.48	-0.60541	0.11213	4.8
56	56	1066	801	15	15	0.48	0.24571	3.05651	4.8
57	57	1988	756	13	15	0.31	0.02223	-1.08722	4.16
58	58	927	633	13	15	0.31	-0.43959	-0.09428	4.16
59	59	1123	869	13	15	0.31	2.30512	8.62487	4.16
60	60	710	1455	11	15	0.19	0.67494	-0.0749	3.52
61	61	513	1083	11	15	0.19	0.11596	-0.73788	3.52
62	62	507	960	11	15	0.19	-0.07394	1.75976	3.52
63	63	611	383	11	15	0.19	0.67091	0.43366	3.52
64	64	1546	279	11	15	0.19	-0.65876	0.10257	3.52
65	65	487	814	10	15	0.14	1.00109	1.78671	3.2
66	66	1770	1241	10	15	0.14	-0.33671	-0.95912	3.2
67	67	695	1349	10	15	0.14	-0.18541	-0.70095	3.2
68	68	59	1821	10	15	0.14	-0.20452	-0.78184	3.2
69	69	753	1901	10	15	0.14	0.53869	2.94499	3.2
70	70	505	1684	16	15	0.58	0.16181	1.72285	5.12
71	71	428	1916	15	15	0.48	-0.4363	-0.05547	4.8
72	72	1081	1607	14	15	0.39	1.15835	2.06363	4.48
73	73	1118	1282	13	15	0.31	-0.09393	-0.86167	4.16
74	74	1139	943	13	15	0.31	-0.06442	-0.60099	4.16
75	75	1065	2019	18	15	0.83	-0.14353	-0.63803	5.76
76	76	829	1659	11	15	0.19	-0.05201	-0.32288	3.52
77	77	1125	38	12	15	0.25	-0.21605	-0.89337	3.84
78	78	1627	252	11	15	0.19	-0.14215	-0.70617	3.52
79	79	799	468	11	15	0.19	1.02603	0.51369	3.52
80	80	1759	1583	11	15	0.19	0.71654	-0.05432	3.52
81	81	1326	1420	15	15	0.48	1.05289	4.85256	4.8
82	82	1110	1085	15	15	0.48	-0.61731	-0.14949	4.8
83	83	147	966	14	15	0.39	0.43274	0.60865	4.48
84	84	1357	1028	10	15	0.14	0.18134	-0.57194	3.2
85	85	502	1046	10	15	0.14	1.13095	1.5849	3.2
86	86	410	898	10	15	0.14	1.67852	2.51623	3.2
87	87	675	1715	10	15	0.14	2.04684	7.19345	3.2
88	88	1281	1296	10	15	0.14	-0.94003	0.29461	3.2
89	89	1377	1279	10	15	0.14	-0.80065	0.37818	3.2
90	90	1418	1480	10	15	0.14	-0.30611	-0.39089	3.2
91	91	1726	78	10	15	0.14	0.62424	0.7018	3.2
92	92	1146	164	10	15	0.14	0.34196	-0.6261	3.2
93	93	1536	215	10	15	0.14	-0.1589	-0.7292	3.2
94	94	837	505	10	15	0.14	2.92451	12.4191	3.2
95	95	1285	1827	10	15	0.14	-0.16527	-0.76447	3.2
96	96	309	843	18	15	0.83	1.37682	3.94894	5.76
97	97	1537	1301	13	15	0.31	-0.2401	-0.75225	4.16
98	98	1679	1477	13	15	0.31	0.51278	-0.0404	4.16
99	99	1312	126	11	15	0.19	1.51574	3.22312	3.52
100	100	1465	685	12	15	0.25	-0.43411	-0.34253	3.84
101	101	1929	997	11	15	0.19	-0.12014	-0.35796	3.52
102	102	246	1235	11	15	0.19	0.02863	-0.58969	3.52
103	103	769	424	15	15	0.48	1.05196	3.32368	4.8
104	104	935	1237	15	15	0.48	0.45374	1.66513	4.8
105	105	531	1881	15	15	0.48	1.32789	3.88614	4.8
106	106	75	1899	15	15	0.48	0.2881	0.05045	4.8
107	107	1175	1574	14	15	0.39	-0.08113	-0.61854	4.48
108	108	543	222	13	15	0.31	-0.7965	-0.18019	4.16
109	109	1365	307	13	15	0.31	0.43547	-0.53031	4.16
110	110	595	438	13	15	0.31	0.76567	0.87637	4.16
111	111	723	1109	13	15	0.31	0.7142	-0.1314	4.16
112	112	975	68	10	15	0.14	1.46353	3.92075	3.2
113	113	359	1073	10	15	0.14	3.36028	18.7713	3.2
114	114	1532	10	10	15	0.14	0.68414	0.3671	3.2
115	115	1535	1993	13	15	0.31	2.43103	9.27662	4.16
116	116	957	242	10	15	0.14	1.35971	1.37416	3.2
117	118	1419	1256	10	15	0.14	0.04788	-0.46961	3.2
118	119	617	1503	10	15	0.14	-0.0866	-0.78335	3.2
119	120	789	1944	10	15	0.14	-0.00304	-0.77589	3.2
120	121	425	653	13	15	0.31	0.89748	2.33714	4.16
121	122	108	538	13	15	0.31	1.15852	1.30185	4.16
122	123	39	134	10	15	0.14	1.21229	1.91163	3.2
123	124	91	1773	15	15	0.48	0.30818	0.82407	4.8
124	125	246	1683	15	15	0.48	-0.44733	-0.66524	4.8
125	126	657	770	15	15	0.48	-0.17663	-0.1672	4.8
126	127	990	611	15	15	0.48	1.91419	9.02067	4.8
127	128	1365	665	11	15	0.19	1.4555	3.11511	3.52
128	129	166	1037	11	15	0.19	0.72135	0.98216	3.52
129	130	470	1913	12	15	0.25	0.9528	1.62867	3.84
130	131	920	1827	12	15	0.25	0.39139	-0.66922	3.84
131	132	1168	610	12	15	0.25	0.55528	-0.03419	3.84
132	133	1529	551	12	15	0.25	-0.33097	-0.8104	3.84
133	134	1201	378	12	15	0.25	0.86089	4.24951	3.84
134	135	873	131	12	15	0.25	0.06807	-0.87258	3.84
135	136	1270	1592	11	15	0.19	0.02576	-0.52366	3.52
136	137	1639	1405	11	15	0.19	2.70689	11.674	3.52
137	138	134	1187	11	15	0.19	2.87161	12.2071	3.52
138	140	341	98	13	15	0.31	-0.38728	-0.8075	4.16
139	141	833	1313	17	15	0.7	1.94609	7.60854	5.44
140	142	999	1216	10	15	0.14	0.63787	-0.01492	3.2
141	143	46	1130	10	15	0.14	0.68526	1.16726	3.2
142	144	778	1059	10	15	0.14	-0.16115	-0.63705	3.2
143	145	1985	978	10	15	0.14	-0.3257	-0.6527	3.2
144	146	1624	347	10	15	0.14	0.75817	0.60217	3.2
145	147	1222	407	10	15	0.14	-0.4482	-0.24964	3.2
146	148	446	299	10	15	0.14	-0.1458	-0.42398	3.2
147	149	1627	613	10	15	0.14	1.05172	2.67533	3.2
148	150	42	1225	10	15	0.14	1.63958	4.78099	3.2
149	151	971	1968	10	15	0.14	1.11838	2.20107	3.2
150	152	681	1510	10	15	0.14	-0.18868	-0.42589	3.2
151	153	881	1477	10	15	0.14	0.07314	-0.44817	3.2
152	154	932	208	15	15	0.48	-0.59113	-0.31618	4.8
153	155	1474	372	15	15	0.48	-0.28864	-0.05937	4.8
154	156	740	221	15	15	0.48	0.22798	0.00721	4.8
155	157	1717	364	15	15	0.48	0.39586	0.32965	4.8
156	158	1832	934	11	15	0.19	-0.63687	-0.19871	3.52
157	159	1698	927	11	15	0.19	-0.31963	-0.81041	3.52
158	160	412	437	11	15	0.19	0.02454	-0.15635	3.52
159	161	623	1473	11	15	0.19	1.33819	3.57482	3.52
160	162	426	1496	11	15	0.19	1.43507	4.44762	3.52
161	163	622	66	11	15	0.19	-0.09455	-0.58562	3.52
162	164	1837	1956	11	15	0.19	0.67882	0.29122	3.52
163	165	645	1526	12	15	0.25	0.5215	-0.17989	3.84
164	166	207	1633	12	15	0.25	-0.32139	-0.79556	3.84
165	167	81	1995	11	15	0.19	1.02634	1.01888	3.52
166	168	346	1390	18	15	0.83	0.44011	0.87922	5.76
167	169	1454	550	17	15	0.7	-0.02154	-0.14075	5.44
168	170	919	260	18	15	0.83	1.4592	4.67951	5.76
169	171	228	300	13	15	0.31	0.48832	1.76429	4.16
170	172	1259	1907	19	15	0.97	-0.09833	-0.58941	6.08
171	173	2009	351	14	15	0.39	0.02219	-0.288	4.48
172	174	1302	198	14	15	0.39	1.63095	4.9602	4.48
173	175	1396	656	15	15	0.48	-0.41314	-0.52647	4.8
174	176	1139	1212	15	15	0.48	-0.90219	0.57235	4.8
175	177	1387	425	16	15	0.58	-0.3263	-0.7532	5.12
176	178	1254	924	10	15	0.14	-0.33763	-0.00071	3.2
177	179	812	150	10	15	0.14	0.63545	0.42324	3.2
178	180	956	1346	10	15	0.14	-0.06139	0.65331	3.2
179	181	1688	1183	10	15	0.14	-0.20665	-0.92543	3.2
180	182	205	1134	10	15	0.14	0.3558	1.47904	3.2
181	183	1256	771	10	15	0.14	0.12927	0.06724	3.2
182	184	926	697	10	15	0.14	-0.29812	-0.75081	3.2
183	185	664	535	10	15	0.14	0.48712	0.03543	3.2
184	186	227	528	10	15	0.14	0.62662	0.71956	3.2
185	187	506	510	10	15	0.14	0.97814	2.07955	3.2
186	188	728	120	17	15	0.7	-0.35261	-0.24189	5.44
187	189	381	1823	17	15	0.7	-0.36056	-0.36056	5.44
188	190	1626	1222	17	15	0.7	2.63251	12.1197	5.44
189	191	365	1768	18	15	0.83	0.52926	1.1404	5.76
190	192	274	1848	18	15	0.83	0.754	2.50326	5.76
191	193	1620	1934	11	15	0.19	0.6957	1.03198	3.52
192	194	1706	90	12	15	0.25	-0.21821	-0.93297	3.84
193	195	1403	314	11	15	0.19	1.06178	2.88032	3.52
194	196	1812	319	11	15	0.19	-0.1964	-0.70588	3.52
195	197	901	1578	11	15	0.19	-0.46619	-0.46855	3.52
196	198	650	2023	12	15	0.25	-0.43774	-0.68841	3.84
197	199	196	2013	12	15	0.25	0.69363	0.99969	3.84
198	200	1274	1948	12	15	0.25	0.21176	-0.29317	3.84
199	201	855	1754	12	15	0.25	0.4076	3.07422	3.84
200	202	1827	1712	12	15	0.25	-0.82146	0.77735	3.84
201	203	903	1420	12	15	0.25	1.05837	2.79868	3.84
202	204	263	1088	12	15	0.25	-0.44304	-0.37099	3.84
203	205	1364	579	12	15	0.25	-0.41162	-0.57165	3.84
204	206	898	501	12	15	0.25	0.7174	-0.26529	3.84
205	207	1017	227	12	15	0.25	0.15394	0.80064	3.84
206	208	1059	155	12	15	0.25	0.22513	-0.23756	3.84
207	209	58	656	19	15	0.97	0.88098	0.79445	6.08
208	210	1859	1479	15	15	0.48	-0.23266	0.6989	4.8
209	211	1230	971	15	15	0.48	-0.48282	-0.38039	4.8
210	212	1591	1626	14	15	0.39	-0.30829	-0.71039	4.48
211	213	683	1036	14	15	0.39	-0.51423	-0.76165	4.48
212	214	384	345	14	15	0.39	-0.37846	-0.25702	4.48
213	215	1262	258	14	15	0.39	-0.29594	0.43733	4.48
214	216	864	829	15	15	0.48	0.46288	1.47897	4.8
215	217	455	142	14	15	0.39	0.54253	-0.26905	4.48
216	218	1815	1501	14	15	0.39	0.71274	1.66344	4.48
217	219	949	550	16	15	0.58	1.95299	6.79663	5.12
218	220	1596	1037	16	15	0.58	0.21119	-0.32207	5.12
219	221	904	415	17	15	0.7	1.17501	3.14358	5.44
220	222	805	1280	18	15	0.83	1.82401	8.01289	5.76
221	223	1507	1599	19	15	0.97	0.25999	0.28158	6.08
222	224	619	1182	19	15	0.97	0.08351	0.96019	6.08
223	225	799	1435	10	15	0.14	-0.36357	-0.82224	3.2
224	226	220	1220	10	15	0.14	0.91738	2.64682	3.2
225	227	1201	72	10	15	0.14	1.32527	3.4426	3.2
226	228	876	40	10	15	0.14	1.42541	2.35596	3.2
227	229	1017	1191	10	15	0.14	1.01115	2.50798	3.2
228	230	1025	267	10	15	0.14	-0.00748	-0.07891	3.2
229	231	736	268	10	15	0.14	-0.43472	-0.25862	3.2
230	232	1332	358	10	15	0.14	-0.12248	0.49943	3.2
231	233	9	605	10	15	0.14	0.58748	0.33404	3.2
232	234	1039	769	10	15	0.14	2.16123	6.32004	3.2
233	235	757	18	10	15	0.14	0.87007	0.2695	3.2
234	237	1467	1673	10	15	0.14	-0.0923	-0.38706	3.2
235	238	1377	1971	10	15	0.14	0.86508	0.76233	3.2
236	239	431	1625	10	15	0.14	0.97991	1.17425	3.2
237	240	1431	1604	10	15	0.14	-0.3756	-0.68406	3.2
238	241	1247	597	11	15	0.19	0.17563	1.35021	3.52
239	242	949	1990	11	15	0.19	1.77856	4.68139	3.52
240	243	1707	1985	11	15	0.19	1.35986	1.70313	3.52
241	244	2025	1605	11	15	0.19	1.49529	5.06637	3.52
242	245	39	818	12	15	0.25	1.33958	1.83976	3.84
243	246	790	1513	11	15	0.19	0.59322	0.48614	3.52
244	247	893	1236	11	15	0.19	0.60395	0.25502	3.52
245	248	647	1107	12	15	0.25	0.29169	-0.27318	3.84
246	249	1197	1908	12	15	0.25	1.75624	5.83551	3.84
247	250	1998	1468	12	15	0.25	0.90999	1.88183	3.84
248	251	636	1444	12	15	0.25	0.73296	0.17239	3.84
249	252	553	969	12	15	0.25	-0.45907	-0.34655	3.84
250	253	271	362	13	15	0.31	0.64387	0.14991	4.16
251	254	1436	1670	13	15	0.31	-0.6308	-0.10813	4.16
252	255	802	756	13	15	0.31	-0.45619	-0.50342	4.16
253	256	833	306	14	15	0.39	0.82724	0.72369	4.48
254	257	1491	541	15	15	0.48	-0.25798	0.49283	4.8
255	258	1039	1479	15	15	0.48	0.30393	-0.33588	4.8
256	259	1490	252	15	15	0.48	1.19883	3.25232	4.8
257	260	591	1642	14	15	0.39	0.36328	-0.08434	4.48
258	261	1877	411	16	15	0.58	-0.24224	-0.31571	5.12
259	262	1354	104	18	15	0.83	0.41432	0.15143	5.76
260	263	1491	42	17	15	0.7	0.27931	-0.35339	5.44
261	264	455	1757	17	15	0.7	-0.27048	-0.89322	5.44
262	265	891	694	17	15	0.7	-0.83038	0.01545	5.44
263	266	455	252	19	15	0.97	0.50643	0.79846	6.08
264	267	457	71	19	15	0.97	0.26941	0.18668	6.08
265	268	306	2005	17	15	0.7	2.77734	10.7029	5.44
266	269	1172	1540	17	15	0.7	0.57983	1.40652	5.44
267	270	1817	1288	18	15	0.83	0.56263	0.75489	5.76
268	271	1478	1315	18	15	0.83	0.23176	-0.53487	5.76
269	272	294	1613	16	15	0.58	1.16992	3.32904	5.12
270	273	984	1111	16	15	0.58	2.18465	8.15785	5.12
271	274	482	758	13	15	0.31	-1.16053	0.84446	4.16
272	275	532	1624	13	15	0.31	0.4493	0.19228	4.16
273	276	2009	880	13	15	0.31	0.44222	-0.1282	4.16
274	277	971	784	13	15	0.31	1.13925	1.79017	4.16
275	278	422	730	13	15	0.31	0.02094	-0.57345	4.16
276	279	1977	1431	11	15	0.19	0.32154	-0.2239	3.52
277	280	967	657	11	15	0.19	0.52309	-0.4273	3.52
278	281	867	865	11	15	0.19	-0.07155	-0.24274	3.52
279	282	710	1746	11	15	0.19	0.43045	-0.68183	3.52
280	283	980	1465	11	15	0.19	0.95165	0.60176	3.52
281	284	202	1209	11	15	0.19	-0.2318	-0.68779	3.52
282	285	1937	930	11	15	0.19	1.08623	1.47258	3.52
283	286	1712	1898	11	15	0.19	1.30977	2.02019	3.52
284	287	696	513	11	15	0.19	0.63561	0.89902	3.52
285	288	346	1326	12	15	0.25	-0.06787	0.01165	3.84
286	289	1869	258	12	15	0.25	-0.50338	-0.636	3.84
287	290	1773	1145	12	15	0.25	-0.76591	-0.31508	3.84
288	291	224	1401	12	15	0.25	0.1912	-0.12353	3.84
289	292	798	1627	12	15	0.25	1.13656	2.10232	3.84
290	293	1317	1661	12	15	0.25	-0.738	-0.30695	3.84
291	294	472	2006	12	15	0.25	-0.37673	-0.18775	3.84
292	297	787	1035	10	15	0.14	0.48646	0.79289	3.2
293	298	1831	1037	10	15	0.14	0.94355	2.14636	3.2
294	299	890	1835	10	15	0.14	0.7393	0.91954	3.2
295	300	577	626	10	15	0.14	0.5625	0.4612	3.2
296	301	105	1554	10	15	0.14	0.89177	1.12162	3.2
297	302	599	72	10	15	0.14	-0.32553	-0.03536	3.2
298	303	2032	618	10	15	0.14	-0.5807	-0.11879	3.2
299	304	1777	370	10	15	0.14	0.46296	0.62804	3.2
300	305	83	288	10	15	0.14	-0.17775	-0.57624	3.2
301	306	1266	202	10	15	0.14	0.01966	-0.40201	3.2
302	307	513	180	10	15	0.14	0.25891	0.28334	3.2
303	308	82	88	10	15	0.14	0.65437	0.02285	3.2
304	309	753	1754	10	15	0.14	-0.06188	-0.83524	3.2
305	310	2013	35	10	15	0.14	-0.46539	-0.20025	3.2
306	311	707	1969	10	15	0.14	1.52182	3.34188	3.2
307	312	154	1843	10	15	0.14	0.76785	0.78085	3.2
308	313	770	1436	15	15	0.48	0.36768	0.44569	4.8
309	315	26	677	15	15	0.48	-0.19165	0.37278	4.8
310	316	2030	1758	14	15	0.39	-0.13765	-0.89508	4.48
311	317	1807	1140	14	15	0.39	0.32823	-0.09055	4.48
312	318	765	622	14	15	0.39	-0.3373	-0.7653	4.48
313	319	729	539	14	15	0.39	0.59974	3.68538	4.48
314	320	485	370	14	15	0.39	0.59392	0.02888	4.48
315	321	733	885	19	15	0.97	0.68818	0.51557	6.08
316	322	644	1982	18	15	0.83	0.79252	1.65959	5.76
317	323	1878	63	16	15	0.58	1.94883	6.55174	5.12
318	324	1074	264	16	15	0.58	-0.53485	-0.21233	5.12
319	325	2015	592	16	15	0.58	-0.33953	-0.72326	5.12
320	326	1025	1374	15	15	0.48	0.19578	-0.62588	4.8
321	327	1749	1192	15	15	0.48	1.23647	5.03586	4.8
322	328	568	687	15	15	0.48	2.77033	13.6114	4.8
323	329	649	714	14	15	0.39	-0.13651	-0.52255	4.48
324	330	214	396	14	15	0.39	0.80232	0.87888	4.48
325	331	1042	18	13	15	0.31	1.82124	6.02657	4.16
326	332	480	331	13	15	0.31	-0.18942	-0.77706	4.16
327	333	38	784	13	15	0.31	0.47414	-0.65649	4.16
328	334	481	1390	13	15	0.31	1.09006	1.39226	4.16
329	335	658	1932	12	15	0.25	1.58737	5.77155	3.84
330	336	448	1794	12	15	0.25	0.61468	2.16733	3.84
331	337	46	1783	12	15	0.25	-0.29962	-0.77515	3.84
332	338	705	777	11	15	0.19	2.2583	6.669	3.52
333	339	449	1533	12	15	0.25	0.44071	-0.07096	3.84
334	340	1804	1576	12	15	0.25	1.09548	1.84829	3.84
335	341	1503	1636	12	15	0.25	-0.77493	-0.24659	3.84
336	342	1558	1923	11	15	0.19	1.25132	1.81086	3.52
337	343	1818	868	11	15	0.19	-0.00224	-0.91056	3.52
338	344	1780	183	11	15	0.19	-0.3233	-0.77857	3.52
339	345	1113	2025	11	15	0.19	0.34949	0.91556	3.52
340	347	1655	1259	11	15	0.19	-0.3636	-0.7698	3.52
341	348	177	1925	11	15	0.19	-0.66739	-0.52021	3.52
342	349	666	79	10	15	0.14	-0.02607	-0.40488	3.2
343	350	154	31	10	15	0.14	0.14083	-0.18252	3.2
344	351	1444	386	10	15	0.14	1.14313	2.73351	3.2
345	352	474	680	10	15	0.14	-0.15215	-0.17506	3.2
346	353	296	499	10	15	0.14	0.59064	0.13599	3.2
347	354	1692	974	10	15	0.14	1.226	2.20568	3.2
348	355	1497	1952	10	15	0.14	1.09473	3.11609	3.2
349	356	1292	1704	10	15	0.14	0.93434	0.76075	3.2
350	357	963	1697	10	15	0.14	1.60851	3.20491	3.2
351	358	1835	1460	10	15	0.14	0.50093	0.40551	3.2
352	359	1647	1346	10	15	0.14	1.68954	6.68075	3.2
353	360	1322	1113	10	15	0.14	0.19213	-0.89248	3.2
354	361	1678	1322	10	15	0.14	1.28203	2.80807	3.2
355	362	1924	957	10	15	0.14	-0.55679	-0.09516	3.2
356	363	690	831	10	15	0.14	0.79374	3.78833	3.2
357	364	1359	718	10	15	0.14	1.83944	4.00139	3.2
358	365	622	591	10	15	0.14	0.20877	-0.63198	3.2
359	366	45	288	18	15	0.83	1.26614	3.0047	5.76
360	367	1313	1589	18	15	0.83	4.43762	30.6053	5.76
361	368	663	1275	18	15	0.83	0.55322	0.84466	5.76
362	369	240	1147	18	15	0.83	0.47102	1.69728	5.76
363	370	888	1120	18	15	0.83	0.26983	0.06415	5.76
364	371	265	915	18	15	0.83	0.54695	-0.13305	5.76
365	372	1152	313	18	15	0.83	0.14774	-0.51095	5.76
366	373	1883	182	17	15	0.7	1.38047	2.51334	5.44
367	374	78	258	17	15	0.7	0.87772	1.2056	5.44
368	375	32	1303	17	15	0.7	-0.20179	-0.46716	5.44
369	376	662	1827	16	15	0.58	0.26077	-0.13021	5.12
370	377	1835	421	16	15	0.58	-0.25909	0.01947	5.12
371	378	952	1939	16	15	0.58	1.84366	4.84315	5.12
372	379	730	922	14	15	0.39	2.0312	7.65683	4.48
373	380	223	1543	15	15	0.48	-0.21679	-0.9882	4.8
374	381	1461	1863	15	15	0.48	0.81678	1.85612	4.8
375	382	1101	253	14	15	0.39	-0.14642	-0.7144	4.48
376	383	1714	738	14	15	0.39	1.96614	7.20057	4.48
377	384	1746	59	13	15	0.31	1.4318	3.07181	4.16
378	385	2013	130	13	15	0.31	0.45786	0.84815	4.16
379	386	756	688	13	15	0.31	-0.08754	-0.63877	4.16
380	388	1198	872	13	15	0.31	1.24868	1.27369	4.16
381	389	1459	1825	13	15	0.31	0.09051	-0.13232	4.16
382	390	1280	1348	19	15	0.97	-0.21229	-0.89357	6.08
383	393	1751	20	12	15	0.25	0.70321	0.67177	3.84
384	394	394	594	12	15	0.25	0.64256	0.22281	3.84
385	395	865	1382	12	15	0.25	0.90667	1.2284	3.84
386	396	104	1301	12	15	0.25	1.97353	5.45018	3.84
387	397	1849	907	12	15	0.25	1.08502	1.23487	3.84
388	399	1922	1574	12	15	0.25	0.52225	0.72788	3.84
389	400	410	171	21	15	1.31	0.95718	1.39227	6.72
390	401	207	1804	20	15	1.13	0.01634	-0.78198	6.4
391	402	826	854	20	15	1.13	0.13193	-0.066	6.4
392	403	1469	1197	21	15	1.31	-0.39852	-0.83265	6.72
393	404	2011	1058	22	15	1.51	0.23526	0.14369	7.04
394	405	240	49	22	15	1.51	1.9551	8.0649	7.04
395	406	404	691	20	15	1.13	0.15163	1.04418	6.4
396	407	1730	616	23	15	1.73	0.72924	0.81665	7.36
397	408	583	237	21	15	1.31	0.2925	0.98959	6.72
398	409	761	1561	20	15	1.13	-0.21255	-0.53413	6.4
399	410	610	888	20	15	1.13	0.157	0.58539	6.4
400	411	864	645	24	15	1.96	0.54116	0.01777	7.68
401	412	1306	1536	21	15	1.31	0.48077	0.27007	6.72
402	413	1885	1834	21	15	1.31	-0.08978	-0.97765	6.72
403	414	165	355	22	15	1.51	0.5974	1.40012	7.04
404	415	508	447	20	15	1.13	-0.40375	-0.46513	6.4
405	416	235	650	25	15	2.22	0.80058	2.20522	8
406	417	87	1029	22	15	1.51	1.19892	5.41811	7.04
407	418	375	1442	22	15	1.51	-0.13531	-0.60569	7.04
408	419	1653	1625	20	15	1.13	0.03607	-0.11704	6.4
409	420	133	1720	24	15	1.96	0.42702	0.13006	7.68
410	421	907	2023	21	15	1.31	0.49139	0.15163	6.72
411	422	1510	1740	20	15	1.13	0.23502	-0.71817	6.4
412	423	1060	340	20	15	1.13	-0.30009	-0.71362	6.4
413	424	426	1580	20	15	1.13	-0.09324	-0.36279	6.4
414	425	1186	793	20	15	1.13	0.31145	0.54009	6.4
415	426	1740	781	20	15	1.13	0.0193	0.60811	6.4
416	427	1373	1817	26	15	2.49	0.27805	-0.54425	8.32
417	428	469	466	20	15	1.13	-0.07369	-0.85177	6.4
418	429	753	183	20	15	1.13	1.11891	4.13028	6.4
419	430	273	563	21	15	1.31	-0.15771	-0.77582	6.72
420	431	1426	981	22	15	1.51	0.53311	1.29448	7.04
421	432	439	414	23	15	1.73	0.53657	0.7648	7.36
422	433	295	618	20	15	1.13	-0.20851	-0.17301	6.4
423	434	1677	363	20	15	1.13	0.00586	-0.39359	6.4
424	435	150	869	20	15	1.13	-0.31823	-0.65148	6.4
425	436	1426	595	20	15	1.13	1.07408	1.7904	6.4
426	437	197	591	20	15	1.13	0.4683	1.40153	6.4
427	438	518	133	20	15	1.13	-0.4908	-0.34174	6.4
428	439	424	1078	27	15	2.79	0.23134	-0.28815	8.64
429	440	896	835	24	15	1.96	-0.63333	-0.42781	7.68
430	441	1909	1105	21	15	1.31	0.09783	-0.817	6.72
431	442	1693	526	21	15	1.31	-0.06764	-0.34798	6.72
432	443	1452	1097	23	15	1.73	0.91757	2.32204	7.36
433	444	1903	695	23	15	1.73	0.1198	-0.39545	7.36
434	445	1990	207	20	15	1.13	0.34894	-0.1604	6.4
435	446	1923	464	21	15	1.31	0.66886	2.94455	6.72
436	447	949	1024	22	15	1.51	0.38948	-0.54632	7.04
437	448	1631	440	23	15	1.73	0.52002	-0.10172	7.36
438	449	454	884	20	15	1.13	0.52652	-0.40597	6.4
439	450	1894	803	20	15	1.13	-0.16896	-0.67741	6.4
440	451	1920	418	21	15	1.31	0.04007	-0.00194	6.72
441	452	1194	1263	20	15	1.13	-0.40577	-0.60561	6.4
442	453	381	1325	20	15	1.13	0.08401	-0.63894	6.4
443	454	192	453	20	15	1.13	0.24146	1.5368	6.4
444	455	1160	1460	20	15	1.13	1.57511	5.12773	6.4
445	456	1216	1624	20	15	1.13	0.15066	-0.40092	6.4
446	457	223	1973	20	15	1.13	0.27005	-0.57171	6.4
447	458	1087	961	20	15	1.13	0.33229	-0.43628	6.4
448	459	1089	1258	21	15	1.31	0.45336	0.0622	6.72
449	460	1897	1614	21	15	1.31	0.34472	-0.4138	6.72
0	0	606	1410	10	30	0.14	0.33271	0.04854	3.2
1	1	650	714	13	30	0.31	0.16817	-0.76139	4.16
2	2	642	1402	10	30	0.14	0.0212	-0.39795	3.2
3	3	1315	1659	13	30	0.31	2.67026	9.53046	4.16
4	4	319	1214	12	30	0.25	0.98905	2.61006	3.84
5	5	1503	1895	18	30	0.83	-0.46566	-0.73701	5.76
6	6	1123	37	12	30	0.25	-0.25303	0.25253	3.84
7	7	683	1509	10	30	0.14	-0.06918	0.256	3.2
8	8	1048	1572	10	30	0.14	0.27626	-0.20995	3.2
9	9	1141	1209	15	30	0.48	0.76575	2.5524	4.8
10	10	1417	1479	10	30	0.14	-0.22097	-0.68553	3.2
11	11	1922	183	16	30	0.58	-0.27417	-0.82077	5.12
12	12	1283	1827	11	30	0.19	1.36879	5.45427	3.52
13	13	1754	729	10	30	0.14	2.63606	11.9309	3.2
14	14	407	377	10	30	0.14	0.16027	-0.84572	3.2
15	15	417	1702	10	30	0.14	0.57276	-0.18899	3.2
16	16	122	581	10	30	0.14	1.35329	2.60915	3.2
17	17	787	1003	11	30	0.19	0.63039	1.25166	3.52
18	18	729	923	13	30	0.31	1.64032	4.69987	4.16
19	19	1193	1261	19	30	0.97	1.03573	6.41812	6.08
20	20	1655	940	10	30	0.14	-0.27633	-0.26184	3.2
21	21	423	1494	10	30	0.14	0.57446	-0.70133	3.2
22	22	1645	1348	10	30	0.14	-0.17187	-0.61384	3.2
23	23	1867	260	13	30	0.31	2.10897	7.00189	4.16
24	24	1362	304	13	30	0.31	0.48539	0.95706	4.16
25	25	1689	1182	11	30	0.19	2.04213	8.676	3.52
26	26	1811	319	11	30	0.19	0.86796	1.26063	3.52
27	27	306	2005	16	30	0.58	0.67363	4.43718	5.12
28	28	729	117	16	30	0.58	1.91214	8.83468	5.12
29	29	928	633	13	30	0.31	-0.7408	-0.36436	4.16
30	30	534	1549	13	30	0.31	0.35492	-0.30292	4.16
31	31	1117	1281	13	30	0.31	-0.14901	-0.74988	4.16
32	32	723	1109	13	30	0.31	0.34894	-0.64453	4.16
33	33	78	1635	12	30	0.25	1.01082	2.3828	3.84
34	34	589	1791	12	30	0.25	0.4676	1.05988	3.84
35	35	1378	1997	12	30	0.25	-1.11301	2.71598	3.84
36	36	1770	1238	11	30	0.19	-0.37698	-0.6801	3.52
37	37	710	1748	11	30	0.19	0.06376	-0.58826	3.52
38	38	1705	90	12	30	0.25	-0.30684	-0.53313	3.84
39	39	1693	972	12	30	0.25	-0.27765	-0.6428	3.84
40	40	1130	193	10	30	0.14	0.35781	0.23315	3.2
41	41	976	68	10	30	0.14	2.51091	8.8686	3.2
42	42	446	299	10	30	0.14	0.23146	-0.3899	3.2
43	43	2022	1606	10	30	0.14	-0.52314	-0.36513	3.2
44	44	146	965	14	30	0.39	-0.05208	-0.63256	4.48
45	45	626	1649	14	30	0.39	1.86535	5.59807	4.48
46	46	1312	1148	13	30	0.31	2.28898	8.44706	4.16
47	47	421	1668	12	30	0.25	0.7691	0.124	3.84
48	48	1328	1691	11	30	0.19	0.48797	2.27204	3.52
49	49	509	958	11	30	0.19	-0.04452	-0.62468	3.52
50	50	697	510	11	30	0.19	0.60336	0.14304	3.52
51	51	1683	1925	12	30	0.25	0.4129	-0.4759	3.84
52	52	345	1390	17	30	0.7	0.21093	-0.62127	5.44
53	53	1111	1952	10	30	0.14	0.04444	1.53011	3.2
54	55	787	1034	10	30	0.14	0.13714	-0.28777	3.2
55	56	756	1693	10	30	0.14	0.99026	0.67603	3.2
56	57	485	368	15	30	0.48	0.83301	1.24123	4.8
57	58	1813	1500	14	30	0.39	-0.02847	-0.80211	4.48
58	59	1362	969	13	30	0.31	0.99372	1.82629	4.16
59	60	1091	122	11	30	0.19	-0.24959	-1.01043	3.52
60	61	1313	279	11	30	0.19	0.54636	-0.13246	3.52
61	62	386	729	11	30	0.19	0.15204	-0.63194	3.52
62	63	224	1399	11	30	0.19	0.60302	0.108	3.52
63	64	969	783	12	30	0.25	1.31615	2.42571	3.84
64	65	1832	932	12	30	0.25	-0.69118	-0.24048	3.84
65	66	1953	1402	11	30	0.19	0.6265	3.10653	3.52
66	67	1122	868	14	30	0.39	1.24653	3.84666	4.48
67	68	1489	253	14	30	0.39	1.76145	5.69842	4.48
68	69	1540	1710	10	30	0.14	0.92824	0.36312	3.2
69	70	25	103	10	30	0.14	-0.00893	0.3043	3.2
70	71	902	1418	13	30	0.31	0.6202	0.62941	4.16
71	72	1397	1081	12	30	0.25	1.18604	1.34505	3.84
72	73	702	1656	12	30	0.25	0.34968	0.20096	3.84
73	74	1790	649	12	30	0.25	1.08488	4.61857	3.84
74	75	776	1059	11	30	0.19	1.917	6.77056	3.52
75	76	907	1327	11	30	0.19	0.25368	-0.75335	3.52
76	77	1197	1906	11	30	0.19	0.49604	0.31746	3.52
77	78	1507	336	14	30	0.39	0.08508	-0.8998	4.48
78	79	928	208	14	30	0.39	-0.06321	-0.03927	4.48
79	80	952	1939	15	30	0.48	0.90705	1.44655	4.8
80	81	1454	549	17	30	0.7	1.71437	7.9066	5.44
81	82	832	1313	18	30	0.83	1.85627	6.74188	5.76
82	83	1248	1522	19	30	0.97	-0.11254	-0.81808	6.08
83	84	1353	1372	16	30	0.58	0.78845	1.55746	5.12
84	85	104	1554	10	30	0.14	0.47992	0.3503	3.2
85	86	789	1943	10	30	0.14	0.61565	1.34445	3.2
86	87	588	554	10	30	0.14	0.18055	0.02341	3.2
87	88	1558	1923	10	30	0.14	2.18432	7.08882	3.2
88	89	1689	1010	10	30	0.14	0.42269	0.1128	3.2
89	90	167	1038	10	30	0.14	-0.29651	-0.69738	3.2
90	91	1987	757	13	30	0.31	0.11706	0.36085	4.16
91	92	1778	181	10	30	0.14	2.02191	7.9132	3.2
92	93	836	504	10	30	0.14	2.41325	8.70094	3.2
93	94	1222	1942	13	30	0.31	-0.24364	-0.53371	4.16
94	95	660	1926	17	30	0.7	1.89704	9.63668	5.44
95	96	1525	1351	14	30	0.39	1.55349	2.91133	4.48
96	97	56	970	14	30	0.39	0.2969	0.3996	4.48
97	98	1301	196	14	30	0.39	1.16157	2.27872	4.48
98	99	1098	1660	15	30	0.48	0.17945	2.04074	4.8
99	100	1760	1585	11	30	0.19	0.88041	0.43828	3.52
100	101	206	1632	12	30	0.25	-0.41031	-0.79711	3.84
101	102	2000	406	12	30	0.25	0.31918	0.04908	3.84
102	103	998	1213	11	30	0.19	-0.30128	0.17221	3.52
103	104	481	761	11	30	0.19	-0.70058	0.11122	3.52
104	105	711	630	11	30	0.19	0.89056	0.18519	3.52
105	106	341	97	13	30	0.31	-0.27584	-0.83841	4.16
106	107	1334	747	18	30	0.83	0.38109	1.52887	5.76
107	108	1625	1222	17	30	0.7	3.49249	25.5663	5.44
108	109	1258	163	10	30	0.14	1.39854	2.0339	3.2
109	110	1559	1511	10	30	0.14	0.66867	-0.09517	3.2
110	111	143	1584	10	30	0.14	1.27035	5.04812	3.2
111	112	1994	701	10	30	0.14	0.65016	-0.13115	3.2
112	113	113	672	10	30	0.14	0.06757	0.43977	3.2
113	114	1840	33	10	30	0.14	0.20163	-0.35745	3.2
114	115	531	1623	14	30	0.39	0.01996	-0.67811	4.48
115	116	1081	1606	14	30	0.39	0.43783	-0.15696	4.48
116	117	343	1523	14	30	0.39	-0.17454	1.31141	4.48
117	118	272	1848	19	30	0.97	0.968	1.16987	6.08
118	119	166	1490	19	30	0.97	-1.07491	1.26171	6.08
119	120	60	1447	19	30	0.97	0.4462	0.27087	6.08
120	121	296	497	12	30	0.25	-0.36595	-0.33879	3.84
121	122	60	1821	12	30	0.25	2.87058	18.3121	3.84
122	123	812	150	11	30	0.19	0.97757	1.18156	3.52
123	124	1865	343	11	30	0.19	-0.80237	0.33362	3.52
124	125	737	1346	11	30	0.19	0.55423	2.13946	3.52
125	126	1184	1600	11	30	0.19	-0.54302	-0.21928	3.52
126	127	423	1916	11	30	0.19	0.37153	-0.49469	3.52
127	128	450	1531	12	30	0.25	0.36541	-0.25655	3.84
128	129	1753	18	13	30	0.31	0.7562	0.24383	4.16
129	130	315	1167	14	30	0.39	0.69318	0.63738	4.48
130	131	89	1770	14	30	0.39	-0.15668	-0.3677	4.48
131	132	1011	789	16	30	0.58	-0.01216	-0.01624	5.12
132	133	1942	668	16	30	0.58	-0.12835	-0.19785	5.12
133	134	829	1659	10	30	0.14	-0.11246	-0.82143	3.2
134	135	1973	267	10	30	0.14	0.30668	-0.60559	3.2
135	136	1532	11	10	30	0.14	1.07604	1.29593	3.2
136	137	1771	1904	10	30	0.14	0.56052	2.07851	3.2
137	138	779	126	10	30	0.14	0.32039	0.23028	3.2
138	139	84	1500	10	30	0.14	0.96448	1.3791	3.2
139	140	119	1479	10	30	0.14	1.27742	3.50741	3.2
140	141	1709	842	10	30	0.14	0.48978	1.48837	3.2
141	142	1081	605	10	30	0.14	1.03003	4.01653	3.2
142	143	1817	366	10	30	0.14	0.25757	-0.31343	3.2
143	144	365	1768	18	30	0.83	-0.20278	-0.18556	5.76
144	145	42	1583	18	30	0.83	0.90226	1.18416	5.76
145	146	82	689	18	30	0.83	0.14837	-0.20571	5.76
146	147	535	309	11	30	0.19	-0.95403	0.44946	3.52
147	148	1677	1475	12	30	0.25	1.12491	1.83641	3.84
148	149	1705	1985	12	30	0.25	1.40665	4.91781	3.84
149	150	1112	2025	12	30	0.25	0.02162	-0.64627	3.84
150	151	980	1466	11	30	0.19	0.94563	0.75844	3.52
151	152	200	1207	11	30	0.19	0.69549	3.83252	3.52
152	153	483	194	11	30	0.19	0.92211	2.08537	3.52
153	154	1529	550	12	30	0.25	0.18904	-0.00397	3.84
154	155	875	40	11	30	0.19	0.98092	1.92758	3.52
155	156	545	223	12	30	0.25	1.16758	2.02977	3.84
156	157	852	952	12	30	0.25	2.97627	13.2385	3.84
157	158	473	2005	13	30	0.31	1.54767	3.78164	4.16
158	159	1419	878	13	30	0.31	6.51041	60.3858	4.16
159	160	647	2022	13	30	0.31	0.15717	1.88113	4.16
160	161	1137	944	15	30	0.48	2.43487	8.27815	4.8
161	162	457	1756	15	30	0.48	-0.27967	-0.63254	4.8
162	163	1460	1862	15	30	0.48	2.07372	10.0413	4.8
163	164	1373	449	14	30	0.39	0.2455	0.2769	4.48
164	165	394	595	14	30	0.39	0.91848	1.80681	4.48
165	166	531	1881	16	30	0.58	0.88189	1.72268	5.12
166	167	1490	41	18	30	0.83	1.49464	5.74878	5.76
167	168	719	1552	10	30	0.14	0.50633	-0.22999	3.2
168	169	78	287	10	30	0.14	-0.02649	-0.8115	3.2
169	170	1695	249	10	30	0.14	0.04631	-0.58844	3.2
170	171	1201	98	10	30	0.14	0.34433	-0.07376	3.2
171	172	79	1994	10	30	0.14	0.5929	-0.08192	3.2
172	173	55	1727	10	30	0.14	1.44184	3.84807	3.2
173	174	1862	1586	10	30	0.14	1.57916	2.79532	3.2
174	175	363	1127	10	30	0.14	1.40631	1.94278	3.2
175	176	1547	1548	10	30	0.14	-0.34268	-0.68781	3.2
176	177	622	1475	10	30	0.14	0.13247	-0.56891	3.2
177	178	862	1271	10	30	0.14	1.07464	1.25429	3.2
178	179	994	1259	10	30	0.14	-0.4447	-0.1002	3.2
179	180	83	1238	10	30	0.14	-0.02925	-1.00991	3.2
180	181	1083	1190	10	30	0.14	1.26121	4.6275	3.2
181	182	1304	536	10	30	0.14	0.53348	0.34775	3.2
182	183	1112	1117	10	30	0.14	0.4889	0.35871	3.2
183	184	596	437	12	30	0.25	0.67056	0.31228	3.84
184	185	402	248	12	30	0.25	1.0762	3.42618	3.84
185	186	1617	103	12	30	0.25	0.52439	0.44826	3.84
186	187	991	1159	12	30	0.25	-0.46726	-0.02815	3.84
187	189	1485	543	12	30	0.25	1.27891	3.47769	3.84
188	190	322	401	11	30	0.19	0.44343	0.31511	3.52
189	191	796	1626	11	30	0.19	2.96395	13.1507	3.52
190	192	344	354	11	30	0.19	0.1031	-0.94593	3.52
191	193	1019	374	11	30	0.19	1.273	3.92328	3.52
192	194	503	509	11	30	0.19	-0.28953	0.23649	3.52
193	195	687	1069	11	30	0.19	0.51872	0.5097	3.52
194	196	1974	1363	11	30	0.19	0.1751	-0.91994	3.52
195	197	1105	1503	13	30	0.31	0.82235	1.03792	4.16
196	198	1021	1271	13	30	0.31	0.93376	0.45975	4.16
197	199	682	1037	13	30	0.31	-0.3623	-0.97578	4.16
198	200	1234	1084	13	30	0.31	0.50589	-0.15872	4.16
199	201	1293	1220	13	30	0.31	-0.47695	0.86994	4.16
200	202	488	878	15	30	0.48	1.58181	4.35837	4.8
201	203	982	1109	16	30	0.58	0.63057	0.83494	5.12
202	204	377	1823	16	30	0.58	-0.26212	-0.76965	5.12
203	205	834	1840	17	30	0.7	-0.03913	0.2012	5.44
204	206	1021	1895	17	30	0.7	0.05968	-0.5525	5.44
205	207	308	842	18	30	0.83	0.61754	0.49261	5.76
206	208	1646	1514	19	30	0.97	0.60828	0.42251	6.08
207	209	1292	76	17	30	0.7	0.90046	1.92224	5.44
208	210	1963	915	17	30	0.7	0.88815	1.02089	5.44
209	211	51	1075	17	30	0.7	0.72696	1.13735	5.44
210	212	1327	1421	16	30	0.58	0.19673	-0.7112	5.12
211	213	305	259	16	30	0.58	-0.69412	-0.12208	5.12
212	214	1277	1469	13	30	0.31	0.57602	0.5251	4.16
213	215	755	690	13	30	0.31	0.06384	-0.44975	4.16
214	216	2011	130	13	30	0.31	0.79273	0.72413	4.16
215	217	1356	1884	11	30	0.19	0.01091	0.01349	3.52
216	218	1378	1215	11	30	0.19	0.29195	0.11223	3.52
217	219	1202	376	11	30	0.19	2.16754	7.55697	3.52
218	220	619	1505	11	30	0.19	0.81063	4.34834	3.52
219	221	245	1235	11	30	0.19	1.64752	4.51043	3.52
220	222	1011	1325	11	30	0.19	0.0818	-0.66569	3.52
221	223	176	1926	11	30	0.19	0.05235	1.36438	3.52
222	224	1502	1636	12	30	0.25	-0.64237	-0.18324	3.84
223	225	444	1794	12	30	0.25	1.88993	5.32809	3.84
224	227	644	1525	12	30	0.25	0.40214	-0.04441	3.84
225	228	1202	68	12	30	0.25	0.94402	1.27509	3.84
226	229	479	1389	12	30	0.25	0.46152	0.19754	3.84
227	230	294	782	12	30	0.25	0.28468	-0.56617	3.84
228	231	52	496	12	30	0.25	0.1764	0.4199	3.84
229	232	456	77	12	30	0.25	-0.11432	-0.60091	3.84
230	233	568	883	12	30	0.25	2.31835	5.44222	3.84
231	234	1174	186	10	30	0.14	2.87839	10.8602	3.2
232	235	1625	271	10	30	0.14	0.42828	-0.20739	3.2
233	237	408	290	10	30	0.14	0.58549	0.51549	3.2
234	238	1177	366	10	30	0.14	1.22453	1.20339	3.2
235	239	800	469	10	30	0.14	1.52436	3.2819	3.2
236	241	277	1936	10	30	0.14	0.08738	-0.75435	3.2
237	242	1677	24	10	30	0.14	0.49012	-0.65786	3.2
238	243	773	1835	10	30	0.14	1.33986	2.76788	3.2
239	244	44	1226	10	30	0.14	0.4299	-0.05894	3.2
240	245	1709	733	10	30	0.14	0.38229	-0.33537	3.2
241	246	1291	1016	10	30	0.14	0.21028	2.04378	3.2
242	247	640	942	10	30	0.14	-0.52534	-0.13173	3.2
243	250	244	1682	15	30	0.48	0.74075	0.89964	4.8
244	251	420	729	14	30	0.39	0.1426	-0.29542	4.48
245	252	1174	1571	14	30	0.39	-0.32409	-0.72962	4.48
246	253	1038	1477	15	30	0.48	0.45671	1.39424	4.8
247	254	554	1059	15	30	0.48	1.33397	4.86584	4.8
248	255	1777	980	15	30	0.48	0.78934	0.47192	4.8
249	256	657	769	15	30	0.48	-0.33164	-0.04923	4.8
250	257	214	396	15	30	0.48	1.08113	2.48302	4.8
251	258	1741	783	19	30	0.97	0.63591	1.74319	6.08
252	259	1170	1540	18	30	0.83	0.6362	0.99206	5.76
253	260	2024	1099	18	30	0.83	0.38971	0.00936	5.76
254	261	238	1145	18	30	0.83	-0.10777	-0.62516	5.76
255	262	1428	493	17	30	0.7	0.82752	1.18691	5.44
256	263	361	136	15	30	0.48	0.33629	0.85045	4.8
257	264	206	68	15	30	0.48	0.27329	-0.44316	4.8
258	265	1591	1626	15	30	0.48	1.55638	4.42896	4.8
259	266	1617	1436	15	30	0.48	1.43811	5.70988	4.8
260	267	1028	899	15	30	0.48	0.52339	1.94102	4.8
261	268	646	128	14	30	0.39	-0.04472	-0.64226	4.48
262	269	25	244	14	30	0.39	0.18621	-0.93336	4.48
263	270	1857	1477	14	30	0.39	0.4033	-0.02966	4.48
264	272	225	299	13	30	0.31	0.69048	1.36171	4.16
265	273	1534	1992	13	30	0.31	1.21822	1.72657	4.16
266	274	1992	642	13	30	0.31	1.2479	2.54703	4.16
267	275	551	969	13	30	0.31	-0.05689	-0.44377	4.16
268	276	934	1234	13	30	0.31	-0.05763	0.09213	4.16
269	277	1315	96	11	30	0.19	0.37217	1.74494	3.52
270	278	780	1793	12	30	0.25	-0.01954	0.50103	3.84
271	279	2015	1377	12	30	0.25	2.72993	11.5251	3.84
272	280	1443	1242	12	30	0.25	1.05284	1.80852	3.84
273	281	225	1889	12	30	0.25	-0.28139	0.68935	3.84
274	282	293	52	11	30	0.19	0.38214	-0.42038	3.52
275	283	136	1186	11	30	0.19	1.12504	1.86195	3.52
276	284	1032	1404	11	30	0.19	-0.27645	0.66192	3.52
277	287	764	1437	11	30	0.19	0.67197	0.37984	3.52
278	288	629	1759	11	30	0.19	0.70113	0.0584	3.52
279	289	1785	1776	11	30	0.19	1.01037	0.41262	3.52
280	290	33	1177	11	30	0.19	0.76893	0.46366	3.52
281	291	1392	589	12	30	0.25	0.50298	0.41833	3.84
282	292	842	159	12	30	0.25	0.39701	-0.20744	3.84
283	293	610	386	11	30	0.19	1.14988	2.9495	3.52
284	294	1196	283	11	30	0.19	1.39765	2.73723	3.52
285	295	1150	165	11	30	0.19	0.96617	0.47066	3.52
286	296	1425	1456	10	30	0.14	1.41877	6.05551	3.2
287	297	1540	1298	10	30	0.14	1.12199	0.80644	3.2
288	298	1448	1559	10	30	0.14	1.70529	6.26477	3.2
289	300	588	1169	10	30	0.14	0.26216	-0.50106	3.2
290	301	1555	1152	10	30	0.14	1.13148	2.0932	3.2
291	302	1929	996	10	30	0.14	0.39588	-0.4747	3.2
292	303	110	960	10	30	0.14	0.08747	-0.52863	3.2
293	304	1748	1520	10	30	0.14	2.03021	6.46133	3.2
294	305	1454	876	10	30	0.14	1.04685	1.96643	3.2
295	306	1530	1507	10	30	0.14	0.68582	0.17679	3.2
296	307	792	449	10	30	0.14	0.09749	-1.05085	3.2
297	308	1397	761	10	30	0.14	0.48993	-0.54558	3.2
298	309	1271	1592	10	30	0.14	1.40728	3.61014	3.2
299	310	752	1751	10	30	0.14	-0.02311	-0.84034	3.2
300	311	494	1793	10	30	0.14	0.6822	-0.38749	3.2
301	312	1586	691	10	30	0.14	0.72272	0.52705	3.2
302	313	1013	539	10	30	0.14	0.4852	-0.19608	3.2
303	314	1003	832	10	30	0.14	-0.37407	0.06144	3.2
304	315	1279	298	10	30	0.14	-0.33993	-0.66781	3.2
305	316	1704	283	10	30	0.14	0.36188	-0.44787	3.2
306	317	132	235	10	30	0.14	0.2155	-0.59045	3.2
307	318	198	165	10	30	0.14	0.87441	1.96585	3.2
308	320	1535	768	19	30	0.97	1.39702	4.55729	6.08
309	321	899	838	19	30	0.97	-0.09734	-0.5249	6.08
310	322	806	1278	19	30	0.97	0.99137	1.197	6.08
311	323	2001	1971	18	30	0.83	0.19446	-0.22742	5.76
312	324	968	2032	17	30	0.7	0.56791	0.59532	5.44
313	325	875	1217	16	30	0.58	1.01906	1.0656	5.12
314	326	1874	62	16	30	0.58	0.89912	0.56092	5.12
315	327	947	551	16	30	0.58	1.17906	2.44904	5.12
316	328	1691	636	16	30	0.58	1.22106	3.86487	5.12
317	329	643	1000	16	30	0.58	0.83505	0.62426	5.12
318	330	410	1993	15	30	0.48	1.05117	1.8672	4.8
319	331	1715	1289	15	30	0.48	1.78273	7.58906	4.8
320	332	1110	1084	15	30	0.48	-0.22764	-0.63679	4.8
321	333	1834	756	15	30	0.48	1.49408	4.10712	4.8
322	334	727	538	15	30	0.48	1.71787	5.6322	4.8
323	335	945	468	15	30	0.48	0.2634	-0.27661	4.8
324	336	194	1390	14	30	0.39	1.58759	3.87249	4.48
325	337	1057	1506	13	30	0.31	1.33831	2.52201	4.16
326	338	1039	44	13	30	0.31	-0.70359	-0.40469	4.16
327	339	1761	1341	13	30	0.31	1.24745	1.908	4.16
328	340	549	643	13	30	0.31	-0.02439	1.06856	4.16
329	341	832	304	13	30	0.31	0.82731	0.69797	4.16
330	342	731	885	19	30	0.97	0.68261	0.53733	6.08
331	343	1259	1906	19	30	0.97	0.51525	2.15673	6.08
332	346	1404	316	11	30	0.19	0.76416	0.30006	3.52
333	347	1033	182	11	30	0.19	1.87574	6.02313	3.52
334	348	376	176	11	30	0.19	1.51445	4.34516	3.52
335	349	1933	1242	12	30	0.25	2.19306	6.50244	3.84
336	350	118	19	11	30	0.19	0.02245	-0.23033	3.52
337	351	970	595	12	30	0.25	-0.09989	0.14301	3.84
338	352	1466	579	12	30	0.25	0.64373	1.19578	3.84
339	353	898	499	12	30	0.25	1.81904	5.24874	3.84
340	354	1775	361	12	30	0.25	0.5436	-0.27233	3.84
341	355	447	248	12	30	0.25	-0.16962	-0.89524	3.84
342	356	79	90	12	30	0.25	-0.30698	-0.5336	3.84
343	358	644	1106	11	30	0.19	0.69233	1.38283	3.52
344	360	1816	868	12	30	0.25	-0.21367	-0.5937	3.84
345	361	155	1841	11	30	0.19	1.50057	3.48644	3.52
346	362	1824	1710	11	30	0.19	1.44104	3.64234	3.52
347	363	1435	1667	11	30	0.19	-0.89566	0.06648	3.52
348	365	710	1454	11	30	0.19	0.7603	0.09463	3.52
349	366	903	414	17	30	0.7	0.42811	1.6574	5.44
350	367	738	221	17	30	0.7	-0.34822	-0.41818	5.44
351	368	1802	132	17	30	0.7	0.47381	-0.15791	5.44
352	369	645	1980	18	30	0.83	0.82468	0.80803	5.76
353	370	1832	420	17	30	0.7	0.92435	4.82801	5.44
354	371	1957	567	17	30	0.7	0.39174	-0.07325	5.44
355	372	781	1732	16	30	0.58	0.99221	1.70622	5.12
356	373	828	1922	16	30	0.58	0.03288	1.51751	5.12
357	374	27	304	10	30	0.14	0.88948	0.84844	3.2
358	376	549	554	10	30	0.14	-0.14279	-0.96505	3.2
359	377	1337	558	10	30	0.14	0.00192	0.34558	3.2
360	379	1654	624	10	30	0.14	1.42341	3.04743	3.2
361	380	1258	771	10	30	0.14	0.65083	1.20376	3.2
362	381	1870	973	10	30	0.14	0.79056	0.88239	3.2
363	382	1439	1104	10	30	0.14	0.43579	-0.13498	3.2
364	383	120	1122	10	30	0.14	-0.33379	-0.3683	3.2
365	384	1966	1262	10	30	0.14	0.5067	0.42821	3.2
366	385	307	1292	10	30	0.14	0.15273	0.0096	3.2
367	386	249	1430	10	30	0.14	-0.27163	-0.80577	3.2
368	387	888	1780	10	30	0.14	0.42937	0.35321	3.2
369	389	1839	1957	10	30	0.14	0.27818	-0.03791	3.2
370	390	821	1959	10	30	0.14	0.70947	0.67681	3.2
371	391	1178	337	10	30	0.14	1.94045	4.62455	3.2
372	392	1002	260	10	30	0.14	1.80497	6.47395	3.2
373	394	1796	36	10	30	0.14	-0.62637	0.18536	3.2
374	395	846	1481	14	30	0.39	0.27126	0.18223	4.48
375	396	1498	790	14	30	0.39	1.39524	5.37814	4.48
376	397	967	115	14	30	0.39	-0.20859	-0.37943	4.48
377	398	2004	350	15	30	0.48	0.27849	-0.40353	4.8
378	399	472	688	15	30	0.48	0.6699	1.36876	4.8
379	400	1468	1197	21	30	1.31	-0.29372	-0.84068	6.72
380	401	374	1441	22	30	1.51	0.13236	0.43997	7.04
381	402	1851	219	21	30	1.31	0.77391	1.92466	6.72
382	403	409	171	21	30	1.31	0.86668	1.36369	6.72
383	404	1650	1627	20	30	1.13	0.21685	-0.16107	6.4
384	405	2009	1056	22	30	1.51	-0.29259	-0.9059	7.04
385	406	166	354	21	30	1.31	1.29355	3.99335	6.72
386	407	751	181	20	30	1.13	0.22029	-0.25468	6.4
387	408	862	645	24	30	1.96	0.51506	-0.15244	7.68
388	409	1630	437	23	30	1.73	0.45003	-0.31259	7.36
389	410	809	59	21	30	1.31	0.54144	-0.18088	6.72
390	411	608	887	21	30	1.31	1.62396	4.95187	6.72
391	412	198	590	21	30	1.31	0.48287	0.89546	6.72
392	413	1692	527	22	30	1.51	0.09617	-0.19979	7.04
393	414	759	1561	20	30	1.13	-0.18412	-0.55692	6.4
394	415	1281	1347	20	30	1.13	-0.51338	0.08486	6.4
395	416	428	1579	20	30	1.13	-0.30224	-0.77866	6.4
396	417	1911	1106	20	30	1.13	0.33036	0.72402	6.4
397	418	1570	599	23	30	1.73	1.74518	8.27024	7.36
398	419	1637	1062	21	30	1.31	-0.29418	-0.47512	6.72
399	420	1328	599	21	30	1.31	3.08587	20.9532	6.72
400	421	84	1031	21	30	1.31	-0.01099	0.84271	6.72
401	422	1184	791	21	30	1.31	0.00552	0.39543	6.72
402	423	272	562	21	30	1.31	-0.27039	-0.68096	6.72
403	424	510	445	20	30	1.13	-0.3049	-0.46477	6.4
404	425	441	409	20	30	1.13	-0.25807	-0.40615	6.4
405	426	1884	1836	24	30	1.96	-0.39963	-0.62102	7.68
406	427	671	897	21	30	1.31	-0.56194	0.41801	6.72
407	428	1676	363	21	30	1.31	0.24275	0.60871	6.72
408	429	130	1717	21	30	1.31	-0.4197	-0.22737	6.72
409	430	239	48	22	30	1.51	0.70776	0.85542	7.04
410	431	948	1023	22	30	1.51	0.36214	-0.31939	7.04
411	432	618	1180	20	30	1.13	-0.53066	-0.33624	6.4
412	433	670	942	20	30	1.13	-0.06861	0.16761	6.4
413	434	1493	1000	20	30	1.13	0.5149	0.16703	6.4
414	435	1922	464	20	30	1.13	0.3671	1.50259	6.4
415	436	1266	961	20	30	1.13	0.15039	1.18746	6.4
416	437	1696	1684	20	30	1.13	0.27792	3.13416	6.4
417	438	223	1972	20	30	1.13	0.62458	1.14387	6.4
418	439	601	2011	23	30	1.73	-0.58521	0.23689	7.36
419	440	940	1558	22	30	1.51	0.2456	0.29344	7.04
420	441	1553	1057	22	30	1.51	0.25954	0.03733	7.04
421	442	1921	418	20	30	1.13	-0.04433	-0.26492	6.4
422	443	1059	339	20	30	1.13	-0.19378	-0.02486	6.4
423	444	1732	616	22	30	1.51	-0.39163	-0.86204	7.04
424	445	1898	696	21	30	1.31	-0.27262	-0.6042	6.72
425	446	89	146	21	30	1.31	0.65965	1.2789	6.72
426	447	582	235	21	30	1.31	0.54894	0.73325	6.72
427	448	657	87	21	30	1.31	0.43456	-0.14331	6.72
428	449	1898	1301	21	30	1.31	0.20527	-0.43583	6.72
429	450	907	2022	21	30	1.31	0.44879	0.64162	6.72
430	451	751	1497	20	30	1.13	0.23477	0.564	6.4
431	452	519	131	20	30	1.13	0.8867	2.64298	6.4
432	453	823	855	21	30	1.31	-0.42677	0.0367	6.72
433	454	1306	1536	22	30	1.51	0.62067	1.28445	7.04
434	455	1074	1305	20	30	1.13	0.56204	0.55132	6.4
435	456	455	883	20	30	1.13	0.2868	-0.57351	6.4
436	457	69	434	26	30	2.49	0.2458	2.05963	8.32
437	458	963	499	21	30	1.31	0.44211	-0.08415	6.72
438	459	1216	1623	20	30	1.13	0.09423	-0.25402	6.4
439	460	703	2040	20	30	1.13	0.59375	0.05151	6.4
440	461	1989	208	20	30	1.13	0.6508	0.23256	6.4
441	462	1425	980	22	30	1.51	0.53715	0.67947	7.04
442	463	647	1228	20	30	1.13	0.57692	-0.21733	6.4
443	464	540	909	20	30	1.13	1.51417	6.92101	6.4
444	465	236	647	22	30	1.51	0.54835	1.13964	7.04
445	466	848	1588	20	30	1.13	0.28428	0.15237	6.4
446	467	1330	789	20	30	1.13	0.7922	1.23095	6.4
447	468	1372	1818	26	30	2.49	0.02469	-0.34303	8.32
448	469	1278	837	20	30	1.13	0.72259	2.21852	6.4
449	470	470	464	20	30	1.13	-0.08226	-0.68509	6.4
450	471	191	452	20	30	1.13	1.21247	6.83658	6.4
451	472	478	1089	20	30	1.13	0.47218	0.05086	6.4
452	473	1562	651	20	30	1.13	-0.55686	0.04528	6.4
453	474	1047	1208	20	30	1.13	1.12211	2.83234	6.4
454	475	1157	1350	26	30	2.49	0.23201	-0.20124	8.32
455	476	198	118	21	30	1.31	-0.239	-0.38881	6.72
456	477	1086	960	21	30	1.31	1.06996	4.33839	6.72
457	478	380	1325	21	30	1.31	0.07471	-0.67308	6.72
458	479	208	1806	21	30	1.31	-0.78718	0.19562	6.72
459	480	97	624	27	30	2.79	0.42268	-0.51759	8.64
460	481	485	613	23	30	1.73	0.63301	1.04674	7.36
461	482	403	1156	28	30	3.11	0.03731	-0.68384	8.96
462	483	267	285	21	30	1.31	-0.04884	-0.69575	6.72
463	484	1355	104	20	30	1.13	-0.09235	2.10396	6.4
464	485	1958	236	20	30	1.13	0.43635	0.75906	6.4
465	486	1198	864	20	30	1.13	0.6813	0.46904	6.4
466	487	747	993	20	30	1.13	0.71282	2.43412	6.4
467	488	972	1895	25	30	2.22	0.11327	0.36851	8
468	489	527	1733	23	30	1.73	0.84466	0.20646	7.36
469	490	836	1134	22	30	1.51	0.62558	1.86815	7.04
470	491	439	783	20	30	1.13	0.27205	-0.192	6.4
471	492	1469	368	20	30	1.13	-0.53235	-0.49861	6.4
472	493	1277	1672	20	30	1.13	-0.12677	-0.69754	6.4
473	494	1507	1598	20	30	1.13	-0.1457	0.57338	6.4
474	495	830	803	20	30	1.13	1.53153	6.56295	6.4
475	496	426	1078	28	30	3.11	0.6444	1.63746	8.96
476	497	1088	1258	21	30	1.31	0.25083	-0.2796	6.72
477	498	1558	950	20	30	1.13	0.56975	0.37527	6.4
478	499	1251	2014	20	30	1.13	1.91776	7.66257	6.4
479	500	618	800	20	30	1.13	0.49211	1.07712	6.4
480	501	1894	802	20	30	1.13	-0.03031	-0.72044	6.4
481	502	88	1076	20	30	1.13	0.44572	-0.09699	6.4
482	503	915	457	20	30	1.13	0.27313	-0.63873	6.4
483	504	1150	313	20	30	1.13	-0.26182	-0.31703	6.4
484	505	658	631	20	30	1.13	-0.29586	-0.58947	6.4
0	0	43	1222	10	60	0.14	0.24768	0.1242	3.2
1	2	1687	1006	10	60	0.14	1.15708	0.68913	3.2
2	3	1049	1570	10	60	0.14	1.32456	3.70579	3.2
3	4	2007	348	13	60	0.31	0.36757	-0.11792	4.16
4	6	345	1520	13	60	0.31	0.14876	-0.37435	4.16
5	7	697	1347	10	60	0.14	0.06134	0.53054	3.2
6	8	737	266	10	60	0.14	1.02826	3.01274	3.2
7	9	1695	971	10	60	0.14	-0.186	-0.63923	3.2
8	10	1198	1902	11	60	0.19	1.05303	1.65425	3.52
9	11	1711	1895	12	60	0.25	-0.34985	-0.48714	3.84
10	12	1707	86	13	60	0.31	-0.35033	-0.84183	4.16
11	13	902	1416	13	60	0.31	0.93683	0.95323	4.16
12	14	739	1343	10	60	0.14	1.34524	2.86617	3.2
13	15	1330	1419	16	60	0.58	0.63641	0.72304	5.12
14	16	208	1629	13	60	0.31	1.3028	5.0943	4.16
15	17	262	1085	12	60	0.25	-0.60452	-0.37197	3.84
16	18	1648	1344	11	60	0.19	-0.33046	-0.58714	3.52
17	19	780	1789	12	60	0.25	-0.01198	1.40893	3.84
18	20	1141	1208	14	60	0.39	-0.49942	-0.54185	4.48
19	21	1815	1498	14	60	0.39	-0.39797	-0.878	4.48
20	22	1503	1892	18	60	0.83	-0.24768	-0.87147	5.76
21	23	457	1753	17	60	0.7	2.51978	17.3543	5.44
22	24	961	502	16	60	0.58	0.83312	0.25384	5.12
23	25	25	243	16	60	0.58	1.76151	5.88563	5.12
24	26	1080	1603	15	60	0.48	1.12898	1.05581	4.8
25	27	737	489	12	60	0.25	0.67995	0.15909	3.84
26	28	154	1839	10	60	0.14	0.27983	-0.17956	3.2
27	29	1922	181	16	60	0.58	-0.29014	-0.90874	5.12
28	30	1193	1260	19	60	0.97	1.06894	2.2511	6.08
29	31	1832	932	11	60	0.19	-0.44479	-0.40534	3.52
30	32	1397	652	15	60	0.48	0.35045	1.33775	4.8
31	33	532	1619	15	60	0.48	1.14573	4.87412	4.8
32	34	1098	1659	15	60	0.48	1.03251	2.6366	4.8
33	35	379	1823	16	60	0.58	-0.42239	-0.53882	5.12
34	36	166	1035	11	60	0.19	-0.32034	0.00959	3.52
35	37	801	464	12	60	0.25	1.96159	5.75197	3.84
36	38	800	1430	12	60	0.25	0.15807	-0.71765	3.84
37	39	1222	1785	12	60	0.25	0.94011	0.71359	3.84
38	40	925	695	10	60	0.14	0.42458	-0.62523	3.2
39	42	394	64	11	60	0.19	0.956	1.84347	3.52
40	43	589	370	11	60	0.19	0.30395	0.15854	3.52
41	44	1689	1180	11	60	0.19	0.28643	0.20782	3.52
42	45	443	782	18	60	0.83	0.53937	-0.39227	5.76
43	46	1536	1990	13	60	0.31	2.19653	5.99826	4.16
44	47	1036	182	10	60	0.14	0.29815	-0.90482	3.2
45	48	1440	380	10	60	0.14	0.45512	0.21824	3.2
46	49	724	539	10	60	0.14	0.39519	-0.45538	3.2
47	51	820	1764	10	60	0.14	0.70929	-0.39555	3.2
48	52	1454	616	10	60	0.14	-0.49309	-0.14878	3.2
49	53	753	1690	13	60	0.31	1.65842	4.17939	4.16
50	54	772	1433	17	60	0.7	0.87463	1.11982	5.44
51	56	1638	1400	11	60	0.19	1.20118	1.76778	3.52
52	57	720	1108	12	60	0.25	0.46897	-0.75992	3.84
53	59	1111	1953	11	60	0.19	-0.3715	-0.6832	3.52
54	60	1292	411	12	60	0.25	0.50587	0.16826	3.84
55	61	274	1844	19	60	0.97	-0.16235	-0.91859	6.08
56	62	1473	368	16	60	0.58	0.75125	1.61859	5.12
57	63	832	302	13	60	0.31	0.91074	1.0273	4.16
58	64	55	705	13	60	0.31	0.82921	0.72115	4.16
59	65	885	762	18	60	0.83	0.11122	-0.43621	5.76
60	67	507	957	10	60	0.14	0.99505	0.98199	3.2
61	68	1677	21	10	60	0.14	-0.1061	-0.70807	3.2
62	69	1212	168	14	60	0.39	1.77492	3.98045	4.48
63	70	57	968	14	60	0.39	0.48604	-0.40109	4.48
64	71	555	1056	15	60	0.48	0.85078	0.78094	4.8
65	73	1253	1364	12	60	0.25	0.65754	0.67662	3.84
66	74	789	1510	11	60	0.19	0.69505	0.31671	3.52
67	75	577	622	11	60	0.19	0.98484	1.97912	3.52
68	76	341	249	11	60	0.19	1.45401	4.26843	3.52
69	77	843	892	13	60	0.31	0.1796	-0.23297	4.16
70	78	930	631	13	60	0.31	2.12562	6.189	4.16
71	79	1390	58	19	60	0.97	0.67553	0.84602	6.08
72	80	657	767	15	60	0.48	1.02604	2.96489	4.8
73	81	758	688	14	60	0.39	-0.65472	-0.25671	4.48
74	82	486	366	14	60	0.39	1.12999	1.54609	4.48
75	83	531	1878	15	60	0.48	1.39346	4.64678	4.8
76	84	1405	730	14	60	0.39	1.03555	2.16509	4.48
77	85	730	921	14	60	0.39	0.19323	0.77137	4.48
78	86	1352	894	16	60	0.58	0.41455	-0.1278	5.12
79	87	221	1539	16	60	0.58	0.56554	0.10639	5.12
80	88	244	1679	16	60	0.58	0.04041	-0.3893	5.12
81	89	790	1941	10	60	0.14	1.47299	2.92723	3.2
82	90	275	1934	10	60	0.14	3.79747	17.9001	3.2
83	93	81	288	10	60	0.14	0.78449	-0.32615	3.2
84	95	1188	1035	17	60	0.7	1.371	3.78324	5.44
85	96	81	1500	11	60	0.19	-0.03072	-0.13971	3.52
86	97	617	1503	11	60	0.19	0.7151	0.66375	3.52
87	98	1644	1752	11	60	0.19	0.17299	-0.34905	3.52
88	99	1680	1471	11	60	0.19	0.59692	0.54644	3.52
89	100	246	1233	11	60	0.19	1.79438	4.80943	3.52
90	101	1295	1215	13	60	0.31	0.34262	-0.00791	4.16
91	102	413	435	13	60	0.31	-0.43711	-0.08168	4.16
92	103	803	755	13	60	0.31	-0.7992	0.12279	4.16
93	104	34	1173	13	60	0.31	1.84326	5.92925	4.16
94	105	480	1389	13	60	0.31	0.33207	-0.37421	4.16
95	106	626	1648	13	60	0.31	0.92224	0.19479	4.16
96	107	1311	1146	15	60	0.48	1.59076	3.44267	4.8
97	108	740	222	16	60	0.58	-0.04532	0.03149	5.12
98	109	662	1921	17	60	0.7	1.74545	6.81339	5.44
99	110	1741	783	18	60	0.83	0.2158	-0.82433	5.76
100	111	267	913	18	60	0.83	0.57297	0.00846	5.76
101	112	34	1302	17	60	0.7	0.00773	-0.48762	5.44
102	113	1816	361	10	60	0.14	-0.50741	-0.04807	3.2
103	114	38	1862	10	60	0.14	0.32494	-0.67897	3.2
104	116	1119	862	10	60	0.14	1.10172	2.15819	3.2
105	117	1656	937	10	60	0.14	-0.18478	-0.64805	3.2
106	118	1344	1199	10	60	0.14	0.37423	-0.74145	3.2
107	119	1369	300	10	60	0.14	0.90556	0.90861	3.2
108	120	150	43	10	60	0.14	0.58636	-0.37567	3.2
109	121	1005	2004	10	60	0.14	0.40076	1.06147	3.2
110	123	1112	1504	12	60	0.25	2.67518	10.3087	3.84
111	124	252	1031	11	60	0.19	0.81194	1.0683	3.52
112	125	1931	994	12	60	0.25	0.8307	0.34071	3.84
113	126	1989	754	12	60	0.25	-0.33237	-0.52026	3.84
114	127	475	195	12	60	0.25	0.67058	1.53064	3.84
115	128	1113	2023	13	60	0.31	-0.39853	-0.31826	4.16
116	129	844	1475	13	60	0.31	0.32871	-0.28836	4.16
117	130	970	781	13	60	0.31	0.85915	0.34608	4.16
118	131	1506	333	13	60	0.31	0.80592	0.23332	4.16
119	132	108	407	15	60	0.48	-0.26307	-0.68101	4.8
120	133	129	1934	14	60	0.39	0.89953	1.41585	4.48
121	134	146	966	14	60	0.39	0.39126	1.16414	4.48
122	135	1453	547	16	60	0.58	0.99002	2.98909	5.12
123	136	727	115	17	60	0.7	-0.83411	0.52067	5.44
124	137	1151	308	18	60	0.83	0.35238	-0.3139	5.76
125	138	1261	1905	19	60	0.97	0.3358	-0.21185	6.08
126	139	327	524	19	60	0.97	0.14997	-0.56554	6.08
127	140	2009	1670	19	60	0.97	0.22343	-0.77349	6.08
128	141	1106	1878	17	60	0.7	0.65414	0.33495	5.44
129	142	366	1766	18	60	0.83	0.77068	1.15765	5.76
130	143	1596	1034	16	60	0.58	0.02743	-0.56509	5.12
131	144	868	1967	16	60	0.58	0.2113	-0.46059	5.12
132	145	1753	17	13	60	0.31	1.27757	1.58375	4.16
133	146	650	712	13	60	0.31	0.94693	2.9152	4.16
134	147	818	1707	13	60	0.31	1.63782	5.52895	4.16
135	148	473	2005	13	60	0.31	1.86695	4.95305	4.16
136	149	548	641	12	60	0.25	0.54499	0.13552	3.84
137	150	102	1971	11	60	0.19	0.42634	-0.25618	3.52
138	151	1318	1115	11	60	0.19	-0.05303	-0.45556	3.52
139	152	1405	310	11	60	0.19	0.65046	-0.27485	3.52
140	153	1332	1777	10	60	0.14	0.96981	1.04287	3.2
141	154	419	2031	10	60	0.14	0.75877	0.55095	3.2
142	155	1204	96	10	60	0.14	-0.06753	-0.61931	3.2
143	157	781	121	10	60	0.14	0.29734	1.24154	3.2
144	158	944	1803	10	60	0.14	1.88578	4.84632	3.2
145	161	1649	251	10	60	0.14	0.46133	-0.3993	3.2
146	162	1169	602	10	60	0.14	0.79815	1.17888	3.2
147	163	2031	614	10	60	0.14	-0.62997	0.13686	3.2
148	165	1580	1084	10	60	0.14	0.47769	-0.05104	3.2
149	166	135	1180	10	60	0.14	0.54724	-0.36836	3.2
150	167	1365	968	15	60	0.48	1.08902	1.75024	4.8
151	168	500	1170	15	60	0.48	1.08025	5.1592	4.8
152	169	1308	1542	14	60	0.39	1.2596	3.23157	4.48
153	170	1175	1569	14	60	0.39	-0.67739	-0.41571	4.48
154	171	273	1484	15	60	0.48	1.14299	2.20904	4.8
155	172	1715	1287	15	60	0.48	1.00303	2.66807	4.8
156	173	1637	1063	19	60	0.97	0.74771	1.78957	6.08
157	174	189	450	19	60	0.97	-0.39014	-0.40456	6.08
158	175	44	1581	17	60	0.7	0.98486	1.66169	5.44
159	176	1068	2016	18	60	0.83	0.59935	0.36586	5.76
160	177	1013	786	16	60	0.58	-0.2915	-0.84095	5.12
161	178	1683	1722	15	60	0.48	0.88762	0.82137	4.8
162	179	1220	1941	14	60	0.39	-0.67237	-0.10796	4.48
163	180	928	205	14	60	0.39	0.22749	0.10144	4.48
164	182	1388	421	15	60	0.48	-0.54893	-0.62825	4.8
165	184	523	545	13	60	0.31	1.56028	5.36168	4.16
166	185	1379	341	11	60	0.19	0.10611	-0.36586	3.52
167	186	460	650	11	60	0.19	0.73228	1.07659	3.52
168	187	1266	255	12	60	0.25	2.41643	7.758	3.84
169	189	1806	1570	11	60	0.19	0.84396	0.28036	3.52
170	191	793	284	12	60	0.25	0.48786	0.54351	3.84
171	192	980	1463	12	60	0.25	1.12643	1.21097	3.84
172	193	1992	639	12	60	0.25	1.46678	2.03602	3.84
173	196	1103	1150	12	60	0.25	-0.46175	-0.88531	3.84
174	197	672	1997	12	60	0.25	0.73032	0.33634	3.84
175	198	826	939	10	60	0.14	0.57708	0.22436	3.2
176	199	59	77	10	60	0.14	0.1552	-0.61674	3.2
177	200	1943	294	10	60	0.14	-0.34824	0.09037	3.2
178	201	428	452	10	60	0.14	0.38758	-0.50808	3.2
179	202	712	631	10	60	0.14	0.68401	0.01691	3.2
180	205	417	1699	10	60	0.14	0.32385	-0.52769	3.2
181	206	1594	1099	10	60	0.14	-1.17513	0.99965	3.2
182	207	655	1264	10	60	0.14	1.6503	3.75915	3.2
183	208	1722	1357	10	60	0.14	0.33031	-0.13958	3.2
184	209	228	1398	10	60	0.14	0.54646	0.02797	3.2
185	212	554	1812	10	60	0.14	2.19698	11.3617	3.2
186	213	193	1462	10	60	0.14	0.82357	1.86626	3.2
187	214	1555	945	19	60	0.97	0.46123	-0.20625	6.08
188	215	1811	1926	19	60	0.97	0.62333	0.59175	6.08
189	216	411	170	19	60	0.97	1.61274	5.73901	6.08
190	217	835	1134	17	60	0.7	0.99444	3.01371	5.44
191	218	591	1043	17	60	0.7	0.16025	-0.75302	5.44
192	220	154	865	18	60	0.83	0.65085	0.89767	5.76
193	221	830	1921	16	60	0.58	-0.28598	-1.02225	5.12
194	222	979	1106	14	60	0.39	2.17806	6.2599	4.48
195	223	973	2022	15	60	0.48	0.56356	0.97243	4.8
196	224	890	691	15	60	0.48	1.13665	2.57703	4.8
197	225	1936	1244	15	60	0.48	0.61203	1.99959	4.8
198	226	1140	940	13	60	0.31	-0.50944	-0.63786	4.16
199	227	1685	1923	13	60	0.31	0.87418	0.61585	4.16
200	228	315	1166	13	60	0.31	0.9626	0.55909	4.16
201	229	1365	577	13	60	0.31	-0.03366	1.67795	4.16
202	231	1017	224	11	60	0.19	1.14157	3.19154	3.52
203	232	178	271	11	60	0.19	0.09229	-0.46351	3.52
204	233	1035	43	11	60	0.19	0.73933	0.04827	3.52
205	235	712	1453	12	60	0.25	0.87706	0.5286	3.84
206	236	1434	1360	12	60	0.25	2.47588	9.24434	3.84
207	238	1469	415	12	60	0.25	0.54889	-0.20822	3.84
208	239	1103	251	12	60	0.25	-0.11895	-0.88629	3.84
209	240	150	238	12	60	0.25	0.02873	-0.45458	3.84
210	241	911	1249	11	60	0.19	0.68422	0.13415	3.52
211	242	652	1522	11	60	0.19	0.3719	-0.20244	3.52
212	243	717	575	11	60	0.19	1.16452	1.72343	3.52
213	244	1428	599	12	60	0.25	0.41412	-0.23072	3.84
214	245	1497	786	12	60	0.25	0.39043	-0.63211	3.84
215	246	320	1210	11	60	0.19	1.67135	4.91202	3.52
216	247	805	723	11	60	0.19	1.75479	4.85355	3.52
217	248	609	382	12	60	0.25	1.0418	1.25224	3.84
218	249	307	257	17	60	0.7	0.96867	1.79325	5.44
219	250	295	1607	17	60	0.7	2.398	9.74102	5.44
220	251	502	2015	16	60	0.58	1.16053	2.39827	5.12
221	252	853	948	10	60	0.14	0.87041	-0.09465	3.2
222	254	1536	1225	10	60	0.14	0.61745	-0.18044	3.2
223	255	1625	1264	10	60	0.14	0.43095	-0.72054	3.2
224	257	1542	1369	10	60	0.14	1.24692	0.96706	3.2
225	258	1516	1383	10	60	0.14	0.49615	-0.06254	3.2
226	259	997	27	10	60	0.14	0.5938	1.39632	3.2
227	261	856	1759	10	60	0.14	1.27574	2.34184	3.2
228	262	336	927	10	60	0.14	1.04664	2.45592	3.2
229	263	876	37	10	60	0.14	1.09002	0.9909	3.2
230	264	1258	162	10	60	0.14	0.79823	0.4899	3.2
231	265	1814	314	10	60	0.14	0.53144	0.1456	3.2
232	267	1758	504	10	60	0.14	0.41004	0.05136	3.2
233	268	1522	676	10	60	0.14	2.14576	4.81963	3.2
234	270	963	911	10	60	0.14	0.51095	0.20844	3.2
235	271	1524	1057	10	60	0.14	0.413	-0.07744	3.2
236	272	142	1581	10	60	0.14	0.16956	-0.57332	3.2
237	273	484	757	14	60	0.39	0.33822	1.62146	4.48
238	274	933	1232	14	60	0.39	0.1697	-0.45155	4.48
239	275	1572	173	15	60	0.48	1.33744	2.7332	4.8
240	276	1029	896	14	60	0.39	0.44126	0.87858	4.48
241	277	634	1577	14	60	0.39	1.02441	1.49339	4.48
242	279	1200	130	15	60	0.48	2.625	9.63205	4.8
243	280	919	260	19	60	0.97	1.27804	2.55646	6.08
244	281	1009	1930	13	60	0.31	0.0797	-0.6697	4.16
245	282	1748	1189	13	60	0.31	1.07396	1.31013	4.16
246	283	1493	540	13	60	0.31	2.32195	8.81225	4.16
247	284	1499	1004	13	60	0.31	0.27431	-0.08711	4.16
248	285	1300	195	13	60	0.31	0.99208	1.77617	4.16
249	286	1199	1478	13	60	0.31	0.15429	-0.29697	4.16
250	287	44	284	17	60	0.7	1.42161	4.9618	5.44
251	288	1582	874	17	60	0.7	0.18428	0.0495	5.44
252	289	648	127	16	60	0.58	0.24759	0.00189	5.12
253	290	569	686	16	60	0.58	1.23322	1.5011	5.12
254	291	579	737	16	60	0.58	1.09174	0.98218	5.12
255	292	1974	468	11	60	0.19	0.54627	0.27725	3.52
256	294	99	1294	11	60	0.19	0.73639	0.9175	3.52
257	295	1138	1488	12	60	0.25	-0.7195	0.62804	3.84
258	296	1150	653	11	60	0.19	0.3749	-0.48808	3.52
259	298	456	992	11	60	0.19	1.21291	1.87569	3.52
260	299	653	1826	11	60	0.19	0.95834	2.45963	3.52
261	300	1437	1665	12	60	0.25	2.06554	8.0407	3.84
262	301	82	1233	12	60	0.25	0.94522	1.94005	3.84
263	303	1044	582	12	60	0.25	-0.01757	0.23007	3.84
264	305	960	148	12	60	0.25	0.5147	-0.20408	3.84
265	306	79	82	12	60	0.25	0.57716	-0.12807	3.84
266	307	832	1844	11	60	0.19	0.34265	-0.68292	3.52
267	308	1760	1582	11	60	0.19	1.22152	1.77794	3.52
268	309	1440	1100	11	60	0.19	0.25553	-0.50509	3.52
269	310	456	67	19	60	0.97	0.44973	-0.59829	6.08
270	311	731	882	19	60	0.97	1.04619	1.74054	6.08
271	312	239	1143	19	60	0.97	-0.23233	0.00329	6.08
272	313	1648	1624	19	60	0.97	0.28506	0.03087	6.08
273	314	308	1128	14	60	0.39	0.58746	0.81207	4.48
274	315	627	1051	14	60	0.39	0.5552	-0.0281	4.48
275	316	1434	979	14	60	0.39	-0.14795	-0.30642	4.48
276	317	40	782	14	60	0.39	0.36699	0.12296	4.48
277	318	1276	1467	14	60	0.39	0.84346	-0.06832	4.48
278	319	569	1728	14	60	0.39	0.26737	-0.54992	4.48
279	320	440	1322	15	60	0.48	0.62254	0.19482	4.8
280	321	91	1771	14	60	0.39	0.08686	-0.28658	4.48
281	322	797	852	10	60	0.14	1.11228	0.88115	3.2
282	323	1256	766	10	60	0.14	0.66956	0.32874	3.2
283	324	1259	1951	10	60	0.14	1.0611	1.90587	3.2
284	325	394	215	10	60	0.14	0.49906	-0.01534	3.2
285	327	535	307	10	60	0.14	0.64937	1.42196	3.2
286	328	1254	924	10	60	0.14	1.16036	2.91869	3.2
287	331	1187	964	10	60	0.14	1.64515	3.90803	3.2
288	334	1584	86	10	60	0.14	0.5286	-0.85802	3.2
289	335	864	59	10	60	0.14	1.51568	4.10298	3.2
290	336	1796	32	10	60	0.14	-0.73417	0.49858	3.2
291	337	1974	632	10	60	0.14	0.80539	0.4205	3.2
292	339	215	1889	10	60	0.14	0.31189	-0.35907	3.2
293	340	1189	1819	10	60	0.14	1.34002	3.43299	3.2
294	341	866	1813	10	60	0.14	0.49499	-0.06466	3.2
295	342	624	1758	10	60	0.14	0.5946	0.58041	3.2
296	343	2025	1601	10	60	0.14	0.38129	-0.18657	3.2
297	344	1956	1576	10	60	0.14	0.09675	-0.17026	3.2
298	345	95	1450	10	60	0.14	1.42693	2.80423	3.2
299	346	1613	1433	10	60	0.14	0.64673	3e-05	3.2
300	348	196	1386	10	60	0.14	0.364	-0.70763	3.2
301	349	862	1269	10	60	0.14	1.8555	5.39895	3.2
302	350	257	1260	10	60	0.14	1.55587	4.84023	3.2
303	352	497	1236	10	60	0.14	0.05885	-0.30454	3.2
304	353	1221	1125	10	60	0.14	-0.17574	-0.38003	3.2
305	354	955	549	10	60	0.14	0.31089	-0.71733	3.2
306	355	344	1386	18	60	0.83	0.1159	-0.74896	5.76
307	356	2026	477	18	60	0.83	0.67985	1.0342	5.76
308	357	864	1378	13	60	0.31	1.03079	0.65499	4.16
309	358	1956	1399	13	60	0.31	0.70159	2.16988	4.16
310	359	2013	127	13	60	0.31	0.41395	0.00774	4.16
311	361	551	967	13	60	0.31	0.44667	-0.57167	4.16
312	362	1729	1759	16	60	0.58	0.50334	0.52788	5.12
313	363	1956	564	16	60	0.58	-0.64521	-0.27584	5.12
314	364	2017	589	16	60	0.58	-0.28768	-0.70275	5.12
315	365	1647	1511	19	60	0.97	0.43688	-0.02528	6.08
316	366	1999	1462	11	60	0.19	0.64738	-0.25128	3.52
317	367	1286	1826	11	60	0.19	0.69205	0.99239	3.52
318	368	724	1548	11	60	0.19	1.24822	1.63271	3.52
319	369	294	1412	11	60	0.19	1.32386	2.50372	3.52
320	370	1771	1236	11	60	0.19	2.01331	5.46492	3.52
321	372	2013	1096	11	60	0.19	-0.0692	-0.62378	3.52
322	373	628	1073	11	60	0.19	0.15148	-0.06776	3.52
323	374	1095	953	11	60	0.19	0.3234	-0.27419	3.52
324	376	107	58	11	60	0.19	0.69425	0.40659	3.52
325	377	1196	2030	12	60	0.25	1.1453	4.27669	3.84
326	379	939	839	12	60	0.25	1.45874	3.3432	3.84
327	382	944	1424	12	60	0.25	-0.2603	-0.70934	3.84
328	384	205	66	15	60	0.48	0.59185	0.248	4.8
329	385	1027	1372	15	60	0.48	0.96901	1.65352	4.8
330	387	1526	1351	15	60	0.48	0.95044	0.87541	4.8
331	388	74	1895	14	60	0.39	-0.1835	-0.66519	4.48
332	389	1462	1860	14	60	0.39	-0.63692	-0.38014	4.48
333	390	789	815	14	60	0.39	1.99416	5.84688	4.48
334	391	1796	61	15	60	0.48	1.58481	4.02096	4.8
335	392	360	133	14	60	0.39	0.4913	0.76761	4.48
336	393	308	840	17	60	0.7	0.92527	1.27331	5.44
337	394	1817	1283	17	60	0.7	0.61151	1.2059	5.44
338	395	1312	1588	17	60	0.7	4.40696	31.9507	5.44
339	396	1354	99	19	60	0.97	-0.21112	-0.7797	6.08
340	397	427	650	13	60	0.31	2.1949	10.491	4.16
341	398	1834	752	13	60	0.31	-0.53201	-0.61459	4.16
342	400	506	442	21	60	1.31	0.96334	3.02181	6.72
343	401	1732	613	22	60	1.51	-0.14624	-0.55115	7.04
344	402	1511	1738	20	60	1.13	0.276	-0.69216	6.4
345	403	1469	1194	20	60	1.13	1.49016	5.2165	6.4
346	404	274	560	22	60	1.51	0.00148	-0.27691	7.04
347	405	1886	1831	22	60	1.51	-0.10578	-0.96129	7.04
348	406	864	641	24	60	1.96	0.55168	0.07703	7.68
349	407	1691	525	23	60	1.73	0.12905	-0.69745	7.36
350	408	1898	692	20	60	1.13	0.20562	0.44297	6.4
351	409	296	614	20	60	1.13	0.71914	1.85922	6.4
352	410	517	128	20	60	1.13	-0.2048	-0.15666	6.4
353	411	810	58	20	60	1.13	0.3054	-0.76201	6.4
354	412	1329	595	22	60	1.51	1.97084	6.42595	7.04
355	413	582	233	21	60	1.31	0.81777	1.58533	6.72
356	414	943	1553	20	60	1.13	0.55575	0.03358	6.4
357	415	1850	217	20	60	1.13	0.76508	2.72827	6.4
358	416	610	883	20	60	1.13	1.84661	5.61875	6.4
359	417	1593	922	20	60	1.13	0.39207	-0.15241	6.4
360	418	1898	1300	21	60	1.31	0.35546	-0.02468	6.72
361	419	601	2008	22	60	1.51	-0.1362	0.57748	7.04
362	420	428	1576	21	60	1.31	-0.10042	0.32669	6.72
363	421	2039	170	22	60	1.51	0.64195	0.38131	7.04
364	422	1373	1814	26	60	2.49	0.3385	1.43343	8.32
365	423	197	120	20	60	1.13	0.16732	-1.00073	6.4
366	424	908	2020	21	60	1.31	0.36422	0.44332	6.72
367	425	1280	1345	20	60	1.13	-0.54367	-0.33928	6.4
368	426	1185	789	21	60	1.31	0.23088	0.63487	6.72
369	427	828	851	21	60	1.31	0.15891	1.13245	6.72
370	428	165	353	21	60	1.31	0.43768	-0.42792	6.72
371	429	403	1148	29	60	3.46	0.3846	-0.37705	9.28
372	430	1757	1298	20	60	1.13	0.41214	0.1126	6.4
373	431	1922	462	20	60	1.13	-0.15187	-0.83496	6.4
374	432	89	36	20	60	1.13	-0.25781	-0.83019	6.4
375	433	1553	1054	22	60	1.51	0.31027	0.08885	7.04
376	434	1678	361	20	60	1.13	0.78952	2.57043	6.4
377	435	373	1438	20	60	1.13	2.63745	14.1804	6.4
378	436	1551	1154	22	60	1.51	1.53375	4.75557	7.04
379	437	470	462	20	60	1.13	0.44718	0.60217	6.4
380	438	226	1969	20	60	1.13	0.34998	-0.49962	6.4
381	439	1895	803	22	60	1.51	-0.00423	-0.78206	7.04
382	440	1074	1303	20	60	1.13	0.33559	-0.00857	6.4
383	441	756	176	20	60	1.13	0.0276	-0.30304	6.4
384	442	657	86	20	60	1.13	0.43218	0.02238	6.4
385	443	1085	1255	22	60	1.51	0.44199	0.17513	7.04
386	444	900	833	21	60	1.31	-0.71422	0.39378	6.72
387	445	980	1841	25	60	2.22	-0.04044	-0.43534	8
388	446	98	622	26	60	2.49	0.48085	-0.38034	8.32
389	447	1248	1521	20	60	1.13	0.41719	2.41165	6.4
390	448	773	425	21	60	1.31	0.08281	-0.58912	6.72
391	449	1696	1679	21	60	1.31	0.64439	2.98601	6.72
392	450	234	647	24	60	1.96	0.57268	0.34009	7.68
393	451	1628	433	22	60	1.51	0.38562	-0.27502	7.04
394	452	157	1785	22	60	1.51	0.26804	-0.14157	7.04
395	453	703	2035	20	60	1.13	0.1498	0.17222	6.4
396	454	760	1557	20	60	1.13	1.18861	5.49167	6.4
397	455	381	1321	20	60	1.13	0.3385	0.81565	6.4
398	456	780	735	20	60	1.13	2.56893	13.5024	6.4
399	457	240	43	22	60	1.51	0.62635	-0.07899	7.04
400	458	2010	1051	22	60	1.51	-0.49352	-0.21598	7.04
401	459	848	1585	20	60	1.13	0.42878	-0.00911	6.4
402	460	134	474	24	60	1.96	-0.20922	-0.4071	7.68
403	461	1218	1619	21	60	1.31	0.23783	1.39318	6.72
404	462	749	988	21	60	1.31	-0.1231	0.15719	6.72
405	463	948	1020	21	60	1.31	0.40804	-0.23272	6.72
406	464	79	685	22	60	1.51	-0.02832	-0.59904	7.04
407	466	1018	1894	20	60	1.13	0.78972	1.89134	6.4
408	467	424	1075	27	60	2.79	0.66508	2.31653	8.64
409	468	133	1714	23	60	1.73	0.49791	1.41357	7.36
0	0	582	1096	11	180	0.19	1.40355	0.41922	3.52
1	1	1676	15	10	180	0.14	1.35713	2.16174	3.2
2	3	1454	872	10	180	0.14	0.8996	0.08247	3.2
3	4	1803	154	12	180	0.25	0.89198	1.55576	3.84
4	5	318	1914	12	180	0.25	0.99622	0.43227	3.84
5	6	1716	729	14	180	0.39	2.69775	10.0541	4.48
6	8	704	1647	10	180	0.14	1.42007	3.71522	3.2
7	9	480	194	10	180	0.14	0.48679	-0.6322	3.2
8	11	1820	1278	19	180	0.97	0.73159	0.66523	6.08
9	12	1795	479	11	180	0.19	0.00071	-0.98936	3.52
10	13	1646	1501	11	180	0.19	1.12584	1.12886	3.52
11	14	1206	200	15	180	0.48	1.85149	6.80747	4.8
12	15	530	130	10	180	0.14	1.22156	2.50802	3.2
13	16	1915	494	10	180	0.14	0.7845	-0.13869	3.2
14	17	1286	846	10	180	0.14	1.52852	3.80147	3.2
15	19	1811	1564	10	180	0.14	0.72308	0.20887	3.2
16	21	149	464	12	180	0.25	1.68004	3.49912	3.84
17	22	537	1541	12	180	0.25	3.64151	17.3928	3.84
18	23	1295	1162	11	180	0.19	1.08979	0.76308	3.52
19	25	255	1027	10	180	0.14	0.07155	-0.6435	3.2
20	30	198	2005	12	180	0.25	1.08163	1.4409	3.84
21	34	657	763	13	180	0.31	1.43208	3.11223	4.16
22	35	486	265	16	180	0.58	2.73812	11.9764	5.12
23	36	1116	2017	13	180	0.31	1.7217	2.82754	4.16
24	38	346	1514	12	180	0.25	2.19887	6.82745	3.84
25	42	931	625	12	180	0.25	2.42874	6.94472	3.84
26	43	967	647	10	180	0.14	1.50436	2.44216	3.2
27	45	1258	922	10	180	0.14	1.58901	3.10027	3.2
28	46	599	58	10	180	0.14	0.14021	-0.50667	3.2
29	47	1911	1862	10	180	0.14	0.91401	0.2745	3.2
30	48	1279	301	10	180	0.14	1.16989	0.97721	3.2
31	49	740	216	14	180	0.39	0.7463	0.14614	4.48
32	50	202	1383	14	180	0.39	0.82185	-0.25719	4.48
33	51	835	1304	18	180	0.83	1.16503	1.411	5.76
34	52	1529	1346	15	180	0.48	1.4938	2.16412	4.8
35	53	555	1050	15	180	0.48	1.24573	1.65142	4.8
36	54	1044	1209	13	180	0.31	1.21399	1.46155	4.16
37	57	688	1062	12	180	0.25	0.7573	0.18245	3.84
38	59	873	1819	11	180	0.19	0.59929	-0.1168	3.52
39	61	966	504	11	180	0.19	0.76153	-0.25975	3.52
40	62	537	1096	11	180	0.19	1.72638	5.01892	3.52
41	64	1407	348	12	180	0.25	1.15249	0.78654	3.84
42	65	1779	1686	10	180	0.14	0.49561	-0.05842	3.2
43	67	922	253	18	180	0.83	1.10446	1.1876	5.76
44	68	634	1044	16	180	0.58	1.35396	2.16222	5.12
45	69	382	1816	16	180	0.58	1.79369	4.8433	5.12
46	70	787	282	15	180	0.48	2.39685	8.10914	4.8
47	71	1188	1028	14	180	0.39	1.35887	2.69311	4.48
48	72	58	964	15	180	0.48	0.97488	0.47781	4.8
49	73	1356	94	19	180	0.97	1.89421	5.21007	6.08
50	74	451	1523	11	180	0.19	1.99221	5.13696	3.52
51	75	2008	341	12	180	0.25	1.17086	1.72143	3.84
52	78	1993	746	12	180	0.25	2.61254	10.5611	3.84
53	79	1224	1935	11	180	0.19	1.67974	3.13339	3.52
54	80	227	1846	11	180	0.19	0.96983	-0.11139	3.52
55	81	608	1534	11	180	0.19	1.37767	2.79062	3.52
56	82	915	440	11	180	0.19	1.53206	1.81199	3.52
57	85	1863	820	11	180	0.19	0.70438	-0.17385	3.52
58	90	954	547	17	180	0.7	1.41518	2.40141	5.44
59	91	615	577	10	180	0.14	1.27446	2.22758	3.2
60	93	228	1200	10	180	0.14	2.3924	7.50308	3.2
61	94	1272	1905	10	180	0.14	0.31023	-0.4087	3.2
62	95	1098	117	10	180	0.14	1.24159	1.0994	3.2
63	98	1395	642	10	180	0.14	1.43478	3.42435	3.2
64	99	284	800	10	180	0.14	1.51369	1.74206	3.2
65	100	115	1115	10	180	0.14	0.7178	1.04678	3.2
66	102	1687	1726	10	180	0.14	1.24984	2.23573	3.2
67	103	1111	91	10	180	0.14	0.50784	-0.64275	3.2
68	104	1192	796	14	180	0.39	0.92183	0.70133	4.48
69	105	1086	1601	14	180	0.39	1.04982	0.43384	4.48
70	106	1111	1077	15	180	0.48	2.40162	9.56689	4.8
71	107	1729	229	14	180	0.39	1.12485	0.7566	4.48
72	108	1737	1135	15	180	0.48	1.2509	1.53043	4.8
73	110	845	145	13	180	0.31	0.30241	-0.18602	4.16
74	112	886	756	18	180	0.83	2.2642	8.26385	5.76
75	113	483	328	18	180	0.83	0.21358	0.73449	5.76
76	114	250	1428	16	180	0.58	1.12194	1.14968	5.12
77	115	87	680	16	180	0.58	0.79027	0.35235	5.12
78	116	593	1631	16	180	0.58	1.83544	4.6675	5.12
79	117	296	1606	16	180	0.58	0.57382	0.1341	5.12
80	118	1638	1256	12	180	0.25	1.526	2.82187	3.84
81	120	606	873	12	180	0.25	0.75991	-0.16171	3.84
82	123	1141	1903	11	180	0.19	1.96245	4.72044	3.52
83	126	1842	241	11	180	0.19	1.19589	1.45351	3.52
84	129	1322	1572	11	180	0.19	0.1463	0.0118	3.52
85	130	1657	242	12	180	0.25	1.49034	1.78109	3.84
86	132	1287	1339	19	180	0.97	2.17377	6.701	6.08
87	133	1811	1024	14	180	0.39	1.32104	1.73418	4.48
88	134	308	1996	15	180	0.48	2.13904	7.38861	4.8
89	135	1493	244	14	180	0.39	2.58493	12.1513	4.48
90	137	1087	1379	10	180	0.14	1.37442	2.25856	3.2
91	138	1164	1234	10	180	0.14	2.21563	7.08151	3.2
92	139	246	1176	10	180	0.14	0.39544	0.536	3.2
93	140	1156	969	10	180	0.14	0.56422	0.38685	3.2
94	142	520	544	10	180	0.14	0.63694	0.57959	3.2
95	145	1620	245	10	180	0.14	0.60262	-0.60709	3.2
96	146	969	144	10	180	0.14	1.27842	1.02806	3.2
97	151	12	1074	10	180	0.14	0.75572	0.19276	3.2
98	155	1984	1867	10	180	0.14	1.13035	1.59301	3.2
99	156	276	1634	10	180	0.14	1.8198	5.39178	3.2
100	157	837	1130	17	180	0.7	2.308	8.87882	5.44
101	158	902	828	17	180	0.7	0.40936	0.92619	5.44
102	159	1553	942	18	180	0.83	1.84713	4.42311	5.76
103	160	1175	1542	13	180	0.31	1.22209	1.93165	4.16
104	161	1638	1069	13	180	0.31	1.44716	1.40895	4.16
105	162	1368	1157	16	180	0.58	0.84623	0.48839	5.12
106	163	1198	2027	11	180	0.19	2.09022	4.50567	3.52
107	169	185	1855	11	180	0.19	1.06157	0.67451	3.52
108	173	1708	83	11	180	0.19	1.63502	4.44897	3.52
109	175	942	422	11	180	0.19	1.4922	2.00258	3.52
110	176	1725	1355	11	180	0.19	0.66316	-0.33668	3.52
111	178	614	1502	12	180	0.25	1.1569	1.54507	3.84
112	179	1193	1176	12	180	0.25	1.45806	2.30802	3.84
113	180	976	778	12	180	0.25	1.60848	2.6809	3.84
114	181	513	688	12	180	0.25	0.84479	0.49383	3.84
115	182	1325	684	12	180	0.25	0.98433	1.41108	3.84
116	183	1451	322	12	180	0.25	1.2388	1.29776	3.84
117	185	1622	1430	14	180	0.39	0.43661	-0.09508	4.48
118	186	156	235	15	180	0.48	2.44352	7.01097	4.8
119	188	594	1040	15	180	0.48	0.93162	0.89812	4.8
120	189	1537	403	14	180	0.39	0.86654	0.88702	4.48
121	190	341	1671	18	180	0.83	1.67952	3.67193	5.76
122	192	1860	1124	17	180	0.7	0.99399	0.40664	5.44
123	193	734	112	16	180	0.58	1.60406	3.29328	5.12
124	194	1994	633	13	180	0.31	1.85568	3.43417	4.16
125	196	1475	361	16	180	0.58	1.49325	3.6374	5.12
126	197	915	125	16	180	0.58	1.23913	2.53047	5.12
127	198	621	638	16	180	0.58	0.89033	0.72446	5.12
128	199	1069	1291	13	180	0.31	1.26464	1.14648	4.16
129	201	625	1647	10	180	0.14	0.98943	0.47232	3.2
130	202	444	1789	10	180	0.14	1.17943	3.60709	3.2
131	204	396	138	10	180	0.14	1.61707	2.94324	3.2
132	205	1167	88	10	180	0.14	1.79485	3.93037	3.2
133	207	163	150	10	180	0.14	1.18178	1.41067	3.2
134	208	670	1707	10	180	0.14	1.60095	3.6175	3.2
135	209	2030	1596	10	180	0.14	1.16362	3.20193	3.2
136	211	1085	1240	10	180	0.14	1.23183	1.32023	3.2
137	212	1624	488	10	180	0.14	1.09631	0.84588	3.2
138	214	1061	789	10	180	0.14	0.41594	-0.84176	3.2
139	215	1207	858	10	180	0.14	1.74969	4.15855	3.2
140	216	203	868	10	180	0.14	0.91087	1.86725	3.2
141	218	337	1632	10	180	0.14	0.86582	0.67044	3.2
142	219	509	954	10	180	0.14	1.45372	2.86981	3.2
143	220	1168	936	10	180	0.14	1.93082	5.84498	3.2
144	222	880	1470	10	180	0.14	1.16563	0.72957	3.2
145	223	956	1552	10	180	0.14	0.73094	-0.23596	3.2
146	228	793	1421	14	180	0.39	1.1701	1.85392	4.48
147	229	1435	968	14	180	0.39	0.8102	0.60113	4.48
148	230	1208	63	14	180	0.39	0.98244	0.34409	4.48
149	232	408	224	12	180	0.25	0.60792	-1.06219	3.84
150	235	639	1979	12	180	0.25	1.73254	3.84838	3.84
151	236	1287	1821	12	180	0.25	0.71506	1.02574	3.84
152	240	1748	1693	11	180	0.19	1.22575	1.22216	3.52
153	243	447	288	11	180	0.19	1.63397	5.04346	3.52
154	247	520	1013	11	180	0.19	0.89651	0.07073	3.52
155	248	1188	1130	11	180	0.19	0.84535	0.34253	3.52
156	251	997	1254	11	180	0.19	3.07138	12.3187	3.52
157	253	1710	1284	11	180	0.19	1.11579	0.77621	3.52
158	254	1039	1469	11	180	0.19	-0.03509	-0.2758	3.52
159	257	2013	1663	16	180	0.58	0.09235	-0.89845	5.12
160	259	753	169	16	180	0.58	0.35681	-0.13294	5.12
161	262	456	1748	13	180	0.31	0.56642	-0.49418	4.16
162	263	953	593	13	180	0.31	1.73757	3.2613	4.16
163	265	1011	470	13	180	0.31	1.09718	1.70763	4.16
164	266	1347	845	18	180	0.83	0.87889	2.20413	5.76
[truncated: 401 more rows]
