# Supplementary material for: Dynamic self-assembly of compartmentalized DNA nanotubes
Source: Nat Commun. 2021 Jun 11;12:3557. doi: 10.1038/s41467-021-23850-1 (PMC8196065; doi:10.1038/s41467-021-23850-1)
Supplement: Supplementary file 8 — Source Data [file 41467_2021_23850_MOESM8_ESM.zip › sourceData/figure3/fig3d_twotile_100nM_finalData.xlsx]

## Sheet: Sheet1
	droplet number	X (pixels)	Y (pixels)	Radius (pixels)	Time	Volume (pL)	skew	kurtosis	two-tile
0	0	1450	2016	10	0	0.14	-0.19762	-0.61694	100
1	1	1200	304	10	0	0.14	-0.04963	-1.0051	100
2	2	32	187	10	0	0.14	-0.08269	-1.01391	100
3	3	1122	1968	15	0	0.48	-0.0916	-0.99333	100
4	4	1769	44	11	0	0.19	-0.04043	-0.78984	100
5	5	922	144	11	0	0.19	-0.00168	-1.00023	100
6	6	1680	1074	10	0	0.14	-0.02018	-0.82746	100
7	7	481	35	16	0	0.58	-0.13066	-1.07976	100
8	8	1588	213	11	0	0.19	0.03054	-1.0169	100
9	9	940	1372	11	0	0.19	-0.1521	-0.91691	100
10	10	1418	1767	11	0	0.19	-0.13278	-1.04966	100
11	11	1336	1816	10	0	0.14	-0.33874	-0.63683	100
12	12	383	932	12	0	0.25	-0.16818	-0.9846	100
13	13	1208	1262	10	0	0.14	-0.30837	-0.93654	100
14	14	1045	307	10	0	0.14	-0.25301	-0.97466	100
15	15	1201	1362	12	0	0.25	-0.09314	-0.96515	100
16	16	1678	1837	13	0	0.31	-0.07347	-0.92858	100
17	17	1623	170	13	0	0.31	-0.03583	-0.98868	100
18	18	294	2015	11	0	0.19	-0.0602	-1.01326	100
19	19	645	119	13	0	0.31	-0.10183	-1.0377	100
20	20	1186	815	11	0	0.19	-0.1335	-0.90848	100
21	21	851	1085	11	0	0.19	-0.17857	-0.83951	100
22	22	1834	1992	12	0	0.25	-0.11154	-0.65768	100
23	23	1394	76	12	0	0.25	-0.15107	-0.84478	100
24	24	817	560	10	0	0.14	-0.11956	-0.96358	100
25	25	920	1653	10	0	0.14	-0.09151	-1.04211	100
26	26	708	1409	16	0	0.58	-0.04503	-1.10211	100
27	27	403	1861	15	0	0.48	-0.14605	-1.02659	100
28	28	1149	227	13	0	0.31	-0.06564	-1.10794	100
29	29	976	1825	12	0	0.25	-0.12022	-0.89201	100
30	30	1414	945	11	0	0.19	-0.10549	-1.01215	100
31	31	423	1683	11	0	0.19	-0.06887	-0.90534	100
32	32	1248	110	12	0	0.25	-0.03717	-0.91517	100
33	33	1961	412	12	0	0.25	-0.22852	-0.95515	100
34	34	279	1073	10	0	0.14	0.02841	-0.90632	100
35	35	168	1835	10	0	0.14	0.03226	-0.86983	100
36	36	38	826	10	0	0.14	-0.11366	-0.85058	100
37	37	995	33	15	0	0.48	-0.0872	-0.98034	100
38	38	1050	770	16	0	0.58	-0.08167	-1.09802	100
39	39	1997	892	11	0	0.19	-0.15398	-0.67351	100
40	40	1550	734	14	0	0.39	-0.05821	-1.00882	100
41	41	1493	1900	10	0	0.14	-0.11866	-0.81335	100
42	42	1685	962	10	0	0.14	-0.21509	-0.72642	100
43	43	975	983	13	0	0.31	-0.07887	-0.93618	100
44	44	621	1371	11	0	0.19	-0.118	-0.96102	100
45	45	1917	807	11	0	0.19	-0.03942	-0.74683	100
46	46	729	1251	15	0	0.48	-0.11391	-1.02352	100
47	47	1059	1349	17	0	0.7	-0.08561	-0.95982	100
48	48	1901	1085	10	0	0.14	-0.09269	-0.92253	100
49	49	1945	1346	10	0	0.14	-0.15146	-0.87695	100
50	50	1984	1221	10	0	0.14	-0.08267	-0.83561	100
51	51	1642	645	10	0	0.14	-0.12975	-0.85204	100
52	52	103	1092	10	0	0.14	-0.11481	-1.04099	100
53	53	164	23	10	0	0.14	-0.25661	-0.79968	100
54	54	1323	1794	10	0	0.14	-0.05971	-0.8305	100
55	55	608	204	13	0	0.31	-0.07075	-1.06514	100
56	56	455	1953	12	0	0.25	0.15801	-0.702	100
57	57	768	1104	12	0	0.25	-0.1388	-0.91933	100
58	58	133	1022	12	0	0.25	-0.07138	-1.07363	100
59	59	1199	756	12	0	0.25	-0.1575	-0.96766	100
60	60	1510	745	12	0	0.25	-0.08299	-1.04498	100
61	61	755	1165	11	0	0.19	-0.10781	-0.98695	100
62	62	1450	252	13	0	0.31	-0.00629	-0.98616	100
63	63	542	1904	13	0	0.31	-0.11289	-1.00796	100
64	64	48	487	10	0	0.14	-0.04219	-1.0231	100
65	65	391	838	10	0	0.14	-0.07121	-1.05552	100
66	66	323	415	15	0	0.48	-0.12869	-0.99478	100
67	67	1796	1754	12	0	0.25	-0.01064	-0.85279	100
68	68	815	1144	12	0	0.25	-0.03818	-0.95583	100
69	69	1633	377	12	0	0.25	-0.12139	-0.93613	100
70	70	1931	1300	11	0	0.19	-0.10154	-0.75237	100
71	71	1173	1606	11	0	0.19	-0.12278	-0.82131	100
72	72	448	1900	12	0	0.25	-0.08869	-0.93626	100
73	73	808	830	17	0	0.7	-0.04795	-1.03173	100
74	74	1869	508	13	0	0.31	-0.14129	-0.78586	100
75	75	848	375	14	0	0.39	-0.09848	-1.04029	100
76	76	536	1586	10	0	0.14	-0.34449	-0.71518	100
77	77	255	1173	10	0	0.14	-0.08558	-0.88602	100
78	78	916	1088	10	0	0.14	-0.07557	-0.76823	100
79	79	1649	1050	10	0	0.14	-0.06311	-0.94868	100
80	80	27	671	10	0	0.14	-0.07158	-0.89498	100
81	81	417	343	10	0	0.14	-0.11287	-1.03401	100
82	82	168	513	10	0	0.14	-0.1299	-0.86916	100
83	83	1927	909	10	0	0.14	-0.01382	-0.85682	100
84	84	1027	354	10	0	0.14	-0.09661	-0.98461	100
85	85	634	624	11	0	0.19	-0.13636	-0.9068	100
86	86	651	1187	11	0	0.19	-0.22369	-0.89409	100
87	87	1826	600	11	0	0.19	-0.13711	-0.81677	100
88	88	958	1504	12	0	0.25	-0.08737	-1.04882	100
89	89	326	169	12	0	0.25	-0.02265	-0.96164	100
90	90	720	924	11	0	0.19	-0.0609	-1.06597	100
91	91	812	939	13	0	0.31	-0.03161	-1.0458	100
92	92	1464	567	14	0	0.39	0.06443	-0.96211	100
93	93	695	1611	19	0	0.97	-0.03105	-1.03435	100
94	94	227	1473	10	0	0.14	-0.23869	-0.80467	100
95	95	661	744	10	0	0.14	-0.15437	-0.92121	100
96	96	1239	1455	10	0	0.14	0.12807	-0.86613	100
97	97	1975	1439	10	0	0.14	-0.0299	-0.84058	100
98	98	991	1998	10	0	0.14	-0.14602	-0.66247	100
99	99	485	915	10	0	0.14	-0.16606	-0.87085	100
100	100	1544	1019	12	0	0.25	-0.03577	-0.99647	100
101	101	1666	45	11	0	0.19	-0.17925	-0.71361	100
102	102	1862	1304	12	0	0.25	-0.12226	-0.70884	100
103	103	738	441	12	0	0.25	-0.02301	-1.08395	100
104	104	753	963	13	0	0.31	-0.07989	-1.05807	100
105	105	951	931	13	0	0.31	-0.13221	-0.97259	100
106	106	1783	1094	13	0	0.31	-0.07266	-0.68784	100
107	107	128	1338	15	0	0.48	-0.16314	-0.94229	100
108	108	211	1826	15	0	0.48	-0.11105	-1.02178	100
109	109	1495	1200	14	0	0.39	0.012	-1.00345	100
110	110	57	333	14	0	0.39	-0.06866	-1.05032	100
111	111	1290	49	10	0	0.14	-0.12397	-0.85697	100
112	112	1399	246	10	0	0.14	-0.00215	-0.79017	100
113	113	586	1168	10	0	0.14	-0.08538	-1.01347	100
114	114	703	293	10	0	0.14	-0.23946	-0.78438	100
115	115	723	532	14	0	0.39	-0.07896	-0.98564	100
116	116	1379	1479	16	0	0.58	-0.23851	-0.86714	100
117	117	74	298	13	0	0.31	-0.16333	-0.89845	100
118	118	1515	1690	13	0	0.31	-0.25938	-0.87643	100
119	119	1721	150	13	0	0.31	-0.03313	-0.94894	100
120	120	678	909	13	0	0.31	-0.08255	-0.89731	100
121	121	1430	1308	12	0	0.25	-0.04792	-0.86944	100
122	122	1778	1010	11	0	0.19	-0.05073	-0.90813	100
123	123	559	873	12	0	0.25	-0.12115	-0.96957	100
124	124	122	1509	12	0	0.25	-0.06465	-1.00607	100
125	125	1803	1305	11	0	0.19	-0.09895	-0.87763	100
126	126	1653	935	12	0	0.25	-0.00225	-1.03739	100
127	127	1413	870	11	0	0.19	-0.09918	-0.8147	100
128	128	1696	484	11	0	0.19	-0.01446	-0.85537	100
129	129	1921	1423	18	0	0.83	-0.02254	-1.0359	100
130	130	817	2024	16	0	0.58	-0.06269	-0.97802	100
131	131	415	776	16	0	0.58	-0.0889	-1.08616	100
132	132	1903	489	14	0	0.39	-0.21876	-0.84525	100
133	133	1048	620	14	0	0.39	-0.0596	-1.06095	100
134	134	1745	1135	14	0	0.39	-0.06838	-1.00817	100
135	135	1041	1229	14	0	0.39	-0.12428	-0.84349	100
136	136	1109	1270	13	0	0.31	-0.0428	-1.04312	100
137	137	1723	930	12	0	0.25	-0.14837	-0.73145	100
138	138	710	149	11	0	0.19	-0.12427	-0.78509	100
139	139	1750	489	11	0	0.19	-0.09964	-0.82097	100
140	140	236	1770	11	0	0.19	-0.14261	-1.07608	100
141	141	744	1739	10	0	0.14	-0.1485	-0.83402	100
142	142	572	1770	10	0	0.14	-0.07538	-0.89133	100
143	143	66	38	10	0	0.14	-0.21326	-0.78649	100
144	144	564	1990	10	0	0.14	-0.04107	-1.09713	100
145	145	1768	337	10	0	0.14	-0.12536	-0.85206	100
146	146	1089	476	10	0	0.14	-0.19683	-0.88845	100
147	147	16	934	10	0	0.14	-0.18495	-0.88493	100
148	148	1428	1005	10	0	0.14	0.07151	-0.94131	100
149	149	1664	1977	10	0	0.14	-0.14123	-0.83098	100
150	150	1862	1603	10	0	0.14	-0.07475	-0.7851	100
151	151	1877	414	16	0	0.58	-0.04655	-1.05908	100
152	152	544	1486	14	0	0.39	-0.04082	-1.00229	100
153	153	1198	200	14	0	0.39	-0.0167	-1.02705	100
154	154	1800	1628	13	0	0.31	-0.10168	-0.91348	100
155	155	431	1583	13	0	0.31	-0.07396	-0.99066	100
156	156	465	360	13	0	0.31	-0.18734	-0.88869	100
157	157	1499	473	11	0	0.19	-0.05942	-1.0076	100
158	158	596	885	11	0	0.19	-0.06669	-1.01783	100
159	159	74	1487	11	0	0.19	-0.1504	-0.85166	100
160	160	480	783	11	0	0.19	-0.079	-0.91731	100
161	161	732	65	18	0	0.83	-0.07884	-1.00926	100
162	162	278	1892	10	0	0.14	-0.09599	-0.88953	100
163	163	871	1354	10	0	0.14	-0.29536	-0.69456	100
164	164	1666	897	10	0	0.14	-0.15952	-0.89473	100
165	165	1317	832	10	0	0.14	-0.12426	-0.69773	100
166	166	303	666	10	0	0.14	0.04798	-1.00009	100
167	167	1358	1117	16	0	0.58	-0.09191	-1.02801	100
168	168	1495	1523	14	0	0.39	-0.19133	-0.8926	100
169	169	1151	702	14	0	0.39	-0.02074	-1.04437	100
170	170	1309	1022	14	0	0.39	-0.03793	-0.92844	100
171	171	901	528	13	0	0.31	-0.09043	-0.94045	100
172	172	1526	1642	11	0	0.19	-0.09119	-0.91877	100
173	173	1092	1535	11	0	0.19	0.02875	-0.83792	100
174	174	499	977	11	0	0.19	-0.04665	-0.96386	100
175	175	74	1827	10	0	0.14	-0.12893	-0.86127	100
176	176	454	1643	10	0	0.14	-0.22727	-0.77303	100
177	177	1550	1205	10	0	0.14	-0.15495	-0.96082	100
178	178	479	1861	10	0	0.14	-0.22495	-0.69968	100
179	179	188	2012	10	0	0.14	-0.04908	-0.8524	100
180	180	255	495	10	0	0.14	-0.12024	-0.91624	100
181	181	289	476	10	0	0.14	-0.1507	-0.8765	100
182	182	1262	1392	13	0	0.31	-0.02659	-0.99377	100
183	183	711	34	13	0	0.31	-0.26012	-0.90046	100
184	184	1449	874	11	0	0.19	-0.17623	-0.78723	100
185	185	218	1936	12	0	0.25	-0.06828	-0.96263	100
186	186	1493	1456	12	0	0.25	-0.09682	-0.99531	100
187	187	1983	1258	12	0	0.25	-0.12247	-0.79959	100
188	188	463	1828	12	0	0.25	-0.14084	-0.99263	100
189	189	107	592	11	0	0.19	-0.09161	-1.0564	100
190	190	1076	663	11	0	0.19	-0.10546	-1.00625	100
191	191	948	1902	11	0	0.19	-0.2761	-0.7348	100
192	192	1469	1693	12	0	0.25	-0.05688	-0.98574	100
193	193	1082	1681	12	0	0.25	-0.21573	-0.84758	100
194	194	361	675	12	0	0.25	-0.31813	-0.74665	100
195	195	867	279	12	0	0.25	-0.09529	-0.97404	100
196	196	1244	1119	15	0	0.48	-0.18039	-0.94364	100
197	197	258	1705	15	0	0.48	-0.088	-1.0843	100
198	198	1107	305	14	0	0.39	-0.02878	-1.01474	100
199	199	28	1868	14	0	0.39	-0.1456	-0.94396	100
200	200	994	1237	22	0	1.51	-0.0494	-1.09567	100
201	201	839	48	23	0	1.73	-0.08584	-1.06618	100
202	202	1510	883	21	0	1.31	-0.06159	-1.08136	100
203	203	451	877	24	0	1.96	-0.129	-1.12665	100
204	204	1341	52	29	0	3.46	0.17625	-0.83464	100
205	205	1661	99	20	0	1.13	-0.06252	-1.06245	100
206	206	1271	1923	20	0	1.13	0.01193	-1.01521	100
207	207	315	934	28	0	3.11	-0.08519	-1.11649	100
208	208	892	1461	26	0	2.49	-0.0431	-1.12348	100
209	209	347	1295	28	0	3.11	-0.10481	-1.14551	100
210	210	1538	1876	22	0	1.51	-0.01174	-1.05106	100
211	211	461	646	20	0	1.13	-0.02555	-1.04754	100
212	212	364	1376	34	0	5.57	-0.11918	-1.15242	100
213	213	810	1859	44	0	12.08	-0.088	-1.11768	100
214	214	1377	637	48	0	15.68	-0.05746	-1.1717	100
0	0	1998	1171	10	15	0.14	0.45831	0.36188	100
1	1	1401	245	10	15	0.14	-0.14439	-0.69525	100
2	2	1166	1556	11	15	0.19	-0.10969	-0.87823	100
3	3	1069	175	13	15	0.31	-0.0242	-0.29905	100
4	4	634	1748	10	15	0.14	0.37221	-0.7723	100
5	5	279	783	10	15	0.14	-0.39499	-0.43999	100
6	6	1202	302	10	15	0.14	0.35829	-0.11085	100
7	7	1391	2034	10	15	0.14	-0.03236	-0.76695	100
8	8	560	1245	10	15	0.14	-0.55546	-0.19869	100
9	9	953	930	14	15	0.39	0.38283	1.38572	100
10	10	1047	2019	13	15	0.31	0.00618	-0.36094	100
11	11	1539	683	11	15	0.19	-0.23846	0.02171	100
12	12	618	413	10	15	0.14	-0.37879	-0.38098	100
13	13	186	1585	14	15	0.39	-0.19046	-1.01035	100
14	14	1353	1735	10	15	0.14	-0.64993	0.72169	100
15	15	1224	1197	13	15	0.31	-0.04172	-0.6582	100
16	16	347	69	10	15	0.14	-0.48936	-0.33433	100
17	17	1553	82	10	15	0.14	0.9218	1.6017	100
18	18	1963	411	13	15	0.31	-0.31913	-0.35898	100
19	19	863	1715	14	15	0.39	0.25359	0.4376	100
20	21	273	1451	11	15	0.19	-0.56094	0.21272	100
21	22	1780	1008	11	15	0.19	0.11111	-0.72404	100
22	23	1082	1678	13	15	0.31	0.12418	0.6802	100
23	24	124	1508	13	15	0.31	-0.05109	-0.80156	100
24	25	1727	1812	10	15	0.14	0.56117	-0.09996	100
25	26	820	559	11	15	0.19	-0.33107	-0.05595	100
26	27	1948	1346	11	15	0.19	0.78622	1.3482	100
27	28	31	670	11	15	0.19	-0.10528	-0.50787	100
28	29	561	871	12	15	0.25	0.0455	-0.93677	100
29	30	815	937	14	15	0.39	-0.07552	0.10618	100
30	31	1769	1720	10	15	0.14	0.01055	-0.86596	100
31	32	109	1669	10	15	0.14	0.40511	0.07755	100
32	33	1805	726	10	15	0.14	-0.1021	-0.71884	100
33	35	636	621	11	15	0.19	0.28347	-0.72325	100
34	36	397	1707	12	15	0.25	-0.3074	0.08599	100
35	37	1804	532	10	15	0.14	-0.04491	-0.70243	100
36	38	1027	70	10	15	0.14	-0.27491	-0.4862	100
37	39	1451	2015	10	15	0.14	0.26762	-0.25544	100
38	40	293	980	10	15	0.14	0.97952	0.52012	100
39	41	521	855	10	15	0.14	-0.12561	-0.79501	100
40	42	704	291	10	15	0.14	-0.08798	-0.86838	100
41	43	1027	352	11	15	0.19	-0.15896	-0.23355	100
42	44	503	1705	11	15	0.19	-0.6402	-0.18325	100
43	45	1210	1259	11	15	0.19	0.91309	2.3135	100
44	47	536	448	11	15	0.19	-0.36293	-0.63707	100
45	48	1079	848	12	15	0.25	-0.2378	-0.55898	100
46	49	745	1383	15	15	0.48	0.14489	1.3136	100
47	50	446	124	16	15	0.58	1.59665	6.85941	100
48	52	1665	1976	10	15	0.14	0.71636	0.50012	100
49	53	1411	912	10	15	0.14	-0.33598	-0.80149	100
50	54	1338	1814	10	15	0.14	-0.44673	-0.29165	100
51	55	228	1564	10	15	0.14	-0.14585	-0.41278	100
52	56	210	1186	10	15	0.14	-0.07281	0.04907	100
53	57	146	443	13	15	0.31	-0.27818	-0.77419	100
54	58	977	1156	13	15	0.31	-0.04515	1.1131	100
55	59	1250	109	13	15	0.31	-0.34018	-0.60836	100
56	61	249	1420	11	15	0.19	-0.32163	-0.62208	100
57	62	1899	770	11	15	0.19	-0.0107	0.37748	100
58	63	170	512	11	15	0.19	-0.0575	-0.27178	100
59	64	258	1172	11	15	0.19	-0.22118	-0.08733	100
60	66	1417	942	12	15	0.25	0.45748	-0.11854	100
61	67	1187	813	12	15	0.25	-0.2924	-0.35245	100
62	69	1883	634	13	15	0.31	0.14106	0.03751	100
63	70	1644	644	11	15	0.19	-0.17628	-0.3792	100
64	71	757	1163	12	15	0.25	-0.10594	-0.86273	100
65	72	135	1020	12	15	0.25	0.24234	-0.74133	100
66	73	77	1045	11	15	0.19	-0.24582	-0.4699	100
67	75	1685	917	11	15	0.19	-0.39342	1.07339	100
68	76	171	1834	10	15	0.14	0.37319	-0.56033	100
69	77	520	579	10	15	0.14	-0.57426	0.27052	100
70	78	633	500	10	15	0.14	-0.22098	-0.78734	100
71	79	1235	1061	10	15	0.14	-0.39776	0.1185	100
72	81	997	32	16	15	0.58	0.01442	-0.52303	100
73	82	1904	488	16	15	0.58	-0.14437	-0.74614	100
74	83	818	1142	14	15	0.39	-0.31766	-0.40742	100
75	84	1717	1269	15	15	0.48	-0.05025	0.62472	100
76	85	1945	1152	14	15	0.39	-0.20017	-0.61263	100
77	86	961	1502	13	15	0.31	0.61951	0.29167	100
78	87	456	1953	13	15	0.31	1.12163	1.93891	100
79	88	654	1185	11	15	0.19	0.01073	-0.48509	100
80	89	450	1898	12	15	0.25	0.13281	-0.4109	100
81	90	280	1889	11	15	0.19	0.09747	0.7313	100
82	91	941	1370	11	15	0.19	0.44888	-0.58344	100
83	92	923	143	11	15	0.19	0.413	0.06719	100
84	93	67	36	11	15	0.19	0.13454	-0.17528	100
85	95	212	1657	10	15	0.14	0.6016	1.74057	100
86	96	1440	360	10	15	0.14	0.30182	0.9847	100
87	97	1539	413	10	15	0.14	0.63433	1.91218	100
88	99	1903	1082	10	15	0.14	0.98052	1.31591	100
89	100	162	1084	10	15	0.14	0.76847	1.00995	100
90	101	1432	1723	10	15	0.14	-0.01394	-0.67546	100
91	102	1362	308	15	15	0.48	-0.16681	-0.41768	100
92	104	220	1933	13	15	0.31	-0.35878	-0.58133	100
93	105	177	335	17	15	0.7	-0.47873	-0.70303	100
94	106	484	32	17	15	0.7	-0.16957	-0.57989	100
95	109	52	483	11	15	0.19	0.73237	1.14621	100
96	111	1415	869	12	15	0.25	-0.10495	-0.67862	100
97	112	752	319	11	15	0.19	-0.08691	-0.81818	100
98	113	1697	482	11	15	0.19	0.11334	-0.75215	100
99	114	808	1701	11	15	0.19	0.78366	0.92753	100
100	118	238	1770	11	15	0.19	-0.22204	-0.7472	100
101	119	1326	1793	11	15	0.19	1.13345	1.96083	100
102	120	2027	1143	15	15	0.48	-0.042	-0.76693	100
103	121	1564	1431	14	15	0.39	0.46877	0.08445	100
104	122	1539	257	10	15	0.14	-0.37994	0.01721	100
105	123	374	1968	10	15	0.14	-0.14467	-0.83948	100
106	124	752	199	10	15	0.14	-0.28797	-0.39685	100
107	125	2001	2033	10	15	0.14	0.19621	-0.27241	100
108	126	1851	442	10	15	0.14	-0.59481	0.39937	100
109	127	589	1166	10	15	0.14	-0.19588	-0.44725	100
110	128	1556	1959	10	15	0.14	-0.39146	-0.4735	100
111	129	162	1965	10	15	0.14	-0.22998	-0.69441	100
112	130	1007	511	10	15	0.14	-0.46919	-0.41842	100
113	131	443	715	10	15	0.14	-0.03223	-0.22511	100
114	132	94	569	10	15	0.14	-0.28694	-0.4914	100
115	133	1494	1897	10	15	0.14	0.49653	-0.04648	100
116	134	667	1679	10	15	0.14	-0.17228	-0.42686	100
117	135	748	1736	10	15	0.14	0.29393	-0.59461	100
118	136	17	1833	10	15	0.14	-0.04285	-0.84574	100
119	137	1125	1966	17	15	0.7	1.32443	6.36551	100
120	139	318	1383	11	15	0.19	-0.14596	-0.63509	100
121	140	314	1594	11	15	0.19	0.26523	0.51726	100
122	141	921	1651	11	15	0.19	-0.35397	-0.48098	100
123	142	1668	43	11	15	0.19	-0.11309	-0.55434	100
124	143	1806	1301	12	15	0.25	1.922	7.74693	100
125	145	883	452	12	15	0.25	-0.22021	-0.58961	100
126	146	1752	486	11	15	0.19	-0.10336	-0.77707	100
127	147	979	1823	12	15	0.25	0.50965	0.41226	100
128	148	1880	412	16	15	0.58	1.04311	2.0882	100
129	150	1047	305	10	15	0.14	0.00217	-0.49388	100
130	151	236	225	10	15	0.14	-0.18435	-0.79749	100
131	152	1744	815	10	15	0.14	0.09935	-0.24901	100
132	153	1050	692	10	15	0.14	0.37851	2.46221	100
133	154	445	798	10	15	0.14	-0.36754	-0.3652	100
134	156	1455	1085	10	15	0.14	0.6364	2.22656	100
135	157	1938	92	10	15	0.14	-0.66971	0.32845	100
136	158	1452	250	13	15	0.31	-0.49854	-0.0425	100
137	159	1151	225	13	15	0.31	0.07081	-0.57271	100
138	160	1637	1934	10	15	0.14	0.00702	0.72278	100
139	161	1808	1856	10	15	0.14	-0.24675	-0.21165	100
140	162	23	1691	10	15	0.14	0.1229	-0.15949	100
141	163	1682	1599	10	15	0.14	0.30219	0.83694	100
142	164	1996	1497	10	15	0.14	-0.16783	-0.84926	100
143	167	1671	836	10	15	0.14	0.33486	0.4342	100
144	168	1892	1813	13	15	0.31	-0.20023	-0.3539	100
145	169	1495	1199	15	15	0.48	0.56067	2.92597	100
146	171	328	169	14	15	0.39	-0.8531	0.29161	100
147	172	838	651	11	15	0.19	0.07811	-0.73598	100
148	173	1500	473	11	15	0.19	-0.12131	-0.43868	100
149	175	432	1922	12	15	0.25	0.17237	1.10974	100
150	177	573	1767	12	15	0.25	0.00998	0.1151	100
151	179	1934	1300	12	15	0.25	-0.42713	-0.07425	100
152	180	1450	872	12	15	0.25	0.60358	0.11503	100
153	182	42	824	12	15	0.25	-0.55051	0.73673	100
154	183	1311	1019	16	15	0.58	-0.44143	-0.45997	100
155	184	1720	546	13	15	0.31	-0.37528	-0.17698	100
156	185	1735	741	13	15	0.31	0.13328	0.08412	100
157	186	488	1544	13	15	0.31	-0.32835	0.68874	100
158	187	1224	655	10	15	0.14	-0.0602	-0.8652	100
159	188	699	747	10	15	0.14	-0.40179	-0.65834	100
160	189	1574	923	10	15	0.14	0.29034	-0.11861	100
161	190	487	936	10	15	0.14	0.52561	0.76236	100
162	191	918	1087	10	15	0.14	0.28578	-0.36911	100
163	193	938	1290	10	15	0.14	-0.03015	-0.75548	100
164	194	311	1426	10	15	0.14	0.12516	0.4506	100
165	196	1158	1801	10	15	0.14	0.57392	1.71698	100
166	197	252	2029	10	15	0.14	-0.79867	0.6052	100
167	200	929	982	20	15	1.13	-0.35273	-0.82043	100
168	201	841	45	25	15	2.22	-0.0495	-0.66137	100
169	202	1868	1944	20	15	1.13	-0.18856	-0.18096	100
170	204	896	1460	27	15	2.79	-0.11221	-0.71745	100
171	205	698	1611	20	15	1.13	0.08111	-0.47851	100
172	209	996	1237	23	15	1.73	-0.0051	-0.3299	100
173	214	366	1374	35	15	6.08	-0.40969	-0.55353	100
0	0	1728	1810	10	30	0.14	-0.1619	-0.51218	100
1	1	633	498	10	30	0.14	0.08075	-0.78798	100
2	2	1847	667	10	30	0.14	-0.43662	-0.41011	100
3	3	1919	803	12	30	0.25	1.53384	4.61766	100
4	4	742	439	13	30	0.31	1.82949	6.5153	100
5	5	96	2012	12	30	0.25	-0.05285	-0.40968	100
6	6	504	1703	10	30	0.14	0.15571	-0.16221	100
7	7	124	1506	13	30	0.31	0.11809	0.07055	100
8	8	1221	1488	13	30	0.31	0.22103	-0.37037	100
9	9	1699	481	11	30	0.19	1.63238	6.84022	100
10	10	1047	304	10	30	0.14	-0.23075	-0.59982	100
11	11	1653	1047	11	30	0.19	-0.008	-0.07348	100
12	12	1964	408	13	30	0.31	0.12544	0.88573	100
13	13	1498	1520	14	30	0.39	0.3751	-0.30011	100
14	14	436	1163	10	30	0.14	0.47891	0.83448	100
15	15	734	999	10	30	0.14	-0.18777	0.12115	100
16	16	434	1580	14	30	0.39	0.64748	1.02123	100
17	18	1553	1203	12	30	0.25	0.59281	1.43751	100
18	19	539	447	11	30	0.19	-0.09044	-0.62451	100
19	20	1320	829	10	30	0.14	-0.1463	-0.78611	100
20	21	1402	243	10	30	0.14	0.87755	2.13663	100
21	22	375	1968	10	30	0.14	0.17283	-0.09281	100
22	23	154	315	10	30	0.14	0.10214	-0.30618	100
23	24	1898	766	11	30	0.19	1.0304	3.03738	100
24	25	482	1859	11	30	0.19	1.13767	2.11747	100
25	26	1294	47	11	30	0.19	0.12128	0.42218	100
26	27	172	1832	10	30	0.14	0.12959	-0.20251	100
27	28	1573	924	10	30	0.14	0.09489	-0.08358	100
28	29	59	576	10	30	0.14	-0.24061	-0.59745	100
29	30	1970	22	12	30	0.25	0.20294	-0.21213	100
30	31	1422	1763	12	30	0.25	0.02345	-0.77241	100
31	32	1724	928	13	30	0.31	0.21808	-0.13469	100
32	33	1034	1764	19	30	0.97	0.24082	-0.26454	100
33	34	1865	1601	10	30	0.14	-0.06584	-0.67815	100
34	35	1934	1298	10	30	0.14	-0.08938	-0.71295	100
35	36	1661	1276	10	30	0.14	0.71609	0.78469	100
36	37	283	1070	10	30	0.14	0.3201	-0.50017	100
37	38	278	781	10	30	0.14	-0.94394	1.10014	100
38	39	1644	642	11	30	0.19	0.88167	1.44537	100
39	40	1414	867	12	30	0.25	0.68216	0.07925	100
40	41	966	825	12	30	0.25	-0.39558	-0.58863	100
41	42	1325	1793	11	30	0.19	-0.34748	-0.22324	100
42	43	1800	1751	13	30	0.31	0.33776	-0.42326	100
43	44	1803	1625	14	30	0.39	-0.10713	-0.5744	100
44	45	483	31	17	30	0.7	0.82755	0.52103	100
45	46	1808	1854	10	30	0.14	0.89617	1.61399	100
46	47	1534	812	10	30	0.14	0.32719	2.40799	100
47	48	89	225	10	30	0.14	0.16462	-0.61546	100
48	49	1547	1017	13	30	0.31	0.60793	0.68287	100
49	50	1966	477	13	30	0.31	0.1664	0.16372	100
50	51	2027	1412	11	30	0.19	0.19192	-0.23552	100
51	52	566	1987	11	30	0.19	-0.10998	-0.75396	100
52	53	489	913	11	30	0.19	-0.10988	0.41208	100
53	54	600	883	12	30	0.25	-0.05363	-0.50785	100
54	55	1946	1149	12	30	0.25	1.01531	1.01443	100
55	56	1740	1053	14	30	0.39	0.85103	1.16419	100
56	57	1051	617	14	30	0.39	0.52629	-0.31365	100
57	58	1264	1389	13	30	0.31	0.92903	1.55494	100
58	59	961	1502	13	30	0.31	0.28748	0.00212	100
59	60	1565	1248	11	30	0.19	1.75909	5.03935	100
60	61	818	559	11	30	0.19	0.54861	0.37895	100
61	62	930	1567	11	30	0.19	0.16179	0.24219	100
62	63	637	621	11	30	0.19	0.96978	0.83464	100
63	64	1427	1252	12	30	0.25	0.27787	0.9706	100
64	65	49	483	11	30	0.19	-0.38998	-0.25687	100
65	66	869	276	11	30	0.19	0.17516	-0.12516	100
66	67	1502	473	12	30	0.25	2.1878	9.13109	100
67	68	484	781	12	30	0.25	1.11535	1.86608	100
68	69	1485	1755	12	30	0.25	0.30448	0.1887	100
69	70	431	1923	10	30	0.14	0.19424	-0.06445	100
70	71	1327	1320	10	30	0.14	-0.04859	-0.60066	100
71	72	297	440	10	30	0.14	-0.24184	0.28697	100
72	73	1203	301	10	30	0.14	-0.15837	-0.69923	100
73	74	1029	70	10	30	0.14	0.20661	-0.26346	100
74	76	60	332	15	30	0.48	-0.10414	-0.68035	100
75	77	1552	731	14	30	0.39	1.87271	7.04452	100
76	78	1566	1430	15	30	0.48	0.10404	0.42158	100
77	79	1782	1009	13	30	0.31	-0.51733	0.53665	100
78	80	1070	176	13	30	0.31	0.69862	2.07161	100
79	81	329	166	13	30	0.31	-0.2628	-0.39313	100
80	82	1188	813	12	30	0.25	0.1022	0.55517	100
81	83	296	2012	11	30	0.19	0.10169	-0.68501	100
82	84	1166	1557	11	30	0.19	0.11779	-0.83343	100
83	85	1988	1218	11	30	0.19	-0.28684	-0.01634	100
84	86	334	676	11	30	0.19	-0.29966	-0.4383	100
85	87	1662	545	11	30	0.19	0.62606	0.94432	100
86	88	1469	107	11	30	0.19	-0.11702	0.14843	100
87	89	386	929	12	30	0.25	-0.43656	-0.30802	100
88	90	979	1822	12	30	0.25	1.17832	2.85109	100
89	91	1665	1975	10	30	0.14	0.62696	0.82191	100
90	92	1539	414	10	30	0.14	0.22113	-0.1724	100
91	93	1557	1957	10	30	0.14	0.11906	-0.6887	100
92	94	1043	1012	10	30	0.14	0.73387	1.45296	100
93	96	419	896	10	30	0.14	0.76525	0.92769	100
94	98	1767	680	10	30	0.14	2.20953	9.89277	100
95	99	94	568	10	30	0.14	-0.39072	0.08044	100
96	100	1885	634	14	30	0.39	-0.09185	0.13732	100
97	101	183	952	14	30	0.39	-0.11604	-0.35544	100
98	102	612	996	13	30	0.31	0.9698	2.48119	100
99	103	2033	500	13	30	0.31	0.08892	-0.46514	100
100	104	668	1399	11	30	0.19	0.228	0.7773	100
101	105	883	452	11	30	0.19	0.71675	0.9831	100
102	106	539	1582	11	30	0.19	0.34626	0.14562	100
103	107	189	2009	11	30	0.19	1.49289	4.90003	100
104	109	654	1185	12	30	0.25	0.02837	-0.41074	100
105	110	1046	2017	12	30	0.25	-0.12535	-0.51172	100
106	111	863	1713	15	30	0.48	-0.44133	0.29577	100
107	113	1064	416	14	30	0.39	0.72843	0.23322	100
108	114	706	291	10	30	0.14	-0.05564	-0.61694	100
109	115	1542	254	10	30	0.14	3.08937	17.3243	100
110	116	1476	143	10	30	0.14	-0.48991	-0.31125	100
111	117	469	99	10	30	0.14	-0.46466	-0.39864	100
112	118	292	378	10	30	0.14	1.19333	5.80115	100
113	119	1642	590	10	30	0.14	0.61485	0.73453	100
114	120	902	1125	10	30	0.14	0.94732	2.69061	100
115	122	258	1170	10	30	0.14	0.39362	-0.26216	100
116	123	230	1470	10	30	0.14	0.69584	-0.08804	100
117	124	1825	1718	10	30	0.14	0.8293	1.19959	100
118	127	222	1933	13	30	0.31	-0.22552	-0.02634	100
119	128	876	1606	13	30	0.31	0.27812	0.88288	100
120	131	1864	1300	13	30	0.31	0.26785	0.11656	100
121	132	819	1142	13	30	0.31	2.16777	11.2282	100
122	133	257	583	13	30	0.31	0.45629	-0.55067	100
123	134	1770	335	11	30	0.19	0.45943	1.98591	100
124	135	1822	569	11	30	0.19	-0.35278	-0.56081	100
125	136	1379	965	11	30	0.19	1.86179	8.46861	100
126	138	1895	1812	12	30	0.25	1.47647	3.03127	100
127	139	401	1707	12	30	0.25	0.06584	1.62396	100
128	140	1602	1414	12	30	0.25	-0.07308	-0.46702	100
129	141	1998	891	12	30	0.25	-0.03588	0.14701	100
130	143	759	1933	14	30	0.39	2.36854	7.83906	100
131	144	78	295	14	30	0.39	-0.35671	0.44863	100
132	145	1120	1826	10	30	0.14	-0.05912	-0.39456	100
133	146	318	1382	10	30	0.14	0.42528	1.06451	100
134	147	163	1081	10	30	0.14	0.68695	0.72788	100
135	148	509	1380	10	30	0.14	0.47484	1.06306	100
136	150	1735	1230	10	30	0.14	0.23966	-0.09257	100
137	151	571	959	10	30	0.14	0.08039	0.87923	100
138	152	1743	811	10	30	0.14	1.4502	2.77674	100
139	153	1848	797	10	30	0.14	0.67163	0.85927	100
140	154	1807	724	10	30	0.14	-0.24944	0.04464	100
141	155	1439	360	10	30	0.14	-0.31183	0.75042	100
142	156	426	1680	10	30	0.14	0.73935	0.2323	100
143	158	1202	753	13	30	0.31	0.00653	0.31086	100
144	159	314	600	13	30	0.31	0.73572	1.20694	100
145	160	420	340	10	30	0.14	0.93001	1.85077	100
146	161	1883	1780	10	30	0.14	0.02788	-0.22564	100
147	163	896	754	11	30	0.19	0.99463	2.5697	100
148	164	280	1891	11	30	0.19	0.26841	0.25655	100
149	166	1800	599	11	30	0.19	0.35995	-0.1008	100
150	169	712	144	11	30	0.19	-0.11348	-0.2182	100
151	170	925	141	11	30	0.19	0.08431	-0.76354	100
152	172	1336	1615	12	30	0.25	0.86339	1.39745	100
153	173	1945	1705	12	30	0.25	-0.05273	0.23713	100
154	174	620	772	16	30	0.58	0.37857	1.39641	100
155	175	1675	1887	16	30	0.58	-0.06341	-0.66243	100
156	177	641	1419	13	30	0.31	-0.11904	-0.34603	100
157	178	344	900	10	30	0.14	-0.33706	-0.6782	100
158	180	496	241	10	30	0.14	1.35525	5.83431	100
159	183	1700	527	10	30	0.14	1.2224	1.49584	100
160	184	1798	681	10	30	0.14	0.20951	-0.0608	100
161	185	1341	818	10	30	0.14	0.12985	0.28123	100
162	186	67	866	10	30	0.14	-1.10318	0.662	100
163	187	1412	908	10	30	0.14	2.04642	7.50531	100
164	188	489	936	10	30	0.14	1.27765	3.74997	100
165	189	899	923	10	30	0.14	-0.20026	-0.49709	100
166	190	219	1793	10	30	0.14	0.81137	2.95264	100
167	191	655	1718	10	30	0.14	0.24287	0.15354	100
168	192	1805	1302	10	30	0.14	0.80904	0.52592	100
169	193	589	1164	10	30	0.14	1.44425	5.49087	100
170	195	598	1835	11	30	0.19	-0.73218	0.42932	100
171	196	77	1046	11	30	0.19	0.25603	-0.38107	100
172	199	1226	1194	12	30	0.25	0.47048	-0.17299	100
173	200	929	981	20	30	1.13	-0.10319	-0.4728	100
174	201	997	1234	23	30	1.73	0.3501	-0.31035	100
175	202	697	1608	20	30	1.13	0.39842	0.04593	100
176	204	1663	98	21	30	1.31	-0.00654	-0.54489	100
177	209	736	65	20	30	1.13	-0.68987	1.59709	100
178	212	1590	1592	21	30	1.31	0.2127	0.05826	100
179	214	543	1835	20	30	1.13	-0.00621	0.09875	100
180	216	368	1372	35	30	6.08	-0.1362	-0.64715	100
0	0	1107	709	10	60	0.14	1.2306	4.12669	100
1	1	761	1161	12	60	0.25	-0.33304	-0.43991	100
2	2	33	665	10	60	0.14	0.4337	0.05923	100
3	3	1322	827	10	60	0.14	0.93973	1.41779	100
4	4	1049	303	11	60	0.19	0.21293	1.4049	100
5	5	811	698	12	60	0.25	0.15544	-0.66396	100
6	6	1757	485	12	60	0.25	0.31598	-0.21564	100
7	7	1017	1709	13	60	0.31	0.74261	2.80983	100
8	8	953	1895	12	60	0.25	0.49211	0.34606	100
9	9	1874	504	14	60	0.39	1.08704	2.62333	100
10	10	1559	1956	10	60	0.14	0.14532	-0.6854	100
11	11	1450	804	10	60	0.14	-0.01293	-0.50404	100
12	13	758	959	13	60	0.31	1.33208	3.32733	100
13	14	1204	194	15	60	0.48	0.35945	0.32701	100
14	15	715	1404	17	60	0.7	0.76016	0.34159	100
15	16	1937	1296	10	60	0.14	0.63781	0.07301	100
16	17	1030	68	10	60	0.14	0.34511	0.38822	100
17	19	657	1180	12	60	0.25	0.2084	-0.2628	100
18	20	1675	834	10	60	0.14	0.83643	1.581	100
19	21	621	411	10	60	0.14	-0.0375	0.02446	100
20	23	1687	1597	11	60	0.19	-0.54105	1.02021	100
21	24	1420	941	11	60	0.19	0.04157	-0.55137	100
22	26	577	1765	10	60	0.14	0.48987	0.23661	100
23	27	230	1560	10	60	0.14	0.66914	0.46404	100
24	28	350	66	10	60	0.14	0.05914	1.24524	100
25	29	126	1503	12	60	0.25	0.01301	-0.99392	100
26	30	2004	888	12	60	0.25	0.92589	2.07627	100
27	33	214	1654	10	60	0.14	0.03033	0.10886	100
28	34	275	1450	10	60	0.14	0.67591	0.92043	100
29	35	1011	506	10	60	0.14	0.11962	-0.47502	100
30	37	1168	1552	11	60	0.19	1.46013	4.59288	100
31	39	1665	544	10	60	0.14	0.2724	-0.53396	100
32	40	21	1828	10	60	0.14	0.45081	-0.10646	100
33	41	43	822	10	60	0.14	0.16745	-0.9126	100
34	42	1809	722	10	60	0.14	0.16044	-0.39093	100
35	43	238	222	10	60	0.14	0.06808	0.02005	100
36	44	715	141	13	60	0.31	-0.60326	0.12469	100
37	45	1073	175	13	60	0.31	2.07623	8.10128	100
38	46	1924	801	12	60	0.25	4.61013	28.1917	100
39	47	1221	1485	13	60	0.31	1.63305	5.65633	100
40	48	1800	1752	13	60	0.31	0.54075	2.16473	100
41	49	1906	1079	11	60	0.19	-0.02294	-0.04209	100
42	52	1082	657	12	60	0.25	0.40433	1.50854	100
43	53	539	443	12	60	0.25	-0.25116	-0.51467	100
44	54	483	468	12	60	0.25	-0.19289	-0.40307	100
45	56	752	1733	10	60	0.14	0.91195	0.83184	100
46	57	1809	530	10	60	0.14	0.54365	0.55918	100
47	58	505	1059	10	60	0.14	1.16082	1.76685	100
48	59	1868	1598	10	60	0.14	-0.11238	-0.73394	100
49	60	1437	1718	10	60	0.14	0.67184	1.41086	100
50	61	165	1963	10	60	0.14	0.58396	0.64473	100
51	62	866	1711	14	60	0.39	0.70079	-0.07169	100
52	63	550	1482	14	60	0.39	0.25481	-0.79724	100
53	65	258	581	13	60	0.31	0.34499	-0.27081	100
54	66	1639	374	13	60	0.31	0.07417	0.02336	100
55	67	1549	1014	13	60	0.31	-0.17471	-0.80282	100
56	68	877	1975	13	60	0.31	0.06144	-0.08727	100
57	69	41	1593	19	60	0.97	0.39209	-0.57108	100
58	71	1782	1007	11	60	0.19	0.33669	0.0761	100
59	72	429	1678	11	60	0.19	1.13086	3.87534	100
60	75	232	1466	12	60	0.25	1.12444	2.4397	100
61	76	81	293	12	60	0.25	0.55691	0.47455	100
62	77	513	1376	10	60	0.14	0.09524	-0.35174	100
63	78	676	1704	10	60	0.14	0.12885	0.80304	100
64	79	1745	811	10	60	0.14	2.04891	8.68303	100
65	81	437	1164	10	60	0.14	0.71857	1.07168	100
66	82	485	1647	10	60	0.14	0.56056	0.00341	100
67	83	1691	956	10	60	0.14	2.74424	12.6247	100
68	84	82	687	10	60	0.14	0.01439	-0.53739	100
69	85	640	619	10	60	0.14	1.12506	2.03449	100
70	86	1504	583	10	60	0.14	0.50991	0.38049	100
71	87	893	55	10	60	0.14	-0.41881	0.18882	100
72	88	1265	1388	14	60	0.39	0.82718	2.37996	100
73	89	331	164	13	60	0.31	1.34698	4.09834	100
74	90	824	2020	17	60	0.7	0.51877	1.30141	100
75	92	1400	73	12	60	0.25	0.06798	-0.55442	100
76	94	902	923	11	60	0.19	0.9141	3.67635	100
77	95	898	751	11	60	0.19	0.62659	0.63869	100
78	96	927	1649	11	60	0.19	-0.43979	-0.19477	100
79	97	744	436	11	60	0.19	0.23616	-0.85221	100
80	98	1032	351	11	60	0.19	1.95723	6.46509	100
81	99	1774	39	11	60	0.19	0.88655	0.45637	100
82	102	1449	1049	12	60	0.25	1.39488	4.63238	100
83	104	451	1896	14	60	0.39	0.45687	1.78456	100
84	105	33	80	10	60	0.14	-0.05356	0.87378	100
85	106	497	240	10	60	0.14	-0.2622	-0.21368	100
86	108	1759	543	10	60	0.14	0.60204	1.07042	100
87	109	1773	676	10	60	0.14	1.56357	2.65666	100
88	110	1301	1367	10	60	0.14	-0.12082	-0.64429	100
89	111	673	1399	10	60	0.14	0.65938	0.21311	100
90	113	612	198	13	60	0.31	0.59626	1.56363	100
91	114	38	180	11	60	0.19	-0.29567	0.08242	100
92	116	401	1704	11	60	0.19	1.25388	2.99955	100
93	118	1750	1083	12	60	0.25	-0.20197	0.29663	100
94	120	650	115	14	60	0.39	0.25942	-0.56483	100
95	121	1969	478	14	60	0.39	-0.42545	-0.25407	100
96	122	621	768	16	60	0.58	0.20722	-0.18722	100
97	123	27	1686	10	60	0.14	0.23598	-0.02878	100
98	124	1957	652	10	60	0.14	-1.09057	0.7536	100
99	126	1849	665	10	60	0.14	-0.00866	-0.42989	100
100	127	1869	891	10	60	0.14	0.3435	1.13423	100
101	128	1812	870	10	60	0.14	0.19442	1.06834	100
102	129	1434	999	10	60	0.14	0.04752	-0.50384	100
103	131	637	1744	10	60	0.14	0.74362	-0.1164	100
104	132	1078	1915	10	60	0.14	0.37285	-0.09506	100
105	133	964	1993	10	60	0.14	0.53403	0.11446	100
106	135	469	1821	12	60	0.25	0.23771	-0.38752	100
107	136	107	1913	11	60	0.19	1.08581	2.07344	100
108	137	1503	468	12	60	0.25	1.34172	4.75038	100
109	138	485	29	18	60	0.83	0.26619	1.86503	100
110	139	1687	1277	10	60	0.14	-0.42025	0.08495	100
111	140	1998	1681	10	60	0.14	0.39011	-0.28411	100
112	141	1455	1080	10	60	0.14	1.99974	9.0837	100
113	142	137	1232	10	60	0.14	-0.00829	0.15382	100
114	143	1866	598	10	60	0.14	1.24952	4.74498	100
115	145	526	853	10	60	0.14	0.63646	1.11403	100
116	146	842	870	10	60	0.14	0.62058	0.8395	100
117	148	1671	40	10	60	0.14	0.63351	0.19887	100
118	149	1576	921	10	60	0.14	2.33426	7.32902	100
119	150	1001	28	16	60	0.58	0.06374	-0.9664	100
120	152	754	317	11	60	0.19	0.06347	-0.21277	100
121	153	485	1854	11	60	0.19	1.06786	1.33409	100
122	155	1214	1259	11	60	0.19	1.49304	6.12766	100
123	156	600	878	12	60	0.25	0.0728	-0.22387	100
124	157	1802	597	11	60	0.19	2.09091	5.72649	100
125	159	1967	408	12	60	0.25	0.00984	-0.41102	100
126	160	223	1931	13	60	0.31	-0.1147	-0.37875	100
127	161	32	1864	15	60	0.48	0.56254	-0.30511	100
128	162	1622	103	14	60	0.39	0.1834	0.17486	100
129	163	1806	1623	14	60	0.39	-0.22798	-0.26626	100
130	166	1443	1930	10	60	0.14	1.45014	3.26931	100
131	167	460	1501	10	60	0.14	0.8703	0.75665	100
132	168	348	899	10	60	0.14	-0.44111	-0.29118	100
133	170	1208	298	10	60	0.14	0.49588	0.4154	100
134	171	1764	97	10	60	0.14	0.06353	-0.71114	100
135	172	25	1920	10	60	0.14	1.17161	2.73268	100
136	174	1966	1263	10	60	0.14	1.81447	4.03392	100
137	176	1613	1331	10	60	0.14	1.88229	5.23765	100
138	177	2000	1493	10	60	0.14	1.28239	2.17149	100
139	178	1219	1644	10	60	0.14	0.6571	1.38835	100
140	179	79	1822	10	60	0.14	2.11458	8.88825	100
141	180	1355	1730	10	60	0.14	-0.26235	-0.18433	100
142	181	1688	915	10	60	0.14	3.96786	19.3128	100
143	185	707	287	11	60	0.19	0.81774	1.54766	100
144	187	543	1582	11	60	0.19	0.20901	-0.44127	100
145	190	1899	1561	12	60	0.25	-0.34619	-0.25922	100
146	191	885	450	11	60	0.19	0.95447	2.6553	100
147	192	1478	140	11	60	0.19	-0.88529	0.53844	100
148	194	2025	1441	12	60	0.25	0.45433	-0.41118	100
149	197	1823	565	12	60	0.25	0.47572	1.28457	100
150	200	1665	94	21	60	1.31	0.16197	-0.35169	100
151	201	457	872	26	60	2.49	-0.08816	-0.35734	100
152	202	900	1458	26	60	2.49	0.18562	0.45735	100
153	203	1545	1872	23	60	1.73	0.25488	0.15393	100
154	204	699	1606	20	60	1.13	0.8214	1.54222	100
155	207	1597	1590	21	60	1.31	0.42346	0.33508	100
156	208	845	44	25	60	2.22	0.61906	0.17771	100
157	213	354	1290	30	60	3.83	-0.10453	-0.71711	100
0	0	180	1827	11	180	0.19	0.00399	0.24573	100
1	1	30	1650	10	180	0.14	0.35657	0.56747	100
2	2	1586	22	10	180	0.14	0.01218	0.4504	100
3	3	413	1853	15	180	0.48	1.04377	1.5168	100
4	4	741	993	10	180	0.14	0.55015	1.2114	100
5	6	714	285	11	180	0.19	0.59568	-0.16353	100
6	7	969	1497	13	180	0.31	-0.46858	-0.49392	100
7	8	1777	1712	10	180	0.14	-0.27867	-0.41656	100
8	9	937	674	10	180	0.14	0.8551	1.61209	100
9	11	2006	1164	10	180	0.14	0.35815	-0.11573	100
10	12	1172	1550	12	180	0.25	0.01706	0.06482	100
11	13	74	665	10	180	0.14	0.53392	0.2193	100
12	15	1233	649	10	180	0.14	0.18509	-0.43848	100
13	16	761	958	14	180	0.39	1.77814	4.028	100
14	17	154	434	14	180	0.39	-0.16074	-0.4664	100
15	19	102	2007	12	180	0.25	0.18053	-0.32564	100
16	20	1634	161	14	180	0.39	1.33029	4.54309	100
17	21	1476	334	12	180	0.25	1.27214	4.26213	100
18	22	430	1414	12	180	0.25	1.04866	2.25947	100
19	24	1755	1124	14	180	0.39	1.07894	1.08305	100
20	25	877	1974	14	180	0.39	0.3916	0.75146	100
21	26	1099	1852	10	180	0.14	0.10993	1.04422	100
22	27	1480	400	10	180	0.14	-0.01037	-0.22825	100
23	29	1669	539	10	180	0.14	-0.16705	-0.69403	100
24	30	511	1593	10	180	0.14	0.25403	0.09633	100
25	32	491	27	16	180	0.58	0.50288	1.02639	100
26	33	1520	733	11	180	0.19	0.84921	0.78368	100
27	34	1938	900	12	180	0.25	-0.44349	-0.29787	100
28	35	1510	579	10	180	0.14	0.45963	-0.03161	100
29	37	424	892	10	180	0.14	0.94936	1.46883	100
30	39	2009	2027	10	180	0.14	0.63593	0.44484	100
31	41	1091	1670	13	180	0.31	0.45643	-0.38371	100
32	42	1597	480	13	180	0.31	0.87241	1.09146	100
33	43	1846	1983	12	180	0.25	1.36673	1.94308	100
34	44	1953	1144	12	180	0.25	-0.24784	-0.73493	100
35	45	1126	1075	12	180	0.25	0.6762	0.57362	100
36	46	818	824	18	180	0.83	2.06211	5.97497	100
37	48	414	1792	10	180	0.14	1.00905	0.55676	100
38	50	1648	1926	10	180	0.14	0.51649	0.51414	100
39	52	557	109	10	180	0.14	0.87216	1.3073	100
40	54	1368	1327	10	180	0.14	-0.30402	0.41742	100
41	55	1371	299	14	180	0.39	0.94926	0.97791	100
42	56	1940	1291	11	180	0.19	-0.10607	-0.55959	100
43	57	815	695	11	180	0.19	0.77886	1.47426	100
44	59	847	1600	15	180	0.48	0.7184	0.02632	100
45	60	192	1577	15	180	0.48	0.88665	1.95088	100
46	61	264	580	14	180	0.39	0.13927	-0.18999	100
47	62	236	637	10	180	0.14	-0.44939	0.0462	100
48	63	353	63	10	180	0.14	-0.18276	-0.61012	100
49	64	1035	64	10	180	0.14	1.36444	3.92144	100
50	66	907	919	10	180	0.14	0.58922	0.64537	100
51	68	266	1165	10	180	0.14	0.69141	-0.05801	100
52	71	318	1416	10	180	0.14	0.61557	0.89993	100
53	73	1573	1786	10	180	0.14	0.28928	-0.16111	100
54	74	1460	1080	10	180	0.14	0.80289	0.98869	100
55	75	1861	1893	17	180	0.7	0.14886	-0.4532	100
56	76	1704	1797	11	180	0.19	0.55674	1.67824	100
57	77	301	2007	11	180	0.19	0.57585	-0.29782	100
58	78	605	875	12	180	0.25	0.362	-0.32215	100
59	79	639	496	11	180	0.19	0.33662	0.25771	100
60	82	773	1097	12	180	0.25	0.64909	0.41485	100
61	86	498	394	13	180	0.31	0.34879	-0.14686	100
62	87	653	109	14	180	0.39	0.93101	1.08787	100
63	88	334	408	15	180	0.48	1.62934	5.4072	100
64	89	1446	1600	15	180	0.48	0.00748	0.4649	100
65	90	624	768	16	180	0.58	-0.62201	0.2119	100
66	91	1127	407	18	180	0.83	1.21003	1.71329	100
67	92	2007	888	10	180	0.14	0.82518	0.4469	100
68	93	1694	952	10	180	0.14	1.03426	1.89748	100
69	94	1262	1814	10	180	0.14	-0.08315	0.58866	100
70	95	173	17	10	180	0.14	0.14483	-0.45232	100
71	97	1346	1806	10	180	0.14	0.78981	-0.18092	100
72	99	132	1502	12	180	0.25	0.40267	-0.63634	100
73	100	1767	92	11	180	0.19	0.5094	0.85297	100
74	101	727	917	12	180	0.25	0.62724	2.54665	100
75	102	463	1947	13	180	0.31	1.73569	4.40622	100
76	103	987	1148	13	180	0.31	1.96896	6.41999	100
77	104	1278	232	14	180	0.39	1.54913	2.76717	100
78	105	1905	1556	14	180	0.39	1.49029	4.23518	100
79	107	1527	1717	16	180	0.58	0.38032	-0.37114	100
80	108	229	1929	13	180	0.31	0.40321	0.16797	100
81	111	753	1731	11	180	0.19	0.24382	0.7299	100
82	115	1139	599	10	180	0.14	1.248	1.30623	100
83	116	1494	224	10	180	0.14	0.86926	1.13675	100
84	117	101	562	10	180	0.14	0.35453	0.03295	100
85	118	300	369	10	180	0.14	0.71707	0.50239	100
86	123	1428	1759	10	180	0.14	0.39208	-0.69706	100
87	124	382	1962	10	180	0.14	0.52309	0.31971	100
88	126	1208	194	15	180	0.48	0.68589	0.41972	100
89	127	1869	1294	14	180	0.39	0.78737	0.4612	100
90	128	1687	1829	13	180	0.31	-0.02605	-0.76655	100
91	129	1730	142	13	180	0.31	1.33484	3.32357	100
92	130	1996	1249	12	180	0.25	0.92455	1.3717	100
93	131	1425	937	12	180	0.25	-0.14412	-0.4313	100
94	132	888	445	12	180	0.25	1.80008	4.23332	100
95	134	1404	69	11	180	0.19	2.50335	8.62405	100
96	137	1926	797	11	180	0.19	2.74104	9.16612	100
97	138	289	1063	11	180	0.19	1.48008	2.50339	100
98	139	860	1078	11	180	0.19	1.56404	2.46135	100
99	140	457	1892	11	180	0.19	1.87001	3.99177	100
100	141	1293	1097	11	180	0.19	1.93724	4.98657	100
101	144	981	738	10	180	0.14	0.2824	0.26906	100
102	145	1850	66	10	180	0.14	0.40105	1.49672	100
103	146	1385	142	10	180	0.14	-0.3275	-0.05586	100
104	150	1548	677	10	180	0.14	1.72483	3.20218	100
105	153	291	1658	10	180	0.14	0.97704	1.78574	100
106	154	1494	1748	10	180	0.14	0.84438	0.69731	100
107	155	1595	1965	10	180	0.14	0.66773	1.2203	100
108	157	1683	1884	15	180	0.48	1.27448	1.64116	100
109	159	653	1937	13	180	0.31	1.0845	2.70442	100
110	161	1104	2029	11	180	0.19	0.4654	0.53016	100
111	163	238	1463	11	180	0.19	1.33159	2.99559	100
112	167	659	1180	12	180	0.25	1.32369	2.96322	100
113	169	1662	928	11	180	0.19	0.80827	0.65654	100
114	176	261	1233	16	180	0.58	0.66723	0.34602	100
115	178	2005	1679	10	180	0.14	-0.21338	-0.19484	100
116	181	770	875	10	180	0.14	2.06043	6.87133	100
117	183	1907	832	10	180	0.14	-0.44664	-0.36926	100
118	184	672	733	10	180	0.14	0.3473	-0.11641	100
119	188	1281	323	10	180	0.14	1.59727	3.40922	100
120	189	1126	321	10	180	0.14	1.03536	1.34827	100
121	191	1056	300	10	180	0.14	1.66405	4.17202	100
122	192	1457	245	10	180	0.14	1.15355	2.1182	100
123	193	244	216	10	180	0.14	2.6318	10.2574	100
124	196	900	54	10	180	0.14	1.53366	2.35316	100
125	197	942	1728	10	180	0.14	2.31552	16.8454	100
126	198	574	1984	10	180	0.14	0.52814	-0.31379	100
127	200	1602	1587	20	180	1.13	0.91597	1.577	100
0	4	1604	202	10	360	0.14	1.53463	2.41987	100
1	6	1036	61	10	360	0.14	-0.04436	-0.69125	100
2	8	1955	1140	14	360	0.39	1.25075	1.67146	100
3	13	1734	138	12	360	0.25	1.62311	4.66589	100
4	15	177	1824	10	360	0.14	0.94289	0.71366	100
5	16	1157	216	14	360	0.39	2.22512	7.25485	100
6	17	1662	1038	10	360	0.14	0.7621	-0.22788	100
7	20	1509	578	10	360	0.14	0.80978	0.59397	100
8	21	674	736	11	360	0.19	0.94694	0.29962	100
9	25	415	1851	15	360	0.48	2.4692	10.5782	100
10	28	58	480	10	360	0.14	1.2523	1.32282	100
11	34	722	139	12	360	0.25	0.48721	-0.18421	100
12	39	1460	241	13	360	0.31	3.01047	14.2308	100
13	41	576	1982	11	360	0.19	0.79356	0.04575	100
14	51	492	1483	17	360	0.7	1.05931	1.4659	100
15	62	35	1647	10	360	0.14	0.00166	-0.36938	100
16	77	153	435	13	360	0.31	1.49804	2.57897	100
17	78	653	111	13	360	0.31	0.80774	0.11638	100
18	81	231	1927	12	360	0.25	1.34007	3.64831	100
19	93	1285	322	10	360	0.14	0.81337	0.11561	100
20	97	1809	1740	10	360	0.14	0.86822	0.16629	100
21	103	29	1331	18	360	0.83	0.90774	0.75227	100
22	104	68	1639	13	360	0.31	0.62061	0.35419	100
23	113	1074	408	14	360	0.39	1.70097	2.71679	100
24	122	951	1282	10	360	0.14	1.23627	0.85682	100
25	127	900	1981	10	360	0.14	0.122	0.1763	100
26	129	1551	674	10	360	0.14	1.20156	1.3485	100
27	132	68	567	10	360	0.14	0.32111	0.73943	100
28	145	319	1541	10	360	0.14	1.01523	0.52923	100
29	169	1882	501	14	360	0.39	1.6885	3.91001	100
30	171	1062	761	16	360	0.58	1.82449	3.4164	100
31	173	1915	480	16	360	0.58	1.13126	1.36982	100
32	178	83	1474	11	360	0.19	2.28306	6.82627	100
33	179	814	1693	11	360	0.19	1.09272	1.00642	100
34	185	471	317	13	360	0.31	2.13896	5.78047	100
35	205	1603	1584	21	360	1.31	1.60163	2.93458	100
0	3	1663	1043	10	1440	0.14	0.73759	-0.14415	100
1	9	1124	295	15	1440	0.48	2.19556	6.71641	100
2	13	236	1056	12	1440	0.25	1.6086	4.38465	100
3	22	1885	500	14	1440	0.39	1.44686	3.33723	100
4	30	1673	1272	10	1440	0.14	0.89617	0.50042	100
5	50	88	1039	10	1440	0.14	0.72409	-0.01677	100
6	60	191	943	12	1440	0.25	1.104	2.4111	100
7	61	1749	736	12	1440	0.25	0.9872	1.14369	100
8	63	374	669	13	1440	0.31	1.39522	1.71231	100
9	65	353	897	10	1440	0.14	1.11829	0.83155	100
10	97	70	568	10	1440	0.14	1.14478	1.16087	100
11	105	433	1674	10	1440	0.14	1.48735	4.22196	100
12	111	77	27	10	1440	0.14	0.89282	0.45449	100
13	119	317	253	10	1440	0.14	-0.05569	-0.28825	100
14	128	269	1165	10	1440	0.14	1.87196	4.28147	100
15	145	932	1643	12	1440	0.25	0.89166	0.38533	100
16	156	1915	479	13	1440	0.31	1.23837	1.741	100
17	158	825	932	13	1440	0.31	1.20052	1.22019	100
18	162	1064	761	16	1440	0.58	1.72882	2.88185	100
19	192	1995	192	10	1440	0.14	0.23722	0.15128	100
20	193	294	1657	10	1440	0.14	1.93805	4.12371	100
21	221	707	1601	20	1440	1.13	2.51561	6.70992	100
