# Supplementary material for: Dynamic self-assembly of compartmentalized DNA nanotubes
Source: Nat Commun. 2021 Jun 11;12:3557. doi: 10.1038/s41467-021-23850-1 (PMC8196065; doi:10.1038/s41467-021-23850-1)
Supplement: Supplementary file 8 — Source Data [file 41467_2021_23850_MOESM8_ESM.zip › sourceData/figure3/fig3f_twotile_250nM_finalData.xlsx]

## Sheet: Sheet1
	droplet number	X (pixels)	Y (pixels)	Radius (pixels)	Time	Volume (pL)	skew	kurtosis	two-tile
0	0	1494	904	12	0	0.25	-0.19368	-1.08429	250
1	1	539	1509	18	0	0.83	-0.09927	-1.09955	250
2	2	1655	951	12	0	0.25	-0.28048	-1.06196	250
3	3	599	575	21	0	1.31	-0.00655	-1.05546	250
4	4	757	1927	21	0	1.31	-0.18037	-1.12785	250
5	5	283	994	13	0	0.31	-0.00275	-1.05163	250
6	6	292	740	13	0	0.31	-0.13688	-1.00266	250
7	7	396	1694	18	0	0.83	-0.01722	-1.06838	250
8	8	685	1033	14	0	0.39	-0.08164	-1.0517	250
9	9	239	117	21	0	1.31	0.10317	-0.96858	250
10	10	1196	1899	17	0	0.7	-0.09074	-1.18866	250
11	11	57	1180	20	0	1.13	0.05583	-1.13591	250
12	12	114	697	20	0	1.13	-0.05678	-1.02882	250
13	13	1967	1807	18	0	0.83	-0.17298	-1.03671	250
14	14	1457	1571	18	0	0.83	-0.21041	-1.10484	250
15	15	1268	691	15	0	0.48	-0.20421	-0.87039	250
16	16	328	109	12	0	0.25	-0.22624	-0.85996	250
17	17	602	1050	13	0	0.31	-0.09169	-1.06075	250
18	18	1501	356	13	0	0.31	-0.09973	-1.04689	250
19	19	681	1909	14	0	0.39	-0.07306	-1.07491	250
20	20	1244	1590	16	0	0.58	-0.13609	-1.0561	250
21	21	1043	170	20	0	1.13	-0.24414	-0.91321	250
22	22	1149	659	13	0	0.31	-0.00457	-1.10447	250
23	23	1675	1894	21	0	1.31	-0.00682	-1.08442	250
24	24	1770	843	13	0	0.31	-0.20577	-1.06901	250
25	25	1564	942	16	0	0.58	0.00226	-1.13595	250
26	26	517	577	20	0	1.13	0.00553	-1.04539	250
27	27	1332	63	16	0	0.58	-0.16105	-1.02237	250
28	28	695	1212	20	0	1.13	-0.1106	-1.13722	250
29	29	339	1700	16	0	0.58	-0.11456	-0.95851	250
30	30	797	1942	14	0	0.39	-0.06812	-0.98395	250
31	31	1733	1034	13	0	0.31	-0.16894	-1.03556	250
32	32	235	1759	18	0	0.83	-0.26348	-0.93527	250
33	33	1151	247	16	0	0.58	-0.12489	-1.09257	250
34	34	31	1459	16	0	0.58	-0.22476	-0.96562	250
35	35	1996	213	14	0	0.39	-0.14469	-1.08601	250
36	36	989	828	12	0	0.25	-0.2001	-0.82153	250
37	37	376	1258	12	0	0.25	0.072	-1.06884	250
38	38	1599	545	18	0	0.83	-0.18137	-1.14548	250
39	39	1913	1131	14	0	0.39	-0.35183	-0.80096	250
40	40	1530	136	12	0	0.25	-0.12575	-0.92429	250
41	41	1070	798	12	0	0.25	-0.21765	-0.99947	250
42	42	1751	1618	19	0	0.97	-0.06546	-0.99412	250
43	43	1844	690	17	0	0.7	-0.05492	-1.03078	250
44	44	1293	802	21	0	1.31	-0.07463	-1.10026	250
45	45	591	241	21	0	1.31	-0.08477	-1.06264	250
46	46	894	479	18	0	0.83	0.01891	-1.07301	250
47	47	1161	1588	12	0	0.25	-0.0856	-1.04731	250
48	48	1898	775	12	0	0.25	-0.14332	-1.09081	250
49	49	414	65	15	0	0.48	-0.11109	-1.10946	250
50	50	1522	425	12	0	0.25	-0.19423	-0.97281	250
51	51	619	1913	14	0	0.39	0.03534	-1.00647	250
52	52	1762	1885	15	0	0.48	0.00737	-0.90324	250
53	53	401	628	18	0	0.83	0.07812	-1.04732	250
54	54	1238	540	12	0	0.25	-0.18336	-1.00425	250
55	55	1294	1194	20	0	1.13	-0.11413	-1.161	250
56	56	862	1400	13	0	0.31	-0.07761	-1.13548	250
57	57	1253	1895	18	0	0.83	-0.12073	-1.07813	250
58	58	22	1780	21	0	1.31	-0.09596	-1.18542	250
59	59	140	1099	12	0	0.25	-0.13878	-1.01425	250
60	60	1859	912	12	0	0.25	-0.25874	-0.86846	250
61	61	470	746	13	0	0.31	-0.23206	-0.93652	250
62	62	127	1333	13	0	0.31	-0.0414	-0.97796	250
63	63	655	1348	20	0	1.13	0.0199	-1.21875	250
64	64	1334	1566	12	0	0.25	-0.13896	-1.05819	250
65	65	1292	1076	21	0	1.31	-0.07889	-1.12933	250
66	66	2027	1603	19	0	0.97	-0.22159	-0.94442	250
67	67	1691	196	16	0	0.58	-0.07202	-0.95003	250
68	68	413	669	16	0	0.58	-0.13507	-1.03176	250
69	69	216	360	13	0	0.31	-0.08106	-0.95433	250
70	70	432	602	13	0	0.31	-0.1112	-1.04952	250
71	72	1679	256	17	0	0.7	-0.24959	-0.91653	250
72	73	50	600	14	0	0.39	-0.0301	-1.03351	250
73	74	1145	180	14	0	0.39	-0.25117	-0.94687	250
74	75	1122	1933	12	0	0.25	0.05256	-1.06135	250
75	76	552	1062	12	0	0.25	0.1416	-0.87807	250
76	77	923	440	17	0	0.7	0.0084	-1.11919	250
77	78	1392	819	18	0	0.83	-0.29536	-0.86662	250
78	79	1910	1295	17	0	0.7	-0.10463	-1.06734	250
79	80	1092	1160	20	0	1.13	-0.14474	-1.04172	250
80	81	746	471	19	0	0.97	-0.07649	-1.01841	250
81	82	1418	1661	21	0	1.31	-0.1402	-1.10671	250
82	83	1973	238	12	0	0.25	-0.12091	-1.11331	250
83	84	601	61	15	0	0.48	-0.03389	-1.02755	250
84	85	1757	1821	14	0	0.39	-0.28656	-0.66313	250
85	86	452	559	19	0	0.97	-0.07692	-1.05603	250
86	87	1876	1096	21	0	1.31	-0.22576	-1.03514	250
87	88	1946	1345	12	0	0.25	-0.2644	-0.97223	250
88	90	1762	770	12	0	0.25	-0.15396	-1.13661	250
89	91	698	1566	12	0	0.25	-0.19216	-0.91989	250
90	92	1894	1331	13	0	0.31	0.02427	-0.81982	250
91	93	1852	1875	16	0	0.58	-0.33715	-0.61546	250
92	94	1873	1818	12	0	0.25	-0.3527	-0.62705	250
93	95	1570	1294	12	0	0.25	-0.19199	-0.90829	250
94	96	373	502	21	0	1.31	0.00953	-1.01498	250
95	97	890	681	21	0	1.31	-0.01635	-1.03567	250
96	98	710	959	12	0	0.25	-0.38463	-0.80409	250
97	99	565	1418	12	0	0.25	-0.10781	-1.05409	250
98	100	703	146	12	0	0.25	-0.26957	-0.95105	250
99	101	1025	654	28	0	3.11	-0.05896	-1.21263	250
100	102	1212	454	28	0	3.11	-0.07035	-1.15566	250
101	103	274	1797	26	0	2.49	-0.08171	-1.1616	250
102	104	1032	409	25	0	2.22	-0.1025	-1.14028	250
103	105	726	1821	24	0	1.96	-0.0345	-1.15137	250
104	106	524	1952	24	0	1.96	-0.01191	-1.1539	250
105	107	855	1980	24	0	1.96	-0.15928	-1.13575	250
106	108	345	1218	24	0	1.96	0.00819	-1.13701	250
107	109	142	1795	26	0	2.49	-0.05743	-1.10413	250
108	110	778	1083	22	0	1.51	-0.01375	-1.13426	250
109	111	1472	1180	23	0	1.73	-0.13066	-1.0818	250
110	112	191	693	26	0	2.49	-0.06823	-1.12103	250
111	113	1926	1851	22	0	1.51	-0.11043	-1.13832	250
112	114	2016	1823	24	0	1.96	-0.07581	-1.15436	250
113	115	1196	931	23	0	1.73	-0.07732	-1.07718	250
114	116	1906	330	27	0	2.79	-0.12189	-1.08476	250
115	117	1808	1425	25	0	2.22	-0.24362	-1.02842	250
116	118	84	1878	31	0	4.22	0.00394	-1.16595	250
117	119	918	1902	23	0	1.73	-0.03127	-1.10253	250
118	120	1806	1848	30	0	3.83	-0.08594	-1.10417	250
119	122	1700	1168	43	0	11.27	-0.19594	-1.15751	250
0	0	1007	1492	12	15	0.25	-0.26811	-0.76112	250
1	1	1736	793	12	15	0.25	0.06283	0.71845	250
2	2	316	1270	12	15	0.25	-0.29706	-0.85912	250
3	3	619	1913	16	15	0.58	-0.1778	-0.87386	250
4	4	470	746	14	15	0.39	0.30479	-0.5526	250
5	5	681	1908	14	15	0.39	-0.15161	-0.65638	250
6	6	1915	1131	15	15	0.48	0.03953	-0.14448	250
7	7	497	1717	12	15	0.25	0.05415	0.84481	250
8	8	458	213	12	15	0.25	-0.52364	-0.22004	250
9	9	551	1061	14	15	0.39	-0.07757	-0.62959	250
10	10	1150	657	14	15	0.39	0.35045	-0.08868	250
11	11	51	600	15	15	0.48	-0.01035	-0.66851	250
12	12	1495	901	13	15	0.31	0.42825	1.95934	250
13	13	304	1657	12	15	0.25	0.41512	-0.06144	250
14	14	1160	1587	14	15	0.39	0.07309	-0.00789	250
15	15	128	1332	15	15	0.48	-0.39615	-0.45408	250
16	16	140	1099	12	15	0.25	-0.10053	-0.27487	250
17	17	141	652	12	15	0.25	0.21148	-0.38186	250
18	18	1776	1995	12	15	0.25	0.05102	0.64436	250
19	19	1531	135	12	15	0.25	0.42716	-0.34147	250
20	20	1690	196	17	15	0.7	1.01027	2.42305	250
21	21	1246	1589	17	15	0.7	0.06213	-0.72942	250
22	23	1267	690	16	15	0.58	-0.47572	-0.63385	250
23	24	1667	46	12	15	0.25	-0.63477	0.64743	250
24	25	1082	427	12	15	0.25	-0.75707	-0.2161	250
25	26	1489	834	12	15	0.25	0.0459	0.67982	250
26	27	1458	1568	19	15	0.97	-0.37824	-0.25522	250
27	28	1654	951	13	15	0.31	0.05878	-0.27889	250
28	29	1238	541	15	15	0.48	-0.16871	-0.17956	250
29	30	1524	425	14	15	0.39	0.23879	3.09509	250
30	32	378	1257	14	15	0.39	-0.74489	0.10818	250
31	33	207	1632	12	15	0.25	-0.52856	-0.23556	250
32	34	702	145	12	15	0.25	0.98654	3.00003	250
33	35	1151	248	18	15	0.83	-0.12895	-0.57016	250
34	36	1734	1034	15	15	0.48	-0.28756	-0.61872	250
35	37	540	1509	20	15	1.13	-0.4915	-0.26172	250
36	38	1239	971	12	15	0.25	-0.00891	-0.47326	250
37	39	683	173	12	15	0.25	0.05262	-0.37475	250
38	40	639	719	13	15	0.31	0.59369	0.28304	250
39	41	992	829	13	15	0.31	-0.26309	0.07907	250
40	42	1859	911	13	15	0.31	0.01082	-0.35691	250
41	43	432	600	14	15	0.39	-0.36414	-0.48527	250
42	44	1910	1294	17	15	0.7	-0.08801	-0.65366	250
43	45	747	1886	12	15	0.25	0.36382	0.24488	250
44	46	379	1353	12	15	0.25	-0.26058	-0.82253	250
45	47	1819	757	12	15	0.25	-0.31304	0.11745	250
46	48	459	275	12	15	0.25	-0.1894	-0.22418	250
47	49	1516	203	12	15	0.25	-0.28513	-0.49375	250
48	50	1122	1931	14	15	0.39	-0.34829	-0.23543	250
49	51	600	1049	14	15	0.39	0.27338	-0.49651	250
50	52	603	61	17	15	0.7	0.03085	-0.18513	250
51	53	1843	690	20	15	1.13	0.00638	0.5628	250
52	54	1331	61	18	15	0.83	-0.01607	-0.2603	250
53	55	1995	211	16	15	0.58	-0.56986	-0.226	250
54	56	1758	1820	16	15	0.58	-0.1327	0.13796	250
55	57	1072	799	13	15	0.31	-0.19919	-0.00142	250
56	58	1163	1393	12	15	0.25	0.54177	2.50262	250
57	59	1196	1702	12	15	0.25	-0.07736	-0.49935	250
58	60	1609	16	12	15	0.25	0.38792	1.05835	250
59	61	1590	799	12	15	0.25	-0.26788	0.24581	250
60	63	1502	355	14	15	0.39	0.14101	-0.16452	250
61	64	1392	819	20	15	1.13	-0.20142	-0.408	250
62	65	863	1399	14	15	0.39	-0.09508	-0.60116	250
63	67	282	992	15	15	0.48	-0.46975	-0.30265	250
64	68	521	319	13	15	0.31	0.37378	0.66794	250
65	69	711	959	12	15	0.25	0.87229	1.81804	250
66	70	889	1970	12	15	0.25	-0.08778	-0.54168	250
67	71	1249	36	12	15	0.25	0.3728	0.80737	250
68	72	400	1196	12	15	0.25	-0.12138	0.73673	250
69	73	1729	1488	12	15	0.25	-0.26776	0.38814	250
70	74	1060	1831	12	15	0.25	0.28753	-0.69048	250
71	75	1470	1428	12	15	0.25	0.09239	0.1776	250
72	78	895	477	20	15	1.13	0.10653	-0.49748	250
73	79	396	1693	20	15	1.13	-0.06165	-1.00961	250
74	80	414	64	17	15	0.7	-0.01054	-0.69675	250
75	81	1571	1293	14	15	0.39	-0.26408	0.69065	250
76	83	655	1348	21	15	1.31	-0.00955	-0.51288	250
77	84	1877	736	13	15	0.31	-0.26195	-0.66023	250
78	85	1197	1898	19	15	0.97	-0.36545	0.30326	250
79	86	401	627	19	15	0.97	0.27035	-0.38295	250
80	87	698	1565	12	15	0.25	-0.02852	-0.69779	250
81	88	1331	1565	12	15	0.25	0.29889	-0.14853	250
82	89	645	190	12	15	0.25	0.32169	-0.5149	250
83	90	1775	2026	12	15	0.25	-0.13416	-0.65634	250
84	91	1260	1002	12	15	0.25	0.86281	0.95445	250
85	92	1873	1816	12	15	0.25	0.4314	0.12991	250
86	93	1185	522	12	15	0.25	-0.77377	0.67752	250
87	94	1516	1692	12	15	0.25	-0.20674	0.40364	250
88	95	1564	942	18	15	0.83	-0.00515	0.27267	250
89	96	217	358	14	15	0.39	0.00128	-0.33836	250
90	97	1948	1343	13	15	0.31	1.14568	4.57587	250
91	98	1750	1616	21	15	1.31	-0.25961	-0.80301	250
92	99	922	438	19	15	0.97	-0.16704	-0.22203	250
93	101	339	1700	17	15	0.7	-0.20062	-0.70265	250
94	102	564	1418	13	15	0.31	0.0579	0.47537	250
95	103	1973	239	13	15	0.31	0.41521	-0.20537	250
96	105	1090	1158	21	15	1.31	-0.01158	-0.54085	250
97	107	948	806	12	15	0.25	0.33071	1.30851	250
98	108	1508	1441	12	15	0.25	1.06234	3.61942	250
99	109	1892	1329	15	15	0.48	0.25251	-0.00879	250
100	111	1255	1894	19	15	0.97	-0.31258	-0.45812	250
101	113	1755	1584	13	15	0.31	-0.08476	0.87783	250
102	115	1679	253	18	15	0.83	0.04561	-0.53271	250
103	116	448	558	18	15	0.83	-0.36723	-0.40627	250
104	119	1966	1806	20	15	1.13	-0.19473	-0.28023	250
105	120	294	739	14	15	0.39	0.10372	-0.54184	250
106	121	1599	544	20	15	1.13	-0.2187	0.25197	250
107	128	411	668	17	15	0.7	0.30211	-0.018	250
108	129	1765	1885	18	15	0.83	-0.31846	-0.16443	250
109	130	1024	653	30	15	3.83	-0.13035	-0.82828	250
110	131	524	1951	26	15	2.49	0.05181	-0.77329	250
111	132	1807	1424	27	15	2.79	-0.34284	-0.29782	250
112	133	1418	1660	24	15	1.96	-0.0659	-0.68883	250
113	134	346	1216	25	15	2.22	-0.02668	-0.61246	250
114	135	2017	1823	26	15	2.49	-0.31942	-0.76132	250
115	136	890	680	22	15	1.51	-0.01293	-0.55872	250
116	137	917	1901	24	15	1.96	-0.08137	-0.87133	250
117	138	1295	801	23	15	1.73	-0.20158	-0.69523	250
118	139	600	574	22	15	1.51	-0.24496	-0.67861	250
119	140	1908	328	29	15	3.46	-0.09777	-0.83274	250
120	141	1473	1178	25	15	2.22	-0.10984	-0.91525	250
121	142	1293	1193	22	15	1.51	-0.1164	-0.67636	250
122	143	1926	1850	25	15	2.22	-0.36214	-0.49312	250
123	144	727	1821	27	15	2.79	-0.10752	-0.79241	250
124	145	1292	1075	23	15	1.73	-0.28987	-0.34939	250
125	146	238	117	22	15	1.51	-0.26457	-0.35815	250
126	147	1211	451	30	15	3.83	-0.12958	-0.7466	250
127	148	1676	1894	23	15	1.73	-0.39144	-0.49655	250
128	149	146	1793	29	15	3.46	-0.17687	-0.75191	250
129	150	274	1796	28	15	3.11	-0.08142	-0.98407	250
130	151	1034	408	26	15	2.49	-0.35609	-0.68363	250
131	154	1878	1094	23	15	1.73	-0.19133	-0.76552	250
132	155	1806	1848	33	15	5.1	-0.1672	-0.62533	250
133	156	1700	1167	47	15	14.72	-0.22179	-0.92168	250
0	0	316	1269	12	30	0.25	-0.26334	-0.81459	250
1	1	291	739	14	30	0.39	0.57046	0.28694	250
2	3	863	1399	14	30	0.39	-0.37411	-0.49363	250
3	4	1162	1586	13	30	0.31	-0.03524	-0.3139	250
4	5	1298	430	13	30	0.31	0.78426	0.80074	250
5	6	1332	60	18	30	0.83	0.55961	0.99308	250
6	7	681	1907	15	30	0.48	0.03793	-0.92759	250
7	8	1878	735	13	30	0.31	0.95011	4.33481	250
8	9	1778	2026	12	30	0.25	0.15916	-0.33749	250
9	10	1507	1442	12	30	0.25	-0.38482	-0.28011	250
10	11	602	1047	14	30	0.39	0.43203	-0.00253	250
11	12	1517	202	12	30	0.25	-0.05074	-0.04052	250
12	13	1608	16	12	30	0.25	-0.39155	-0.50489	250
13	14	619	1912	16	30	0.58	-0.36294	-0.34994	250
14	15	523	319	13	30	0.31	-0.42598	0.98374	250
15	16	1734	1034	15	30	0.48	0.07507	-0.5583	250
16	17	1689	195	18	30	0.83	0.72415	1.42672	250
17	18	193	42	12	30	0.25	-0.34034	-0.23137	250
18	19	471	745	14	30	0.39	0.63928	1.08684	250
19	20	330	106	14	30	0.39	0.11598	0.58008	250
20	21	553	1061	13	30	0.31	0.19967	-0.41893	250
21	23	1392	818	20	30	1.13	-0.04755	-0.40853	250
22	24	1470	1426	12	30	0.25	-0.00897	-0.20564	250
23	25	1083	426	12	30	0.25	0.10705	0.06713	250
24	26	458	210	13	30	0.31	-0.6184	0.71282	250
25	27	1519	1472	12	30	0.25	-0.41892	0.12688	250
26	28	1948	1343	12	30	0.25	0.68918	1.07874	250
27	29	1654	950	13	30	0.31	0.07082	-0.63472	250
28	30	142	1096	13	30	0.31	-0.03915	-0.10967	250
29	31	1530	134	13	30	0.31	-0.09983	-0.43946	250
30	32	923	437	19	30	0.97	-0.19473	-0.45854	250
31	33	1845	688	20	30	1.13	-0.34521	-0.55152	250
32	34	1092	1124	12	30	0.25	0.19115	1.43643	250
33	35	1059	1829	12	30	0.25	0.12205	0.0676	250
34	36	888	1970	13	30	0.31	1.191	2.49134	250
35	37	1751	1616	21	30	1.31	-0.18335	-0.45129	250
36	38	1071	795	14	30	0.39	0.07657	-0.3575	250
37	39	1874	182	12	30	0.25	0.30815	-0.48397	250
38	40	1738	791	12	30	0.25	0.60256	3.93103	250
39	41	213	1950	12	30	0.25	-0.34747	-0.5611	250
40	42	1894	1794	12	30	0.25	0.2085	-0.13707	250
41	43	1006	1491	12	30	0.25	-0.37002	-0.40379	250
42	44	684	1036	12	30	0.25	-0.17666	-0.33872	250
43	45	1241	970	12	30	0.25	0.10908	0.17221	250
44	46	378	1256	14	30	0.39	-0.23521	-0.08104	250
45	47	746	468	20	30	1.13	-0.16597	-0.87677	250
46	48	339	1699	18	30	0.83	0.93305	3.23297	250
47	49	1268	689	17	30	0.7	-0.33066	-0.64504	250
48	50	306	1653	12	30	0.25	-0.01098	-0.38405	250
49	51	684	172	12	30	0.25	0.23369	-0.34142	250
50	52	1240	539	14	30	0.39	0.28973	0.71944	250
51	54	602	60	17	30	0.7	0.2261	-0.00201	250
52	55	51	599	15	30	0.48	0.16411	-0.34223	250
53	56	283	992	15	30	0.48	-0.06369	-0.49903	250
54	58	699	1563	12	30	0.25	0.40842	-0.45198	250
55	59	1258	1409	12	30	0.25	0.49382	0.33847	250
56	60	643	188	12	30	0.25	-0.0792	0.18738	250
57	61	1859	910	12	30	0.25	0.02422	-0.97923	250
58	62	1571	1292	12	30	0.25	0.26131	0.16721	250
59	63	378	1350	12	30	0.25	0.28697	1.0603	250
60	64	1667	42	12	30	0.25	-0.46973	-0.44058	250
61	65	916	1444	12	30	0.25	-0.18372	1.00318	250
62	66	1969	1806	20	30	1.13	0.01699	-0.2373	250
63	68	1874	1814	13	30	0.31	-0.03467	-0.51452	250
64	69	710	958	13	30	0.31	0.78268	0.4046	250
65	70	641	720	12	30	0.25	0.78161	0.98028	250
66	71	429	598	12	30	0.25	0.48269	0.01227	250
67	72	1198	1702	12	30	0.25	-0.01291	-0.47301	250
68	73	459	272	12	30	0.25	0.50839	0.36032	250
69	75	1630	447	12	30	0.25	0.15379	-0.33984	250
70	76	415	65	16	30	0.58	-0.34459	-0.58859	250
71	78	1523	425	15	30	0.48	0.30488	0.7013	250
72	79	1336	1566	14	30	0.39	-0.12956	-0.41643	250
73	80	1494	902	13	30	0.31	-0.33553	-0.8186	250
74	82	1757	1820	16	30	0.58	-0.21049	0.33299	250
75	84	747	1886	12	30	0.25	0.31155	-0.08305	250
76	85	1588	798	12	30	0.25	-0.18601	-0.06058	250
77	86	400	1195	12	30	0.25	0.0327	1.01881	250
78	87	1633	1231	12	30	0.25	-1.12583	0.77454	250
79	88	1163	1394	12	30	0.25	0.1831	0.01402	250
80	89	1259	1002	12	30	0.25	0.85245	0.91913	250
81	90	1199	1898	18	30	0.83	0.07428	-0.58363	250
82	91	1915	1129	16	30	0.58	-0.22555	-0.70863	250
83	92	140	653	12	30	0.25	-0.10202	0.13041	250
84	93	1772	844	12	30	0.25	-0.2391	-0.72079	250
85	94	1775	1994	12	30	0.25	0.22044	-0.40115	250
86	96	209	1630	12	30	0.25	-0.28109	-0.55308	250
87	99	34	1458	17	30	0.7	-0.06386	-0.19327	250
88	100	740	12	20	30	1.13	0.2592	-0.14181	250
89	101	57	1181	20	30	1.13	0.3076	0.06067	250
90	102	795	1940	17	30	0.7	0.24414	0.76266	250
91	104	216	358	15	30	0.48	-0.19971	-0.35652	250
92	105	1816	757	12	30	0.25	0.0923	2.19832	250
93	106	918	618	12	30	0.25	0.73766	2.50796	250
94	107	625	213	12	30	0.25	-0.00131	-0.89253	250
95	108	991	828	12	30	0.25	0.41806	0.27202	250
96	111	401	627	19	30	0.97	0.18836	-0.34133	250
97	113	1252	1891	20	30	1.13	0.0401	0.40258	250
98	114	1976	235	13	30	0.31	0.99075	5.53135	250
99	116	1600	545	19	30	0.97	-0.28222	-0.71729	250
100	119	704	146	12	30	0.25	0.09124	-0.60457	250
101	121	1517	1690	12	30	0.25	-0.02298	-0.2689	250
102	123	1910	1294	18	30	0.83	-0.09165	-0.58525	250
103	124	1456	1564	17	30	0.7	-0.06365	-0.38212	250
104	126	1852	1870	18	30	0.83	0.09352	-0.41726	250
105	128	1994	213	15	30	0.48	0.39596	8e-05	250
106	129	1092	1157	21	30	1.31	-0.15423	-0.67502	250
107	130	494	1715	12	30	0.25	-0.08675	-0.00955	250
108	132	1250	33	12	30	0.25	1.2467	3.06662	250
109	134	1486	833	12	30	0.25	-0.58548	1.39798	250
110	137	1148	657	13	30	0.31	0.7597	1.14005	250
111	139	539	1508	19	30	0.97	-0.55362	-0.25589	250
112	142	1329	664	12	30	0.25	0.83377	2.77181	250
113	148	565	1415	12	30	0.25	0.9063	1.60745	250
114	150	1900	773	13	30	0.31	-0.00986	-0.46789	250
115	151	1755	1583	13	30	0.31	0.1547	-0.25626	250
116	155	128	1330	13	30	0.31	0.45071	0.32689	250
117	156	28	246	12	30	0.25	0.33054	-0.37302	250
118	161	333	1317	12	30	0.25	0.06748	-1.43742	250
119	162	1496	1714	12	30	0.25	0.40874	0.24111	250
120	170	527	573	14	30	0.39	-0.07614	-0.92939	250
121	175	723	1192	12	30	0.25	-0.46212	-0.441	250
122	176	125	1221	12	30	0.25	0.01696	-0.98196	250
123	179	655	1031	12	30	0.25	-0.48988	0.91562	250
124	182	188	112	12	30	0.25	0.09556	-0.58829	250
125	183	1590	299	12	30	0.25	-0.04011	0.017	250
126	184	1709	320	12	30	0.25	-0.44047	-0.58922	250
127	186	1643	2022	12	30	0.25	0.01555	1.50392	250
128	187	486	1157	12	30	0.25	-0.23139	-0.19861	250
129	188	583	1090	12	30	0.25	-0.2281	-0.88266	250
130	191	411	667	16	30	0.58	0.62701	1.21245	250
131	192	1894	1329	15	30	0.48	-0.13895	-0.65528	250
132	194	1249	435	13	30	0.31	0.29407	0.00686	250
133	195	1858	381	13	30	0.31	0.04743	-0.44309	250
134	205	1042	168	21	30	1.31	-0.58434	-0.39364	250
135	206	240	115	21	30	1.31	-0.1852	-0.76377	250
136	209	918	1899	23	30	1.73	0.05539	-0.45281	250
137	210	1026	653	29	30	3.46	-0.13334	-0.83341	250
138	211	1418	1660	23	30	1.73	0.08353	-0.87619	250
139	212	1809	1423	27	30	2.79	-0.04781	-0.90774	250
140	213	758	1926	23	30	1.73	-0.23747	-0.741	250
141	214	347	1214	25	30	2.22	-0.07574	-0.71589	250
142	216	1213	452	30	30	3.83	-0.11955	-0.80526	250
143	218	1034	406	26	30	2.49	-0.28049	-0.67795	250
144	220	1906	327	29	30	3.46	-0.16692	-0.73764	250
145	221	1807	1847	33	30	5.1	-0.13471	-0.66604	250
146	222	1701	1166	47	30	14.72	-0.18557	-0.91716	250
0	0	646	187	12	60	0.25	0.29915	1.16222	250
1	1	461	272	13	60	0.31	0.02051	-0.26424	250
2	2	1530	134	13	60	0.31	-0.00465	-0.27717	250
3	3	1873	1814	13	60	0.31	0.07654	0.15543	250
4	4	1503	353	14	60	0.39	0.71137	0.93655	250
5	5	1250	34	12	60	0.25	0.89046	1.09717	250
6	6	1818	755	12	60	0.25	-0.82835	0.4693	250
7	7	1059	1829	13	60	0.31	-0.00907	-0.23534	250
8	8	215	357	15	60	0.48	-0.78865	0.68719	250
9	9	682	1906	16	60	0.58	-0.1698	-0.86161	250
10	10	1336	1564	13	60	0.31	0.2506	0.20576	250
11	11	1198	1702	12	60	0.25	0.3253	-0.44612	250
12	13	1333	60	18	60	0.83	0.29484	-0.13704	250
13	14	748	467	20	60	1.13	0.06936	-0.93125	250
14	15	49	597	15	60	0.48	0.59926	0.79173	250
15	16	1734	1031	15	60	0.48	-0.3254	-0.19017	250
16	17	1093	1123	12	60	0.25	-0.19995	-0.35437	250
17	18	1518	202	12	60	0.25	-0.00741	-1.00746	250
18	19	1844	688	19	60	0.97	0.03757	0.36282	250
19	20	700	1563	13	60	0.31	-0.14841	-0.23612	250
20	21	1508	1440	12	60	0.25	1.03478	0.99771	250
21	22	1571	1290	12	60	0.25	0.23568	-0.22226	250
22	23	641	719	12	60	0.25	0.30943	-0.28436	250
23	25	540	1505	19	60	0.97	-0.36492	-0.67037	250
24	27	1329	663	12	60	0.25	-0.29974	1.37902	250
25	28	800	1940	14	60	0.39	-0.03493	0.12951	250
26	29	685	1030	16	60	0.58	0.23033	-0.42962	250
27	30	1152	245	18	60	0.83	-0.0803	-0.43398	250
28	31	624	212	12	60	0.25	0.22592	-0.39501	250
29	32	1262	1000	12	60	0.25	0.97105	1.52503	250
30	33	214	1950	12	60	0.25	-0.06916	-0.62334	250
31	34	1007	1490	12	60	0.25	-0.23056	-0.44696	250
32	35	1869	766	12	60	0.25	0.03782	0.00428	250
33	36	724	1192	12	60	0.25	-0.26555	-1.00375	250
34	38	991	827	13	60	0.31	-0.30523	1.02176	250
35	39	413	667	18	60	0.83	0.73152	1.75976	250
36	40	1270	688	17	60	0.7	-0.37949	-0.13262	250
37	41	1752	1614	21	60	1.31	0.12671	-0.85133	250
38	42	145	652	12	60	0.25	0.2009	0.16317	250
39	43	1589	797	12	60	0.25	0.94121	1.94132	250
40	44	193	44	12	60	0.25	0.1402	-0.37209	250
41	45	1736	789	12	60	0.25	0.26666	-0.03381	250
42	46	460	210	13	60	0.31	0.37026	0.2427	250
43	47	1995	212	15	60	0.48	0.28422	-0.50421	250
44	48	1911	1290	18	60	0.83	-0.07527	-0.44532	250
45	49	402	625	20	60	1.13	0.14036	-0.11549	250
46	50	1253	1890	20	60	1.13	1.64174	7.13066	250
47	51	1762	1882	17	60	0.7	0.33108	0.21852	250
48	52	1244	1587	18	60	0.83	0.1107	-0.45001	250
49	54	283	991	13	60	0.31	0.8302	0.87823	250
50	61	414	61	17	60	0.7	-0.483	-0.55585	250
51	66	85	346	12	60	0.25	-0.53243	0.11001	250
52	67	1578	1705	12	60	0.25	0.71477	3.05775	250
53	68	1240	969	12	60	0.25	0.12347	-0.59821	250
54	69	1299	430	12	60	0.25	0.45312	0.10118	250
55	70	657	1346	21	60	1.31	-0.27035	-0.6714	250
56	71	1564	940	18	60	0.83	-0.46063	-0.54005	250
57	72	620	1910	16	60	0.58	-0.05031	-0.69311	250
58	73	378	1254	14	60	0.39	0.72349	0.72499	250
59	74	552	1059	13	60	0.31	1.56935	8.08548	250
60	75	1667	40	13	60	0.31	-0.86013	0.39821	250
61	76	1975	236	13	60	0.31	-0.05527	-0.24799	250
62	77	1494	901	13	60	0.31	0.34796	0.27503	250
63	78	186	111	12	60	0.25	-0.01342	-0.49603	250
64	79	1071	795	14	60	0.39	-0.01987	-0.11033	250
65	80	1769	841	15	60	0.48	0.43641	1.61589	250
66	82	602	59	17	60	0.7	-0.33625	0.25624	250
67	83	895	476	21	60	1.31	0.33851	0.60862	250
68	84	496	1713	12	60	0.25	-0.36216	0.32945	250
69	86	1523	424	12	60	0.25	0.23656	-0.84675	250
70	87	1489	832	12	60	0.25	0.39941	0.79677	250
71	88	304	1654	12	60	0.25	0.79552	0.48672	250
72	90	338	1696	17	60	0.7	0.34443	-0.48263	250
73	92	705	145	12	60	0.25	0.24947	1.3559	250
74	93	1777	2023	12	60	0.25	0.15255	-0.66701	250
75	94	141	1095	12	60	0.25	0.03166	0.32264	250
76	96	80	716	12	60	0.25	-0.10225	0.45909	250
77	97	683	168	12	60	0.25	-0.12011	0.02793	250
78	101	1680	253	20	60	1.13	0.01937	-0.10256	250
79	102	923	438	19	60	0.97	0.21838	0.76495	250
80	103	1880	737	13	60	0.31	0.42153	2.77015	250
81	107	1912	1130	15	60	0.48	-0.18302	0.56611	250
82	108	471	742	14	60	0.39	0.76131	1.1566	250
83	109	1896	1793	12	60	0.25	-0.10555	-0.6732	250
84	110	1518	1472	12	60	0.25	0.19836	0.17884	250
85	113	1600	543	20	60	1.13	-0.17046	-0.71401	250
86	115	1149	653	14	60	0.39	0.21862	0.08865	250
87	117	433	598	14	60	0.39	0.5181	0.27689	250
88	118	379	1350	12	60	0.25	-0.00773	-0.29511	250
89	119	1774	1994	12	60	0.25	-0.23959	-0.26108	250
90	121	1470	1426	12	60	0.25	0.43671	1.29369	250
91	132	1121	1931	12	60	0.25	0.14715	-0.19132	250
92	134	1651	445	12	60	0.25	-0.31339	-0.70075	250
93	137	1853	1870	18	60	0.83	0.00718	-0.66453	250
94	138	786	1085	17	60	0.7	-0.41802	-0.38941	250
95	139	1968	1806	20	60	1.13	0.42871	1.11241	250
96	141	918	1444	12	60	0.25	0.25791	-0.33638	250
97	146	397	1195	12	60	0.25	1.00977	2.12126	250
98	148	566	1417	12	60	0.25	0.05253	0.02097	250
99	149	1492	1716	12	60	0.25	0.22849	0.82853	250
100	155	517	576	21	60	1.31	-0.00451	-0.48772	250
101	156	24	1780	21	60	1.31	-0.19654	-0.87727	250
102	160	1950	1341	12	60	0.25	0.52415	0.29255	250
103	162	1080	424	12	60	0.25	0.77327	0.63987	250
104	164	209	1629	12	60	0.25	1.40672	3.97948	250
105	165	1518	1691	12	60	0.25	0.45552	-0.25163	250
106	171	327	105	14	60	0.39	-0.06034	0.14896	250
107	173	603	1046	15	60	0.48	0.142	0.30065	250
108	184	1474	1178	26	60	2.49	-0.16967	-0.57444	250
109	185	758	1925	23	60	1.73	0.022	-0.68478	250
110	186	191	690	27	60	2.79	-0.11675	-0.48914	250
111	187	1808	1422	28	60	3.11	-0.13342	-0.57976	250
112	188	1026	652	30	60	3.83	-0.21899	-0.73194	250
113	189	1878	1094	23	60	1.73	-0.11558	-0.54927	250
114	190	1033	406	27	60	2.79	-0.27007	-0.61292	250
115	192	920	1899	25	60	2.22	-0.20126	-0.31547	250
116	193	147	1791	28	60	3.11	-0.2057	-0.89014	250
117	194	727	1819	27	60	2.79	0.03697	-0.88066	250
118	195	1926	1848	25	60	2.22	-0.04054	-0.33629	250
119	196	592	238	23	60	1.73	0.03979	0.30114	250
120	198	1212	451	31	60	4.22	-0.52785	-0.1344	250
121	199	1907	327	30	60	3.83	-0.19097	-0.70643	250
122	200	1676	1892	23	60	1.73	-0.39881	-0.796	250
123	202	239	113	23	60	1.73	-0.32323	-0.7426	250
124	203	274	1793	28	60	3.11	-0.12826	-0.62542	250
125	204	1807	1846	33	60	5.1	-0.2633	-0.53298	250
126	205	1701	1166	46	60	13.8	-0.25852	-0.85402	250
0	0	315	1267	12	180	0.25	0.18012	-0.58512	250
1	2	293	738	13	180	0.31	1.25975	1.58974	250
2	4	567	1414	14	180	0.39	1.62863	3.1971	250
3	6	245	120	14	180	0.39	0.35934	-0.38235	250
4	7	1059	1828	12	180	0.25	-0.00204	-0.46681	250
5	8	1574	1705	12	180	0.25	-0.03276	0.74618	250
6	9	1238	1588	12	180	0.25	2.63461	8.37188	250
7	10	144	1094	12	180	0.25	0.47218	0.30779	250
8	11	1241	967	13	180	0.31	0.15122	0.37073	250
9	14	1496	1712	12	180	0.25	2.15711	5.99347	250
10	15	524	317	12	180	0.25	0.18796	-0.20017	250
11	16	1772	839	15	180	0.48	2.148	6.62772	250
12	17	1996	209	14	180	0.39	1.38304	3.36726	250
13	19	1588	797	12	180	0.25	0.29586	1.73519	250
14	21	654	1341	21	180	1.31	0.9845	1.82319	250
15	22	1071	793	15	180	0.48	2.97042	11.8586	250
16	26	1254	1890	21	180	1.31	2.23081	6.32885	250
17	28	1332	58	18	180	0.83	-0.23637	-0.5933	250
18	30	699	1562	12	180	0.25	0.11116	-0.48361	250
19	33	1739	786	13	180	0.31	0.01337	-0.4746	250
20	35	1637	1230	12	180	0.25	0.65971	0.50233	250
21	36	1533	131	12	180	0.25	2.75314	9.10066	250
22	37	1609	13	12	180	0.25	0.99736	2.38202	250
23	42	1149	656	14	180	0.39	2.40511	8.36101	250
24	43	2027	1602	20	180	1.13	1.12485	2.89476	250
25	44	471	741	13	180	0.31	1.37885	1.54287	250
26	46	898	475	20	180	1.13	1.20171	2.24123	250
27	49	719	1807	15	180	0.48	0.60423	0.23858	250
28	58	1819	756	12	180	0.25	0.17377	-0.08575	250
29	59	82	714	12	180	0.25	0.51486	0.21034	250
30	62	461	270	12	180	0.25	1.78544	4.20215	250
31	63	1752	1615	21	180	1.31	0.46793	0.67576	250
32	65	1162	1582	13	180	0.31	0.56352	0.42163	250
33	66	1124	1929	14	180	0.39	-0.18746	0.27679	250
34	70	1006	1490	12	180	0.25	-0.4739	0.32842	250
35	71	1705	1489	12	180	0.25	-0.04834	-0.51971	250
36	77	1571	1290	14	180	0.39	2.35431	8.49327	250
37	82	29	241	12	180	0.25	-0.23628	0.12488	250
38	84	1873	765	12	180	0.25	1.25269	2.27662	250
39	85	484	1155	12	180	0.25	-0.24679	-0.63223	250
40	87	496	1714	12	180	0.25	0.79373	0.6643	250
41	89	1657	949	13	180	0.31	1.88455	4.44606	250
42	93	118	683	15	180	0.48	1.54123	1.96451	250
43	95	1847	687	18	180	0.83	2.01181	6.08046	250
44	97	1294	1186	20	180	1.13	1.2769	1.22345	250
45	98	704	142	13	180	0.31	2.45101	8.33951	250
46	101	1517	200	13	180	0.31	0.74324	-0.29092	250
47	108	1503	351	12	180	0.25	0.52239	0.34419	250
48	109	192	42	12	180	0.25	0.68586	0.61223	250
49	111	1917	1126	14	180	0.39	1.61771	3.46625	250
50	116	183	703	14	180	0.39	0.42503	-0.26302	250
51	124	206	700	13	180	0.31	0.10971	-0.23443	250
52	128	1780	2024	12	180	0.25	1.3597	2.99258	250
53	131	212	1626	12	180	0.25	0.6742	1.5234	250
54	136	1878	733	12	180	0.25	2.23059	5.40051	250
55	138	1520	420	12	180	0.25	2.36984	9.33923	250
56	139	1251	348	12	180	0.25	0.10466	-0.6195	250
57	141	355	748	14	180	0.39	0.88297	-0.04137	250
58	144	1792	1854	14	180	0.39	0.27051	-0.20742	250
59	146	1143	175	15	180	0.48	0.25712	-0.70787	250
60	148	150	709	15	180	0.48	1.06373	1.18322	250
61	157	1318	771	13	180	0.31	-0.41434	-0.44933	250
62	158	1520	1472	13	180	0.31	0.83626	0.85314	250
63	159	1297	794	19	180	0.97	0.75131	0.19873	250
64	160	228	106	12	180	0.25	1.09473	1.24044	250
65	166	1200	1702	12	180	0.25	1.04398	2.0396	250
66	177	1814	1864	15	180	0.48	1.41403	2.8125	250
67	184	2035	1824	13	180	0.31	1.23218	2.61545	250
68	187	309	1154	13	180	0.31	0.83086	-0.20775	250
69	189	1688	427	12	180	0.25	0.8935	1.50403	250
70	192	200	674	12	180	0.25	1.36213	1.6085	250
71	198	1732	1033	12	180	0.25	2.80342	14.094	250
72	201	379	1351	12	180	0.25	1.31849	1.61845	250
73	205	1336	1562	14	180	0.39	3.47332	15.5376	250
74	209	1648	439	14	180	0.39	0.63072	0.1577	250
75	218	583	1399	12	180	0.25	0.52499	0.51342	250
76	223	1141	914	12	180	0.25	-0.17713	-0.10451	250
77	224	1328	792	12	180	0.25	1.7012	3.7437	250
78	225	380	765	12	180	0.25	0.7383	0.39246	250
79	233	479	163	12	180	0.25	0.71341	-0.07768	250
80	238	1898	771	15	180	0.48	2.3758	8.72841	250
81	240	1975	236	13	180	0.31	0.77704	0.10505	250
82	246	1950	1341	14	180	0.39	0.42488	-0.30689	250
83	274	201	413	13	180	0.31	1.33111	2.13735	250
84	281	1643	965	14	180	0.39	2.53036	6.37307	250
85	282	1616	965	14	180	0.39	0.48578	-1.07458	250
86	286	1702	1164	47	180	14.72	0.79528	1.60321	250
0	0	315	1267	12	360	0.25	0.74054	0.27849	250
1	1	1263	999	12	360	0.25	1.06483	0.32599	250
2	2	1007	1487	12	360	0.25	-0.14612	-0.63307	250
3	3	380	1349	12	360	0.25	1.38151	2.35628	250
4	4	1240	966	12	360	0.25	0.99181	1.0613	250
5	5	1060	1827	13	360	0.31	-0.18089	-0.18606	250
6	6	699	1561	12	360	0.25	0.20435	-0.23729	250
7	8	1399	1484	12	360	0.25	-0.42454	0.17603	250
8	9	1737	786	12	360	0.25	1.03583	2.21804	250
9	10	1255	1887	20	360	1.13	2.65478	8.92464	250
10	13	290	733	12	360	0.25	0.96897	1.46595	250
11	14	1123	1928	13	360	0.31	0.22616	-0.77418	250
12	15	1894	1325	16	360	0.58	1.29281	1.66307	250
13	16	523	316	12	360	0.25	1.50249	4.15725	250
14	21	1772	838	14	360	0.39	2.43533	8.95118	250
15	22	1459	1573	13	360	0.31	1.13267	1.18784	250
16	26	373	487	12	360	0.25	1.29261	0.75614	250
17	28	750	466	20	360	1.13	1.71158	4.20318	250
18	33	1072	792	15	360	0.48	0.80378	1.03094	250
19	34	213	1946	12	360	0.25	-0.29429	-0.56104	250
20	40	1519	1470	12	360	0.25	1.41352	2.6852	250
21	43	451	552	20	360	1.13	1.69576	3.60184	250
22	49	619	1909	15	360	0.48	0.89937	0.29638	250
23	51	890	676	20	360	1.13	2.00656	5.03136	250
24	52	1392	813	21	360	1.31	2.374	11.667	250
25	53	1570	1290	12	360	0.25	1.37222	2.3475	250
26	58	281	990	12	360	0.25	1.79746	4.02859	250
27	59	1574	1705	12	360	0.25	-0.14886	-0.18502	250
28	78	1819	750	12	360	0.25	-0.19907	-0.2733	250
29	86	207	696	13	360	0.31	0.56731	-0.02362	250
30	87	1610	12	12	360	0.25	0.85238	2.89657	250
31	88	1500	352	12	360	0.25	0.99789	4.00876	250
32	93	1228	457	12	360	0.25	0.07753	-0.81241	250
33	98	1988	2020	12	360	0.25	-0.67397	-0.22473	250
34	99	1752	1578	12	360	0.25	0.47966	0.59311	250
35	119	143	648	12	360	0.25	2.55338	10.2932	250
36	121	1384	848	14	360	0.39	1.38764	1.61146	250
37	125	1154	240	13	360	0.31	1.32836	1.0003	250
38	130	1155	661	13	360	0.31	1.49922	2.38149	250
39	140	1234	897	12	360	0.25	-0.1468	-0.77935	250
40	153	1295	1064	16	360	0.58	2.05705	6.46351	250
41	160	472	739	13	360	0.31	2.17491	7.85395	250
42	161	1166	909	13	360	0.31	1.18531	1.56923	250
43	167	140	1093	13	360	0.31	0.91366	0.79549	250
44	180	1914	1286	12	360	0.25	1.02863	1.06208	250
45	183	496	1714	12	360	0.25	0.30646	0.13225	250
46	189	1421	1057	13	360	0.31	1.06712	0.1005	250
47	202	1947	1340	14	360	0.39	1.35218	2.43073	250
48	217	1929	1314	12	360	0.25	3.58362	24.0547	250
49	236	568	1412	13	360	0.31	1.91985	4.47397	250
50	253	1046	1156	13	360	0.31	0.82276	-0.30442	250
51	285	1218	1219	13	360	0.31	1.11649	2.65534	250
52	287	1244	1218	13	360	0.31	1.64946	3.26967	250
53	298	1420	1331	15	360	0.48	1.21731	3.73509	250
0	1	701	1562	12	1440	0.25	-0.54651	-0.08533	250
1	2	865	1399	13	1440	0.31	0.62656	1.11117	250
2	4	417	63	16	1440	0.58	-0.01845	-0.53323	250
3	8	1296	798	21	1440	1.31	0.6999	0.24745	250
4	10	1892	1328	13	1440	0.31	1.09518	1.28842	250
5	15	1062	1829	12	1440	0.25	0.52734	0.55129	250
6	17	1333	61	16	1440	0.58	0.31599	-0.17896	250
7	20	1764	769	12	1440	0.25	-0.16849	0.40436	250
8	23	682	1905	13	1440	0.31	1.34797	2.33356	250
9	25	540	1508	16	1440	0.58	1.15591	1.57819	250
10	26	1988	2019	12	1440	0.25	-0.78178	-0.19739	250
11	28	1918	1128	13	1440	0.31	2.30624	7.5657	250
12	36	1679	1893	21	1440	1.31	1.1682	1.80217	250
13	40	603	1049	13	1440	0.31	1.2582	1.66972	250
14	47	896	476	18	1440	0.83	1.43832	1.48531	250
15	48	1881	1093	21	1440	1.31	1.7049	3.20975	250
16	49	52	597	13	1440	0.31	1.0979	0.61858	250
17	50	696	1212	18	1440	0.83	1.70417	2.67095	250
18	55	1523	423	12	1440	0.25	2.04461	5.20201	250
19	64	525	315	12	1440	0.25	-0.00635	-0.38121	250
20	69	113	694	20	1440	1.13	1.81852	3.57142	250
21	73	1151	655	13	1440	0.31	1.70645	2.09713	250
22	77	1241	539	12	1440	0.25	1.44834	3.08797	250
23	80	296	738	12	1440	0.25	0.70771	0.50161	250
24	83	893	1969	12	1440	0.25	1.3333	1.89325	250
25	89	925	438	15	1440	0.48	2.16203	6.12254	250
26	98	32	245	12	1440	0.25	0.57756	-0.11996	250
27	117	1656	949	12	1440	0.25	1.831	5.49871	250
28	129	412	668	14	1440	0.39	1.20668	0.59205	250
29	156	1997	206	12	1440	0.25	0.40979	0.01438	250
30	157	216	1950	12	1440	0.25	-0.04106	-0.62435	250
31	160	1608	16	12	1440	0.25	0.33095	-0.04728	250
32	168	1240	969	12	1440	0.25	1.57926	2.86732	250
33	170	1498	902	12	1440	0.25	1.18115	2.52413	250
34	242	703	144	12	1440	0.25	0.80828	0.54628	250
35	244	1897	1791	12	1440	0.25	0.71997	0.26495	250
36	270	143	1097	12	1440	0.25	1.45902	2.15209	250
37	274	1229	901	12	1440	0.25	1.14914	2.97531	250
38	299	1757	1580	12	1440	0.25	0.07036	-0.34867	250
39	322	225	352	12	1440	0.25	0.94133	0.13621	250
40	362	745	12	14	1440	0.39	1.4109	1.50157	250
