# Supplementary material for: Dynamic self-assembly of compartmentalized DNA nanotubes
Source: Nat Commun. 2021 Jun 11;12:3557. doi: 10.1038/s41467-021-23850-1 (PMC8196065; doi:10.1038/s41467-021-23850-1)
Supplement: Supplementary file 8 — Source Data [file 41467_2021_23850_MOESM8_ESM.zip › sourceData/figure4/fig4b_rnaTrigger_1x_finalData.xlsx]

## Sheet: Sheet1
	X (pixels)	Y (pixels)	Radius (pixels)	Time	Volume (pL)	skew	kurtosis
0	1219	1749	10	15	0.14	0.38189	-0.34869
1	738	522	12	15	0.25	0.63156	0.2435
2	397	1725	12	15	0.25	-0.35219	-0.65647
3	355	803	10	15	0.14	0.88996	2.00528
4	1537	858	10	15	0.14	-0.14365	-0.77754
5	704	675	11	15	0.19	0.70563	0.84058
6	1265	1936	13	15	0.31	-0.17372	-0.80248
7	566	1515	10	15	0.14	0.35071	-0.55803
8	1549	755	14	15	0.39	1.33628	6.41101
9	1256	334	17	15	0.7	0.20082	-0.70662
10	1271	1366	18	15	0.83	0.39369	0.77495
11	231	1286	18	15	0.83	0.55704	3.7488
12	1073	654	15	15	0.48	1.36643	2.63043
13	1567	962	19	15	0.97	3.61604	18.6762
14	985	1835	18	15	0.83	3.40076	17.2881
15	1931	1538	11	15	0.19	-0.28802	-0.18814
16	1633	526	10	15	0.14	1.22752	2.07783
17	1158	1568	10	15	0.14	0.9731	1.09377
18	1202	1834	19	15	0.97	0.58447	0.50467
19	52	644	16	15	0.58	-0.52152	-0.49028
20	937	119	12	15	0.25	-0.3203	-0.71044
21	1928	633	16	15	0.58	0.89503	2.30249
22	1747	1776	15	15	0.48	2.06268	5.72346
23	1224	238	10	15	0.14	0.05286	0.00281
24	792	975	10	15	0.14	0.5256	-0.36275
25	202	1394	10	15	0.14	0.53115	-0.21307
26	1178	1608	10	15	0.14	1.48479	3.00844
27	977	172	13	15	0.31	1.78077	11.1354
28	707	1516	13	15	0.31	1.20992	3.8363
29	1168	549	16	15	0.58	2.18032	9.18484
30	1802	1136	12	15	0.25	0.36559	0.34834
31	1511	1947	12	15	0.25	-0.22138	-0.51156
32	299	43	15	15	0.48	-0.33598	-0.79127
33	1676	1586	18	15	0.83	-0.15384	-0.611
34	203	1164	10	15	0.14	1.35414	3.36633
35	279	637	10	15	0.14	-0.29799	-0.8596
36	1049	796	16	15	0.58	-0.17095	-0.64335
37	754	1430	13	15	0.31	0.5874	-0.24017
38	1386	1087	18	15	0.83	1.21674	5.49296
39	1231	1203	11	15	0.19	-0.52141	-0.53713
40	758	109	11	15	0.19	0.65304	0.03237
41	1519	1460	12	15	0.25	0.66948	0.69658
42	1413	1996	16	15	0.58	-0.11269	-0.96618
43	825	1110	16	15	0.58	1.43943	5.30789
44	1850	203	18	15	0.83	2.48133	8.75728
45	1182	580	10	15	0.14	-0.44119	-0.64937
46	144	1119	10	15	0.14	-0.18989	-0.97188
47	1285	1443	10	15	0.14	1.21106	1.56858
48	422	200	10	15	0.14	0.06699	-0.62105
49	792	939	11	15	0.19	2.27191	8.30822
50	450	1347	12	15	0.25	0.45819	-0.44236
51	708	1184	12	15	0.25	-0.53884	-0.5618
52	806	588	17	15	0.7	1.00416	5.34782
53	1262	1882	15	15	0.48	1.04361	1.71256
54	234	1456	15	15	0.48	-0.04147	-0.58993
55	653	590	10	15	0.14	0.64274	0.62588
56	305	176	10	15	0.14	0.08739	-0.41252
57	585	1997	17	15	0.7	0.79836	1.14098
58	1257	167	12	15	0.25	-0.24984	-0.87001
59	956	201	11	15	0.19	1.73921	4.63622
60	684	1913	14	15	0.39	2.32172	8.49312
61	1745	1247	17	15	0.7	3.48805	19.8246
62	85	1573	10	15	0.14	-0.25756	-0.85566
63	429	714	10	15	0.14	0.58535	1.0661
64	461	682	10	15	0.14	-0.06699	-0.47125
65	614	226	13	15	0.31	-0.37409	-0.75899
66	425	1572	14	15	0.39	1.89424	9.86911
67	609	1439	15	15	0.48	-0.29535	-0.80881
68	308	387	14	15	0.39	-0.25576	-0.8653
69	996	1779	19	15	0.97	1.41368	2.45343
70	1348	264	10	15	0.14	-0.33638	-0.90909
71	701	1642	10	15	0.14	-0.43284	-0.62642
72	1955	73	10	15	0.14	-0.16471	-0.34337
73	1439	77	13	15	0.31	1.76595	7.99751
74	148	588	13	15	0.31	0.3232	-0.53693
75	1056	190	11	15	0.19	0.65653	-0.23126
76	320	890	12	15	0.25	-0.31419	-0.90094
77	1328	374	12	15	0.25	-0.06658	-0.30013
78	1823	125	11	15	0.19	0.76201	2.30429
79	724	1394	16	15	0.58	-0.22062	-0.89556
80	1374	392	13	15	0.31	-0.25762	-0.89654
81	1775	1304	13	15	0.31	0.97792	3.07534
82	455	1419	13	15	0.31	-0.42405	-0.43026
83	692	24	11	15	0.19	3.10498	12.5902
84	1571	714	11	15	0.19	1.44248	2.60179
85	484	387	11	15	0.19	0.20475	-0.62919
86	365	311	10	15	0.14	0.07703	-0.81283
87	1134	214	14	15	0.39	4.46715	24.913
88	1150	138	15	15	0.48	1.41055	2.81037
89	502	948	15	15	0.48	-0.26286	-0.84031
90	1736	1590	13	15	0.31	-0.49614	-0.44853
91	1876	1184	13	15	0.31	-0.16475	-0.9246
92	1649	1554	11	15	0.19	4.07673	19.7701
93	1625	1385	11	15	0.19	1.62541	3.66831
94	1612	552	11	15	0.19	0.23556	0.91729
95	1477	1183	10	15	0.14	-0.20496	-0.70855
96	468	417	10	15	0.14	0.22933	0.33192
97	834	467	10	15	0.14	0.87726	0.79145
98	1632	576	10	15	0.14	-0.26572	-0.7535
99	1909	687	10	15	0.14	1.67394	3.72756
100	1100	1806	10	15	0.14	0.74662	0.3367
101	1731	1406	10	15	0.14	1.40687	3.92133
102	610	1588	14	15	0.39	4.04323	19.2283
103	637	1049	15	15	0.48	-0.01333	0.34444
104	1313	451	13	15	0.31	-0.33363	-0.68097
105	953	435	17	15	0.7	4.15625	24.4372
106	1899	1437	16	15	0.58	1.31095	6.98885
107	334	1001	12	15	0.25	1.33376	3.11857
108	222	862	11	15	0.19	-0.37376	-0.49167
109	320	920	11	15	0.19	-0.01926	-0.31376
110	131	685	11	15	0.19	0.21392	-0.78285
111	219	1723	15	15	0.48	-0.53583	-0.56964
112	1946	571	14	15	0.39	2.85348	8.89879
113	249	96	15	15	0.48	2.28764	11.6043
114	1507	842	10	15	0.14	0.2641	0.87995
115	769	654	10	15	0.14	0.05228	0.14621
116	1509	675	10	15	0.14	1.50593	3.84508
117	1185	1507	10	15	0.14	0.08735	0.8366
118	1449	1138	10	15	0.14	-0.07297	0.11356
119	774	626	13	15	0.31	-0.17578	-0.99786
120	668	79	12	15	0.25	0.32267	-0.36821
121	1251	1612	12	15	0.25	2.07883	4.86009
122	257	374	12	15	0.25	-0.21163	-1.01372
123	237	1540	12	15	0.25	1.045	1.86308
124	1656	673	11	15	0.19	2.66	8.73423
125	1138	1634	14	15	0.39	-0.2979	-0.80428
126	1531	1209	14	15	0.39	0.81992	6.85363
127	1498	1392	16	15	0.58	0.08184	0.81573
128	1178	462	16	15	0.58	1.3841	3.4548
129	1332	337	16	15	0.58	5.04494	36.8896
130	1275	496	13	15	0.31	1.48603	2.75403
131	102	1274	13	15	0.31	1.72285	6.28291
132	1750	1668	10	15	0.14	2.29099	11.8603
133	242	896	13	15	0.31	1.57211	5.40507
134	1362	1197	10	15	0.14	0.36652	1.28352
135	1255	445	10	15	0.14	0.54945	0.19336
136	1383	161	10	15	0.14	0.02188	0.00345
137	1165	873	14	15	0.39	2.46997	11.365
138	944	1268	14	15	0.39	-0.5946	-0.22294
139	1793	1384	11	15	0.19	5.38436	39.0035
140	487	1508	11	15	0.19	-0.39339	-0.67914
141	591	2029	11	15	0.19	0.00433	-0.37316
142	1847	246	13	15	0.31	1.9513	5.50305
143	1455	1818	13	15	0.31	1.71938	3.96164
144	1968	1096	13	15	0.31	-0.29092	-0.71973
145	311	1468	17	15	0.7	1.15473	1.6175
146	689	545	17	15	0.7	-0.23132	-0.90337
147	433	2018	10	15	0.14	0.52018	0.0625
148	687	814	10	15	0.14	-0.15579	-0.62113
149	302	2035	10	15	0.14	0.8714	1.05145
150	1139	576	10	15	0.14	1.60793	4.1502
151	1482	1790	14	15	0.39	1.06303	1.04599
152	691	583	15	15	0.48	-0.44143	-0.70297
153	1929	1495	19	15	0.97	-0.06773	-0.5863
154	251	924	11	15	0.19	-0.26208	-0.25209
155	1582	491	12	15	0.25	-0.21537	-0.75223
156	91	1015	11	15	0.19	0.14332	-0.80356
157	515	263	17	15	0.7	1.57975	4.88054
158	958	583	17	15	0.7	3.05584	13.8741
159	1348	1685	15	15	0.48	1.34621	2.84751
160	493	532	14	15	0.39	1.72856	4.98962
161	1404	1356	16	15	0.58	1.64325	3.66513
162	1566	51	16	15	0.58	2.05496	5.42899
163	2015	364	16	15	0.58	0.94614	3.4593
164	1256	384	16	15	0.58	3.84607	27.8278
165	1367	680	16	15	0.58	2.58861	10.7119
166	1334	1159	10	15	0.14	-0.30969	0.20585
167	1268	1077	10	15	0.14	-0.19863	-0.86836
168	140	988	10	15	0.14	0.2732	0.74089
169	832	1158	10	15	0.14	2.26463	7.85033
170	68	1861	12	15	0.25	-0.06655	-0.25818
171	1440	1474	19	15	0.97	0.6691	1.15094
172	795	2024	13	15	0.31	1.23835	3.3477
173	1477	1719	15	15	0.48	-0.26742	0.17093
174	1625	669	15	15	0.48	1.95933	6.52332
175	1192	943	14	15	0.39	3.66443	17.4206
176	988	1719	18	15	0.83	2.44518	15.6909
177	1966	1013	17	15	0.7	0.36945	-0.38837
178	1188	1383	19	15	0.97	1.99996	5.29295
179	1214	1997	10	15	0.14	0.96171	1.12871
180	202	991	10	15	0.14	0.56933	-0.32862
181	780	856	10	15	0.14	-0.47805	-0.39439
182	192	618	10	15	0.14	2.60676	7.56517
183	511	558	10	15	0.14	0.31274	-0.64587
184	1514	509	10	15	0.14	1.53679	6.52329
185	1541	440	10	15	0.14	1.72456	3.9354
186	1114	647	11	15	0.19	1.44872	2.96862
187	731	620	11	15	0.19	0.22188	-0.60139
188	339	232	12	15	0.25	1.64922	3.71071
189	1218	1967	13	15	0.31	1.39029	7.07768
190	168	1685	13	15	0.31	0.55419	0.25478
191	1129	492	15	15	0.48	-0.18653	-0.87825
192	89	229	17	15	0.7	0.78175	0.11333
193	1675	786	19	15	0.97	2.73426	24.4398
194	999	1668	18	15	0.83	3.93776	22.3657
195	688	504	18	15	0.83	2.34089	15.919
196	1120	542	16	15	0.58	1.99884	5.91859
197	1726	617	12	15	0.25	3.41432	13.9274
198	983	209	10	15	0.14	-0.57736	-0.24116
199	1614	829	20	15	1.13	-0.2475	-0.99155
200	1937	1277	21	15	1.31	0.31666	-0.16918
201	406	1339	20	15	1.13	-0.23679	-0.93684
202	1318	760	21	15	1.31	2.78623	11.4853
203	1569	1731	22	15	1.51	0.16486	-0.0421
204	1004	737	20	15	1.13	1.3022	3.31472
205	178	922	28	15	3.11	3.25093	20.5547
206	1708	1279	21	15	1.31	0.17943	-0.64465
207	367	1969	27	15	2.79	-0.29033	-0.88326
208	1084	488	23	15	1.73	0.6833	2.36863
209	1212	1930	21	15	1.31	-0.12738	-1.01351
210	1412	1866	20	15	1.13	3.21793	22.0525
211	1234	644	20	15	1.13	0.00597	0.21073
212	398	1060	23	15	1.73	2.69824	12.4775
213	744	1655	21	15	1.31	0.27548	-0.29129
214	1700	208	20	15	1.13	0.05921	-0.76904
215	1662	1503	22	15	1.51	2.56872	9.23528
216	1846	366	22	15	1.51	0.01533	-0.69675
217	875	365	23	15	1.73	0.18916	0.63011
218	93	732	20	15	1.13	0.29187	-0.2449
219	1939	1886	21	15	1.31	2.20663	7.73949
220	1482	760	20	15	1.13	-0.18497	-0.90339
221	1505	96	22	15	1.51	1.64095	13.1239
222	71	1129	29	15	3.46	0.7984	2.44192
223	1334	1079	21	15	1.31	-0.16932	-0.92881
224	1212	711	25	15	2.22	0.52332	0.14095
225	458	1228	23	15	1.73	3.13594	17.7661
226	1472	1670	21	15	1.31	2.21486	7.78355
227	1701	1785	21	15	1.31	1.90539	16.5478
228	73	69	20	15	1.13	1.0618	0.71016
229	1558	380	25	15	2.22	-0.09577	-1.07784
230	763	1283	20	15	1.13	2.01989	4.61845
231	1103	1521	20	15	1.13	2.02946	5.59796
232	444	1088	27	15	2.79	0.47571	0.22756
233	2008	865	21	15	1.31	3.28785	13.8797
234	1790	1954	25	15	2.22	0.41754	0.60141
235	1238	1028	20	15	1.13	5.13412	37.8002
236	1239	1515	21	15	1.31	4.95091	36.5088
237	1602	873	21	15	1.31	1.83913	11.7354
238	765	1018	23	15	1.73	1.50849	4.3892
239	1402	1782	22	15	1.51	-0.22217	-0.96535
240	1521	1694	25	15	2.22	1.37934	3.18918
241	116	300	28	15	3.11	1.63923	8.65223
242	567	167	21	15	1.31	1.37664	1.87244
243	1402	126	29	15	3.46	0.30315	-0.14292
244	1914	261	21	15	1.31	4.14072	32.6658
245	241	464	27	15	2.79	0.49926	3.28265
246	371	1815	35	15	6.08	-0.01465	-0.5334
247	197	49	32	15	4.65	-0.16236	-0.54382
248	39	1813	33	15	5.1	5.00391	40.4459
249	1378	1507	31	15	4.22	1.68297	8.31783
250	579	85	35	15	6.08	2.73942	24.3557
251	1998	638	35	15	6.08	0.03887	-0.93236
252	1802	541	39	15	8.41	0.34171	0.75797
253	519	1811	31	15	4.22	-0.04345	-0.80761
254	278	1741	34	15	5.57	2.00354	13.3924
255	375	126	38	15	7.78	2.02932	9.64939
256	1999	1887	30	15	3.83	-0.04693	-0.34345
257	178	494	42	15	10.51	-0.27903	-1.02735
258	840	1925	65	15	38.94	0.59538	1.66053
0	987	1833	18	30	0.83	4.43323	25.6999
1	1193	942	14	30	0.39	-0.00486	-0.24242
2	426	1570	14	30	0.39	2.30587	14.0281
3	708	1514	13	30	0.31	-0.16219	-0.74491
4	1075	653	15	30	0.48	2.73905	10.1827
5	883	472	16	30	0.58	-0.09816	-0.94002
6	221	1722	15	30	0.48	2.37615	8.62784
7	1166	710	17	30	0.7	0.67694	1.01763
8	1051	794	16	30	0.58	0.73474	2.08646
9	235	1454	15	30	0.48	-0.17845	-0.89868
10	53	643	16	30	0.58	2.06955	5.77566
11	568	1513	10	30	0.14	1.28218	1.39565
12	517	261	17	30	0.7	2.67155	9.88655
13	956	198	12	30	0.25	0.63718	1.85264
14	919	1064	15	30	0.48	0.26402	0.09455
15	1263	1879	15	30	0.48	0.92106	1.85664
16	1000	1666	18	30	0.83	4.95571	30.6302
17	998	1778	19	30	0.97	1.90372	4.52684
18	39	144	10	30	0.14	1.37312	2.15216
19	1368	679	17	30	0.7	-0.09259	-0.62358
20	1746	1246	17	30	0.7	3.05782	14.5615
21	991	1718	19	30	0.97	3.53165	17.6572
22	90	227	18	30	0.83	2.54621	11.2017
23	804	1072	16	30	0.58	2.84571	12.8888
24	335	1000	12	30	0.25	-0.1697	-0.91445
25	1135	212	14	30	0.39	0.33054	0.38191
26	1551	754	14	30	0.39	0.4316	-0.4087
27	638	1048	15	30	0.48	7.28509	71.2082
28	610	1437	15	30	0.48	2.41636	7.70819
29	320	888	11	30	0.19	1.73433	4.17231
30	93	1013	12	30	0.25	1.2977	2.75314
31	1204	1832	18	30	0.83	1.09259	2.69704
32	946	1266	14	30	0.39	2.21876	14.9448
33	141	988	12	30	0.25	2.69398	22.2883
34	116	1825	16	30	0.58	-0.32216	-0.65536
35	1901	1436	15	30	0.48	2.82572	12.5125
36	1139	1632	14	30	0.39	0.12764	-0.63313
37	232	1284	18	30	0.83	2.69818	16.6522
38	726	1393	16	30	0.58	-0.27546	-0.82485
39	456	1418	12	30	0.25	1.47154	4.55504
40	1441	1473	19	30	0.97	0.74489	1.69788
41	1778	1302	14	30	0.39	1.40564	8.09405
42	95	1171	10	30	0.14	-0.38235	-0.45457
43	1257	332	17	30	0.7	2.3366	9.20246
44	694	582	14	30	0.39	1.62894	7.84374
45	1151	137	15	30	0.48	0.42287	-0.26535
46	785	223	15	30	0.48	3.23603	12.4965
47	1180	459	15	30	0.48	0.39611	0.31296
48	960	582	17	30	0.7	7.20202	58.2674
49	193	615	10	30	0.14	4.68358	31.5713
50	1737	1589	13	30	0.31	-0.14057	0.10041
51	936	117	10	30	0.14	1.64692	3.29638
52	152	171	15	30	0.48	6.32144	55.1825
53	151	586	14	30	0.39	2.099	6.56544
54	132	683	12	30	0.25	2.51575	9.13597
55	659	955	11	30	0.19	2.8505	14.2609
56	306	173	11	30	0.19	-0.30264	0.03897
57	758	1429	13	30	0.31	1.55117	3.83623
58	979	171	13	30	0.31	2.99614	14.7878
59	314	1466	18	30	0.83	2.46529	8.46077
60	171	1681	15	30	0.48	2.56909	9.31822
61	1104	1520	19	30	0.97	2.49166	8.02007
62	1273	1365	18	30	0.83	1.69691	3.55281
63	739	521	13	30	0.31	1.95575	5.0756
64	198	1656	14	30	0.39	4.45633	36.0418
65	612	1587	14	30	0.39	0.02661	0.13848
66	338	1723	15	30	0.48	-0.0073	-0.89788
67	299	41	14	30	0.39	1.98228	4.6478
68	251	94	16	30	0.58	1.25637	4.90108
69	826	1109	16	30	0.58	-0.20986	-0.43307
70	37	98	12	30	0.25	1.25569	1.80085
71	452	1344	12	30	0.25	1.29471	1.84931
72	350	972	13	30	0.31	-0.26733	-0.75442
73	1166	872	14	30	0.39	2.21056	6.60586
74	513	1372	14	30	0.39	2.56865	10.2045
75	513	557	10	30	0.14	1.34051	2.23255
76	795	974	10	30	0.14	1.15338	1.02497
77	319	919	10	30	0.14	0.08278	0.4896
78	835	465	11	30	0.19	2.03937	5.48256
79	750	589	15	30	0.48	0.97184	2.37433
80	504	947	15	30	0.48	2.77853	9.48838
81	1526	993	17	30	0.7	3.03077	11.3725
82	808	587	17	30	0.7	-0.35139	-0.72429
83	1258	381	17	30	0.7	1.92037	6.51188
84	1171	548	17	30	0.7	0.05763	0.56141
85	585	1272	11	30	0.19	1.63627	2.68223
86	494	531	14	30	0.39	3.1415	10.924
87	1316	494	15	30	0.48	2.78254	8.9706
88	1848	243	14	30	0.39	0.1365	0.74803
89	1243	511	15	30	0.48	2.57747	7.34541
90	258	373	10	30	0.14	1.56823	2.4616
91	1190	1382	19	30	0.97	2.17355	6.09082
92	759	110	10	30	0.14	1.36514	2.11755
93	195	321	10	30	0.14	1.58137	2.78584
94	483	386	10	30	0.14	1.07962	1.52609
95	251	922	10	30	0.14	1.09854	0.9356
96	244	895	14	30	0.39	-0.26463	-0.71186
97	320	143	18	30	0.83	2.53165	11.0088
98	775	624	12	30	0.25	3.11009	11.5362
99	671	926	12	30	0.25	2.14692	4.65767
100	614	221	10	30	0.14	1.55269	2.03188
101	955	434	17	30	0.7	4.66334	27.7836
102	218	745	18	30	0.83	2.75312	9.59258
103	760	1881	18	30	0.83	-0.25123	-0.75468
104	586	1996	17	30	0.7	2.35293	7.7844
105	202	960	13	30	0.31	-0.42749	-0.53792
106	642	1862	16	30	0.58	2.43665	6.78033
107	1485	758	19	30	0.97	0.68127	0.9986
108	1233	1020	12	30	0.25	1.62703	4.04514
109	703	788	11	30	0.19	2.30086	5.57037
110	669	76	12	30	0.25	1.37258	2.58279
111	1569	51	14	30	0.39	1.38801	1.57859
112	1005	736	19	30	0.97	0.24759	-0.14892
113	1121	542	16	30	0.58	2.95672	10.6372
114	695	542	13	30	0.31	3.07252	10.2425
115	707	672	10	30	0.14	1.31336	1.37341
116	573	271	10	30	0.14	2.44432	6.34451
117	351	935	10	30	0.14	1.9444	3.72979
118	857	1130	10	30	0.14	1.47675	1.78033
119	86	1572	10	30	0.14	1.6407	3.20054
120	344	229	18	30	0.83	3.00761	12.876
121	689	502	18	30	0.83	3.53144	24.4376
122	400	85	12	30	0.25	0.90235	0.37414
123	311	386	13	30	0.31	2.41581	7.37651
124	736	617	13	30	0.31	1.75884	3.66369
125	1279	499	10	30	0.14	1.55865	2.40896
126	793	936	10	30	0.14	2.04782	4.89739
127	310	677	10	30	0.14	0.8866	0.25724
128	1334	1077	19	30	0.97	1.33888	8.1674
129	355	1058	16	30	0.58	2.11113	5.81334
130	1236	642	19	30	0.97	1.44476	3.30034
131	1568	960	19	30	0.97	3.30579	13.5421
132	1336	1269	10	30	0.14	1.80256	6.94582
133	1388	1086	18	30	0.83	3.42819	13.8213
134	94	270	13	30	0.31	1.01831	1.61376
135	2037	427	10	30	0.14	0.028	1.74927
136	814	561	10	30	0.14	1.15643	3.16471
137	926	1549	10	30	0.14	0.81968	0.52301
138	260	985	10	30	0.14	2.42528	7.75851
139	422	198	11	30	0.19	1.36284	3.86968
140	77	58	11	30	0.19	1.82639	3.96205
141	1134	1337	11	30	0.19	1.75137	2.38059
142	204	985	11	30	0.19	1.69819	3.76932
143	756	1282	12	30	0.25	1.78346	2.66988
144	1603	874	19	30	0.97	0.80934	1.97435
145	633	92	19	30	0.97	3.70952	41.5147
146	408	1336	19	30	0.97	-0.36879	-0.66157
147	710	1184	13	30	0.31	1.72808	4.6509
148	573	1372	11	30	0.19	2.51383	6.63426
149	901	490	11	30	0.19	0.95409	1.70198
150	1166	1263	11	30	0.19	0.0447	-0.75367
151	943	1520	16	30	0.58	1.31066	2.46031
152	1056	189	10	30	0.14	1.45907	1.83308
153	357	801	10	30	0.14	2.33793	7.19853
154	388	1065	10	30	0.14	0.05645	-0.33775
155	1266	1540	10	30	0.14	2.03771	5.94982
156	879	361	19	30	0.97	-0.067	-0.54961
157	1212	1928	19	30	0.97	-0.08769	-0.66546
158	573	168	17	30	0.7	2.46291	7.39455
159	743	1207	17	30	0.7	1.78047	2.84251
160	1675	784	17	30	0.7	2.29818	8.27953
161	301	1730	11	30	0.19	1.1973	1.48115
162	945	1234	12	30	0.25	1.84026	3.31717
163	666	1380	12	30	0.25	2.65117	7.43529
164	1003	184	10	30	0.14	1.29065	1.95737
165	509	400	10	30	0.14	0.25838	0.26119
166	478	1417	10	30	0.14	1.30242	3.17074
167	1009	1460	10	30	0.14	-0.10703	-0.72661
168	1328	339	10	30	0.14	2.90593	8.87217
169	1615	826	19	30	0.97	-0.44787	-0.60956
170	1709	1277	21	30	1.31	-0.25545	-0.94169
171	369	1968	27	30	2.79	-0.10828	-1.01838
172	1403	1780	22	30	1.51	1.6508	10.6288
173	1570	1730	22	30	1.51	0.16848	-0.1662
174	1506	94	21	30	1.31	-0.25415	-0.92461
175	95	730	21	30	1.31	3.52771	20.2922
176	745	1653	21	30	1.31	1.0487	2.11969
177	1938	1275	21	30	1.31	-0.13645	-1.01646
178	1663	1502	22	30	1.51	2.71747	10.0953
179	1404	125	29	30	3.46	0.58658	0.9855
180	72	1127	29	30	3.46	0.36594	0.42356
181	460	1226	23	30	1.73	3.10791	16.3218
182	1560	379	25	30	2.22	-0.23174	-0.87459
183	178	920	28	30	3.11	1.70073	6.81336
184	1473	1668	21	30	1.31	2.39667	9.13397
185	445	1086	26	30	2.49	2.48882	12.0393
186	1792	1953	24	30	1.96	-0.05707	-0.96771
187	1241	1515	21	30	1.31	3.0279	11.2248
188	767	1016	23	30	1.73	-0.07842	-0.59253
189	1085	486	22	30	1.51	3.87823	35.6791
190	1213	709	25	30	2.22	0.54245	0.94137
191	242	461	26	30	2.49	-0.10816	-0.11909
192	1379	1506	29	30	3.46	2.24785	13.9449
193	520	1811	29	30	3.46	0.00502	-0.14783
194	389	185	22	30	1.51	2.05609	17.2872
195	581	83	35	30	6.08	9.16026	135.757
196	41	1811	33	30	5.1	3.82751	22.6693
197	373	1814	34	30	5.57	-0.24602	-0.91216
198	376	126	38	30	7.78	1.11038	3.41458
199	1999	637	32	30	4.65	0.11955	-0.70616
200	1804	540	38	30	7.78	-0.10591	-1.14165
201	180	493	42	30	10.51	-0.13833	-0.83132
0	1077	652	15	60	0.48	2.4329	7.60036
1	571	1512	10	60	0.14	1.27578	1.62931
2	1259	331	17	60	0.7	2.35019	8.85811
3	152	586	14	60	0.39	1.59382	3.87466
4	322	888	11	60	0.19	1.60125	3.18684
5	885	471	16	60	0.58	-0.10608	-0.95965
6	1105	1518	19	60	0.97	2.52682	7.9862
7	947	1266	13	60	0.31	1.04517	1.79374
8	315	1466	18	60	0.83	2.39859	7.07544
9	727	1391	16	60	0.58	3.51557	21.7192
10	223	1721	15	60	0.48	2.37411	8.72954
11	957	432	17	60	0.7	4.87145	29.9363
12	55	642	16	60	0.58	1.94134	5.01695
13	1141	1631	14	60	0.39	0.46398	1.72991
14	920	1063	15	60	0.48	3.43654	15.0476
15	338	1722	16	60	0.58	1.20935	4.38535
16	828	1108	16	60	0.58	3.0294	12.2376
17	958	196	12	60	0.25	1.26573	3.19544
18	234	1283	18	60	0.83	3.05549	10.8995
19	519	260	17	60	0.7	2.3511	6.38901
20	751	588	15	60	0.48	2.96509	10.168
21	1137	210	14	60	0.39	1.03715	1.14024
22	312	385	13	60	0.31	2.42694	7.62271
23	640	1047	15	60	0.48	3.16105	13.2572
24	1442	1471	19	60	0.97	3.04291	12.2062
25	92	226	18	60	0.83	2.06683	6.49338
26	506	945	15	60	0.48	2.46284	7.65629
27	1171	548	15	60	0.48	1.12955	1.54073
28	787	222	15	60	0.48	2.99589	10.7698
29	809	585	17	60	0.7	2.55563	10.1107
30	357	1056	16	60	0.58	1.98334	4.87089
31	1168	870	14	60	0.39	2.05237	5.79666
32	1499	1387	15	60	0.48	-0.22417	0.01327
33	741	521	12	60	0.25	2.11506	5.28919
34	1168	709	17	60	0.7	5.12121	32.7017
35	1183	458	16	60	0.58	2.88609	19.1125
36	962	582	15	60	0.48	3.29482	12.5347
37	950	1232	15	60	0.48	2.32428	6.12836
38	797	973	10	60	0.14	1.07884	0.98232
39	1168	1262	10	60	0.14	0.7658	0.51098
40	515	1370	13	60	0.31	1.98525	3.71464
41	1528	993	18	60	0.83	2.89916	10.7611
42	1123	541	17	60	0.7	3.02378	11.359
43	694	543	17	60	0.7	3.39175	14.0328
44	1368	676	15	60	0.48	3.18961	12.3252
45	1244	649	10	60	0.14	0.9479	0.32354
46	410	1336	19	60	0.97	-0.21405	-0.87047
47	1390	1087	16	60	0.58	3.07688	10.797
48	322	141	18	60	0.83	2.34003	9.81948
49	691	500	17	60	0.7	2.88919	9.49354
50	154	169	15	60	0.48	2.65168	8.167
51	613	1585	14	60	0.39	2.51101	6.44977
52	734	618	11	60	0.19	1.12886	1.29366
53	452	1346	11	60	0.19	1.39889	2.03418
54	1188	1388	11	60	0.19	1.02588	1.03449
55	88	1570	10	60	0.14	1.69149	3.31652
56	697	582	12	60	0.25	2.34005	5.79818
57	1570	960	18	60	0.83	3.20645	12.3709
58	1695	208	13	60	0.31	-0.69076	0.2443
59	1008	733	19	60	0.97	2.53308	6.94523
60	1052	794	15	60	0.48	4.10746	20.7252
61	802	1068	10	60	0.14	2.3739	6.79966
62	710	1181	10	60	0.14	1.01901	0.92664
63	102	1268	10	60	0.14	0.71639	-0.27332
64	1247	511	12	60	0.25	2.11981	4.4401
65	1485	757	19	60	0.97	3.09619	12.034
66	669	1378	13	60	0.31	2.55433	6.843
67	256	100	10	60	0.14	0.61324	-0.46317
68	926	1550	10	60	0.14	0.66773	0.34787
69	514	553	10	60	0.14	1.27173	1.90964
70	644	1861	16	60	0.58	2.55766	7.7644
71	761	1880	17	60	0.7	1.2639	2.60456
72	1712	1276	19	60	0.97	-0.12943	-0.99397
73	1244	1512	19	60	0.97	2.63049	7.88416
74	1604	869	19	60	0.97	1.00675	2.27997
75	1193	942	12	60	0.25	3.02494	9.98734
76	1277	498	10	60	0.14	1.5103	2.23117
77	843	765	10	60	0.14	2.14452	8.81247
78	1163	1243	10	60	0.14	0.50579	-0.13986
79	882	361	19	60	0.97	0.00377	-0.19762
80	1259	379	17	60	0.7	3.83751	16.8184
81	635	90	18	60	0.83	2.58073	11.2068
82	23	1068	12	60	0.25	0.78728	1.26517
83	675	926	10	60	0.14	1.82317	2.96489
84	569	166	19	60	0.97	2.59097	8.55924
85	1474	1669	19	60	0.97	2.67843	9.97412
86	1037	1375	19	60	0.97	0.14944	-1.20034
87	80	74	11	60	0.19	1.63091	2.96678
88	68	1030	12	60	0.25	1.22232	2.37916
89	899	1072	10	60	0.14	1.69285	2.08353
90	457	1092	14	60	0.39	1.25286	2.13223
91	766	1282	19	60	0.97	2.72743	8.41165
92	73	1126	29	60	3.46	0.20022	0.06144
93	371	1966	26	60	2.49	0.51789	0.02781
94	1570	1727	22	60	1.51	0.18381	-0.15408
95	180	920	28	60	3.11	2.79002	14.0351
96	121	296	27	60	2.79	2.0543	10.2292
97	400	1057	23	60	1.73	0.27719	2.20855
98	1406	124	29	60	3.46	0.57853	1.08695
99	1405	1779	22	60	1.51	3.36497	13.5979
100	1087	485	23	60	1.73	0.00397	-0.30702
101	1561	378	24	60	1.96	1.40965	8.4222
102	20	236	24	60	1.96	0.52164	5.46382
103	244	455	22	60	1.51	1.5938	2.88039
104	1472	599	22	60	1.51	2.0873	4.33024
105	42	1810	33	60	5.1	3.56246	19.8881
106	524	1808	31	60	4.22	0.33641	-0.21712
107	1381	1504	30	60	3.83	1.65558	9.67407
108	379	125	38	60	7.78	1.24633	2.55234
109	2001	636	33	60	5.1	2.22985	10.2409
110	374	1813	35	60	6.08	3.4494	24.7667
111	583	81	35	60	6.08	4.29498	27.0801
112	1805	539	38	60	7.78	4.05579	31.005
113	181	491	42	60	10.51	3.18165	29.1959
0	1003	1663	17	180	0.7	4.66051	26.8605
1	989	1830	18	180	0.83	4.05057	21.5208
2	1077	650	15	180	0.48	2.62092	9.33718
3	992	1715	18	180	0.83	3.31117	14.7305
4	957	430	17	180	0.7	4.82885	29.3266
5	315	1464	17	180	0.7	2.14648	5.22454
6	885	469	16	180	0.58	3.45216	14.5306
7	589	1781	14	180	0.39	3.49015	15.2578
8	92	224	17	180	0.7	2.16386	6.41801
9	612	1434	14	180	0.39	2.32643	6.70685
10	96	1011	11	180	0.19	1.25727	2.27506
11	616	221	11	180	0.19	1.83987	3.27503
12	1169	707	17	180	0.7	2.58237	7.65641
13	37	94	10	180	0.14	0.80144	0.57662
14	1260	330	17	180	0.7	3.07102	15.7017
15	1206	1829	18	180	0.83	1.78953	3.8377
16	1721	578	17	180	0.7	0.25434	0.96662
17	1052	791	15	180	0.48	4.09712	20.6297
18	323	884	10	180	0.14	1.30373	1.85764
19	1408	1351	15	180	0.48	1.70896	2.96015
20	237	1451	14	180	0.39	1.65057	3.1867
21	644	1859	17	180	0.7	2.41205	6.72102
22	591	1270	11	180	0.19	2.01345	4.58415
23	759	1425	13	180	0.31	1.96309	4.57826
24	1106	1516	19	180	0.97	2.47935	7.60788
25	352	969	12	180	0.25	2.36077	6.61448
26	302	38	14	180	0.39	2.01496	4.77541
27	223	1718	15	180	0.48	2.16459	6.79664
28	56	640	16	180	0.58	1.46208	3.20096
29	1391	1083	18	180	0.83	3.11558	11.2149
30	810	583	17	180	0.7	2.44591	8.99917
31	519	258	16	180	0.58	2.18047	5.16117
32	671	74	12	180	0.25	1.43711	2.80702
33	764	104	10	180	0.14	1.34308	1.80567
34	426	195	10	180	0.14	1.17918	2.15841
35	41	143	10	180	0.14	0.8679	0.30544
36	1177	1235	10	180	0.14	0.67385	-0.0978
37	949	1229	14	180	0.39	2.18496	5.22702
38	827	1106	16	180	0.58	2.69237	9.63989
39	454	1342	12	180	0.25	1.64716	2.78395
40	409	1335	19	180	0.97	2.31912	6.08088
41	1443	1470	19	180	0.97	2.57718	8.85573
42	728	1389	16	180	0.58	3.16401	11.6078
43	961	578	16	180	0.58	3.52442	14.8138
44	153	583	14	180	0.39	1.76384	4.53499
45	806	1069	15	180	0.48	3.02091	12.1926
46	88	262	15	180	0.48	1.37387	2.35294
47	506	944	14	180	0.39	2.48669	7.17937
48	1487	755	19	180	0.97	2.65155	8.53437
49	1677	780	17	180	0.7	2.115	6.4743
50	322	139	17	180	0.7	1.37264	4.35646
51	358	1054	16	180	0.58	1.84032	3.99493
52	1511	673	10	180	0.14	1.47422	1.90273
53	571	1510	10	180	0.14	1.07418	0.80244
54	1154	134	14	180	0.39	2.74407	8.68729
55	641	1045	14	180	0.39	2.95912	11.5117
56	752	586	15	180	0.48	2.93531	10.0383
57	922	1060	14	180	0.39	2.91249	11.0343
58	354	936	13	180	0.31	2.32548	6.34065
59	235	1281	17	180	0.7	2.77506	8.74506
60	1261	379	16	180	0.58	3.75454	15.8755
61	950	1265	11	180	0.19	1.64613	3.25833
62	1339	1074	19	180	0.97	2.68386	7.77551
63	1008	731	19	180	0.97	2.47298	6.62395
64	492	1503	10	180	0.14	1.66663	2.9491
65	219	742	18	180	0.83	2.42956	7.41081
66	1275	1362	17	180	0.7	1.64678	2.91626
67	312	383	13	180	0.31	2.5284	8.54689
68	1318	447	13	180	0.31	3.10227	12.4197
69	766	1279	19	180	0.97	2.58988	7.46043
70	778	621	12	180	0.25	2.91486	10.0744
71	174	1677	15	180	0.48	2.32983	7.5221
72	1168	868	14	180	0.39	2.99674	12.9993
73	1570	957	18	180	0.83	3.13508	11.9017
74	692	499	18	180	0.83	2.97033	10.1484
75	681	2036	17	180	0.7	1.96572	3.95361
76	310	171	10	180	0.14	0.96309	1.12038
77	1711	1336	18	180	0.83	2.21859	6.30308
78	1525	989	17	180	0.7	2.82399	9.88982
79	1336	333	15	180	0.48	2.64554	7.76432
80	1198	1383	11	180	0.19	1.073	1.05148
81	1193	941	11	180	0.19	2.69977	7.61918
82	1245	1511	19	180	0.97	2.60176	7.68436
83	77	63	19	180	0.97	2.47749	8.18588
84	1277	493	13	180	0.31	1.90039	3.82057
85	1126	1082	10	180	0.14	0.19025	-0.80811
86	1734	740	14	180	0.39	2.48415	6.96563
87	1137	209	14	180	0.39	2.49142	6.13742
88	1617	824	19	180	0.97	2.39299	7.69545
89	1704	204	19	180	0.97	5.27546	37.1601
90	613	1583	13	180	0.31	2.2663	5.03943
91	691	543	13	180	0.31	2.82838	9.06391
92	1606	870	19	180	0.97	3.22462	12.2973
93	670	1375	14	180	0.39	2.79803	8.72067
94	488	384	10	180	0.14	2.54235	9.16821
95	336	1722	10	180	0.14	2.66298	7.40817
96	1138	1332	10	180	0.14	1.43363	1.19533
97	1171	1260	10	180	0.14	1.00158	2.7642
98	797	971	10	180	0.14	0.99992	0.6874
99	136	682	10	180	0.14	1.86426	4.56126
100	705	672	10	180	0.14	0.66264	0.19771
101	925	1547	11	180	0.19	1.51492	3.25639
102	742	517	12	180	0.25	1.73344	3.83633
103	250	87	11	180	0.19	1.44198	1.42527
104	1709	1273	19	180	0.97	-0.189	-0.83922
105	154	167	13	180	0.31	2.06481	4.53402
106	1242	644	13	180	0.31	0.78894	0.18864
107	1160	917	10	180	0.14	1.67165	2.14677
108	939	115	10	180	0.14	1.79532	3.75827
109	1160	505	10	180	0.14	2.77168	8.89272
110	838	463	10	180	0.14	2.04643	4.90095
111	790	224	10	180	0.14	2.02373	3.97896
112	203	1652	11	180	0.19	2.26507	5.00182
113	1234	1029	12	180	0.25	1.74411	4.7641
114	585	1990	13	180	0.31	1.76105	2.50204
115	1172	545	16	180	0.58	3.09435	11.011
116	1036	1242	18	180	0.83	0.04141	-0.66686
117	1507	93	19	180	0.97	1.68273	2.71987
118	96	728	19	180	0.97	2.67444	14.0825
119	746	1652	19	180	0.97	1.40215	2.30851
120	1317	762	13	180	0.31	0.9904	0.059
121	980	167	12	180	0.25	2.80272	9.03392
122	1144	1629	11	180	0.19	1.88477	3.59815
123	1062	1254	11	180	0.19	0.47119	0.15652
124	1203	712	11	180	0.19	-0.0038	-0.47565
125	674	923	11	180	0.19	1.84237	3.22894
126	863	399	11	180	0.19	2.64396	8.38362
127	1185	460	11	180	0.19	1.65123	2.65154
128	576	269	11	180	0.19	2.44023	6.73871
129	1248	509	11	180	0.19	2.04658	4.26508
130	576	154	11	180	0.19	1.60185	1.86462
131	457	1414	10	180	0.14	2.54602	7.64742
132	783	14	10	180	0.14	1.98232	3.51583
133	658	1249	10	180	0.14	0.71883	-1.03423
134	699	576	10	180	0.14	1.96546	3.69777
135	1367	682	10	180	0.14	2.55043	8.25676
136	1962	1043	10	180	0.14	0.83242	0.18784
137	1318	491	15	180	0.48	2.62065	8.3494
138	1477	1663	18	180	0.83	2.00464	3.69324
139	1090	487	18	180	0.83	0.41294	0.01673
140	745	1205	18	180	0.83	1.79934	2.71916
141	1499	1384	14	180	0.39	2.77672	9.91943
142	111	307	11	180	0.19	0.01979	-0.75586
143	924	582	11	180	0.19	2.22148	5.29909
144	740	606	11	180	0.19	1.03513	0.74811
145	711	1180	11	180	0.19	1.08325	1.18686
146	586	73	11	180	0.19	3.67834	15.3566
147	1389	1517	11	180	0.19	1.35121	1.20819
148	1156	1193	10	180	0.14	0.57245	-0.50846
149	883	661	10	180	0.14	2.80435	9.82158
150	1420	1452	10	180	0.14	1.91273	5.35702
151	684	1909	10	180	0.14	1.84766	3.29129
152	1568	1727	19	180	0.97	2.772	9.26983
153	497	527	14	180	0.39	2.78513	8.83513
154	1003	1214	19	180	0.97	1.0187	2.24226
155	403	82	12	180	0.25	0.86875	0.65845
156	949	1521	11	180	0.19	1.17961	1.62132
157	246	888	10	180	0.14	1.62466	3.61633
158	817	559	10	180	0.14	1.2062	2.99163
159	517	551	10	180	0.14	0.6319	0.69734
160	107	1266	10	180	0.14	0.92399	0.16174
161	1262	1612	10	180	0.14	0.69001	-0.43227
162	401	1055	23	180	1.73	2.98025	10.7532
163	371	1965	26	180	2.49	0.50518	1.18092
164	1562	377	25	180	2.22	2.44487	8.35321
165	1794	1949	24	180	1.96	3.29025	14.3249
166	282	1737	33	180	5.1	-0.01695	-0.58575
167	374	1810	34	180	5.57	2.00952	7.91357
168	42	1808	34	180	5.57	3.71403	22.1425
169	1805	538	38	180	7.78	4.78412	38.1217
170	377	123	38	180	7.78	3.7101	26.3317
171	182	490	42	180	10.51	0.16274	0.55907
0	154	98	10	360	0.14	0.47439	-0.43607
1	507	1317	12	360	0.25	1.32222	1.8333
2	463	1306	19	360	0.97	1.90758	4.0202
3	436	1691	10	360	0.14	0.95857	0.92215
4	535	168	10	360	0.14	1.13789	2.17725
5	823	1268	19	360	0.97	2.2368	5.49362
6	1363	345	17	360	0.7	2.92354	14.5187
7	400	853	11	360	0.19	0.87761	0.80484
8	103	144	11	360	0.19	0.49016	-0.38093
9	626	236	16	360	0.58	1.66829	2.91334
10	843	575	14	360	0.39	2.47532	7.88793
11	1149	1522	19	360	0.97	2.17689	5.82395
12	1431	387	10	360	0.14	1.6952	3.17451
13	700	2021	17	360	0.7	1.70129	2.92297
14	1325	653	19	360	0.97	1.04838	1.15654
15	1091	733	19	360	0.97	2.25268	5.49595
16	1163	651	10	360	0.14	1.50884	2.5826
17	286	1498	10	360	0.14	1.14539	1.3707
18	1456	1104	17	360	0.7	3.07256	10.6576
19	303	705	17	360	0.7	1.86274	4.25798
20	1056	430	17	360	0.7	4.88848	30.8761
21	1568	781	19	360	0.97	2.51569	7.86611
22	1246	220	13	360	0.31	2.29195	5.52777
23	615	1489	10	360	0.14	0.80564	0.1103
24	244	544	13	360	0.31	0.86764	0.80815
25	373	1686	14	360	0.39	1.8746	3.34547
26	901	576	16	360	0.58	1.93032	5.81454
27	892	1099	16	360	0.58	2.36506	7.54988
28	1488	1493	19	360	0.97	2.77311	10.1402
29	975	1477	12	360	0.25	1.55534	2.77847
30	877	94	11	360	0.19	1.19467	1.5122
31	1054	114	11	360	0.19	1.42686	2.4859
32	362	335	10	360	0.14	0.78378	0.29006
33	990	1515	15	360	0.48	1.65064	3.45422
34	707	1027	13	360	0.31	2.23984	6.85355
35	357	1427	10	360	0.14	0.77777	-0.38632
36	806	1418	10	360	0.14	1.16548	1.39594
37	531	1067	10	360	0.14	1.67217	3.13781
38	1051	578	15	360	0.48	3.28333	12.9869
39	1003	1263	12	360	0.25	0.91842	1.67834
40	1242	1389	18	360	0.83	1.90969	4.46578
41	981	466	15	360	0.48	2.80776	9.67647
42	425	1023	15	360	0.48	1.30142	1.69748
43	721	1360	13	360	0.31	2.3258	6.0291
44	920	1121	12	360	0.25	1.69417	3.38166
45	653	1564	12	360	0.25	1.88237	3.20537
46	1309	1036	19	360	0.97	2.5142	7.6361
47	1131	796	14	360	0.39	3.82804	18.2083
48	1266	144	14	360	0.39	2.43003	7.10683
49	1360	394	15	360	0.48	3.15941	11.1208
50	1439	351	15	360	0.48	2.31926	5.90934
51	868	613	10	360	0.14	2.15586	5.52825
52	291	1243	17	360	0.7	2.19654	5.23936
53	414	350	13	360	0.31	1.87824	4.86885
54	1264	556	16	360	0.58	2.9324	9.98704
55	778	1379	14	360	0.39	2.52769	7.18269
56	579	920	14	360	0.39	1.85234	4.03546
57	1327	1377	17	360	0.7	1.47312	2.40053
58	1252	717	17	360	0.7	2.505	7.36663
59	203	181	17	360	0.7	1.38811	2.19289
60	672	1841	16	360	0.58	2.19921	5.63072
61	1462	695	10	360	0.14	1.82412	3.77928
62	828	605	10	360	0.14	0.7929	0.351
63	305	280	10	360	0.14	0.9641	0.79818
64	786	528	15	360	0.48	2.3082	6.69188
65	425	938	12	360	0.25	1.87181	4.13088
66	145	594	16	360	0.58	0.84424	0.84412
67	1016	1489	10	360	0.14	0.97546	1.9379
68	1229	1244	15	360	0.48	0.80936	1.2628
69	1288	1524	19	360	0.97	2.43624	6.50224
70	837	507	11	360	0.19	1.28483	2.16403
71	451	198	13	360	0.31	0.98362	0.53814
72	215	250	15	360	0.48	0.99163	0.60315
73	196	218	14	360	0.39	0.73211	0.05025
74	188	686	14	360	0.39	0.40556	-0.54136
75	900	215	10	360	0.14	1.5577	2.29262
76	349	1529	10	360	0.14	0.82727	1.57794
77	751	73	18	360	0.83	1.72613	5.91571
78	162	1221	11	360	0.19	0.37122	-0.40553
79	1226	1183	11	360	0.19	0.51074	-0.39137
80	785	487	15	360	0.48	2.25926	5.32282
81	1595	1018	17	360	0.7	2.78779	9.99453
82	1402	1092	19	360	0.97	2.62811	7.70515
83	14	370	10	360	0.14	0.34299	-0.31283
84	608	530	10	360	0.14	0.87196	0.76339
85	1681	902	19	360	0.97	3.21974	12.1767
86	592	504	14	360	0.39	2.31116	6.13792
87	804	1193	18	360	0.83	1.57065	1.90578
88	105	740	14	360	0.39	0.36544	-0.4509
89	64	602	11	360	0.19	0.88311	0.70603
90	1621	120	19	360	0.97	1.73859	2.99546
91	1181	488	19	360	0.97	0.45285	0.79028
92	1410	512	11	360	0.19	1.72806	2.7918
93	2032	1407	11	360	0.19	2.10019	6.01894
94	437	107	16	360	0.58	1.51086	3.77425
95	12	1009	14	360	0.39	1.05693	0.71271
96	139	1079	29	360	3.46	2.75345	11.5865
97	982	359	22	360	1.51	2.79887	10.9304
98	1520	145	29	360	3.46	2.27577	7.78474
99	838	1003	22	360	1.51	2.79947	9.51329
100	1663	406	24	360	1.96	2.21712	6.87925
101	394	1934	26	360	2.49	3.39135	15.232
102	130	188	24	360	1.96	3.20002	15.8806
103	469	1027	23	360	1.73	2.49959	7.44974
104	1425	1522	29	360	3.46	1.79997	10.1194
105	1561	623	22	360	1.51	2.09465	4.48515
106	1560	1716	23	360	1.73	2.21485	6.23253
107	503	154	22	360	1.51	1.8763	4.72789
108	701	61	36	360	6.62	3.04232	15.1509
109	555	1783	31	360	4.22	1.68514	3.89141
110	403	1780	35	360	6.08	1.70902	5.91006
111	492	94	37	360	7.18	2.64903	11.5031
