# Supplementary material for: Dynamic self-assembly of compartmentalized DNA nanotubes
Source: Nat Commun. 2021 Jun 11;12:3557. doi: 10.1038/s41467-021-23850-1 (PMC8196065; doi:10.1038/s41467-021-23850-1)
Supplement: Supplementary file 8 — Source Data [file 41467_2021_23850_MOESM8_ESM.zip › sourceData/figure4/fig4c_rnaTrigger_4x_finalData.xlsx]

## Sheet: Sheet1
	X (pixels)	Y (pixels)	Radius (pixels)	Time	Volume (pL)	skew	kurtosis
0	1117	413	10	15	0.14	0.01066	-0.58533
1	1296	1679	10	15	0.14	0.55324	0.63755
2	1870	282	14	15	0.39	0.97057	2.12616
3	1267	113	12	15	0.25	0.18337	-0.16643
4	1365	1724	16	15	0.58	0.86957	2.42094
5	950	1567	19	15	0.97	3.91623	21.2448
6	1273	1796	15	15	0.48	0.60354	1.53683
7	1192	439	10	15	0.14	-0.17936	-0.44357
8	493	1259	11	15	0.19	1.20785	3.06631
9	1344	1171	11	15	0.19	0.01095	-0.8505
10	247	490	19	15	0.97	2.83051	13.9608
11	686	607	16	15	0.58	-0.11499	-0.75062
12	858	837	11	15	0.19	-0.00768	-0.67184
13	1100	346	13	15	0.31	1.64006	5.84617
14	708	1217	14	15	0.39	0.97771	2.87638
15	1365	1581	13	15	0.31	-0.09364	-0.90616
16	1471	402	11	15	0.19	-0.35356	-0.46701
17	1939	249	17	15	0.7	0.36565	0.19843
18	1481	1658	11	15	0.19	0.12496	-0.19465
19	1033	181	11	15	0.19	1.3348	3.17963
20	637	474	10	15	0.14	-0.11242	-0.40789
21	1399	1107	15	15	0.48	-0.11822	-0.77913
22	936	568	15	15	0.48	-0.12627	-0.79646
23	1066	1591	13	15	0.31	-0.0837	-0.7387
24	1668	184	13	15	0.31	1.7537	5.78555
25	1515	1700	16	15	0.58	0.26652	-0.30086
26	1733	800	16	15	0.58	-0.14564	-0.84542
27	1461	357	16	15	0.58	-0.12236	-0.81986
28	1861	931	12	15	0.25	-0.22032	-0.43857
29	1303	648	12	15	0.25	1.95972	6.14555
30	784	580	15	15	0.48	-0.34737	-0.66638
31	1564	652	14	15	0.39	0.2222	0.28538
32	1036	1041	10	15	0.14	0.90794	2.3338
33	1445	956	18	15	0.83	1.84766	8.50124
34	1394	844	18	15	0.83	-0.39432	-0.47699
35	1250	694	13	15	0.31	2.28409	8.11845
36	1385	376	16	15	0.58	0.80853	2.62266
37	1623	741	19	15	0.97	0.42731	0.71581
38	1046	286	11	15	0.19	2.68072	9.04714
39	927	1344	10	15	0.14	-0.18171	-0.48878
40	2000	705	19	15	0.97	1.62189	5.71012
41	1510	2014	16	15	0.58	1.65858	5.41745
42	550	256	13	15	0.31	-0.58286	-0.26733
43	964	336	18	15	0.83	3.6998	20.8535
44	269	128	15	15	0.48	0.24999	-0.1513
45	1167	686	15	15	0.48	-0.35199	-0.51439
46	1699	2001	15	15	0.48	1.62684	6.95868
47	1412	129	14	15	0.39	0.0175	-0.33265
48	1240	789	14	15	0.39	-0.11908	-0.75405
49	1462	1255	12	15	0.25	0.03887	-0.48636
50	1442	663	11	15	0.19	-0.44765	-0.24326
51	548	21	12	15	0.25	1.62304	5.03457
52	1791	158	13	15	0.31	-0.30075	-0.49066
53	1870	1311	18	15	0.83	0.82671	2.1299
54	1648	617	10	15	0.14	-0.40899	-0.5172
55	46	35	10	15	0.14	2.95597	10.285
56	1162	462	10	15	0.14	-0.03246	-0.81747
57	1933	1228	14	15	0.39	1.75026	6.76594
58	133	777	15	15	0.48	3.07647	14.6394
59	1273	276	11	15	0.19	-0.0837	-0.54775
60	1721	1835	13	15	0.31	-0.17957	-0.79872
61	1808	117	13	15	0.31	-0.04578	-0.67935
62	1865	681	14	15	0.39	-0.03857	-0.93267
63	1089	298	15	15	0.48	-0.09869	-0.90795
64	1745	716	10	15	0.14	-0.17014	-0.59733
65	1593	586	10	15	0.14	0.77837	1.38039
66	1227	592	17	15	0.7	-0.1026	-0.83743
67	1095	1438	17	15	0.7	2.02604	8.59537
68	708	943	13	15	0.31	3.78414	30.7332
69	1594	553	13	15	0.31	2.57109	13.4734
70	851	1486	13	15	0.31	-0.08455	-0.94556
71	1587	840	13	15	0.31	0.12169	1.20684
72	622	1443	13	15	0.31	0.03883	-0.75951
73	200	334	15	15	0.48	-0.15726	-0.6316
74	1947	948	18	15	0.83	0.83013	1.8375
75	1900	1555	10	15	0.14	-0.28525	-0.30218
76	1616	1138	10	15	0.14	0.42792	1.22412
77	1461	1131	12	15	0.25	2.80956	20.2698
78	682	887	12	15	0.25	0.987	2.13966
79	1082	1629	11	15	0.19	0.11913	0.99993
80	382	1075	11	15	0.19	-0.46761	-0.2379
81	1638	76	15	15	0.48	2.58157	11.6475
82	1247	973	17	15	0.7	0.42799	0.39137
83	1915	449	19	15	0.97	2.88126	18.998
84	813	1520	10	15	0.14	-0.28568	-0.43192
85	1722	1298	10	15	0.14	0.03372	-0.09299
86	797	806	16	15	0.58	0.39209	2.54826
87	783	1926	16	15	0.58	1.59511	6.30628
88	382	813	13	15	0.31	2.44435	10.0617
89	1224	332	13	15	0.31	-0.07819	-0.77848
90	1541	580	13	15	0.31	1.15515	3.29335
91	1684	1114	12	15	0.25	0.96575	2.07879
92	715	887	12	15	0.25	-0.05468	-0.33384
93	1208	268	12	15	0.25	0.4422	2.53814
94	961	1942	15	15	0.48	1.57405	6.23907
95	1449	272	14	15	0.39	0.29792	1.69292
96	518	363	15	15	0.48	-0.44754	-0.54543
97	926	1869	14	15	0.39	1.05831	3.88779
98	551	1806	14	15	0.39	0.01737	-0.47803
99	600	1268	14	15	0.39	-0.11714	-0.70056
100	717	762	11	15	0.19	-0.29649	-0.41284
101	1915	1053	11	15	0.19	0.45401	0.27299
102	1738	968	12	15	0.25	-0.43518	-0.45233
103	1443	1001	12	15	0.25	0.85987	2.20843
104	1899	139	19	15	0.97	-0.12105	-0.81168
105	265	392	19	15	0.97	-0.16498	-0.96405
106	977	1274	19	15	0.97	0.60973	3.32587
107	796	627	18	15	0.83	-0.28042	-0.73511
108	429	1616	17	15	0.7	2.19206	10.6911
109	1628	796	17	15	0.7	1.25154	4.70465
110	1534	1087	17	15	0.7	1.98321	8.80605
111	2006	531	16	15	0.58	0.36219	1.74296
112	751	1875	15	15	0.48	1.25164	5.07208
113	611	772	14	15	0.39	1.00423	3.23548
114	1654	722	14	15	0.39	1.00598	2.52061
115	921	810	13	15	0.31	2.78969	12.3157
116	1156	426	11	15	0.19	-0.04407	-0.53824
117	950	1715	12	15	0.25	-0.38588	-0.53697
118	1300	231	11	15	0.19	-0.11071	-0.44848
119	901	1207	10	15	0.14	1.45742	4.63867
120	1853	1153	10	15	0.14	-0.15321	-0.32745
121	1234	1134	10	15	0.14	1.04608	2.61322
122	1369	780	10	15	0.14	0.91921	1.71392
123	1485	535	10	15	0.14	-0.18282	-0.40248
124	1147	1027	10	15	0.14	-0.46174	-0.107
125	522	480	10	15	0.14	0.79276	2.26715
126	884	1244	10	15	0.14	-0.12922	-0.33347
127	1944	1429	10	15	0.14	0.30847	2.33169
128	1141	1657	10	15	0.14	-0.21251	-0.31992
129	830	329	10	15	0.14	2.18484	7.38024
130	1085	75	10	15	0.14	1.28502	3.78041
131	938	259	19	15	0.97	1.09821	3.01805
132	565	1224	18	15	0.83	-0.0031	-0.88549
133	244	699	18	15	0.83	1.81199	8.1295
134	1701	1072	14	15	0.39	0.76947	2.34407
135	1037	1398	15	15	0.48	-0.28622	-0.50924
136	1262	1717	14	15	0.39	2.58353	12.0946
137	1296	964	15	15	0.48	1.18541	3.64311
138	1220	72	19	15	0.97	1.66306	5.72807
139	1824	185	19	15	0.97	1.61024	7.05112
140	742	142	11	15	0.19	0.09658	-0.23455
141	1459	1294	11	15	0.19	2.5215	9.28076
142	1774	1313	12	15	0.25	-0.29171	-0.24871
143	360	1287	18	15	0.83	0.00937	-0.78716
144	1151	1594	17	15	0.7	1.49198	5.99282
145	246	1105	16	15	0.58	-0.19475	-0.58553
146	1612	1507	10	15	0.14	-0.37931	-0.23805
147	1045	338	10	15	0.14	-0.44699	-0.17307
148	206	126	10	15	0.14	1.9678	4.58213
149	1081	1935	10	15	0.14	0.98869	2.07134
150	826	1117	10	15	0.14	-0.3928	-0.36368
151	1056	519	15	15	0.48	0.4633	1.81791
152	1265	1164	15	15	0.48	-0.17294	-0.82142
153	495	436	15	15	0.48	-0.27269	-0.55604
154	1816	1372	14	15	0.39	0.94254	2.37542
155	1201	1316	14	15	0.39	-0.27667	-0.47289
156	1189	95	15	15	0.48	2.85629	14.1982
157	792	1294	19	15	0.97	-0.11771	-0.7778
158	931	1246	13	15	0.31	-0.25688	-0.42548
159	1347	409	16	15	0.58	3.23715	20.3583
160	1050	1477	11	15	0.19	-0.10434	-0.64669
161	480	1218	19	15	0.97	1.93564	9.32772
162	949	1628	19	15	0.97	-0.03483	-0.91998
163	1698	479	14	15	0.39	-0.17644	-0.27804
164	1250	296	14	15	0.39	1.99763	8.62176
165	194	898	14	15	0.39	2.04745	5.81043
166	336	273	15	15	0.48	1.3721	5.55421
167	1138	1180	15	15	0.48	0.04457	-0.38204
168	1305	759	15	15	0.48	-0.12497	-0.88109
169	1039	968	14	15	0.39	2.23461	7.61954
170	1058	1442	10	15	0.14	1.08877	2.60624
171	1452	119	10	15	0.14	-0.23694	-0.46021
172	924	710	10	15	0.14	1.1221	2.39046
173	1382	1161	10	15	0.14	0.65885	0.98812
174	1014	1324	18	15	0.83	2.08654	10.3039
175	925	373	18	15	0.83	-0.04558	-0.77816
176	1981	981	18	15	0.83	-0.16039	-0.85857
177	1209	1797	17	15	0.7	1.92425	7.22322
178	1393	97	13	15	0.31	-0.05447	0.036
179	1426	1632	13	15	0.31	0.00401	-0.89219
180	1335	1335	13	15	0.31	-0.21055	-0.64871
181	1777	779	13	15	0.31	-0.25133	-0.53914
182	1005	949	16	15	0.58	1.78036	8.41804
183	1231	630	16	15	0.58	1.60647	6.3966
184	1782	1438	19	15	0.97	0.20899	0.31764
185	781	960	12	15	0.25	0.83443	4.14295
186	1045	554	12	15	0.25	-0.07962	0.01706
187	686	1444	12	15	0.25	3.22278	14.0558
188	1801	798	11	15	0.19	0.44296	0.10251
189	1416	987	11	15	0.19	-0.3159	-0.34742
190	780	1496	12	15	0.25	-0.21189	-0.53752
191	1155	344	12	15	0.25	2.30202	8.8017
192	723	715	12	15	0.25	1.89613	7.02531
193	22	759	12	15	0.25	2.71266	10.1956
194	1682	1769	15	15	0.48	2.65359	12.3313
195	894	644	14	15	0.39	-0.2174	-0.3909
196	1123	1390	17	15	0.7	2.18544	10.0183
197	691	1394	17	15	0.7	-0.21796	-0.78989
198	1956	646	20	15	1.13	1.26418	4.40569
199	1117	36	24	15	1.96	1.02958	3.53712
200	1861	498	28	15	3.11	-0.10387	-0.91991
201	2005	327	25	15	2.22	1.33203	4.16116
202	1485	1035	22	15	1.51	1.55374	5.08402
203	1751	1113	25	15	2.22	-0.12842	-0.7913
204	872	575	21	15	1.31	2.54893	11.8389
205	1916	758	23	15	1.73	2.22335	10.5657
206	1648	1491	27	15	2.79	0.51891	0.75995
207	727	1534	24	15	1.96	4.22713	25.6138
208	1065	711	22	15	1.51	0.0021	-0.43038
209	745	1659	23	15	1.73	0.41432	0.64536
210	1712	1606	20	15	1.13	0.05887	-0.26776
211	1837	1236	29	15	3.46	0.51323	0.99576
212	741	1271	23	15	1.73	4.88111	34.4453
213	868	1343	26	15	2.49	1.74608	7.2268
214	247	1642	23	15	1.73	2.45346	13.91
215	577	299	24	15	1.96	-0.17741	-0.67504
216	334	737	21	15	1.31	1.93398	9.73381
217	1970	1308	22	15	1.51	1.09391	2.88965
218	1809	339	25	15	2.22	1.34405	6.76084
219	1827	1026	20	15	1.13	1.03737	3.09367
220	744	1181	24	15	1.96	2.74371	18.8293
221	1565	1386	25	15	2.22	1.02957	3.81101
222	1300	1976	24	15	1.96	-0.02644	1.13514
223	1985	1152	25	15	2.22	0.5443	0.94829
224	382	460	20	15	1.13	0.68282	2.0188
225	806	1244	20	15	1.13	-0.02006	-0.51639
226	864	1178	23	15	1.73	-0.24152	-0.81297
227	63	1655	23	15	1.73	0.38753	0.29517
228	2007	829	21	15	1.31	-0.16553	-0.87271
229	81	589	22	15	1.51	1.61139	5.96593
230	1426	565	27	15	2.79	2.36122	11.806
231	1515	245	20	15	1.13	1.0065	3.36684
232	989	1734	20	15	1.13	0.54428	2.68786
233	805	376	21	15	1.31	-0.05361	-0.71836
234	1775	1264	22	15	1.51	0.73714	2.09667
235	854	406	22	15	1.51	0.0551	-0.37968
236	558	636	22	15	1.51	1.83836	9.36963
237	1081	1531	24	15	1.96	0.23092	-0.21346
238	582	849	20	15	1.13	2.2159	9.63653
239	1052	1954	20	15	1.13	-0.25712	-0.59045
240	1551	1501	22	15	1.51	0.90406	3.50298
241	1793	1181	25	15	2.22	0.17817	0.53878
242	1442	1422	20	15	1.13	-0.40642	-0.40284
243	839	649	20	15	1.13	0.77072	2.00322
244	1892	398	23	15	1.73	4.42941	47.7417
245	2001	33	21	15	1.31	-0.16914	-0.71572
246	1816	1838	22	15	1.51	-0.05335	-0.70823
247	366	362	27	15	2.79	-0.25388	-0.81795
248	1804	1089	22	15	1.51	-0.21856	-0.74501
249	840	1041	28	15	3.11	1.96442	12.7313
250	986	250	26	15	2.49	1.3976	6.62329
251	1593	1186	23	15	1.73	-0.27492	-0.4761
252	560	1127	20	15	1.13	2.30205	10.2256
253	755	1114	24	15	1.96	1.8874	14.9777
254	407	983	22	15	1.51	2.12169	10.4821
255	2013	1759	21	15	1.31	1.15953	4.97813
256	1318	551	22	15	1.51	3.95217	30.2685
257	713	1929	26	15	2.49	-0.14163	-0.93787
258	1667	1327	26	15	2.49	-0.10703	-0.98503
259	1123	704	23	15	1.73	3.44973	27.8132
260	1057	1122	24	15	1.96	2.36744	13.1306
261	1080	587	22	15	1.51	3.19984	19.5165
262	289	1300	21	15	1.31	0.79799	0.56526
263	1939	371	25	15	2.22	-0.23988	0.08888
264	2016	1842	20	15	1.13	-0.09746	-0.82874
265	1385	314	20	15	1.13	-0.10917	-0.89455
266	1213	904	21	15	1.31	-0.05709	-0.79478
267	1163	1956	21	15	1.31	3.59141	27.0465
268	1003	1848	27	15	2.79	0.14647	-0.44041
269	1982	2002	25	15	2.22	0.00479	-0.07312
270	2000	1082	20	15	1.13	-0.25146	-0.66857
271	1613	1013	23	15	1.73	-0.41304	-0.69958
272	1426	789	24	15	1.96	0.13598	1.61333
273	612	59	24	15	1.96	6.49047	57.4861
274	596	232	28	15	3.11	-0.13236	-0.90284
275	1468	598	22	15	1.51	3.14118	17.3471
276	1701	1554	23	15	1.73	1.94939	6.88495
277	1448	881	23	15	1.73	6.50942	61.5705
278	775	195	25	15	2.22	-0.16894	-0.84189
279	209	813	25	15	2.22	0.03345	-0.3594
280	1673	550	21	15	1.31	5.68658	48.0974
281	1904	1806	24	15	1.96	-0.19123	-0.70988
282	80	247	29	15	3.46	2.11558	14.9918
283	549	1741	20	15	1.13	-0.11703	-0.76362
284	1314	892	20	15	1.13	1.11332	3.075
285	1900	956	20	15	1.13	-0.17292	-0.59786
286	1612	339	26	15	2.49	0.76426	3.70089
287	1011	1921	26	15	2.49	-0.06447	-0.92798
288	1990	1539	25	15	2.22	-0.07683	-0.63408
289	1449	1474	21	15	1.31	-0.30293	-0.62174
290	984	804	20	15	1.13	-0.18186	-0.73055
291	1917	1927	20	15	1.13	-0.36893	-0.44998
292	1653	1198	23	15	1.73	9.18791	107.148
293	692	177	21	15	1.31	1.08226	4.43375
294	1435	1191	20	15	1.13	-0.23344	-0.69145
295	1161	178	27	15	2.79	0.86448	3.42188
296	1548	1966	26	15	2.49	-0.17403	-0.87099
297	1372	625	25	15	2.22	0.47001	1.25424
298	1841	382	22	15	1.51	-0.16695	-0.72982
299	995	999	21	15	1.31	1.77848	11.036
300	1754	644	22	15	1.51	1.36269	6.19192
301	459	1760	28	15	3.11	-0.05857	-0.93461
302	1738	1203	20	15	1.13	1.05473	3.564
303	1678	1873	26	15	2.49	2.04537	10.554
304	1244	1972	25	15	2.22	-0.32275	-0.70933
305	977	481	24	15	1.96	-0.2665	-0.61028
306	1980	414	27	15	2.79	0.69527	1.36744
307	1845	2021	20	15	1.13	-0.11765	-0.3719
308	1013	513	20	15	1.13	-0.15966	-0.64847
309	1557	1146	23	15	1.73	0.89303	3.21421
310	482	757	20	15	1.13	2.00161	11.3719
311	932	417	22	15	1.51	0.19759	-0.02622
312	1749	1544	20	15	1.13	-0.2742	-0.64459
313	1114	1746	24	15	1.96	2.63796	14.5639
314	1521	1454	29	15	3.46	4.33352	23.7995
315	1899	1741	26	15	2.49	1.3684	6.9283
316	1111	1834	20	15	1.13	2.5214	14.1821
317	1038	627	20	15	1.13	1.67751	6.19817
318	1571	378	23	15	1.73	-0.45951	-0.55581
319	1172	1896	29	15	3.46	0.08481	-0.31736
320	1133	954	26	15	2.49	-0.25705	-0.76016
321	662	1590	20	15	1.13	-0.28696	-0.66225
322	1518	902	28	15	3.11	1.12962	4.17975
323	127	1287	24	15	1.96	2.56919	16.1048
324	382	1432	21	15	1.31	-0.2595	-0.71152
325	284	992	29	15	3.46	2.20008	16.5875
326	184	512	24	15	1.96	2.17398	11.7752
327	651	973	26	15	2.49	4.35113	32.5233
328	1047	831	22	15	1.51	-0.6332	-0.50221
329	1259	491	21	15	1.31	4.11108	24.5992
330	1665	1000	26	15	2.49	-0.33335	-0.69014
331	1135	1331	37	15	7.18	0.57005	1.37171
332	1861	1656	34	15	5.57	-0.01003	-0.58671
333	1448	493	31	15	4.22	0.11457	-0.4528
334	1513	1352	30	15	3.83	0.37562	1.09088
335	547	1648	31	15	4.22	0.59575	2.34283
336	1553	313	35	15	6.08	-0.13971	-0.77303
337	428	372	30	15	3.83	1.22117	5.07333
338	990	738	31	15	4.22	1.47332	6.96354
339	527	1865	31	15	4.22	1.35222	7.20904
340	873	158	30	15	3.83	-0.22112	-0.84875
341	1760	579	39	15	8.41	0.56732	1.59117
342	934	984	36	15	6.62	0.11699	-0.36863
343	333	1401	32	15	4.65	-0.09834	-0.40636
344	1182	1230	30	15	3.83	2.5054	19.5907
345	604	1842	37	15	7.18	2.33852	20.637
346	144	1068	41	15	9.77	0.8645	4.22332
347	1503	818	48	15	15.68	-0.14755	-0.86595
0	1733	807	16	30	0.58	1.22524	4.19203
1	777	1002	10	30	0.14	1.24396	2.89717
2	1240	796	13	30	0.31	0.90527	2.01452
3	502	1729	14	30	0.39	0.44292	1.70458
4	1913	601	10	30	0.14	0.69056	0.84788
5	1654	729	14	30	0.39	1.01822	2.56315
6	1720	1842	12	30	0.25	0.5229	1.03037
7	949	1636	19	30	0.97	-0.10436	-0.84574
8	600	1275	14	30	0.39	-0.07841	-0.69637
9	911	483	10	30	0.14	-0.18368	-0.42141
10	1899	145	18	30	0.83	1.2621	4.16195
11	1685	1123	11	30	0.19	0.91769	1.70264
12	1735	1891	14	30	0.39	-0.12387	-0.68197
13	1265	1171	15	30	0.48	0.72074	2.36668
14	480	1225	18	30	0.83	1.95582	8.78447
15	1967	1374	10	30	0.14	0.03855	-0.03584
16	801	1373	19	30	0.97	1.33645	5.41246
17	206	133	10	30	0.14	2.53611	12.9772
18	1505	153	10	30	0.14	0.2108	-0.53526
19	1057	1449	10	30	0.14	0.83592	1.49918
20	1693	39	12	30	0.25	1.09826	2.30778
21	1259	1567	11	30	0.19	0.00205	-0.74097
22	1209	1805	16	30	0.58	2.33715	9.92268
23	1305	766	15	30	0.48	1.00117	2.692
24	707	951	13	30	0.31	0.06868	-0.52247
25	1854	116	13	30	0.31	0.77554	1.99449
26	1462	1262	12	30	0.25	0.12977	-0.20848
27	1516	1799	11	30	0.19	-0.00281	-0.73455
28	1862	938	11	30	0.19	0.24772	0.05562
29	858	844	11	30	0.19	1.53803	5.11594
30	701	312	11	30	0.19	-0.19439	-0.52059
31	715	895	12	30	0.25	1.56951	5.75866
32	1209	277	10	30	0.14	0.00155	-0.37557
33	1782	1445	19	30	0.97	2.19076	9.84148
34	431	1624	16	30	0.58	2.47982	11.3725
35	517	372	15	30	0.48	0.97017	3.49205
36	1262	1724	14	30	0.39	2.38724	10.427
37	1273	1803	15	30	0.48	-0.13294	-0.83663
38	935	575	15	30	0.48	1.11228	3.20966
39	610	779	13	30	0.31	1.65598	6.18965
40	780	1504	12	30	0.25	1.63393	3.90506
41	598	1361	11	30	0.19	1.73126	5.31807
42	1100	352	12	30	0.25	2.05833	7.35795
43	1343	1671	11	30	0.19	1.81871	6.15765
44	977	1282	19	30	0.97	5.01545	34.07
45	1032	1739	18	30	0.83	1.40666	5.51417
46	767	63	11	30	0.19	-0.23052	-0.5449
47	866	1630	11	30	0.19	1.75559	5.29286
48	950	1574	19	30	0.97	3.93456	21.6938
49	1412	136	14	30	0.39	-0.01834	-0.81118
50	625	1246	10	30	0.14	1.55163	3.67553
51	784	1933	16	30	0.58	1.67394	7.23702
52	1460	364	16	30	0.58	2.24831	10.2784
53	1436	1198	19	30	0.97	1.73252	6.38645
54	250	497	19	30	0.97	2.8433	14.1998
55	539	1194	11	30	0.19	-0.03015	-0.52341
56	1257	929	11	30	0.19	-0.25782	-0.36563
57	1394	767	11	30	0.19	0.01927	-0.27547
58	1394	105	12	30	0.25	0.65719	2.18881
59	925	1877	14	30	0.39	0.75457	2.05474
60	1668	192	14	30	0.39	1.32105	3.80013
61	1138	1187	15	30	0.48	1.43692	4.35203
62	868	722	15	30	0.48	-0.2218	-0.64081
63	900	785	17	30	0.7	0.1325	0.48999
64	751	854	17	30	0.7	-0.04216	-0.84506
65	1948	956	18	30	0.83	0.59129	0.93415
66	1382	1169	10	30	0.14	0.1944	-0.66727
67	904	1264	10	30	0.14	-0.05164	-0.37178
68	1089	305	15	30	0.48	1.61037	5.64175
69	132	785	15	30	0.48	2.72388	11.6801
70	1682	1776	15	30	0.48	2.51995	11.7511
71	1591	1273	14	30	0.39	1.02243	3.08974
72	1119	1028	12	30	0.25	0.74657	1.35457
73	1777	787	13	30	0.31	1.71256	5.28786
74	264	399	18	30	0.83	-0.11593	-0.62686
75	1028	783	17	30	0.7	1.2518	4.70468
76	361	1294	18	30	0.83	2.64706	13.7668
77	1700	242	10	30	0.14	-0.18448	-0.48574
78	1235	1142	10	30	0.14	1.34236	2.98141
79	708	1225	14	30	0.39	0.77762	2.59951
80	1606	1340	15	30	0.48	1.46115	3.79532
81	1900	962	19	30	0.97	-0.18833	-0.39531
82	132	330	19	30	0.97	2.85181	15.3263
83	1623	749	19	30	0.97	1.00872	3.16527
84	1824	192	19	30	0.97	1.51078	6.21594
85	247	1112	16	30	0.58	-0.2324	-0.66713
86	1264	218	12	30	0.25	-0.10745	-0.73799
87	1336	1343	11	30	0.19	0.37048	0.43042
88	1270	572	11	30	0.19	1.42064	4.52606
89	1471	409	11	30	0.19	0.29176	0.4847
90	691	1402	18	30	0.83	3.09818	18.4328
91	1939	256	17	30	0.7	0.86174	2.03377
92	1594	561	13	30	0.31	1.3468	3.5866
93	921	817	14	30	0.39	2.37528	9.75142
94	741	111	14	30	0.39	1.18345	4.52183
95	745	26	14	30	0.39	2.74247	13.4834
96	1368	787	10	30	0.14	0.47626	0.87326
97	1211	508	10	30	0.14	-0.28039	-0.28858
98	1482	262	10	30	0.14	0.66632	1.72443
99	1268	851	10	30	0.14	-0.21	-0.3542
100	743	816	17	30	0.7	1.97892	9.75612
101	782	968	12	30	0.25	6.34638	47.6332
102	1296	1686	11	30	0.19	0.37232	0.10979
103	1869	1318	19	30	0.97	0.72784	1.3933
104	1399	1115	15	30	0.48	-0.06839	-0.82976
105	1477	1208	14	30	0.39	1.64263	5.23619
106	1506	435	17	30	0.7	1.74459	6.6101
107	1535	1095	17	30	0.7	2.04569	9.33958
108	731	688	18	30	0.83	2.24753	9.29521
109	1998	713	19	30	0.97	1.48692	4.31977
110	1134	1148	10	30	0.14	-0.35985	-0.07529
111	1268	121	12	30	0.25	0.89827	1.9105
112	1499	577	11	30	0.19	-0.27557	-0.51973
113	1301	238	11	30	0.19	-0.23829	-0.53873
114	1034	188	11	30	0.19	1.18698	3.08175
115	1334	1539	12	30	0.25	0.51698	0.6244
116	681	895	12	30	0.25	1.21926	3.27536
117	1250	701	13	30	0.31	2.12053	7.17254
118	381	821	13	30	0.31	1.87685	7.17448
119	1685	1256	13	30	0.31	0.08041	-0.70241
120	705	1155	15	30	0.48	2.47556	8.47815
121	1134	1483	16	30	0.58	2.06519	8.56391
122	243	706	18	30	0.83	1.60692	6.77429
123	1445	963	18	30	0.83	6.52267	84.2028
124	825	1124	10	30	0.14	-0.29671	-0.18249
125	1958	1618	10	30	0.14	3.15619	17.5911
126	1394	850	18	30	0.83	0.0149	0.08945
127	80	795	16	30	0.58	3.32612	31.0982
128	833	879	16	30	0.58	0.18645	0.79193
129	679	680	16	30	0.58	0.19272	0.92935
130	686	1452	13	30	0.31	2.92136	13.1235
131	212	1165	15	30	0.48	1.70154	6.68384
132	1674	910	15	30	0.48	1.2675	4.81128
133	1564	659	14	30	0.39	-0.16935	-0.61518
134	1082	1636	11	30	0.19	-0.32143	-0.28889
135	958	1221	11	30	0.19	1.62489	4.96295
136	1273	283	11	30	0.19	1.44465	4.87463
137	751	1884	15	30	0.48	1.57207	5.65953
138	1167	694	15	30	0.48	1.82597	6.10045
139	1365	1588	12	30	0.25	1.30669	4.01782
140	793	1301	18	30	0.83	-0.08992	-0.70709
141	1247	980	17	30	0.7	5.99393	52.6528
142	1365	1732	16	30	0.58	0.61377	1.23165
143	1516	1707	15	30	0.48	1.63879	5.96679
144	1586	847	13	30	0.31	0.58753	1.25116
145	910	848	13	30	0.31	-0.29993	-0.38241
146	1589	706	13	30	0.31	0.51466	0.17219
147	1499	89	13	30	0.31	0.95978	2.33597
148	1737	975	13	30	0.31	-0.01527	-0.28416
149	826	1866	12	30	0.25	1.7091	5.73047
150	933	1816	12	30	0.25	2.01902	7.18942
151	1728	1060	10	30	0.14	1.06212	3.96728
152	1503	204	10	30	0.14	-0.29349	-0.63052
153	743	148	10	30	0.14	0.31579	0.44344
154	1084	83	10	30	0.14	1.17158	3.47613
155	1914	1061	10	30	0.14	0.45403	1.06011
156	926	1353	10	30	0.14	0.14539	0.10471
157	677	1019	16	30	0.58	-0.56363	-0.2132
158	1385	384	16	30	0.58	0.67736	1.47763
159	686	614	16	30	0.58	2.55314	15.1314
160	1297	971	16	30	0.58	0.91592	2.62798
161	571	455	14	30	0.39	-0.08493	-0.72413
162	438	1176	15	30	0.48	3.78974	19.738
163	494	443	15	30	0.48	-0.02984	-0.71928
164	1303	655	13	30	0.31	1.90505	6.28593
165	1799	624	13	30	0.31	-0.10176	-0.23487
166	556	1533	12	30	0.25	2.90536	14.4577
167	662	1596	18	30	0.83	2.61997	12.5159
168	2006	538	16	30	0.58	0.43622	0.17448
169	674	220	16	30	0.58	1.14404	4.36192
170	1704	1035	15	30	0.48	1.33499	4.50954
171	447	623	15	30	0.48	-0.26024	-0.48336
172	1304	331	15	30	0.48	2.19329	8.01163
173	894	650	14	30	0.39	-0.31709	-0.45405
174	1234	1310	15	30	0.48	-0.12763	-0.66042
175	1038	634	19	30	0.97	1.48272	6.31829
176	1484	1286	13	30	0.31	1.27103	3.20478
177	930	1254	13	30	0.31	-0.20923	-0.58442
178	1541	587	13	30	0.31	1.17328	3.30412
179	925	379	18	30	0.83	0.17104	-0.15555
180	609	1037	17	30	0.7	4.19852	49.8274
181	1052	1847	18	30	0.83	2.07197	9.21603
182	797	635	18	30	0.83	1.84666	8.51559
183	373	771	18	30	0.83	3.24997	19.841
184	1981	988	18	30	0.83	1.30374	4.20911
185	1151	1601	17	30	0.7	1.39554	5.26523
186	1117	421	11	30	0.19	-0.15577	-0.75712
187	393	15	19	30	0.97	1.81469	8.8288
188	964	343	19	30	0.97	2.80787	12.3271
189	1698	487	14	30	0.39	0.83424	2.25312
190	1054	1344	15	30	0.48	1.25468	4.30678
191	422	1142	15	30	0.48	-0.18627	-0.73581
192	829	452	18	30	0.83	1.25535	5.95674
193	1337	97	13	30	0.31	1.47054	4.6746
194	1649	283	16	30	0.58	0.76763	2.73317
195	342	1465	16	30	0.58	2.04466	9.15496
196	1933	1671	16	30	0.58	0.50832	2.34616
197	1048	1484	11	30	0.19	1.19986	3.52788
198	1224	339	12	30	0.25	-0.16206	-0.54204
199	1705	998	12	30	0.25	0.33695	0.95005
200	1081	1538	24	30	1.96	0.32979	-0.05615
201	1161	185	27	30	2.79	1.13607	6.74611
202	872	583	21	30	1.31	2.49031	11.3178
203	1065	719	22	30	1.51	1.42452	5.6002
204	805	382	21	30	1.31	1.27338	6.10193
205	1318	558	22	30	1.51	3.05843	19.1696
206	1861	505	28	30	3.11	-0.0839	-0.90562
207	1115	1754	24	30	1.96	2.25038	12.1401
208	1956	654	20	30	1.13	1.1847	3.66767
209	382	468	20	30	1.13	2.54521	12.5563
210	288	1306	22	30	1.51	0.2455	-0.27236
211	1385	321	21	30	1.31	-0.15209	-0.89858
212	1568	1395	25	30	2.22	1.03184	3.48521
213	1557	1153	23	30	1.73	1.29211	4.29485
214	1515	252	20	30	1.13	1.06877	4.14175
215	1752	1121	25	30	2.22	4.43142	35.8046
216	839	656	21	30	1.31	1.11259	3.1449
217	1749	1552	20	30	1.13	-0.18268	-0.68525
218	933	424	22	30	1.51	1.96684	11.5306
219	1991	1547	25	30	2.22	1.43464	5.24091
220	2006	334	25	30	2.22	1.42572	4.52013
221	548	1749	20	30	1.13	4.02153	29.9158
222	1485	1042	22	30	1.51	1.59314	5.36111
223	984	811	20	30	1.13	-0.14574	-0.21041
224	693	185	21	30	1.31	2.33853	12.4507
225	1109	1840	20	30	1.13	2.65372	15.0472
226	806	1252	20	30	1.13	0.2737	0.54025
227	1712	1612	21	30	1.31	-0.15998	-0.73568
228	726	1540	24	30	1.96	3.96693	22.8167
229	261	1905	20	30	1.13	0	-0.86234
230	1448	1481	22	30	1.51	-0.4064	-0.34953
231	1552	1508	22	30	1.51	1.47581	6.05799
232	651	980	26	30	2.49	5.93062	56.8737
233	81	597	22	30	1.51	1.96015	7.47928
234	2007	836	20	30	1.13	-0.1188	-0.83189
235	1426	570	26	30	2.49	-0.2207	-0.90178
236	558	644	22	30	1.51	2.60875	14.7494
237	1181	2008	20	30	1.13	-0.33957	-0.49501
238	1736	1208	20	30	1.13	0.7759	2.53763
239	986	258	26	30	2.49	1.28088	5.65126
240	1593	1193	23	30	1.73	1.15889	5.61353
241	1904	1813	23	30	1.73	1.558	6.34183
242	1667	1333	26	30	2.49	0.57592	1.49896
243	1940	379	25	30	2.22	-0.19812	-0.54145
244	864	1186	23	30	1.73	-0.19862	-0.79063
245	1970	1315	22	30	1.51	1.19634	2.71107
246	2000	1090	20	30	1.13	-0.29571	-0.69641
247	805	103	29	30	3.46	-0.14512	-0.94314
248	1985	1160	25	30	2.22	1.13405	3.01051
249	1245	1979	25	30	2.22	1.74469	8.74774
250	745	1188	24	30	1.96	2.45573	15.5301
251	755	1122	24	30	1.96	2.34881	9.79049
252	1132	961	26	30	2.49	-0.2243	-0.92049
253	482	765	21	30	1.31	-0.15512	-0.97229
254	1827	1032	21	30	1.31	0.77255	1.98601
255	1426	796	24	30	1.96	0.47489	1.84955
256	1653	1205	24	30	1.96	2.27127	13.6459
257	713	1937	26	30	2.49	-0.03986	-1.01042
258	1836	1243	29	30	3.46	0.52574	0.95536
259	1916	765	24	30	1.96	2.01407	9.37403
260	1648	1498	27	30	2.79	0.48453	0.59967
261	746	1666	23	30	1.73	0.92784	1.90426
262	1815	1845	23	30	1.73	2.17673	8.47608
263	62	1663	22	30	1.51	0.50954	0.66144
264	2001	40	21	30	1.31	0.82846	4.3469
265	1804	1097	22	30	1.51	1.23627	4.64743
266	611	66	24	30	1.96	6.26072	54.4529
267	577	306	24	30	1.96	-0.18233	-0.73648
268	210	821	26	30	2.49	3.17065	14.8743
269	1443	1429	21	30	1.31	4.18987	28.4518
270	1547	1973	26	30	2.49	0.15906	-0.3426
271	285	1000	29	30	3.46	-0.0547	-1.03664
272	458	1767	28	30	3.11	-0.13214	-0.88485
273	1118	43	25	30	2.22	0.91828	2.98471
274	775	202	25	30	2.22	1.16374	5.77702
275	1372	633	25	30	2.22	0.40833	1.3944
276	1002	1854	26	30	2.49	1.4664	10.5388
277	896	1062	23	30	1.73	2.49491	11.8715
278	1256	499	22	30	1.51	2.63718	11.5141
279	1123	710	22	30	1.51	-0.30319	-0.61901
280	1080	596	23	30	1.73	1.54819	13.752
281	741	1279	23	30	1.73	2.41897	9.92681
282	1014	520	20	30	1.13	1.60641	8.29352
283	1648	1055	20	30	1.13	1.69121	5.6743
284	545	888	22	30	1.51	1.82063	7.17914
285	211	1999	23	30	1.73	-0.27776	-0.68497
286	1794	1187	24	30	1.96	0.40897	0.64832
287	1810	347	26	30	2.49	1.86105	8.86413
288	1521	1462	29	30	3.46	4.62617	26.6315
289	1918	1934	20	30	1.13	-0.38403	-0.60737
290	1313	899	20	30	1.13	2.78191	15.3626
291	333	744	22	30	1.51	1.53119	7.16596
292	1052	1960	20	30	1.13	-0.23369	-0.68181
293	854	414	22	30	1.51	0.82746	2.28152
294	1058	1129	24	30	1.96	-0.11144	-1.01337
295	80	256	29	30	3.46	1.39118	7.37283
296	1673	559	20	30	1.13	3.7531	18.7207
297	581	855	20	30	1.13	1.97039	8.00827
298	1665	1007	26	30	2.49	-0.02865	-0.45847
299	596	239	28	30	3.11	0.46258	1.78288
300	127	1294	23	30	1.73	2.49265	15.1515
301	366	369	27	30	2.79	-0.29866	-0.7524
302	1981	422	26	30	2.49	0.7946	1.93154
303	990	1742	21	30	1.31	0.2506	0.94526
304	1213	912	21	30	1.31	-0.31386	-0.82796
305	1892	405	23	30	1.73	-0.12962	-0.73813
306	1700	1562	23	30	1.73	1.67834	5.51843
307	1363	937	28	30	3.11	3.47695	16.3813
308	1012	1929	26	30	2.49	-0.04631	-1.01512
309	1613	1019	23	30	1.73	1.58856	8.57625
310	246	1648	23	30	1.73	2.64955	14.7458
311	1840	389	22	30	1.51	1.17397	5.37036
312	840	1047	28	30	3.11	1.78748	12.4302
313	2013	1766	20	30	1.13	-0.09691	-0.84842
314	1449	887	22	30	1.51	5.4643	64.0452
315	1469	605	21	30	1.31	3.15169	16.7284
316	383	1439	21	30	1.31	-0.28387	-0.73627
317	1163	1962	21	30	1.31	-0.27819	-0.58476
318	1898	1749	27	30	2.79	1.62791	6.67188
319	495	1664	20	30	1.13	2.40737	12.7276
320	426	435	20	30	1.13	0.0169	-0.42665
321	505	1950	22	30	1.51	2.03344	9.88539
322	1518	910	28	30	3.11	1.06725	3.73476
323	1570	386	24	30	1.96	-0.44483	-0.33071
324	1677	1880	26	30	2.49	5.71302	60.1909
325	1775	1272	22	30	1.51	0.66843	1.75939
326	406	989	22	30	1.51	1.68141	7.5986
327	938	267	20	30	1.13	1.41511	4.36123
328	1613	346	25	30	2.22	0.92426	3.77408
329	976	488	24	30	1.96	-0.21919	-0.85277
330	185	521	25	30	2.22	2.11811	8.14642
331	991	745	31	30	4.22	2.43023	14.9295
332	876	165	30	30	3.83	-0.1621	-0.92535
333	1448	500	31	30	4.22	1.36541	6.03355
334	1135	1338	37	30	7.18	0.44689	0.61948
335	1512	1359	30	30	3.83	-0.14532	-1.00187
336	1835	1973	35	30	6.08	0.40498	0.82433
337	1173	1903	30	30	3.83	0.04509	-0.32504
338	528	1871	30	30	3.83	1.61736	8.41645
339	1552	320	35	30	6.08	0.1579	0.33616
340	380	1925	30	30	3.83	0.15125	-0.54717
341	1860	1662	33	30	5.1	0.70111	1.3144
342	933	992	35	30	6.08	0.08253	-0.36812
343	548	1654	31	30	4.22	2.00495	13.5471
344	332	1409	32	30	4.65	0.41867	0.62878
345	603	1849	38	30	7.78	0.90625	4.46125
346	1180	1236	30	30	3.83	2.57001	19.6112
0	1249	713	13	60	0.31	1.79404	4.96877
1	1399	1127	15	60	0.48	1.20721	4.01241
2	1504	166	10	60	0.14	-0.01033	-0.61127
3	1333	1552	12	60	0.25	0.72944	0.69697
4	1240	809	13	60	0.31	0.68897	1.10032
5	709	1239	14	60	0.39	0.61782	1.77212
6	480	1238	18	60	0.83	1.92579	8.26537
7	751	1896	15	60	0.48	1.28161	4.63082
8	976	1295	19	60	0.97	4.41589	27.6277
9	1506	447	17	60	0.7	1.3737	4.69443
10	493	1277	10	60	0.14	1.34619	2.72113
11	1344	1191	10	60	0.14	0.7106	0.89131
12	1304	778	15	60	0.48	0.80369	2.02777
13	1272	1816	15	60	0.48	0.98765	3.36515
14	833	891	16	60	0.58	1.3065	3.92842
15	1681	1788	15	60	0.48	1.97654	7.47173
16	686	627	16	60	0.58	-0.05111	-0.85379
17	361	1306	18	60	0.83	2.41909	13.3177
18	680	907	12	60	0.25	1.09889	3.0071
19	923	730	11	60	0.19	0.00885	-0.6149
20	1683	1135	11	60	0.19	0.70807	1.3182
21	949	1648	19	60	0.97	0.01407	-0.26782
22	685	1464	13	60	0.31	2.72819	12.1474
23	934	588	15	60	0.48	0.97922	2.63222
24	1209	1818	16	60	0.58	1.87519	6.49594
25	1116	433	10	60	0.14	-0.28791	-0.35672
26	1382	1181	10	60	0.14	0.75756	1.31922
27	1268	133	12	60	0.25	1.00779	3.12561
28	1482	1677	11	60	0.19	0.58226	0.57133
29	1668	204	14	60	0.39	1.11974	2.73618
30	1247	992	17	60	0.7	1.97939	8.50134
31	662	1608	19	60	0.97	2.19724	9.97278
32	877	469	10	60	0.14	-0.46445	-0.2957
33	925	1365	10	60	0.14	0.19362	0.10316
34	517	384	15	60	0.48	0.83037	3.00031
35	1535	1107	17	60	0.7	1.59301	6.15289
36	599	1287	14	60	0.39	1.16375	3.49197
37	930	1266	13	60	0.31	0.87434	2.13742
38	590	966	13	60	0.31	1.41774	4.40055
39	701	324	11	60	0.19	-0.04649	-0.61048
40	1823	205	19	60	0.97	1.10702	3.05998
41	80	807	17	60	0.7	-0.12144	-0.73857
42	900	798	17	60	0.7	1.04792	3.0717
43	421	1155	16	60	0.58	1.03724	3.20291
44	200	354	15	60	0.48	2.01184	7.60004
45	1336	108	13	60	0.31	1.41422	4.0069
46	707	963	13	60	0.31	-0.17614	-0.4798
47	1425	1651	12	60	0.25	0.54534	1.09965
48	1048	1497	11	60	0.19	1.21778	3.08783
49	958	1233	11	60	0.19	1.2765	3.06709
50	777	1015	10	60	0.14	0.98761	2.12013
51	1234	1153	10	60	0.14	0.83066	1.27451
52	341	86	17	60	0.7	1.97353	8.71978
53	1898	158	18	60	0.83	0.96943	2.06431
54	1037	1418	16	60	0.58	1.13313	3.52674
55	950	1586	19	60	0.97	3.47386	17.5544
56	1737	989	12	60	0.25	1.05346	2.69789
57	1499	590	10	60	0.14	0.13162	-0.25726
58	246	1124	16	60	0.58	1.06357	3.43765
59	133	343	19	60	0.97	2.61331	14.2223
60	800	1385	19	60	0.97	1.23951	4.59277
61	679	691	15	60	0.48	0.63634	1.88526
62	1900	1574	10	60	0.14	0.1809	-0.37402
63	1615	1158	10	60	0.14	-0.16536	-0.41413
64	1503	217	10	60	0.14	0.20479	-0.16362
65	1445	976	18	60	0.83	3.14132	16.7899
66	1587	860	13	60	0.31	0.16981	0.11837
67	1684	1268	13	60	0.31	0.5201	0.64914
68	531	1402	11	60	0.19	1.84342	5.78446
69	1269	585	11	60	0.19	0.66297	1.23785
70	621	1463	12	60	0.25	0.84568	1.37565
71	1720	1855	12	60	0.25	0.39756	0.49607
72	740	124	14	60	0.39	1.07876	3.95034
73	657	525	10	60	0.14	0.91017	1.43373
74	716	782	10	60	0.14	1.2133	2.89448
75	1368	800	10	60	0.14	0.43952	0.5062
76	1099	365	13	60	0.31	1.34385	3.76306
77	742	829	17	60	0.7	1.6888	7.42587
78	116	527	18	60	0.83	2.08409	8.87835
79	1734	1903	14	60	0.39	0.55244	0.48478
80	1411	148	14	60	0.39	0.40732	0.52238
81	1865	700	14	60	0.39	0.36295	-0.02007
82	146	1497	15	60	0.48	1.32346	4.22061
83	369	971	15	60	0.48	0.97017	3.13519
84	1593	605	11	60	0.19	0.36844	0.08819
85	951	1734	12	60	0.25	-0.09706	-0.40779
86	1480	943	12	60	0.25	-0.39547	-0.27185
87	1335	1356	11	60	0.19	0.30863	-0.08745
88	381	833	13	60	0.31	1.72643	5.82258
89	691	1414	18	60	0.83	2.6821	15.612
90	590	593	10	60	0.14	0.79212	1.65282
91	624	1259	10	60	0.14	1.32857	2.81399
92	212	1177	15	60	0.48	1.75978	6.66388
93	250	510	19	60	0.97	2.78472	13.9178
94	1808	137	12	60	0.25	0.44499	0.11343
95	1300	250	11	60	0.19	0.44891	0.83853
96	1156	446	11	60	0.19	-0.08087	-0.78858
97	1443	1021	11	60	0.19	0.55702	1.33765
98	1296	1698	11	60	0.19	1.47147	4.69992
99	1223	351	12	60	0.25	0.77328	2.45883
100	1365	1601	13	60	0.31	0.77062	1.64477
101	1816	1392	13	60	0.31	0.73127	1.52105
102	1484	1298	13	60	0.31	0.93793	1.99167
103	1263	231	13	60	0.31	-0.09521	-0.81804
104	1436	1211	19	60	0.97	1.35806	3.90712
105	269	148	15	60	0.48	3.64254	19.6575
106	867	734	15	60	0.48	1.62113	6.012
107	132	798	15	60	0.48	2.70933	11.9237
108	193	917	15	60	0.48	1.96631	5.61961
109	910	1945	14	60	0.39	2.58673	10.4266
110	1701	1091	14	60	0.39	0.67182	1.2109
111	1912	614	10	60	0.14	0.46528	0.45053
112	2027	1517	10	60	0.14	1.20601	3.18858
113	858	856	11	60	0.19	0.11059	-0.17817
114	1045	576	11	60	0.19	1.21257	3.07932
115	767	76	11	60	0.19	0.71544	1.58671
116	604	1704	11	60	0.19	1.14104	3.43828
117	392	29	19	60	0.97	1.67701	7.80396
118	1541	601	13	60	0.31	0.85203	2.53077
119	610	791	13	60	0.31	1.28575	4.35428
120	909	860	13	60	0.31	0.00968	-0.57764
121	282	1070	15	60	0.48	3.26377	16.8489
122	1697	499	14	60	0.39	0.59402	1.20911
123	1460	376	16	60	0.58	1.58841	5.54984
124	564	1244	18	60	0.83	1.51808	6.00125
125	1534	1203	17	60	0.7	0.99079	3.26119
126	1035	1061	10	60	0.14	-0.3522	-0.40604
127	911	495	10	60	0.14	-0.02453	-0.50858
128	1272	295	11	60	0.19	0.97332	1.92321
129	1913	288	11	60	0.19	0.32982	-0.20226
130	1471	422	11	60	0.19	0.56558	0.4058
131	1914	1073	11	60	0.19	0.30924	-0.2163
132	1516	1812	11	60	0.19	2.03235	6.91354
133	1777	800	13	60	0.31	1.07746	1.95003
134	1862	1030	13	60	0.31	0.46566	0.63485
135	446	635	15	60	0.48	2.49733	10.4464
136	1265	1183	15	60	0.48	0.59988	1.52866
137	566	1711	15	60	0.48	1.30246	5.60876
138	1606	1353	15	60	0.48	1.39906	3.74125
139	468	96	14	60	0.39	1.17738	3.68919
140	1653	742	14	60	0.39	0.64352	0.88704
141	924	1889	14	60	0.39	0.78504	2.4064
142	396	1800	16	60	0.58	-0.20691	-0.57865
143	1939	268	17	60	0.7	0.42981	0.32116
144	32	536	17	60	0.7	2.24722	10.4849
145	1674	1992	18	60	0.83	1.62615	4.72441
146	1393	863	18	60	0.83	1.16865	2.65936
147	1900	974	19	60	0.97	0.46131	0.96824
148	1036	646	19	60	0.97	1.09923	3.96542
149	963	356	19	60	0.97	2.39901	9.13775
150	264	412	19	60	0.97	-0.2027	-0.73645
151	1915	468	19	60	0.97	2.15145	10.4966
152	792	1313	19	60	0.97	1.19143	4.39894
153	1918	815	10	60	0.14	0.88628	1.47576
154	608	1049	17	60	0.7	-0.16826	-0.50775
155	1801	817	10	60	0.14	0.57517	0.749
156	1414	1005	10	60	0.14	1.01515	2.04201
157	865	1643	10	60	0.14	1.84087	5.33891
158	1032	1751	18	60	0.83	1.12457	3.60115
159	1136	2022	16	60	0.58	1.19634	4.12585
160	1733	819	16	60	0.58	-0.12914	-0.80082
161	391	1052	16	60	0.58	2.26975	10.064
162	1234	1272	13	60	0.31	1.18049	3.98334
163	181	1420	13	60	0.31	0.94146	2.72477
164	705	1168	15	60	0.48	2.34157	7.60778
165	1261	1737	14	60	0.39	2.14823	9.45627
166	851	1506	12	60	0.25	1.13308	2.57546
167	1499	101	12	60	0.25	0.86499	2.21621
168	2007	1598	14	60	0.39	0.38734	0.89862
169	598	1374	11	60	0.19	1.30344	3.25591
170	494	457	15	60	0.48	1.1876	3.33398
171	1135	1495	15	60	0.48	1.44347	4.87777
172	784	601	15	60	0.48	2.20513	9.07506
173	1564	672	14	60	0.39	1.45628	3.80847
174	1590	1286	14	60	0.39	0.51137	0.947
175	1137	1199	14	60	0.39	1.28299	3.48455
176	1055	539	15	60	0.48	0.51687	1.36829
177	1053	1356	15	60	0.48	1.14307	3.31583
178	1773	1334	12	60	0.25	0.48555	0.57658
179	723	734	12	60	0.25	1.57626	5.66573
180	1617	1126	11	60	0.19	0.53095	0.64913
181	1209	290	10	60	0.14	1.16252	2.76389
182	1034	200	10	60	0.14	1.32199	3.99065
183	1629	613	10	60	0.14	0.97879	2.94254
184	1344	1684	10	60	0.14	1.32127	3.8945
185	1482	58	10	60	0.14	0.90603	1.87007
186	1861	951	10	60	0.14	0.32691	0.03529
187	797	825	16	60	0.58	2.01645	8.27218
188	1365	1744	16	60	0.58	0.60569	1.12919
189	1089	318	15	60	0.48	1.23346	3.66242
190	1703	1047	15	60	0.48	1.10974	3.00941
191	550	1824	13	60	0.31	0.72707	2.14734
192	1997	726	19	60	0.97	1.10289	2.12608
193	1461	1275	12	60	0.25	0.84978	1.50008
194	1693	50	11	60	0.19	0.52812	1.1584
195	1654	119	11	60	0.19	0.35509	-0.10939
196	1257	942	11	60	0.19	-0.17402	-0.60729
197	750	866	17	60	0.7	1.6944	6.4604
198	730	701	18	60	0.83	2.17168	8.51911
199	796	647	17	60	0.7	1.73603	7.77107
200	871	595	21	60	1.31	2.1594	8.8374
201	80	610	22	60	1.51	1.92825	7.05299
202	726	1553	24	60	1.96	3.54871	18.2393
203	1213	924	21	60	1.31	3.57477	38.7268
204	2000	1102	20	60	1.13	0.49263	0.55888
205	1956	665	20	60	1.13	0.83103	1.63318
206	1052	1973	20	60	1.13	1.24819	5.52543
207	712	1949	26	60	2.49	0.05393	-0.94563
208	1384	334	21	60	1.31	-0.11854	-0.89992
209	1114	1766	24	60	1.96	4.51571	30.3891
210	1567	1408	25	60	2.22	0.93237	2.60697
211	932	436	22	60	1.51	1.8324	9.5059
212	983	824	20	60	1.13	3.29221	20.4341
213	382	481	20	60	1.13	2.25868	10.002
214	1652	1217	24	60	1.96	4.24375	28.5948
215	1117	55	24	60	1.96	1.91932	7.10102
216	1969	1328	22	60	1.51	1.02134	1.69499
217	458	1780	28	60	3.11	4.85749	45.5818
218	1861	517	28	60	3.11	-0.10345	-0.84238
219	558	656	22	60	1.51	2.34977	12.3942
220	805	1264	20	60	1.13	3.6055	18.4446
221	2001	53	21	60	1.31	0.72932	1.11419
222	1080	1550	24	60	1.96	1.61775	6.49828
223	1826	1045	20	60	1.13	0.69665	1.3617
224	1592	1206	23	60	1.73	0.9842	3.7945
225	548	1762	20	60	1.13	2.0788	7.80152
226	1161	198	27	60	2.79	1.0021	3.52707
227	1546	1985	26	60	2.49	1.1967	3.58168
228	1677	1891	26	60	2.49	0.0685	0.54959
229	1836	1256	29	60	3.46	1.10982	2.03511
230	1736	1219	20	60	1.13	0.95931	2.65449
231	1915	777	23	60	1.73	1.58558	5.65215
232	261	1918	20	60	1.13	2.50355	11.94
233	407	1002	22	60	1.51	1.90141	8.56855
234	246	1661	23	60	1.73	2.82344	16.088
235	853	428	22	60	1.51	1.68501	5.63917
236	755	1134	24	60	1.96	2.11961	8.13019
237	2006	346	25	60	2.22	0.97737	2.10592
238	774	215	25	60	2.22	1.08981	4.89687
239	692	197	21	60	1.31	2.19479	11.5474
240	1803	1109	21	60	1.31	0.97441	2.32597
241	745	1201	24	60	1.96	2.12823	12.1814
242	1123	723	23	60	1.73	2.14776	12.0839
243	838	669	21	60	1.31	0.92582	2.34782
244	62	1674	22	60	1.51	0.41311	0.60124
245	1109	1853	20	60	1.13	2.37192	13.1962
246	1667	1346	26	60	2.49	0.63949	1.13154
247	1751	1133	25	60	2.22	2.43964	9.35274
248	1984	1172	25	60	2.22	0.87843	1.51999
249	1317	571	22	60	1.51	2.38707	11.9253
250	426	447	21	60	1.31	2.94098	16.4484
251	2007	850	21	60	1.31	0.43624	0.35035
252	1898	1761	26	60	2.49	1.56337	5.6736
253	284	1013	29	60	3.46	2.37398	15.4132
254	380	1937	29	60	3.46	0.30878	-0.25055
255	1891	418	23	60	1.73	0.01469	-0.50926
256	863	1198	23	60	1.73	-0.09286	-0.90778
257	1447	1493	21	60	1.31	0.27424	0.09226
258	1064	731	22	60	1.51	0.93055	2.89241
259	1485	1053	22	60	1.51	1.26916	3.18827
260	986	270	26	60	2.49	0.99664	3.7416
261	2012	1779	20	60	1.13	1.11648	2.35067
262	839	1060	28	60	3.11	1.42627	8.72949
263	610	78	24	60	1.96	5.81562	48.1208
264	113	1834	21	60	1.31	3.17484	17.2465
265	1990	1559	25	60	2.22	1.31182	3.16015
266	1793	1200	24	60	1.96	-0.15602	-0.91394
267	1713	1625	20	60	1.13	-0.38558	-0.56325
268	1647	1511	27	60	2.79	1.43457	3.77618
269	868	1363	26	60	2.49	1.73876	5.17897
270	804	395	21	60	1.31	1.26413	5.53571
271	1441	1441	20	60	1.13	-0.38168	-0.57723
272	1012	1941	26	60	2.49	1.80799	7.75766
273	804	115	29	60	3.46	1.43556	7.17809
274	333	757	22	60	1.51	1.59471	7.23129
275	184	534	25	60	2.22	2.1279	7.92108
276	1372	645	25	60	2.22	0.379	0.50142
277	79	269	29	60	3.46	2.14844	11.8269
278	1904	1825	23	60	1.73	1.2082	3.60805
279	1514	265	20	60	1.13	0.99469	3.09174
280	581	868	20	60	1.13	2.07823	8.90887
281	366	382	27	60	2.79	-0.23503	-0.88033
282	1939	392	25	60	2.22	1.2726	3.48927
283	746	1679	22	60	1.51	0.92103	2.4396
284	1551	1520	22	60	1.51	1.37146	4.44104
285	1163	1975	21	60	1.31	1.59158	6.6896
286	741	1291	23	60	1.73	2.24632	8.41601
287	1057	1141	24	60	1.96	0.0104	0.02189
288	1425	808	24	60	1.96	0.28897	0.77721
289	1002	1866	26	60	2.49	-0.19898	-0.78988
290	209	834	26	60	2.49	3.08965	14.2786
291	990	1754	20	60	1.13	0.82323	3.10099
292	1749	1564	20	60	1.13	4.06708	28.8232
293	1244	1992	25	60	2.22	1.5829	7.30279
294	1425	583	26	60	2.49	-0.12471	-0.95005
295	1256	512	22	60	1.51	2.21273	8.00763
296	596	252	27	60	2.79	1.95381	9.24793
297	1080	608	23	60	1.73	0.06856	-0.65466
298	1809	360	26	60	2.49	1.34212	4.48521
299	1361	951	29	60	3.46	4.27287	22.7791
300	1468	618	22	60	1.51	2.31333	9.89964
301	482	777	21	60	1.31	-0.01844	-0.82998
302	505	1962	22	60	1.51	2.06377	10.2002
303	895	1075	23	60	1.73	2.15706	9.29436
304	1917	1948	20	60	1.13	5.76156	60.2548
305	558	1147	20	60	1.13	2.85617	12.9384
306	211	2012	23	60	1.73	-0.23277	-0.54491
307	1673	571	20	60	1.13	3.12069	13.3049
308	994	1018	21	60	1.31	1.44714	7.18885
309	288	1319	22	60	1.51	0.26828	0.16386
310	1556	1165	22	60	1.51	1.14128	3.35459
311	545	899	22	60	1.51	1.82131	7.1054
312	1612	1032	23	60	1.73	0.98902	4.01762
313	1520	1475	29	60	3.46	4.2448	22.6591
314	1815	1858	24	60	1.96	1.68135	4.78266
315	1448	901	23	60	1.73	0.31833	0.8298
316	1980	434	26	60	2.49	0.84939	1.57421
317	975	500	24	60	1.96	1.84739	8.77502
318	127	1305	23	60	1.73	2.51786	14.8855
319	1774	1284	21	60	1.31	0.98341	2.11497
320	651	993	26	60	2.49	4.11497	28.0137
321	1131	972	25	60	2.22	-0.37809	-0.7604
322	1300	1996	24	60	1.96	2.72234	14.3681
323	1014	533	20	60	1.13	1.49563	7.08092
324	1612	360	26	60	2.49	0.66093	2.20816
325	1701	1574	23	60	1.73	1.63934	4.82555
326	1840	402	22	60	1.51	1.01126	3.08523
327	938	279	20	60	1.13	1.23387	2.9258
328	494	1676	20	60	1.13	2.31596	12.4613
329	1181	2020	20	60	1.13	2.36033	12.1113
330	1440	1938	25	60	2.22	0.94093	2.87759
331	1570	399	23	60	1.73	-0.11768	-0.27588
332	576	318	24	60	1.96	1.99808	7.33505
333	1648	1068	20	60	1.13	1.20096	3.1268
334	126	1385	20	60	1.13	4.78568	32.7312
335	876	178	29	60	3.46	-0.14405	-0.97211
336	1518	923	28	60	3.11	0.75124	2.32462
337	1135	1350	37	60	7.18	0.43178	0.4366
338	1512	1371	30	60	3.83	-0.21125	-0.66344
339	1861	1675	34	60	5.57	-0.01216	0.03007
340	1173	1916	30	60	3.83	0.07456	-0.38141
341	1835	1986	35	60	6.08	0.30045	0.18121
342	1552	333	36	60	6.62	0.89532	2.66995
343	427	393	31	60	4.22	1.60328	4.82318
344	990	758	31	60	4.22	1.98211	10.0895
345	934	1004	36	60	6.62	0.80897	2.34951
346	1448	512	31	60	4.22	1.05992	3.51375
347	526	1883	31	60	4.22	1.86776	9.05738
348	603	1860	38	60	7.78	1.10662	5.01507
349	1181	1249	31	60	4.22	1.89358	11.5097
350	549	1666	30	60	3.83	1.90336	13.073
351	331	1422	32	60	4.65	0.34983	0.1813
352	1393	1981	34	60	5.57	-0.09823	-0.93513
353	143	1087	41	60	9.77	0.7729	3.32567
0	1680	1791	15	180	0.48	2.66357	12.6516
1	478	1241	18	180	0.83	1.90071	8.02651
2	1333	1359	11	180	0.19	0.89101	1.84396
3	1245	995	17	180	0.7	2.88314	15.1449
4	1300	670	12	180	0.25	2.08371	7.36048
5	1434	1214	19	180	0.97	2.31801	10.61
6	1646	299	15	180	0.48	1.60481	6.67063
7	1585	864	13	180	0.31	0.40965	1.10586
8	1153	449	10	180	0.14	1.01627	2.1351
9	947	1652	19	180	0.97	3.22392	15.4526
10	1363	1747	15	180	0.48	1.21355	3.56893
11	1207	1821	16	180	0.58	2.45425	10.2046
12	1682	1138	11	180	0.19	1.52753	5.00047
13	1735	992	12	180	0.25	2.10783	8.28318
14	831	895	16	180	0.58	1.8774	7.49837
15	1424	1654	12	180	0.25	1.08956	2.6308
16	1262	234	12	180	0.25	1.3653	4.99913
17	689	1417	17	180	0.7	3.42086	20.2137
18	707	1242	14	180	0.39	1.00936	3.1291
19	1270	298	11	180	0.19	1.37046	4.13092
20	1504	450	17	180	0.7	2.2558	10.0928
21	1681	1272	13	180	0.31	1.22542	3.10444
22	679	910	11	180	0.19	1.6009	4.38869
23	740	833	17	180	0.7	2.2119	10.4639
24	1397	1130	15	180	0.48	2.21132	10.0034
25	390	32	19	180	0.97	1.83944	8.19172
26	1896	161	18	180	0.83	2.03247	9.50229
27	1807	140	12	180	0.25	0.93805	1.95967
28	1107	1857	19	180	0.97	3.12445	17.7486
29	781	604	14	180	0.39	0.12791	-0.51655
30	569	471	14	180	0.39	1.46751	4.98093
31	1392	866	18	180	0.83	1.82084	6.43891
32	1814	1395	13	180	0.31	1.5782	5.82644
33	1774	802	13	180	0.31	2.02851	6.34497
34	1863	704	13	180	0.31	1.27187	3.6283
35	1229	652	16	180	0.58	2.12152	9.67933
36	1132	1498	16	180	0.58	2.25023	10.0805
37	1413	1010	11	180	0.19	1.02348	2.61366
38	949	1737	11	180	0.19	0.97206	2.47591
39	244	1128	15	180	0.48	1.44434	5.2623
40	933	591	15	180	0.48	1.63723	6.14048
41	1259	1740	14	180	0.39	2.48716	11.3049
42	240	722	18	180	0.83	1.70628	7.03413
43	1672	1995	18	180	0.83	2.17728	7.90171
44	1207	293	10	180	0.14	1.46602	3.71769
45	607	796	13	180	0.31	1.95343	6.83356
46	1539	604	13	180	0.31	1.41024	4.89552
47	549	279	13	180	0.31	0.52244	1.58804
48	1035	1421	15	180	0.48	2.10339	9.91756
49	1302	781	15	180	0.48	1.61808	6.3752
50	1163	709	14	180	0.39	1.96666	7.3126
51	488	1124	14	180	0.39	1.25448	3.99757
52	705	966	12	180	0.25	2.35043	7.90739
53	1996	728	19	180	0.97	1.85282	6.94371
54	1705	703	13	180	0.31	1.66954	6.31091
55	728	704	18	180	0.83	2.48821	11.2301
56	1859	954	10	180	0.14	0.63959	0.94926
57	1366	803	10	180	0.14	1.40065	4.11129
58	909	498	10	180	0.14	1.23913	2.22182
59	1469	426	10	180	0.14	1.08633	2.72901
60	782	1949	15	180	0.48	1.95024	7.99007
61	1561	675	14	180	0.39	2.27181	8.26185
62	1033	650	19	180	0.97	2.37948	9.80857
63	389	1055	16	180	0.58	2.31083	10.0896
64	464	816	12	180	0.25	0.9557	2.49908
65	683	1468	12	180	0.25	2.96627	12.3705
66	1533	1110	17	180	0.7	2.54168	13.148
67	1945	971	18	180	0.83	1.32863	3.8841
68	1247	713	13	180	0.31	2.08818	6.45726
69	1238	812	13	180	0.31	1.39443	4.51822
70	948	1590	19	180	0.97	3.84362	20.888
71	1513	267	19	180	0.97	1.63067	7.8238
72	515	387	15	180	0.48	0.97994	3.43315
73	738	127	14	180	0.39	1.10725	4.13585
74	924	1368	10	180	0.14	0.73354	1.00498
75	1627	616	10	180	0.14	0.77623	2.4468
76	1496	593	11	180	0.19	0.67756	1.9535
77	1221	355	12	180	0.25	-0.13035	-0.40077
78	1697	653	11	180	0.19	1.02777	3.71136
79	856	860	11	180	0.19	0.04232	-0.58016
80	1780	1460	19	180	0.97	2.71413	14.8373
81	1898	978	19	180	0.97	1.39873	5.55487
82	1696	502	13	180	0.31	1.63913	6.20388
83	367	974	15	180	0.48	1.22042	4.42357
84	129	802	15	180	0.48	2.47853	10.1238
85	866	737	15	180	0.48	2.00161	7.99093
86	684	631	15	180	0.48	2.77035	12.6256
87	2004	554	15	180	0.48	1.06434	2.79803
88	365	539	15	180	0.48	1.55972	6.25384
89	2005	1601	14	180	0.39	0.88976	2.8133
90	1262	1187	15	180	0.48	1.48984	5.49732
91	794	651	17	180	0.7	2.08925	9.83108
92	1148	1616	17	180	0.7	2.17442	10.8086
93	1591	609	10	180	0.14	1.18924	3.05555
94	1913	1076	10	180	0.14	1.03731	2.29604
95	1045	1499	10	180	0.14	1.31279	3.58994
96	1265	135	11	180	0.19	1.76063	6.00939
97	1605	1356	16	180	0.58	1.69579	5.42225
98	659	1612	18	180	0.83	2.4903	11.1892
99	1444	980	18	180	0.83	4.15232	26.7448
100	1978	1003	17	180	0.7	2.12183	9.61204
101	935	282	19	180	0.97	1.79568	6.28307
102	961	359	19	180	0.97	2.86162	12.6373
103	1300	23	19	180	0.97	4.28722	25.9882
104	341	90	17	180	0.7	1.82298	7.35073
105	131	346	18	180	0.83	2.67087	12.9874
106	827	467	18	180	0.83	1.69261	8.43292
107	1342	1194	10	180	0.14	1.2124	2.27223
108	1500	220	10	180	0.14	0.64331	1.17074
109	1730	822	16	180	0.58	1.63088	6.80161
110	1333	111	13	180	0.31	2.15957	7.7505
111	1699	1095	14	180	0.39	1.4215	5.37969
112	721	738	12	180	0.25	1.70395	5.52757
113	930	1832	12	180	0.25	1.94057	6.25422
114	1043	580	11	180	0.19	2.02335	6.68066
115	1514	1723	15	180	0.48	1.68408	6.04155
116	1053	542	15	180	0.48	0.92254	2.85778
117	472	961	14	180	0.39	2.12609	6.58033
118	672	236	15	180	0.48	1.44515	4.84803
119	1457	379	15	180	0.48	2.96735	15.3003
120	1475	1224	14	180	0.39	2.1905	8.96108
121	1483	1301	13	180	0.31	1.5014	5.15339
122	589	970	13	180	0.31	1.45572	4.16441
123	1098	368	13	180	0.31	1.86247	6.62198
124	621	1465	12	180	0.25	1.07975	2.05055
125	1851	132	12	180	0.25	1.7669	6.67897
126	898	801	17	180	0.7	1.83946	7.85092
127	1937	272	16	180	0.58	1.59087	6.62985
128	1187	117	15	180	0.48	3.3128	16.8649
129	1136	1203	15	180	0.48	1.43087	4.36992
130	975	1298	19	180	0.97	4.85573	31.5382
131	1615	1128	11	180	0.19	0.87035	2.12476
132	563	1246	17	180	0.7	2.29428	10.5161
133	1217	95	18	180	0.83	2.08605	7.75665
134	114	532	18	180	0.83	2.38915	10.1186
135	1032	1064	10	180	0.14	1.37164	3.70798
136	1382	400	16	180	0.58	1.32821	5.10718
137	1973	789	10	180	0.14	0.81316	1.89996
138	1935	1016	16	180	0.58	2.70728	11.7766
139	1719	1320	10	180	0.14	1.28578	3.77021
140	192	920	14	180	0.39	1.70496	4.20366
141	1652	745	14	180	0.39	1.3209	4.00739
142	492	459	14	180	0.39	1.6468	5.27554
143	370	786	18	180	0.83	2.76433	14.6422
144	790	1317	18	180	0.83	1.71127	6.99099
145	1093	1461	18	180	0.83	2.12121	9.58995
146	1050	1862	18	180	0.83	2.2587	10.3119
147	923	394	18	180	0.83	2.90126	11.739
148	608	1050	17	180	0.7	3.29982	17.7163
149	1344	432	16	180	0.58	2.92547	15.6694
150	1930	1687	16	180	0.58	3.17097	16.79
151	379	835	12	180	0.25	2.24647	8.48641
152	1255	945	11	180	0.19	1.10103	3.0337
153	699	328	11	180	0.19	0.67726	2.73331
154	1459	1277	11	180	0.19	1.56307	4.75257
155	1913	472	19	180	0.97	3.58779	24.7218
156	248	513	19	180	0.97	2.79615	13.5862
157	280	1073	15	180	0.48	3.20954	15.6036
158	1186	14	14	180	0.39	1.91625	7.14841
159	923	1892	14	180	0.39	1.38536	4.49618
160	1205	199	10	180	0.14	0.905	2.0669
161	607	892	10	180	0.14	1.74198	5.31076
162	874	472	10	180	0.14	1.49003	5.3586
163	799	1388	18	180	0.83	2.23106	10.3046
164	1011	1156	18	180	0.83	2.93923	14.2509
165	358	1309	17	180	0.7	2.46402	11.2406
166	1589	1289	13	180	0.31	1.65701	6.66416
167	959	1963	13	180	0.31	1.87877	6.76928
168	1294	986	16	180	0.58	1.37315	4.51422
169	2010	1782	19	180	0.97	2.01303	7.52158
170	1821	208	19	180	0.97	2.08864	9.94778
171	1771	1337	12	180	0.25	1.15926	3.95865
172	586	1118	12	180	0.25	-0.19242	-0.38654
173	419	1158	15	180	0.48	1.29635	4.48846
174	1455	659	15	180	0.48	1.87784	8.49175
175	1302	347	15	180	0.48	2.40866	9.29014
176	873	264	15	180	0.48	2.31219	10.1386
177	532	994	17	180	0.7	4.05041	21.6066
178	1281	1326	16	180	0.58	2.01504	8.30204
179	148	876	16	180	0.58	3.46892	16.6782
180	597	1290	13	180	0.31	1.37419	4.07973
181	1057	1465	10	180	0.14	1.4227	2.85273
182	1043	1558	10	180	0.14	1.59225	3.2735
183	1667	6	18	180	0.83	2.25809	7.97132
184	1625	819	18	180	0.83	1.6239	7.26568
185	795	829	15	180	0.48	2.62221	11.1713
186	1666	207	14	180	0.39	1.88051	7.37491
187	1635	98	14	180	0.39	2.76652	12.0218
188	1087	320	15	180	0.48	1.7479	6.77741
189	1620	1099	14	180	0.39	0.89618	3.10064
190	1692	54	11	180	0.19	1.05304	2.54676
191	1116	1043	11	180	0.19	1.10573	3.07168
192	1331	1556	11	180	0.19	1.15003	1.67466
193	928	1269	12	180	0.25	1.49936	4.61732
194	1391	121	12	180	0.25	2.80906	12.0448
195	1497	105	12	180	0.25	1.7147	5.67749
196	907	863	13	180	0.31	2.02283	6.63003
197	2023	1155	17	180	0.7	1.26528	3.93477
198	1027	800	17	180	0.7	1.2316	5.44051
199	126	1439	18	180	0.83	3.19247	16.9404
200	1382	337	20	180	1.13	0.00871	-0.47394
201	1791	1203	25	180	2.22	3.46293	18.2786
202	1664	1349	26	180	2.49	2.08539	10.5224
203	1115	58	24	180	1.96	2.46617	11.4296
204	502	1965	22	180	1.51	2.18017	10.7996
205	1645	1514	27	180	2.79	2.06285	7.88931
206	724	1556	24	180	1.96	3.87569	21.8309
207	1998	1105	20	180	1.13	0.97672	2.892
208	546	1765	20	180	1.13	1.9945	7.11299
209	1445	1496	22	180	1.51	2.05832	6.99366
210	1859	521	28	180	3.11	2.41133	13.7475
211	1902	1828	23	180	1.73	2.12275	9.95075
212	869	598	21	180	1.31	2.56972	11.6966
213	1590	1209	23	180	1.73	2.43281	13.629
214	1063	735	22	180	1.51	1.6335	7.01848
215	1316	573	22	180	1.51	3.2143	20.2251
216	78	613	22	180	1.51	1.89112	6.86356
217	1913	781	23	180	1.73	2.97717	17.1155
218	1954	669	20	180	1.13	1.76143	7.72751
219	1982	1175	25	180	2.22	1.44124	4.76962
220	772	218	25	180	2.22	2.23796	11.6022
221	1159	201	27	180	2.79	1.76516	7.50903
222	837	1064	28	180	3.11	2.38607	15.1809
223	379	484	20	180	1.13	2.16916	9.91151
224	1078	1553	24	180	1.96	2.20566	10.6547
225	1423	812	24	180	1.96	0.84246	2.54022
226	743	1204	24	180	1.96	3.09502	21.1519
227	2005	852	20	180	1.13	1.43083	5.91179
228	1833	1260	29	180	3.46	1.83967	6.03302
229	1825	1047	20	180	1.13	1.45283	5.48529
230	803	1267	20	180	1.13	4.02816	22.0748
231	1424	586	26	180	2.49	2.72487	13.0901
232	1609	1035	23	180	1.73	2.02748	10.8743
233	556	659	21	180	1.31	3.0675	17.8921
234	2004	349	25	180	2.22	1.71382	7.12128
235	1549	1523	22	180	1.51	1.85334	8.29322
236	930	440	22	180	1.51	2.35261	14.2132
237	1483	1057	22	180	1.51	1.83516	6.84394
238	244	1665	22	180	1.51	2.69323	13.4701
239	1001	1870	26	180	2.49	-0.13316	-0.92106
240	982	827	20	180	1.13	3.77803	24.6621
241	893	1078	22	180	1.51	2.7476	13.0613
242	287	1322	22	180	1.51	0.6046	2.23887
243	1746	1567	20	180	1.13	1.87845	6.18758
244	837	672	20	180	1.13	1.63458	6.26238
245	1516	926	28	180	3.11	1.70195	7.00723
246	1055	1144	24	180	1.96	2.3456	11.4679
247	866	1366	26	180	2.49	1.99619	6.83131
248	1749	1136	25	180	2.22	3.77048	20.5227
249	987	1758	20	180	1.13	4.87962	32.0927
250	1733	1222	20	180	1.13	1.74221	8.22694
251	594	254	27	180	2.79	2.11721	10.6366
252	1544	1988	26	180	2.49	1.75361	7.35763
253	480	780	20	180	1.13	2.5995	10.6359
254	1122	726	23	180	1.73	3.49263	25.1437
255	1674	1895	26	180	2.49	4.58649	28.2835
256	1565	1411	25	180	2.22	1.55186	6.75196
257	1936	397	25	180	2.22	2.27612	9.81283
258	973	504	24	180	1.96	2.46355	13.8226
259	1710	1628	20	180	1.13	-0.30693	-0.60861
260	1311	914	20	180	1.13	2.93753	13.1059
261	1113	1769	24	180	1.96	4.50924	29.1639
262	1999	56	21	180	1.31	1.84668	9.18124
263	649	996	26	180	2.49	4.18043	28.286
264	743	1681	23	180	1.73	2.19226	7.53341
265	1439	1443	20	180	1.13	2.2437	9.92295
266	1650	1220	24	180	1.96	5.6665	46.9896
267	456	1783	28	180	3.11	4.2029	34.4846
268	1211	928	21	180	1.31	0.71519	2.9615
269	1806	364	26	180	2.49	3.00597	15.6855
270	609	82	24	180	1.96	5.69444	45.4451
271	1370	649	25	180	2.22	1.44248	5.75563
272	1360	953	28	180	3.11	3.0616	12.4122
273	208	836	25	180	2.22	2.95148	12.6038
274	1050	1975	20	180	1.13	2.06112	10.2068
275	1161	1978	21	180	1.31	2.40484	12.3937
276	77	273	29	180	3.46	2.24956	12.3578
277	753	1137	24	180	1.96	1.94397	6.81837
278	1128	975	26	180	2.49	2.69784	12.0967
279	709	1951	27	180	2.79	3.18021	18.4054
280	331	761	21	180	1.31	2.22017	11.0664
281	1890	423	23	180	1.73	2.20276	9.84128
282	1988	1562	25	180	2.22	2.0596	8.90189
283	1801	1111	21	180	1.31	1.81603	9.03965
284	424	450	21	180	1.31	2.96354	15.7601
285	861	1201	23	180	1.73	-0.13296	-0.86461
286	738	1295	23	180	1.73	2.24838	8.74258
287	1812	1861	23	180	1.73	2.47374	9.85443
288	874	181	29	180	3.46	5.22336	50.7464
289	690	200	20	180	1.13	2.91429	16.3868
290	1554	1168	22	180	1.51	1.72474	6.74572
291	852	430	22	180	1.51	2.10374	8.58327
292	1772	1287	22	180	1.51	1.30085	3.83733
293	1896	1764	26	180	2.49	2.34698	11.7977
294	1664	1023	26	180	2.49	-0.26335	-0.7706
295	556	1150	20	180	1.13	2.93347	13.3369
296	1967	1332	22	180	1.51	1.53712	4.46082
297	1254	515	22	180	1.51	2.73241	12.0554
298	1010	1944	26	180	2.49	2.27678	11.5634
299	802	398	21	180	1.31	1.86608	9.59208
300	405	1006	22	180	1.51	2.0863	9.74722
301	983	274	26	180	2.49	1.66958	8.11291
302	1698	1576	23	180	1.73	2.208	8.9037
303	283	1015	28	180	3.11	2.85751	19.124
304	126	1306	23	180	1.73	2.34394	12.073
305	1568	402	23	180	1.73	2.79799	14.3589
306	1839	406	22	180	1.51	1.78297	8.98018
307	1447	906	22	180	1.51	3.11296	14.3659
308	802	118	29	180	3.46	2.11676	12.2347
309	993	1022	21	180	1.31	2.05695	11.9513
310	1519	1477	29	180	3.46	4.2214	23.0402
311	1466	620	21	180	1.31	3.64317	21.0973
312	1010	536	20	180	1.13	2.38763	13.5915
313	364	385	26	180	2.49	-0.28794	-0.81306
314	379	1941	29	180	3.46	4.28985	33.6696
315	543	903	22	180	1.51	2.11237	8.90905
316	493	1679	20	180	1.13	2.48508	12.7951
317	1671	576	21	180	1.31	4.12598	22.0081
318	1978	437	26	180	2.49	1.79909	8.40398
319	580	871	20	180	1.13	2.40015	8.83009
320	1916	1951	20	180	1.13	2.12257	10.7196
321	1179	2025	20	180	1.13	2.16099	10.7705
322	1608	362	26	180	2.49	1.75754	7.66058
323	1076	612	23	180	1.73	2.30146	8.60516
324	1243	1996	25	180	2.22	2.53299	14.7253
325	1646	1070	20	180	1.13	2.06391	7.92717
326	574	321	24	180	1.96	2.07738	7.98534
327	181	536	25	180	2.22	1.94982	6.97355
328	988	760	30	180	3.83	2.72851	14.4642
329	1834	1988	35	180	6.08	0.6022	2.176
330	1550	335	35	180	6.08	1.56825	7.5941
331	1859	1678	33	180	5.1	0.36256	1.52996
332	1445	517	30	180	3.83	2.36279	13.2052
333	1510	1375	30	180	3.83	3.81515	25.3086
334	932	1007	36	180	6.62	2.25846	11.435
335	1170	1919	30	180	3.83	0.10487	-0.21794
336	1133	1352	37	180	7.18	1.46802	5.1203
337	1179	1252	30	180	3.83	3.22783	25.6853
338	425	395	30	180	3.83	1.60515	4.91756
339	1758	601	39	180	8.41	0.63528	2.42442
340	546	1671	31	180	4.22	2.23173	14.4017
341	602	1871	35	180	6.08	3.05438	17.1639
342	1501	840	48	180	15.68	0.34902	0.34723
0	1256	1582	10	360	0.14	0.00205	-0.75345
1	1480	62	10	360	0.14	0.9213	1.88228
2	1859	955	10	360	0.14	0.3099	0.20181
3	596	1378	10	360	0.14	1.48186	3.98792
4	1341	1688	11	360	0.19	0.38242	0.05779
5	415	204	11	360	0.19	1.70263	4.78901
6	1896	162	18	360	0.83	0.97393	1.94751
7	1232	1158	10	360	0.14	0.77707	1.05643
8	794	652	17	360	0.7	1.95076	8.80341
9	435	1256	11	360	0.19	1.78358	5.17634
10	1259	1741	14	360	0.39	1.75011	6.62345
11	1035	1423	15	360	0.48	1.44342	5.19397
12	1533	1592	10	360	0.14	-0.07287	-0.45086
13	1732	1907	13	360	0.31	0.80288	1.47028
14	1539	604	13	360	0.31	0.96146	2.64464
15	1690	55	11	360	0.19	0.74463	1.06942
16	856	861	11	360	0.19	1.77857	6.30337
17	831	895	16	360	0.58	1.48446	5.03624
18	1097	370	12	360	0.25	1.34915	3.74755
19	1682	1273	12	360	0.25	0.71695	0.91862
20	743	42	14	360	0.39	2.0507	8.35408
21	1497	106	12	360	0.25	0.93544	1.90504
22	933	592	15	360	0.48	1.22489	3.80144
23	30	1222	14	360	0.39	1.49887	4.97407
24	479	1242	18	360	0.83	2.11043	9.93504
25	1652	123	10	360	0.14	0.41308	0.07109
26	332	330	11	360	0.19	2.14797	7.53609
27	1646	300	15	360	0.48	0.90115	2.33333
28	2004	555	15	360	0.48	0.42496	-0.11866
29	130	802	15	360	0.48	2.5883	11.0606
30	293	1529	12	360	0.25	0.93742	2.24091
31	1207	1822	16	360	0.58	1.784	5.9566
32	79	394	16	360	0.58	2.63746	13.1348
33	891	667	14	360	0.39	1.53942	4.19251
34	923	1893	14	360	0.39	1.25001	4.22246
35	243	1128	15	360	0.48	1.66707	6.5247
36	795	830	15	360	0.48	2.10224	8.12034
37	1735	993	11	360	0.19	1.32594	4.12543
38	956	1238	10	360	0.14	1.43182	3.74218
39	1255	947	10	360	0.14	0.73202	1.23333
40	1081	100	10	360	0.14	0.74989	1.70091
41	703	36	10	360	0.14	0.47047	0.82701
42	340	92	17	360	0.7	1.76795	7.19013
43	472	962	14	360	0.39	2.06365	6.16268
44	367	975	15	360	0.48	1.27301	5.03639
45	1333	114	13	360	0.31	1.04464	2.88275
46	608	796	13	360	0.31	1.70865	6.19332
47	1911	292	11	360	0.19	0.34924	-0.36217
48	1806	141	12	360	0.25	0.53846	0.39977
49	1148	1618	17	360	0.7	1.3752	4.95684
50	781	1950	16	360	0.58	1.77666	7.14587
51	597	1292	13	360	0.31	1.51037	5.17725
52	126	1439	18	360	0.83	3.4168	19.4278
53	721	739	12	360	0.25	1.62336	5.35983
54	553	1549	11	360	0.19	1.64577	4.31444
55	1682	1139	11	360	0.19	0.92085	1.8865
56	1270	300	11	360	0.19	1.11375	2.57262
57	620	1467	12	360	0.25	1.10498	2.87313
58	1034	650	19	360	0.97	2.02959	6.88128
59	1897	1578	10	360	0.14	0.12733	-0.0188
60	1742	1447	10	360	0.14	0.57674	1.22901
61	1114	437	10	360	0.14	-0.15954	-0.71046
62	1217	96	18	360	0.83	1.60549	4.89647
63	179	1425	13	360	0.31	1.53023	5.18177
64	928	1270	13	360	0.31	1.00673	2.47362
65	1584	864	13	360	0.31	0.22685	0.02371
66	414	121	13	360	0.31	1.69442	6.73138
67	148	877	16	360	0.58	3.59276	18.4676
68	1851	133	12	360	0.25	0.64573	1.5685
69	705	967	12	360	0.25	2.20597	7.76798
70	1265	137	12	360	0.25	1.0395	2.60602
71	210	1181	14	360	0.39	2.22758	9.37006
72	738	128	14	360	0.39	1.1079	4.21876
73	514	388	15	360	0.48	1.23717	4.76222
74	1363	1748	15	360	0.48	0.72508	1.32723
75	1514	1816	10	360	0.14	2.03979	6.99791
76	1033	1065	10	360	0.14	-0.2334	-0.42374
77	1206	294	10	360	0.14	0.93962	1.91783
78	1532	1207	16	360	0.58	1.15619	4.19128
79	1136	1204	14	360	0.39	1.15411	2.55405
80	699	329	11	360	0.19	-0.13087	-0.72648
81	1300	670	12	360	0.25	1.26761	2.91492
82	689	1418	17	360	0.7	3.16325	18.4681
83	338	807	10	360	0.14	1.74938	5.58525
84	1169	1582	10	360	0.14	-0.18982	-0.38086
85	304	1734	15	360	0.48	1.75669	7.0269
86	388	1056	16	360	0.58	2.01049	8.57561
87	1262	235	12	360	0.25	0.40207	0.67974
88	1770	1338	11	360	0.19	0.40983	0.88352
89	948	1739	12	360	0.25	0.47437	1.14105
90	713	911	12	360	0.25	1.74396	5.90877
91	1866	1336	18	360	0.83	0.66845	0.97738
92	1625	820	17	360	0.7	1.10459	2.8452
93	1504	451	17	360	0.7	1.21359	2.9511
94	130	479	17	360	0.7	2.07837	7.20221
95	111	406	13	360	0.31	1.61557	5.60879
96	782	605	14	360	0.39	1.98515	6.61216
97	1699	1095	14	360	0.39	0.96393	2.19405
98	1199	1341	14	360	0.39	0.82247	2.53061
99	1458	380	15	360	0.48	1.63393	5.8451
100	198	357	15	360	0.48	1.6556	6.25118
101	749	1900	15	360	0.48	1.27995	4.67867
102	1294	1703	10	360	0.14	1.81126	5.99701
103	811	1544	10	360	0.14	0.2407	0.24822
104	588	598	10	360	0.14	0.95204	2.10328
105	1190	461	10	360	0.14	0.3215	-0.20173
106	1450	144	10	360	0.14	0.24953	0.86561
107	1532	1111	17	360	0.7	1.53949	5.77571
108	799	1389	18	360	0.83	1.89594	7.4181
109	549	280	12	360	0.25	0.75621	2.07349
110	1238	812	13	360	0.31	0.70099	1.60229
111	1270	1820	15	360	0.48	1.02784	2.88947
112	1294	988	15	360	0.48	0.53382	1.11215
113	281	1074	15	360	0.48	2.94913	14.1765
114	144	1502	15	360	0.48	1.23458	3.85793
115	427	1640	16	360	0.58	2.18065	9.41621
116	1936	273	17	360	0.7	0.52244	0.07219
117	240	724	18	360	0.83	2.09538	9.57827
118	247	514	19	360	0.97	2.8951	14.7745
119	974	1299	19	360	0.97	3.89059	21.9682
120	1434	1215	19	360	0.97	1.39689	3.85682
121	530	1406	10	360	0.14	2.07674	7.16706
122	655	530	10	360	0.14	1.08063	2.03149
123	1441	1025	11	360	0.19	1.00983	2.52084
124	1483	1301	12	360	0.25	0.86904	1.55664
125	1866	306	13	360	0.31	0.70905	0.64602
126	1814	1395	13	360	0.31	0.9272	2.37321
127	1696	503	13	360	0.31	0.72096	1.47405
128	267	152	15	360	0.48	3.17071	15.1126
129	364	540	15	360	0.48	1.24827	4.89291
130	419	1159	15	360	0.48	1.51616	5.31889
131	492	461	15	360	0.48	1.31029	3.25466
132	1680	1792	14	360	0.39	1.88528	6.97302
133	1060	1782	14	360	0.39	2.20115	9.79073
134	1345	433	16	360	0.58	1.7779	6.36943
135	1228	653	16	360	0.58	1.47142	5.21559
136	961	360	19	360	0.97	2.36538	9.10963
137	1512	268	19	360	0.97	0.968	3.0884
138	1046	1501	10	360	0.14	1.36006	3.04114
139	1056	1466	10	360	0.14	1.03401	1.38831
140	923	1370	10	360	0.14	0.78788	1.18822
141	1391	782	10	360	0.14	0.21118	0.60182
142	740	165	10	360	0.14	-0.23525	-0.19225
143	1497	594	10	360	0.14	0.3333	0.84136
144	947	1653	18	360	0.83	2.78733	11.4729
145	659	1613	18	360	0.83	2.54159	11.4832
146	728	705	18	360	0.83	2.25889	9.70101
147	684	630	16	360	0.58	1.52646	6.23633
148	1863	704	13	360	0.31	0.65418	0.90905
149	488	1125	13	360	0.31	1.69144	6.20778
150	1588	1290	13	360	0.31	0.62713	1.1605
151	1605	1356	15	360	0.48	1.27519	3.14304
152	1332	1556	11	360	0.19	0.66532	0.70464
153	1031	205	11	360	0.19	-0.20283	-0.55864
154	765	80	11	360	0.19	0.59162	0.96646
155	1592	579	12	360	0.25	1.33586	3.53042
156	536	1211	12	360	0.25	-0.11449	-0.62905
157	1302	782	14	360	0.39	1.3518	4.53965
158	1779	1461	19	360	0.97	1.6807	5.94027
159	1621	766	18	360	0.83	1.14918	3.47417
160	804	1116	17	360	0.7	1.76523	5.52981
161	702	1173	15	360	0.48	2.22987	6.99737
162	1397	1131	14	360	0.39	1.64538	6.43004
163	191	921	14	360	0.39	1.82887	4.76602
164	1231	1277	12	360	0.25	1.56335	5.73144
165	1043	581	11	360	0.19	1.49586	4.91459
166	1459	1279	11	360	0.19	0.86961	1.84126
167	849	1510	12	360	0.25	1.23148	2.6414
168	679	911	12	360	0.25	1.15932	2.74414
169	1931	1250	12	360	0.25	1.21692	3.20143
170	1617	1251	12	360	0.25	0.63256	1.11733
171	1448	1356	10	360	0.14	-0.17673	-0.44423
172	1009	576	10	360	0.14	2.5814	10.1347
173	1616	1130	10	360	0.14	0.65353	1.18229
174	634	498	10	360	0.14	0.8144	1.54904
175	1720	938	18	360	0.83	1.35201	4.32492
176	563	1248	17	360	0.7	2.11182	9.17505
177	790	1318	18	360	0.83	1.32695	4.62914
178	1246	996	17	360	0.7	1.61627	5.11968
179	569	472	14	360	0.39	1.41387	4.59361
180	465	100	14	360	0.39	1.42842	4.66457
181	707	1243	14	360	0.39	1.1139	3.89059
182	1265	555	15	360	0.48	0.93426	2.22594
183	1672	927	15	360	0.48	0.92679	2.56666
184	589	970	13	360	0.31	1.64849	5.50947
185	1666	208	13	360	0.31	1.09927	2.58667
186	1821	209	19	360	0.97	1.15394	3.34219
187	129	348	19	360	0.97	2.93227	16.3022
188	1898	979	19	360	0.97	0.5911	1.19589
189	532	1182	12	360	0.25	1.3423	3.95734
190	349	1655	11	360	0.19	1.23429	3.78487
191	1718	1857	12	360	0.25	0.35985	1.1421
192	1333	1360	11	360	0.19	0.69398	0.88726
193	379	838	12	360	0.25	1.88493	6.6545
194	1671	1996	17	360	0.7	1.55394	3.99174
195	1010	1158	17	360	0.7	2.17232	8.62416
196	1978	1005	17	360	0.7	1.1612	2.86106
197	1027	802	17	360	0.7	1.01692	3.23065
198	262	416	18	360	0.83	1.79582	4.9554
199	1316	575	22	360	1.51	2.0813	9.27895
200	2005	854	20	360	1.13	0.72696	1.30047
201	1859	522	28	360	3.11	1.34029	4.14208
202	456	1784	28	360	3.11	4.32095	36.8502
203	78	613	22	360	1.51	1.93814	6.78767
204	1650	1221	24	360	1.96	3.63674	21.3485
205	837	673	20	360	1.13	1.33425	4.21861
206	1128	977	26	360	2.49	2.68042	11.6531
207	1115	59	24	360	1.96	1.74645	6.14057
208	556	661	21	360	1.31	2.50093	12.7987
209	546	1764	20	360	1.13	2.0802	7.39342
210	1565	1412	25	360	2.22	0.9355	2.57319
211	1710	1629	20	360	1.13	1.27561	3.26579
212	1063	736	22	360	1.51	1.22426	3.90951
213	982	828	20	360	1.13	2.92487	16.9017
214	1382	338	20	360	1.13	2.28105	8.63859
215	1078	1555	23	360	1.73	1.71734	6.31887
216	1664	1350	26	360	2.49	1.23025	3.61189
217	1211	929	21	360	1.31	0.73872	2.72429
218	405	1007	22	360	1.51	2.05678	9.63088
219	1792	1205	25	360	2.22	2.42314	9.17037
220	983	276	25	360	2.22	1.68899	7.16217
221	1590	1210	23	360	1.73	1.4121	5.03926
222	1915	1952	20	360	1.13	1.24265	3.66673
223	1000	1871	26	360	2.49	-0.10389	-0.91961
224	1370	650	25	360	2.22	1.10567	3.07356
225	2004	351	25	360	2.22	1.02712	1.92014
226	609	83	24	360	1.96	5.05966	38.2734
227	986	1759	20	360	1.13	4.11825	25.2757
228	709	1953	26	360	2.49	3.38544	20.5169
229	869	599	21	360	1.31	1.97483	7.44662
230	1750	1137	25	360	2.22	2.66396	9.98094
231	772	219	25	360	2.22	1.9962	9.39909
232	866	1367	26	360	2.49	1.65899	4.77152
233	1549	1524	21	360	1.31	1.32706	3.89355
234	594	256	27	360	2.79	2.01348	9.28422
235	481	781	20	360	1.13	2.26214	8.58838
236	1801	1113	21	360	1.31	1.08529	2.95511
237	1902	1829	23	360	1.73	1.24555	3.47304
238	753	1138	24	360	1.96	1.72048	5.29994
239	1935	398	25	360	2.22	1.34597	3.5481
240	1824	1049	20	360	1.13	0.72891	1.4026
241	557	1151	20	360	1.13	2.77266	12.0134
242	1896	1765	26	360	2.49	1.53317	5.18646
243	282	1017	29	360	3.46	2.70386	18.3042
244	739	1296	23	360	1.73	2.12243	7.42848
245	1699	1578	23	360	1.73	1.4991	3.91722
246	1445	1498	22	360	1.51	1.50745	3.78806
247	331	762	21	360	1.31	1.91669	8.39679
248	1439	1445	20	360	1.13	1.57849	5.28556
249	364	386	27	360	2.79	2.40885	13.3013
250	1674	1896	26	360	2.49	3.33573	15.5442
251	1423	813	24	360	1.96	0.50643	1.01132
252	742	1204	24	360	1.96	2.44331	14.6816
253	1121	727	23	360	1.73	2.38666	13.9642
254	1968	1332	21	360	1.31	1.10767	1.89938
255	1998	57	21	360	1.31	0.64655	1.19866
256	381	1457	20	360	1.13	1.67834	7.5822
257	124	1389	20	360	1.13	4.69604	31.781
258	1645	1515	26	360	2.49	1.48826	3.83969
259	725	1557	23	360	1.73	3.43234	16.7388
260	837	1064	28	360	3.11	1.88037	10.8818
261	1833	1261	29	360	3.46	1.33506	2.85983
262	1161	1979	21	360	1.31	1.85576	8.49176
263	1296	2000	24	360	1.96	2.68773	13.8053
264	1446	906	23	360	1.73	2.2051	7.29147
265	803	399	20	360	1.13	1.667	7.54475
266	380	485	20	360	1.13	2.19516	9.18802
267	1484	1058	21	360	1.31	1.25711	2.92793
268	1912	782	23	360	1.73	1.52404	4.80249
269	207	838	25	360	2.22	3.09559	13.9089
270	1982	1176	25	360	2.22	0.9068	1.46373
271	1806	365	25	360	2.22	2.0061	6.97681
272	1812	1862	23	360	1.73	1.57588	3.97368
273	1077	613	23	360	1.73	1.73501	5.23884
274	1555	1170	23	360	1.73	1.11768	2.66727
275	1158	202	26	360	2.49	1.50889	5.02243
276	1610	1036	23	360	1.73	1.12373	3.49281
277	126	1307	23	360	1.73	2.7507	16.6315
278	804	1268	20	360	1.13	3.48164	17.8187
279	1242	1997	25	360	2.22	1.96376	9.31405
280	1988	1562	24	360	1.96	1.21963	2.72519
281	1424	587	26	360	2.49	1.94829	6.85832
282	209	2016	23	360	1.73	3.73889	23.8388
283	2014	1866	20	360	1.13	0.95226	2.28152
284	691	201	20	360	1.13	2.46908	13.1937
285	1954	669	20	360	1.13	0.70901	1.05228
286	111	1838	21	360	1.31	3.22649	17.9194
287	1055	1144	24	360	1.96	1.7791	6.8418
288	973	506	24	360	1.96	2.02491	9.25465
289	1044	855	21	360	1.31	0.01616	0.4248
290	1253	516	21	360	1.31	2.20746	7.89165
291	243	1666	22	360	1.51	2.87755	15.7948
292	930	441	22	360	1.51	1.83948	9.29399
293	802	120	29	360	3.46	2.35782	13.402
294	181	537	24	360	1.96	2.12325	7.45227
295	1569	403	24	360	1.96	1.59549	5.46144
296	1108	1858	20	360	1.13	2.11769	10.8917
297	77	273	28	360	3.11	2.66991	16.1208
298	1436	1943	25	360	2.22	1.27231	3.83882
299	1518	1477	29	360	3.46	3.95255	20.3143
300	1734	1224	20	360	1.13	1.05697	2.57474
301	258	1923	20	360	1.13	2.46066	11.6719
302	2010	1782	20	360	1.13	1.02292	1.77522
303	579	873	20	360	1.13	2.40648	8.54218
304	575	321	23	360	1.73	2.15887	7.58773
305	1752	667	22	360	1.51	0.8898	1.70981
306	860	1202	23	360	1.73	-0.0928	-0.96699
307	1839	407	22	360	1.51	0.86199	1.99032
308	60	1680	22	360	1.51	1.48277	5.15329
309	378	1940	29	360	3.46	4.44201	36.6702
310	1112	1771	24	360	1.96	3.88867	22.8626
311	1890	425	23	360	1.73	1.25486	3.01616
312	743	1683	23	360	1.73	1.8799	5.74473
313	1998	1107	20	360	1.13	0.5788	0.70329
314	1978	438	26	360	2.49	1.00473	2.12133
315	894	1079	22	360	1.51	2.10104	8.22946
316	1466	622	22	360	1.51	2.03683	8.04139
317	993	1023	21	360	1.31	1.67232	8.75542
318	1980	2026	25	360	2.22	2.00208	7.35601
319	287	1324	22	360	1.51	4.25465	22.7083
320	1311	915	20	360	1.13	1.9102	5.86812
321	1610	364	25	360	2.22	0.8662	2.39638
322	852	430	21	360	1.31	1.82964	6.32609
323	1772	1288	21	360	1.31	1.036	1.95258
324	1010	1946	26	360	2.49	1.93272	8.42842
325	1671	576	20	360	1.13	2.82368	10.4487
326	1545	1989	26	360	2.49	1.24683	3.83387
327	649	997	26	360	2.49	3.95161	26.4017
328	502	1967	22	360	1.51	2.16062	10.7756
329	542	905	22	360	1.51	1.91475	7.63667
330	988	761	31	360	4.22	1.98713	8.31357
331	599	1878	39	360	8.41	2.41816	11.577
332	1171	1920	30	360	3.83	0.14972	-0.29636
333	1510	1376	30	360	3.83	2.63918	12.9785
334	1447	519	30	360	3.83	1.42251	5.07462
335	545	1672	31	360	4.22	2.44031	12.2078
336	874	182	30	360	3.83	3.79467	32.6204
337	1859	1679	34	360	5.57	5.32062	36.101
338	1179	1253	30	360	3.83	2.15846	12.8039
339	1549	337	36	360	6.62	1.49602	5.11691
340	1133	1354	37	360	7.18	1.24463	3.36219
341	932	1008	36	360	6.62	1.90428	8.30445
342	1390	1983	33	360	5.1	2.28556	9.19354
343	1834	1989	35	360	6.08	2.67617	20.546
344	1758	602	39	360	8.41	0.32121	0.41904
345	142	1093	41	360	9.77	2.09474	9.43586
346	1113	874	40	360	9.08	1.69619	1.96686
347	1501	842	48	360	15.68	0.30302	0.13048
