# Supplementary material for: Dynamic self-assembly of compartmentalized DNA nanotubes
Source: Nat Commun. 2021 Jun 11;12:3557. doi: 10.1038/s41467-021-23850-1 (PMC8196065; doi:10.1038/s41467-021-23850-1)
Supplement: Supplementary file 8 — Source Data [file 41467_2021_23850_MOESM8_ESM.zip › sourceData/figure6/fig6f_RNaseH_1_finalData.xlsx]

## Sheet: Sheet1
	X (pixels)	Y (pixels)	Time	Volume (pL)	skew	kurtosis	RNaseH
0	690	366	15	0.14	-0.08598	-1.07771	0.1
2	1856	1308	15	0.14	-0.16595	-1.05325	0.1
3	752	2019	15	0.14	-0.15226	-1.05605	0.1
4	2018	1673	15	0.14	-0.10232	-1.06412	0.1
5	1990	1533	15	0.14	-0.12974	-1.10146	0.1
6	1710	589	15	0.14	-0.13716	-1.14081	0.1
7	1482	1875	15	0.14	-0.13349	-1.04712	0.1
8	1755	1978	15	0.14	-0.11058	-0.99061	0.1
17	1940	177	15	0.14	-0.12088	-1.10102	0.1
18	1300	98	15	0.14	-0.20457	-0.98569	0.1
24	1477	516	15	0.14	-0.13254	-1.09108	0.1
27	219	1414	15	0.14	-0.08513	-1.07495	0.1
32	1250	508	15	0.14	-0.32799	-0.83959	0.1
40	1410	299	15	0.14	-0.1156	-1.16229	0.1
41	1409	1730	15	0.14	-0.12104	-1.15125	0.1
42	1696	710	15	0.14	-0.21135	-1.02029	0.1
43	1118	645	15	0.14	-0.03343	-1.07429	0.1
49	155	1204	15	0.14	-0.12731	-1.04855	0.1
50	1107	1022	15	0.14	-0.08961	-1.18937	0.1
56	1539	331	15	0.14	-0.20269	-0.98091	0.1
57	255	1102	15	0.14	-0.03571	-1.06557	0.1
58	371	568	15	0.14	-0.15534	-1.01549	0.1
62	1046	1306	15	0.14	-0.15435	-0.9857	0.1
63	1207	2024	15	0.14	-0.07378	-1.05952	0.1
64	109	1570	15	0.14	-0.1664	-0.99102	0.1
65	1561	193	15	0.14	-0.20903	-1.00637	0.1
66	1629	1516	15	0.14	-0.2645	-0.9353	0.1
67	1711	789	15	0.14	-0.0772	-1.13033	0.1
78	17	1565	15	0.14	-0.0791	-1.11834	0.1
79	85	1448	15	0.14	-0.08466	-1.09705	0.1
80	1113	1387	15	0.14	-0.16912	-1.08282	0.1
81	977	769	15	0.14	-0.35068	-0.76173	0.1
82	1655	1722	15	0.14	-0.30005	-0.74345	0.1
83	1176	503	15	0.14	-0.14562	-1.01183	0.1
84	1390	238	15	0.14	-0.11338	-1.00709	0.1
93	1004	702	15	0.14	-0.16352	-1.05718	0.1
94	897	1205	15	0.14	-0.2882	-0.9026	0.1
95	1687	1448	15	0.14	-0.13106	-1.01484	0.1
96	821	1891	15	0.14	-0.11908	-1.07397	0.1
97	1859	193	15	0.14	-0.10284	-1.18146	0.1
98	637	570	15	0.14	-0.08544	-1.16106	0.1
101	687	1313	15	0.14	-0.06543	-0.99467	0.1
102	1415	694	15	0.14	-0.16568	-1.05579	0.1
103	205	1813	15	0.14	-0.09455	-1.03087	0.1
116	1783	924	15	0.14	-0.13162	-1.0097	0.1
117	137	415	15	0.14	-0.08972	-0.96941	0.1
118	487	487	15	0.14	-0.07038	-1.04276	0.1
119	1701	268	15	0.14	-0.13104	-0.94533	0.1
139	1361	626	15	0.14	-0.15713	-0.65352	0.1
149	63	627	15	0.14	-0.01651	-1.1048	0.1
150	1491	979	15	0.14	-0.12583	-1.14456	0.1
151	2008	1377	15	0.14	-0.25753	-0.885	0.1
152	1828	1496	15	0.14	-0.25533	-0.92253	0.1
162	1619	1965	15	0.14	-0.09665	-1.0743	0.1
163	1066	723	15	0.14	-0.10895	-1.09837	0.1
175	959	1940	15	0.14	-0.07504	-1.11425	0.1
176	1694	680	15	0.14	-0.11655	-1.05205	0.1
177	1832	326	15	0.14	-0.2767	-0.87855	0.1
178	1411	1686	15	0.14	-0.20409	-0.84541	0.1
193	1133	874	15	0.14	-0.07314	-1.14536	0.1
194	657	809	15	0.14	-0.15039	-1.03318	0.1
195	1817	1546	15	0.14	-0.13714	-1.07636	0.1
1	637	1457	15	0.19	-0.15285	-1.04167	0.1
10	1383	69	15	0.19	-0.15799	-1.08637	0.1
12	416	1984	15	0.19	-0.11444	-1.12213	0.1
13	1601	1302	15	0.19	-0.04722	-1.18261	0.1
14	1422	1232	15	0.19	-0.0963	-1.11507	0.1
15	1291	797	15	0.19	-0.12032	-1.16103	0.1
21	53	31	15	0.19	-0.10216	-1.06874	0.1
22	1643	1274	15	0.19	-0.17792	-1.01517	0.1
26	1437	718	15	0.19	-0.11597	-1.04244	0.1
28	286	1468	15	0.19	-0.07185	-1.11385	0.1
29	1848	781	15	0.19	-0.11315	-1.07312	0.1
30	533	347	15	0.19	-0.11965	-1.08814	0.1
34	1666	1505	15	0.19	-0.19049	-1.04611	0.1
36	856	2020	15	0.19	-0.14201	-1.06484	0.1
46	566	1144	15	0.19	-0.12441	-1.02503	0.1
48	1233	1978	15	0.19	-0.22077	-0.93036	0.1
52	1667	819	15	0.19	-0.09852	-1.09858	0.1
53	1695	646	15	0.19	-0.27123	-0.91215	0.1
71	1620	1245	15	0.19	-0.1378	-1.05774	0.1
73	771	1000	15	0.19	-0.19366	-1.05376	0.1
75	1310	29	15	0.19	-0.12686	-1.1189	0.1
87	132	947	15	0.19	-0.02615	-1.13373	0.1
100	326	1283	15	0.19	-0.13614	-1.03872	0.1
104	1823	1868	15	0.19	-0.1913	-0.88064	0.1
105	1291	133	15	0.19	-0.07841	-1.13671	0.1
106	1769	1602	15	0.19	-0.22579	-0.97656	0.1
107	818	1206	15	0.19	-0.21885	-0.96652	0.1
108	568	1421	15	0.19	-0.11362	-1.1014	0.1
110	521	1616	15	0.19	-0.18889	-1.04511	0.1
113	495	237	15	0.19	-0.16429	-1.04673	0.1
123	232	236	15	0.19	-0.12654	-1.08806	0.1
124	1539	1773	15	0.19	-0.09971	-1.08777	0.1
128	746	143	15	0.19	-0.15887	-1.05258	0.1
135	854	83	15	0.19	-0.14796	-1.02058	0.1
136	1620	461	15	0.19	-0.12389	-0.98362	0.1
137	1718	1696	15	0.19	-0.2789	-0.89598	0.1
145	1719	1479	15	0.19	-0.39376	-0.7055	0.1
146	1208	949	15	0.19	-0.16102	-1.06851	0.1
147	456	942	15	0.19	-0.23025	-0.88351	0.1
157	1356	266	15	0.19	-0.08022	-1.15305	0.1
158	647	2006	15	0.19	-0.20454	-0.96209	0.1
159	1856	703	15	0.19	-0.08648	-1.16658	0.1
167	919	1462	15	0.19	-0.09038	-1.09947	0.1
168	1775	703	15	0.19	-0.23301	-0.94504	0.1
169	1326	596	15	0.19	-0.23537	-0.92598	0.1
171	130	246	15	0.19	-0.1041	-1.08675	0.1
181	1421	17	15	0.19	-0.09213	-1.1334	0.1
184	1368	1915	15	0.19	-0.12845	-1.11212	0.1
185	227	1284	15	0.19	-0.26963	-0.88676	0.1
186	1807	840	15	0.19	-0.39184	-0.63982	0.1
187	1672	102	15	0.19	-0.38764	-0.66217	0.1
188	1800	22	15	0.19	-0.08235	-1.1077	0.1
189	215	1344	15	0.19	-0.25831	-0.91487	0.1
11	109	1747	15	0.25	-0.12196	-1.18129	0.1
19	1898	938	15	0.25	-0.21111	-1.0216	0.1
20	324	1352	15	0.25	-0.16269	-1.02983	0.1
25	1432	1419	15	0.25	-0.18304	-1.08256	0.1
35	588	1993	15	0.25	-0.09027	-1.12061	0.1
39	1263	1502	15	0.25	-0.20542	-0.99685	0.1
45	1823	1792	15	0.25	-0.12158	-1.08907	0.1
47	1534	1121	15	0.25	-0.15735	-1.04686	0.1
54	1262	211	15	0.25	-0.22027	-0.98153	0.1
55	665	1134	15	0.25	-0.16003	-1.08916	0.1
61	121	101	15	0.25	-0.12205	-1.054	0.1
72	1018	2012	15	0.25	-0.11233	-1.08637	0.1
74	1413	1635	15	0.25	-0.09419	-1.11467	0.1
86	1915	1971	15	0.25	-0.07492	-0.9979	0.1
88	357	1600	15	0.25	-0.04242	-1.01857	0.1
89	386	437	15	0.25	-0.20558	-1.01398	0.1
109	350	2030	15	0.25	-0.10184	-1.03579	0.1
111	328	229	15	0.25	-0.11343	-1.11137	0.1
112	179	719	15	0.25	-0.11811	-1.10824	0.1
125	53	1919	15	0.25	-0.16855	-1.02363	0.1
126	1339	1040	15	0.25	-0.11851	-1.05593	0.1
127	450	778	15	0.25	-0.24821	-0.97876	0.1
134	699	1405	15	0.25	-0.19737	-0.96532	0.1
138	1332	1698	15	0.25	-0.1433	-1.0918	0.1
143	1756	1847	15	0.25	-0.14475	-1.06795	0.1
144	2005	666	15	0.25	-0.07474	-1.0709	0.1
156	1744	847	15	0.25	-0.28501	-0.87624	0.1
160	633	1419	15	0.25	-0.15359	-1.13806	0.1
170	1081	596	15	0.25	-0.17494	-1.027	0.1
172	1878	275	15	0.25	-0.14663	-1.10908	0.1
180	1862	1801	15	0.25	-0.18809	-0.91232	0.1
182	764	1972	15	0.25	-0.21234	-0.95958	0.1
183	903	135	15	0.25	-0.11957	-1.16785	0.1
16	724	1481	15	0.31	-0.1912	-1.04421	0.1
31	1952	1808	15	0.31	-0.11841	-1.05172	0.1
44	1051	1249	15	0.31	-0.22941	-0.96221	0.1
59	462	1122	15	0.31	-0.16858	-1.07451	0.1
60	482	272	15	0.31	-0.20765	-1.00303	0.1
68	1086	203	15	0.31	-0.18939	-1.01842	0.1
114	222	108	15	0.31	-0.16241	-1.05197	0.1
122	1845	400	15	0.31	-0.09857	-1.07352	0.1
132	273	1820	15	0.31	-0.09745	-1.09975	0.1
133	1526	1736	15	0.31	-0.16661	-1.01763	0.1
141	444	863	15	0.31	-0.13058	-1.1521	0.1
142	781	495	15	0.31	-0.19159	-1.06354	0.1
155	1048	1150	15	0.31	-0.17808	-1.09085	0.1
165	1134	352	15	0.31	-0.26348	-0.92725	0.1
166	1939	643	15	0.31	-0.15338	-0.97947	0.1
192	1528	557	15	0.31	-0.12245	-1.09513	0.1
23	260	1722	15	0.39	-0.16559	-1.04557	0.1
33	1491	168	15	0.39	-0.16163	-1.09332	0.1
37	687	1786	15	0.39	-0.20248	-1.00475	0.1
38	1530	1837	15	0.39	-0.13416	-1.06476	0.1
70	1116	527	15	0.39	-0.19226	-1.0408	0.1
85	351	1037	15	0.39	-0.42701	-0.65911	0.1
115	1018	1839	15	0.39	-0.20934	-0.95417	0.1
131	958	620	15	0.39	-0.16186	-1.05246	0.1
140	580	179	15	0.39	-0.11083	-1.07309	0.1
173	1133	283	15	0.39	-0.18699	-1.03894	0.1
179	1110	1273	15	0.39	-0.40422	-0.70144	0.1
9	1776	302	15	0.48	-0.09499	-1.08616	0.1
130	1664	519	15	0.48	-0.1111	-1.09325	0.1
153	97	454	15	0.48	-0.35155	-0.9362	0.1
154	1742	438	15	0.48	-0.12648	-1.07128	0.1
161	1708	1762	15	0.48	-0.26221	-0.8781	0.1
174	1661	1087	15	0.48	-0.14256	-1.00761	0.1
76	1642	1338	15	0.58	-0.12208	-1.07967	0.1
77	888	516	15	0.58	-0.16746	-1.10204	0.1
99	1118	582	15	0.58	-0.14518	-1.079	0.1
121	505	1976	15	0.58	-0.21324	-0.99989	0.1
190	404	157	15	0.58	-0.16648	-1.11935	0.1
191	303	1310	15	0.58	-0.1721	-1.1071	0.1
51	687	1073	15	0.7	-0.22875	-0.9838	0.1
69	1417	1857	15	0.7	-0.17462	-1.01118	0.1
90	1151	1690	15	0.7	-0.15751	-1.04564	0.1
120	1703	142	15	0.7	-0.14579	-1.08522	0.1
148	1534	221	15	0.7	-0.22009	-0.96965	0.1
91	1035	794	15	0.83	-0.15809	-1.09529	0.1
164	555	1465	15	0.83	-0.40753	-0.87557	0.1
92	1464	618	15	0.97	-0.14536	-1.08959	0.1
129	1154	1963	15	0.97	-0.13215	-1.09574	0.1
204	1422	2035	15	1.13	-0.56995	-0.66194	0.1
202	1120	1341	15	1.31	-0.39587	-0.91487	0.1
196	857	1172	15	1.73	-0.15643	-1.12076	0.1
201	948	1848	15	1.73	-0.14674	-1.06464	0.1
203	348	925	15	1.73	-0.15816	-1.13988	0.1
199	1332	643	15	1.96	-0.19026	-1.05243	0.1
197	1975	1306	15	2.49	-0.12085	-1.08728	0.1
198	1377	1786	15	2.49	-0.1185	-1.11955	0.1
200	741	1061	15	2.49	-0.19635	-1.07946	0.1
205	1255	274	15	3.83	-0.14794	-1.10357	0.1
208	808	790	15	4.22	-0.19352	-1.09187	0.1
209	434	1429	15	4.22	-0.18598	-1.06267	0.1
207	446	1007	15	5.57	-0.20385	-1.07613	0.1
206	1360	1340	15	6.08	-0.34909	-0.88583	0.1
210	287	1025	15	6.08	-0.18357	-1.08864	0.1
211	42	145	15	8.41	-0.17828	-1.0898	0.1
212	242	798	15	8.41	-0.21382	-1.05222	0.1
213	1585	1599	15	12.08	-0.15019	-1.11013	0.1
2	1133	1386	30	0.14	-0.10022	-1.05895	0.1
4	1138	644	30	0.14	-0.11451	-1.08868	0.1
6	1716	709	30	0.14	-0.25623	-0.77364	0.1
7	87	1389	30	0.14	-0.149	-0.9687	0.1
15	1502	1874	30	0.14	-0.03081	-1.08229	0.1
16	771	2018	30	0.14	-0.27255	-0.82432	0.1
17	272	1293	30	0.14	-0.26979	-0.88409	0.1
18	1851	325	30	0.14	0.02885	-0.99618	0.1
21	656	569	30	0.14	-0.11353	-1.0181	0.1
22	1775	1977	30	0.14	0.00019	-0.93893	0.1
31	1581	192	30	0.14	-0.21346	-0.73052	0.1
32	1320	97	30	0.14	-0.15454	-0.96783	0.1
39	1126	1021	30	0.14	-0.08432	-1.12485	0.1
40	1430	298	30	0.14	-0.12727	-1.01629	0.1
41	34	1146	30	0.14	-0.10327	-1.12949	0.1
42	225	1812	30	0.14	-0.1214	-1.0528	0.1
50	36	1564	30	0.14	-0.14311	-0.93745	0.1
51	1086	722	30	0.14	-0.25732	-0.84865	0.1
52	1713	679	30	0.14	-0.01665	-1.07329	0.1
53	1196	502	30	0.14	-0.07566	-1.10463	0.1
54	1747	1299	30	0.14	-0.25207	-0.79617	0.1
62	1497	516	30	0.14	-0.16092	-0.96064	0.1
63	74	949	30	0.14	-0.10686	-1.10563	0.1
64	917	1204	30	0.14	-0.25208	-0.8752	0.1
77	1516	917	30	0.14	-0.06751	-1.05788	0.1
78	438	1156	30	0.14	-0.19295	-1.02516	0.1
79	501	393	30	0.14	-0.16323	-1.05119	0.1
80	1614	441	30	0.14	-0.15071	-0.89278	0.1
81	507	486	30	0.14	-0.13398	-1.06654	0.1
82	997	768	30	0.14	-0.32981	-0.7205	0.1
94	1730	589	30	0.14	-0.14589	-0.84723	0.1
95	353	1472	30	0.14	-0.11142	-1.11888	0.1
96	1922	993	30	0.14	-0.02945	-0.94808	0.1
97	1410	851	30	0.14	-0.06522	-1.0277	0.1
98	479	633	30	0.14	-0.26972	-1.04935	0.1
99	2009	1532	30	0.14	-0.10021	-0.85034	0.1
100	17	590	30	0.14	-0.13296	-1.0106	0.1
110	1803	924	30	0.14	-0.03645	-0.99074	0.1
111	1100	1272	30	0.14	-0.1916	-0.98052	0.1
112	1876	1307	30	0.14	-0.04483	-0.94869	0.1
113	239	1413	30	0.14	-0.14197	-1.05504	0.1
120	562	60	30	0.14	-0.38191	-0.62264	0.1
121	710	365	30	0.14	-0.19775	-1.03747	0.1
122	1024	701	30	0.14	-0.26003	-0.87195	0.1
123	596	1717	30	0.14	-0.24335	-0.99182	0.1
124	1226	2023	30	0.14	-0.13542	-0.75525	0.1
137	1675	1721	30	0.14	-0.12577	-0.98073	0.1
138	1428	1729	30	0.14	-0.00514	-0.89863	0.1
145	1720	267	30	0.14	-0.18935	-0.75295	0.1
146	1434	693	30	0.14	-0.11903	-0.98534	0.1
147	1731	789	30	0.14	-0.05006	-1.00911	0.1
148	1959	176	30	0.14	-0.18015	-0.77224	0.1
149	841	1891	30	0.14	-0.23998	-0.8571	0.1
150	899	162	30	0.14	-0.29544	-0.77711	0.1
151	1076	144	30	0.14	-0.12114	-1.03268	0.1
161	307	279	30	0.14	-0.20589	-0.97685	0.1
162	177	51	30	0.14	-0.07348	-1.08221	0.1
163	1153	873	30	0.14	-0.09023	-1.05889	0.1
164	1837	1545	30	0.14	-0.04059	-0.95256	0.1
165	1371	1505	30	0.14	-0.18189	-0.82446	0.1
166	853	1409	30	0.14	-0.07128	-1.09341	0.1
167	1277	1362	30	0.14	-0.28626	-0.84957	0.1
168	274	1102	30	0.14	-0.32542	-0.81875	0.1
185	192	1936	30	0.14	-0.1168	-1.04749	0.1
186	1235	24	30	0.14	-0.21143	-0.86633	0.1
187	1410	238	30	0.14	-0.1456	-1.06463	0.1
188	965	397	30	0.14	-0.05468	-1.10927	0.1
1	837	1205	30	0.19	-0.26368	-0.9728	0.1
5	780	1754	30	0.19	-0.1993	-0.97709	0.1
9	1558	1772	30	0.19	-0.04132	-1.09125	0.1
10	657	1456	30	0.19	-0.16618	-1.05617	0.1
24	435	1983	30	0.19	-0.10949	-1.10524	0.1
29	1311	132	30	0.19	-0.08988	-1.09757	0.1
35	790	999	30	0.19	-0.1283	-1.08599	0.1
48	766	142	30	0.19	-0.13253	-0.99355	0.1
55	1715	646	30	0.19	-0.02665	-1.05281	0.1
69	1868	781	30	0.19	-0.04828	-1.00507	0.1
71	151	946	30	0.19	-0.112	-1.06635	0.1
74	1685	1504	30	0.19	-0.2818	-0.63405	0.1
89	1663	1273	30	0.19	-0.13075	-0.96488	0.1
90	1789	1602	30	0.19	-0.07913	-0.86052	0.1
104	1025	312	30	0.19	-0.11705	-1.08606	0.1
105	475	941	30	0.19	-0.33518	-0.80482	0.1
106	1442	1231	30	0.19	-0.12134	-1.00825	0.1
114	1388	1915	30	0.19	-0.06106	-1.02596	0.1
115	587	1421	30	0.19	-0.19869	-0.94099	0.1
116	1686	819	30	0.19	-0.14635	-1.03175	0.1
127	1330	28	30	0.19	-0.18085	-0.98933	0.1
129	1620	1301	30	0.19	-0.17735	-0.89609	0.1
131	1639	1244	30	0.19	-0.19215	-0.9149	0.1
132	1128	40	30	0.19	-0.08872	-1.11522	0.1
135	1311	796	30	0.19	-0.14536	-1.0894	0.1
136	777	1837	30	0.19	-0.23789	-0.98463	0.1
143	305	1467	30	0.19	-0.08079	-1.08738	0.1
144	1441	17	30	0.19	-0.09501	-1.03157	0.1
158	1154	944	30	0.19	-0.05511	-1.14754	0.1
159	514	237	30	0.19	-0.16667	-1.0355	0.1
171	2006	1417	30	0.19	-0.026	-0.91612	0.1
172	1252	1977	30	0.19	-0.16727	-0.90034	0.1
173	1639	460	30	0.19	-0.0875	-1.03284	0.1
174	1346	595	30	0.19	-0.35123	-0.78347	0.1
176	1795	703	30	0.19	-0.21331	-0.90367	0.1
177	1555	1011	30	0.19	-0.14182	-0.93506	0.1
178	978	1202	30	0.19	-0.10481	-1.09575	0.1
179	346	1282	30	0.19	-0.3135	-0.80209	0.1
180	806	2016	30	0.19	-0.14434	-0.9646	0.1
182	874	82	30	0.19	-0.23878	-0.91333	0.1
183	1376	265	30	0.19	-0.25077	-0.91246	0.1
3	1404	68	30	0.25	-0.29356	-0.84964	0.1
11	223	1237	30	0.25	-0.11471	-1.14886	0.1
12	1707	1313	30	0.25	-0.04496	-1.11449	0.1
13	1352	1697	30	0.25	-0.0896	-1.08213	0.1
19	784	1971	30	0.25	-0.13784	-1.05269	0.1
20	1226	528	30	0.25	-0.08544	-1.05891	0.1
23	218	1095	30	0.25	-0.1659	-1.10329	0.1
25	1935	1970	30	0.25	-0.05118	-0.94046	0.1
26	1038	2012	30	0.25	-0.07103	-1.09675	0.1
27	1451	1418	30	0.25	-0.04827	-1.12843	0.1
28	1843	1791	30	0.25	-0.02909	-1.04563	0.1
30	1139	1770	30	0.25	-0.12426	-1.0516	0.1
36	1119	974	30	0.25	-0.09779	-1.13406	0.1
37	1282	210	30	0.25	-0.29913	-0.82413	0.1
47	1283	1502	30	0.25	-0.12889	-1.04919	0.1
56	923	134	30	0.25	-0.13634	-1.05199	0.1
57	1882	1801	30	0.25	-0.14551	-0.7925	0.1
58	73	1918	30	0.25	-0.14652	-0.96458	0.1
70	685	1134	30	0.25	-0.22717	-0.93349	0.1
72	141	100	30	0.25	-0.27522	-0.83601	0.1
73	1554	1120	30	0.25	-0.06167	-1.15538	0.1
85	608	1992	30	0.25	-0.18841	-1.03221	0.1
86	14	294	30	0.25	-0.23282	-0.89324	0.1
87	743	496	30	0.25	-0.10048	-1.10825	0.1
88	1358	1039	30	0.25	-0.16945	-1.02747	0.1
91	150	245	30	0.25	-0.12984	-1.07419	0.1
107	2025	665	30	0.25	-0.04951	-1.08371	0.1
128	347	229	30	0.25	-0.10669	-1.15292	0.1
130	1918	937	30	0.25	-0.32833	-0.56743	0.1
142	470	778	30	0.25	-0.13579	-1.05629	0.1
157	1775	1846	30	0.25	-0.0544	-1.06515	0.1
169	369	2030	30	0.25	-0.18044	-0.9441	0.1
170	578	1375	30	0.25	-0.31239	-0.83634	0.1
175	212	1296	30	0.25	-0.18859	-0.9923	0.1
181	343	1351	30	0.25	-0.16388	-1.00151	0.1
0	1546	1735	30	0.31	-0.0518	-1.13586	0.1
33	801	495	30	0.31	-0.11148	-1.07011	0.1
34	464	863	30	0.31	-0.17632	-1.02948	0.1
43	1162	1081	30	0.31	-0.11444	-1.108	0.1
44	963	317	30	0.31	-0.11755	-1.10549	0.1
65	1972	1808	30	0.31	0.0241	-1.07338	0.1
75	2008	588	30	0.31	-0.0897	-1.0265	0.1
76	1510	79	30	0.31	-0.05287	-1.09871	0.1
108	519	1005	30	0.31	-0.5061	-0.71211	0.1
117	1865	399	30	0.31	-0.13209	-0.99475	0.1
118	1071	1249	30	0.31	-0.09494	-1.08434	0.1
134	39	1648	30	0.31	-0.25844	-0.9452	0.1
154	743	1481	30	0.31	-0.20678	-0.96835	0.1
155	242	108	30	0.31	-0.26276	-0.81021	0.1
156	198	718	30	0.31	-0.20724	-0.95907	0.1
49	1136	526	30	0.39	-0.17796	-1.04101	0.1
59	1549	1836	30	0.39	-0.11392	-1.05506	0.1
61	1511	167	30	0.39	-0.08759	-1.11678	0.1
67	1038	1839	30	0.39	-0.17061	-0.96869	0.1
68	707	1785	30	0.39	-0.17901	-1.02789	0.1
83	280	1721	30	0.39	-0.23014	-0.96937	0.1
92	371	1036	30	0.39	-0.44274	-0.62255	0.1
109	977	619	30	0.39	-0.13198	-1.0998	0.1
126	1152	282	30	0.39	-0.12304	-1.09063	0.1
140	1034	834	30	0.39	-0.15509	-1.08673	0.1
184	47	639	30	0.39	-0.12451	-1.06503	0.1
8	634	2019	30	0.48	-0.09568	-1.10401	0.1
14	1796	301	30	0.48	-0.0915	-1.15049	0.1
60	308	379	30	0.48	-0.20643	-0.98893	0.1
66	1762	437	30	0.48	-0.18558	-0.99756	0.1
84	1727	1761	30	0.48	-0.1157	-1.02015	0.1
93	1680	1087	30	0.48	-0.22922	-0.93651	0.1
119	1684	519	30	0.48	-0.17693	-0.98725	0.1
139	783	1648	30	0.48	-0.17643	-1.07745	0.1
141	2032	898	30	0.48	-0.09128	-1.09455	0.1
160	82	1104	30	0.48	-0.12311	-1.10348	0.1
101	38	1482	30	0.58	-0.14541	-1.0617	0.1
102	117	453	30	0.58	-0.27054	-1.00334	0.1
133	1662	1337	30	0.58	-0.0633	-1.08283	0.1
152	424	157	30	0.58	-0.17587	-1.05877	0.1
38	1723	141	30	0.7	-0.16502	-1.02919	0.1
103	821	1821	30	0.7	-0.12532	-1.09481	0.1
125	1171	1689	30	0.7	-0.10177	-1.13794	0.1
45	1055	793	30	0.83	-0.12561	-1.12275	0.1
46	1797	824	30	0.83	-0.11239	-1.03269	0.1
153	1174	1962	30	0.97	-0.10363	-1.07435	0.1
196	1140	1340	30	1.31	-0.43252	-0.73142	0.1
192	368	925	30	1.51	-0.14426	-1.09734	0.1
191	876	1171	30	1.73	-0.1583	-1.08911	0.1
193	674	1719	30	1.73	-0.13481	-1.06981	0.1
194	967	1847	30	1.73	-0.10676	-1.07667	0.1
189	1352	642	30	1.96	-0.12529	-1.09575	0.1
190	761	1061	30	2.49	-0.17377	-1.08227	0.1
195	1994	1306	30	2.49	-0.07499	-1.13421	0.1
197	1274	274	30	3.46	-0.10307	-1.11742	0.1
202	828	789	30	3.83	-0.15373	-1.09608	0.1
201	453	1428	30	4.22	-0.15397	-1.10195	0.1
199	465	1006	30	5.57	-0.17387	-1.06754	0.1
198	1379	1340	30	6.08	-0.2666	-0.99324	0.1
200	307	1024	30	6.08	-0.14735	-1.10531	0.1
203	60	144	30	8.41	-0.15739	-1.09172	0.1
205	263	797	30	9.08	-0.15251	-1.12036	0.1
204	1604	1599	30	12.92	-0.05164	-1.17111	0.1
0	917	1203	45	0.14	-0.19928	-0.9032	0.1
1	1497	515	45	0.14	-0.10518	-1.05148	0.1
4	1775	1977	45	0.14	-0.09361	-0.97124	0.1
5	1730	588	45	0.14	-0.08055	-1.04778	0.1
6	1851	325	45	0.14	-0.00788	-0.96084	0.1
7	1430	298	45	0.14	-0.05434	-1.00572	0.1
20	1716	708	45	0.14	-0.21685	-0.882	0.1
21	1133	1386	45	0.14	-0.20998	-0.96183	0.1
23	1434	692	45	0.14	-0.11999	-0.94752	0.1
24	1614	440	45	0.14	-0.19241	-0.89073	0.1
25	1086	721	45	0.14	-0.32214	-0.7869	0.1
31	997	768	45	0.14	-0.06155	-0.96786	0.1
32	1731	788	45	0.14	-0.01573	-0.942	0.1
33	1023	701	45	0.14	-0.05623	-1.0725	0.1
34	1707	1447	45	0.14	0.02494	-0.94985	0.1
35	1502	1873	45	0.14	-0.10366	-0.98704	0.1
39	339	1931	45	0.14	-0.06987	-0.90245	0.1
40	596	1716	45	0.14	-0.06861	-0.97583	0.1
41	272	1292	45	0.14	-0.24468	-0.77103	0.1
49	507	485	45	0.14	-0.14095	-1.0412	0.1
50	1320	97	45	0.14	-0.20693	-0.87319	0.1
51	1876	1307	45	0.14	0.01761	-0.8868	0.1
66	1127	1020	45	0.14	-0.09125	-1.05	0.1
67	1960	176	45	0.14	-0.12363	-0.97191	0.1
73	1803	923	45	0.14	-0.08015	-0.98016	0.1
74	157	414	45	0.14	-0.28634	-0.78474	0.1
75	1138	643	45	0.14	-0.17202	-0.99687	0.1
76	34	1145	45	0.14	-0.04869	-0.98152	0.1
83	841	1890	45	0.14	-0.13409	-0.87904	0.1
84	1747	1298	45	0.14	-0.14491	-0.84068	0.1
85	1226	2023	45	0.14	-0.13685	-0.8783	0.1
101	1153	873	45	0.14	-0.0635	-1.14123	0.1
102	501	393	45	0.14	-0.10192	-1.06769	0.1
103	1444	178	45	0.14	-0.13123	-0.8846	0.1
104	1410	237	45	0.14	-0.0686	-1.15036	0.1
105	353	1471	45	0.14	-0.06623	-1.0507	0.1
106	1837	1544	45	0.14	-0.04455	-0.80477	0.1
116	1371	1505	45	0.14	-0.01295	-1.02958	0.1
117	1648	1515	45	0.14	-0.14465	-0.5502	0.1
118	1638	1964	45	0.14	-0.12638	-0.92283	0.1
119	772	2017	45	0.14	-0.0557	-1.11837	0.1
120	853	1408	45	0.14	-0.10717	-1.00485	0.1
121	1713	678	45	0.14	-0.10264	-0.90052	0.1
122	1516	916	45	0.14	-0.17579	-0.87928	0.1
136	177	50	45	0.14	-0.12876	-0.97383	0.1
137	1196	501	45	0.14	-0.14641	-0.92763	0.1
138	225	1812	45	0.14	-0.09717	-1.02521	0.1
139	17	589	45	0.14	-0.10653	-0.99705	0.1
140	274	1101	45	0.14	-0.22495	-0.85941	0.1
141	175	1203	45	0.14	-0.15712	-1.02791	0.1
152	794	168	45	0.14	-0.29919	-0.90162	0.1
153	36	1564	45	0.14	-0.14798	-1.00887	0.1
154	2010	1531	45	0.14	-0.00975	-0.8383	0.1
155	439	1155	45	0.14	-0.06996	-1.12758	0.1
156	1076	144	45	0.14	-0.04418	-1.13473	0.1
166	1065	1305	45	0.14	-0.36182	-0.73605	0.1
167	592	65	45	0.14	-0.29124	-0.805	0.1
168	1581	191	45	0.14	-0.31736	-0.57852	0.1
169	1469	1006	45	0.14	-0.11579	-0.88652	0.1
170	460	1885	45	0.14	-0.09472	-0.86895	0.1
180	1922	992	45	0.14	-0.14678	-0.80147	0.1
181	1410	851	45	0.14	-0.23929	-0.73095	0.1
182	246	291	45	0.14	-0.18088	-1.01349	0.1
183	978	1939	45	0.14	-0.24426	-0.84839	0.1
191	521	1631	45	0.14	-0.07771	-1.09158	0.1
2	1868	780	45	0.19	-0.1402	-0.98803	0.1
8	766	142	45	0.19	-0.03981	-1.02222	0.1
12	876	2019	45	0.19	-0.14073	-1.04384	0.1
13	1715	645	45	0.19	-0.1188	-1.04381	0.1
26	780	1753	45	0.19	-0.22402	-0.82031	0.1
37	837	1204	45	0.19	-0.28529	-0.88397	0.1
44	1795	702	45	0.19	-0.19544	-0.93482	0.1
56	657	1456	45	0.19	-0.18704	-0.96179	0.1
57	1621	1300	45	0.19	-0.09283	-0.94254	0.1
58	1686	818	45	0.19	-0.15084	-0.99238	0.1
59	1025	311	45	0.19	-0.05209	-1.21752	0.1
72	152	946	45	0.19	-0.14265	-1.03278	0.1
78	777	1836	45	0.19	-0.25884	-0.80147	0.1
79	1457	717	45	0.19	-0.18236	-0.8752	0.1
86	591	249	45	0.19	-0.0695	-0.9514	0.1
93	1558	1771	45	0.19	-0.05572	-1.004	0.1
94	2006	1417	45	0.19	-0.07804	-0.83933	0.1
95	586	1142	45	0.19	-0.07469	-0.95197	0.1
107	1154	943	45	0.19	-0.11248	-1.02385	0.1
108	246	1283	45	0.19	-0.15536	-0.99459	0.1
109	1789	1601	45	0.19	-0.12369	-0.95885	0.1
110	1311	131	45	0.19	-0.06164	-1.11396	0.1
127	1709	1515	45	0.19	-0.16048	-0.74932	0.1
132	346	1281	45	0.19	-0.33451	-0.84244	0.1
133	791	998	45	0.19	-0.37345	-0.70533	0.1
135	874	82	45	0.19	-0.1236	-1.04319	0.1
143	1330	27	45	0.19	-0.25519	-0.86138	0.1
144	1306	431	45	0.19	-0.12153	-1.11928	0.1
145	1876	702	45	0.19	-0.14778	-0.90876	0.1
146	1441	16	45	0.19	-0.114	-1.03666	0.1
147	514	236	45	0.19	-0.14799	-0.99985	0.1
149	1252	1977	45	0.19	-0.15074	-0.9405	0.1
160	1228	948	45	0.19	-0.15292	-0.96726	0.1
161	673	1938	45	0.19	-0.0906	-1.12814	0.1
162	959	2027	45	0.19	-0.12709	-0.96359	0.1
163	666	2005	45	0.19	-0.122	-1.0376	0.1
164	588	1420	45	0.19	-0.11909	-1.09232	0.1
165	1388	1914	45	0.19	-0.11837	-0.89033	0.1
172	1376	264	45	0.19	-0.20939	-0.92105	0.1
173	1128	39	45	0.19	-0.089	-1.10229	0.1
175	1442	1230	45	0.19	-0.1534	-1.00152	0.1
176	235	1343	45	0.19	-0.34466	-0.74567	0.1
177	1739	1478	45	0.19	-0.25478	-0.72939	0.1
178	1685	1504	45	0.19	-0.24461	-0.86165	0.1
187	1663	1272	45	0.19	-0.07688	-0.99105	0.1
188	1827	839	45	0.19	-0.37075	-0.61523	0.1
3	718	1404	45	0.25	-0.13708	-1.09807	0.1
9	685	1133	45	0.25	-0.12776	-1.0703	0.1
10	1707	1312	45	0.25	-0.03195	-1.08767	0.1
14	1404	67	45	0.25	-0.25231	-0.83672	0.1
15	1038	2011	45	0.25	-0.01827	-1.12373	0.1
22	1283	1501	45	0.25	-0.1226	-1.00469	0.1
27	784	1970	45	0.25	-0.14608	-0.93751	0.1
36	1843	1790	45	0.25	0.00106	-1.02583	0.1
38	1935	1969	45	0.25	-0.05864	-0.86539	0.1
45	1226	527	45	0.25	-0.12324	-0.99872	0.1
46	223	1236	45	0.25	-0.16154	-1.06092	0.1
60	1433	1634	45	0.25	-0.08648	-1.0574	0.1
61	348	228	45	0.25	-0.14092	-1.05306	0.1
62	1451	1418	45	0.25	-0.06789	-0.98331	0.1
63	743	495	45	0.25	-0.08599	-1.09252	0.1
68	73	1917	45	0.25	-0.05587	-1.06075	0.1
69	1352	1696	45	0.25	-0.16188	-1.01437	0.1
70	923	134	45	0.25	-0.05267	-1.11539	0.1
71	141	99	45	0.25	-0.12695	-0.92848	0.1
77	218	1094	45	0.25	-0.16291	-1.00621	0.1
87	150	245	45	0.25	-0.15864	-0.95421	0.1
88	1775	1846	45	0.25	-0.10519	-0.96624	0.1
89	1882	1800	45	0.25	-0.11464	-0.68182	0.1
90	436	719	45	0.25	-0.12692	-1.13188	0.1
91	1554	1119	45	0.25	-0.09541	-1.05304	0.1
92	1139	1769	45	0.25	-0.01784	-1.07481	0.1
96	14	293	45	0.25	-0.23626	-0.87167	0.1
128	1119	974	45	0.25	-0.21486	-0.90486	0.1
129	1536	139	45	0.25	-0.21433	-0.87979	0.1
134	608	1991	45	0.25	-0.1299	-0.93324	0.1
148	377	1599	45	0.25	-0.1344	-1.00133	0.1
150	1358	1039	45	0.25	-0.21211	-0.95048	0.1
151	370	2029	45	0.25	-0.0761	-1.0382	0.1
159	343	1351	45	0.25	-0.29311	-0.74793	0.1
174	1281	210	45	0.25	-0.18421	-0.95286	0.1
186	1763	845	45	0.25	-0.27372	-0.87093	0.1
16	464	862	45	0.31	-0.18088	-1.08759	0.1
17	1546	1734	45	0.31	-0.03269	-1.0922	0.1
28	801	494	45	0.31	-0.09018	-1.07405	0.1
29	1105	202	45	0.31	-0.12909	-0.99016	0.1
30	1510	78	45	0.31	-0.12232	-1.04197	0.1
42	1972	1807	45	0.31	0.00374	-0.95034	0.1
53	329	911	45	0.31	-0.33618	-0.80475	0.1
54	1071	1248	45	0.31	-0.15899	-1.03225	0.1
81	2009	587	45	0.31	-0.09054	-1.06954	0.1
82	1162	1080	45	0.31	-0.09316	-1.10483	0.1
97	242	107	45	0.31	-0.20692	-0.87725	0.1
111	1865	398	45	0.31	-0.15155	-0.97689	0.1
112	744	1480	45	0.31	-0.15571	-1.01876	0.1
113	963	316	45	0.31	-0.17501	-1.03452	0.1
126	1067	1149	45	0.31	-0.13212	-1.0414	0.1
157	519	1004	45	0.31	-0.41248	-0.80817	0.1
158	1959	641	45	0.31	-0.09508	-1.03045	0.1
171	1548	555	45	0.31	-0.12584	-1.0398	0.1
185	293	1819	45	0.31	-0.08218	-1.02031	0.1
47	371	1035	45	0.39	-0.40896	-0.69901	0.1
65	1038	1838	45	0.39	-0.20504	-0.92857	0.1
98	707	1785	45	0.39	-0.25573	-0.87377	0.1
114	1511	167	45	0.39	-0.15685	-1.00306	0.1
115	1136	526	45	0.39	-0.15508	-1.07298	0.1
18	1796	300	45	0.48	-0.12866	-0.99599	0.1
19	634	2018	45	0.48	-0.10408	-1.05061	0.1
48	1684	518	45	0.48	-0.18438	-1.00497	0.1
64	1727	1760	45	0.48	-0.13247	-1.00875	0.1
99	308	378	45	0.48	-0.2347	-0.89772	0.1
131	1762	436	45	0.48	-0.16144	-0.96564	0.1
11	1662	1337	45	0.58	-0.08097	-1.08897	0.1
43	1138	580	45	0.58	-0.1124	-1.1143	0.1
55	322	1309	45	0.58	-0.15375	-1.04482	0.1
100	39	1481	45	0.58	-0.14622	-1.04161	0.1
125	525	1975	45	0.58	-0.23505	-0.92112	0.1
184	1595	1246	45	0.58	-0.1489	-0.998	0.1
189	423	156	45	0.58	-0.1474	-1.06888	0.1
52	1723	140	45	0.7	-0.13347	-1.05005	0.1
123	1171	1689	45	0.7	-0.09833	-1.07289	0.1
130	1554	219	45	0.7	-0.15471	-1.02526	0.1
190	1436	1856	45	0.7	-0.1393	-1.03556	0.1
80	1055	792	45	0.83	-0.13604	-1.11406	0.1
124	575	1463	45	0.83	-0.29833	-0.94603	0.1
142	1877	540	45	0.83	-0.11049	-1.04772	0.1
179	1797	823	45	0.83	-0.18858	-0.97003	0.1
197	1442	2033	45	1.13	-0.47789	-0.60457	0.1
193	1140	1340	45	1.31	-0.44669	-0.70549	0.1
192	368	924	45	1.51	-0.35878	-1.01892	0.1
194	1352	641	45	1.96	-0.12859	-1.09726	0.1
195	761	1060	45	2.49	-0.17136	-1.0702	0.1
196	1274	273	45	3.46	-0.02921	-0.96586	0.1
200	828	788	45	3.83	-0.14608	-1.11411	0.1
202	454	1427	45	3.83	-0.12878	-1.09259	0.1
199	466	1006	45	5.57	-0.16425	-1.06561	0.1
198	307	1023	45	6.08	-0.14851	-1.06968	0.1
201	1379	1339	45	6.08	-0.27596	-0.97117	0.1
203	60	143	45	8.41	-0.16196	-1.08528	0.1
204	263	797	45	8.41	-0.16815	-1.03753	0.1
205	1604	1598	45	12.08	-0.06299	-1.13306	0.1
0	1716	708	60	0.14	-0.25415	-0.92268	0.1
1	1851	325	60	0.14	-0.14954	-0.91842	0.1
2	1614	440	60	0.14	0.02774	-0.79548	0.1
10	917	1203	60	0.14	-0.23583	-0.95337	0.1
11	1502	1873	60	0.14	-0.08933	-1.0978	0.1
12	239	1412	60	0.14	-0.0141	-1.06293	0.1
13	1747	1298	60	0.14	-0.10992	-0.95237	0.1
14	1516	916	60	0.14	-0.1396	-1.03117	0.1
19	1138	643	60	0.14	-0.10775	-1.09553	0.1
23	272	1292	60	0.14	-0.13291	-0.90625	0.1
24	1730	588	60	0.14	-0.12362	-0.96198	0.1
25	1497	515	60	0.14	-0.06649	-1.17805	0.1
31	997	768	60	0.14	-0.16618	-0.99032	0.1
32	1959	176	60	0.14	-0.10907	-1.0259	0.1
33	1133	1385	60	0.14	-0.11608	-1.16468	0.1
34	1713	678	60	0.14	-0.16213	-1.09971	0.1
40	1320	97	60	0.14	-0.12708	-1.06164	0.1
41	771	2017	60	0.14	-0.24077	-0.82023	0.1
49	129	1569	60	0.14	-0.01315	-0.95504	0.1
50	391	566	60	0.14	-0.14529	-1.00719	0.1
51	1434	692	60	0.14	-0.06271	-0.97934	0.1
52	1876	1307	60	0.14	-0.1801	-0.96133	0.1
58	1803	923	60	0.14	-0.11246	-1.14032	0.1
59	1086	721	60	0.14	-0.26434	-0.87614	0.1
68	841	1890	60	0.14	-0.13193	-0.97161	0.1
69	1581	191	60	0.14	-0.23932	-0.90109	0.1
70	676	808	60	0.14	-0.22979	-0.81489	0.1
83	1775	1977	60	0.14	-0.13	-0.9569	0.1
84	832	460	60	0.14	-0.07507	-1.07299	0.1
85	1127	1020	60	0.14	-0.10029	-1.05911	0.1
86	965	396	60	0.14	-0.07306	-1.13331	0.1
92	1475	750	60	0.14	0.11206	-0.83603	0.1
93	1409	237	60	0.14	-0.16295	-0.99617	0.1
94	2009	1531	60	0.14	-0.15433	-0.96002	0.1
95	656	568	60	0.14	-0.1121	-1.03963	0.1
96	1306	431	60	0.14	-0.14785	-1.02842	0.1
97	710	364	60	0.14	-0.11373	-1.06718	0.1
98	506	485	60	0.14	-0.24396	-0.83951	0.1
99	899	161	60	0.14	-0.19856	-0.88367	0.1
110	479	632	60	0.14	-0.14999	-1.0509	0.1
111	1731	788	60	0.14	-0.09412	-1.11068	0.1
127	562	59	60	0.14	-0.27021	-0.78048	0.1
128	794	168	60	0.14	-0.24753	-0.90837	0.1
129	1430	298	60	0.14	-0.18118	-0.98825	0.1
130	105	1446	60	0.14	-0.22554	-0.93488	0.1
131	1707	1447	60	0.14	-0.11222	-1.07483	0.1
132	1342	1579	60	0.14	0.01736	-0.84384	0.1
137	36	1564	60	0.14	-0.10521	-1.08643	0.1
138	225	1812	60	0.14	-0.04913	-1.06454	0.1
139	954	1481	60	0.14	-0.13193	-1.06386	0.1
140	1113	736	60	0.14	-0.10844	-1.08413	0.1
141	1243	643	60	0.14	-0.21306	-0.99724	0.1
142	1196	501	60	0.14	-0.08889	-1.0566	0.1
143	156	414	60	0.14	0.0215	-1.07869	0.1
156	1428	1728	60	0.14	-0.12645	-1.07159	0.1
157	1226	2022	60	0.14	-0.18603	-0.95302	0.1
158	1968	1429	60	0.14	-0.19557	-0.78904	0.1
159	88	1388	60	0.14	-0.06424	-1.09701	0.1
160	850	169	60	0.14	-0.07367	-1.04743	0.1
161	1022	701	60	0.14	-0.19842	-0.98568	0.1
162	175	1203	60	0.14	-0.23662	-1.01398	0.1
163	439	1155	60	0.14	-0.06979	-1.04292	0.1
164	1341	924	60	0.14	-0.16536	-0.99781	0.1
172	1269	506	60	0.14	-0.40433	-0.77839	0.1
173	915	104	60	0.14	-0.3827	-0.67161	0.1
174	82	625	60	0.14	-0.15146	-0.91907	0.1
175	596	1716	60	0.14	-0.2035	-1.04275	0.1
9	1715	645	60	0.19	-0.12347	-1.10041	0.1
26	1868	780	60	0.19	-0.1608	-1.06835	0.1
27	837	1204	60	0.19	-0.21338	-0.96171	0.1
29	780	1753	60	0.19	-0.16526	-1.00268	0.1
30	1795	702	60	0.19	-0.17064	-1.04077	0.1
42	766	142	60	0.19	-0.08381	-1.05361	0.1
43	1663	1272	60	0.19	-0.13062	-1.12231	0.1
44	1329	27	60	0.19	-0.19281	-0.98477	0.1
56	1311	131	60	0.19	-0.14647	-1.03639	0.1
65	876	2019	60	0.19	-0.09345	-1.07163	0.1
74	790	998	60	0.19	-0.19525	-0.9523	0.1
76	1440	16	60	0.19	0.07245	-0.67003	0.1
77	777	1836	60	0.19	-0.19146	-1.0215	0.1
78	1558	1771	60	0.19	-0.0728	-1.08452	0.1
79	1621	1300	60	0.19	-0.1095	-1.13536	0.1
87	252	234	60	0.19	-0.06482	-1.03288	0.1
88	1154	943	60	0.19	-0.10945	-1.08567	0.1
100	1442	1230	60	0.19	-0.18702	-1.00052	0.1
101	806	2015	60	0.19	-0.09296	-0.96305	0.1
105	1788	1601	60	0.19	-0.04983	-1.11672	0.1
114	1686	818	60	0.19	-0.1457	-1.02013	0.1
118	1388	1914	60	0.19	-0.13784	-1.05936	0.1
119	1685	1503	60	0.19	-0.29186	-0.85039	0.1
121	1227	948	60	0.19	-0.11727	-1.05712	0.1
122	73	29	60	0.19	-0.17438	-1.00622	0.1
124	1739	1478	60	0.19	-0.25614	-0.83375	0.1
125	1555	1010	60	0.19	-0.12678	-1.14637	0.1
145	1691	101	60	0.19	-0.30615	-0.83029	0.1
147	1639	459	60	0.19	-0.1481	-1.09625	0.1
148	346	1281	60	0.19	-0.22823	-0.98931	0.1
149	2006	1417	60	0.19	-0.11909	-0.93538	0.1
150	1738	1695	60	0.19	-0.32137	-0.84207	0.1
151	435	1982	60	0.19	-0.14222	-1.05901	0.1
153	1025	311	60	0.19	-0.12341	-1.15708	0.1
166	553	346	60	0.19	-0.15022	-1.06783	0.1
167	514	236	60	0.19	-0.18204	-1.103	0.1
168	1843	1867	60	0.19	-0.26591	-0.72211	0.1
169	540	1615	60	0.19	-0.10114	-1.04944	0.1
180	305	1466	60	0.19	-0.18213	-1.07278	0.1
181	657	1455	60	0.19	-0.09304	-1.04291	0.1
182	1827	839	60	0.19	-0.41107	-0.70389	0.1
4	1404	67	60	0.25	-0.27489	-0.90922	0.1
5	1707	1312	60	0.25	-0.127	-1.11812	0.1
15	718	1404	60	0.25	-0.13969	-1.08275	0.1
16	1038	2011	60	0.25	-0.12474	-1.12825	0.1
20	1352	1696	60	0.25	-0.15622	-1.05653	0.1
21	141	99	60	0.25	-0.13445	-1.01851	0.1
22	1935	1969	60	0.25	-0.06355	-1.09042	0.1
28	223	1236	60	0.25	-0.10386	-1.14763	0.1
36	128	1746	60	0.25	-0.07298	-1.05214	0.1
37	1882	1800	60	0.25	-0.14041	-1.02172	0.1
38	1283	1501	60	0.25	0.11994	-0.83066	0.1
39	405	436	60	0.25	-0.07781	-1.13059	0.1
45	1139	1769	60	0.25	-0.14611	-1.05558	0.1
46	1226	527	60	0.25	-0.12619	-1.04109	0.1
55	1843	1790	60	0.25	-0.0678	-1.17072	0.1
61	470	777	60	0.25	-0.08764	-1.10527	0.1
62	1554	1119	60	0.25	0.07699	-0.96161	0.1
63	1433	1634	60	0.25	-0.14883	-1.05054	0.1
64	369	2029	60	0.25	-0.18847	-1.00057	0.1
75	608	1991	60	0.25	-0.12236	-1.08018	0.1
80	1119	973	60	0.25	0.04459	-1.03452	0.1
81	784	1970	60	0.25	-0.17547	-0.9676	0.1
102	1451	1417	60	0.25	-0.14547	-1.09228	0.1
103	1358	1038	60	0.25	-0.19304	-1.04976	0.1
104	2025	664	60	0.25	-0.12082	-1.11454	0.1
120	377	1599	60	0.25	-0.12773	-0.96055	0.1
123	73	1918	60	0.25	-0.33477	-0.9477	0.1
126	1775	1845	60	0.25	-0.08545	-1.10695	0.1
146	1763	845	60	0.25	-0.32326	-0.79744	0.1
152	923	134	60	0.25	-0.17147	-1.10027	0.1
170	1536	139	60	0.25	-0.09478	-0.86034	0.1
179	1918	936	60	0.25	-0.36798	-0.70698	0.1
3	801	494	60	0.31	-0.10925	-1.11694	0.1
8	1546	1734	60	0.31	0.08726	-0.90148	0.1
17	1162	1080	60	0.31	-0.11918	-1.12085	0.1
18	1972	1807	60	0.31	-0.0767	-1.0586	0.1
35	1510	78	60	0.31	-0.1219	-1.07098	0.1
54	2008	587	60	0.31	-0.20274	-0.9983	0.1
66	502	270	60	0.31	-0.16964	-1.03282	0.1
67	1105	202	60	0.31	-0.01537	-1.08849	0.1
89	481	1121	60	0.31	-0.13532	-1.08401	0.1
106	242	107	60	0.31	-0.22073	-0.92705	0.1
107	743	1480	60	0.31	0.13369	-0.95108	0.1
112	1865	398	60	0.31	-0.19099	-0.98093	0.1
113	293	1819	60	0.31	-0.12368	-1.11076	0.1
117	1958	641	60	0.31	-0.11784	-0.9814	0.1
136	1067	1148	60	0.31	-0.14262	-1.05259	0.1
144	963	316	60	0.31	-0.16023	-1.11066	0.1
165	464	862	60	0.31	-0.11694	-1.09382	0.1
176	47	639	60	0.31	-0.13478	-1.09085	0.1
47	1511	166	60	0.39	-0.07588	-1.06921	0.1
48	1136	525	60	0.39	-0.20125	-1.03396	0.1
82	371	1035	60	0.39	-0.37899	-0.73286	0.1
91	1038	1838	60	0.39	-0.14453	-0.90588	0.1
108	978	618	60	0.39	-0.15792	-1.04675	0.1
134	280	1721	60	0.39	-0.22035	-0.95771	0.1
135	707	1784	60	0.39	-0.15838	-1.05318	0.1
155	1550	1835	60	0.39	-0.18731	-1.00023	0.1
178	83	1103	60	0.39	-0.2086	-1.01536	0.1
6	1796	300	60	0.48	-0.10467	-1.05793	0.1
71	1762	436	60	0.48	-0.20125	-1.00149	0.1
72	634	2018	60	0.48	-0.17398	-1.10971	0.1
90	1684	518	60	0.48	0.02717	-0.92917	0.1
109	1727	1760	60	0.48	0.01997	-0.80653	0.1
116	1680	1086	60	0.48	-0.2237	-0.91281	0.1
154	424	156	60	0.48	-0.16493	-1.05927	0.1
73	1662	1337	60	0.58	-0.04001	-0.99169	0.1
53	707	1071	60	0.7	-0.14952	-1.0327	0.1
60	1723	140	60	0.7	-0.16361	-1.02844	0.1
115	1437	1856	60	0.7	-0.25396	-0.91049	0.1
133	1171	1688	60	0.7	-0.10175	-1.08628	0.1
177	1554	219	60	0.7	-0.21966	-0.97206	0.1
7	575	1463	60	0.83	-0.37581	-0.94818	0.1
57	1797	823	60	0.83	-0.12464	-1.00559	0.1
171	1877	540	60	0.83	-0.12939	-1.04433	0.1
184	876	1171	60	1.73	-0.16876	-1.11549	0.1
185	967	1846	60	1.73	-0.13073	-1.08773	0.1
183	1352	641	60	1.96	-0.16497	-1.11172	0.1
186	761	1060	60	2.49	-0.14766	-1.08606	0.1
187	1274	273	60	3.83	0.07042	-0.96951	0.1
192	828	787	60	3.83	-0.1193	-1.05566	0.1
189	453	1427	60	4.22	-0.17237	-1.08994	0.1
188	465	1005	60	5.57	-0.11834	-0.96449	0.1
190	1379	1339	60	6.08	-0.3456	-0.90656	0.1
191	307	1023	60	6.08	0.04883	-0.8714	0.1
193	262	797	60	8.41	-0.24174	-0.9112	0.1
194	61	144	60	8.41	-0.18649	-1.07169	0.1
195	1604	1598	60	12.08	-0.08589	-1.01054	0.1
1	1731	587	75	0.14	-0.02686	-0.86953	0.1
2	1321	96	75	0.14	-0.04402	-1.01301	0.1
3	1776	1976	75	0.14	0.01304	-0.78766	0.1
4	1852	324	75	0.14	-0.01115	-0.81289	0.1
7	1615	439	75	0.14	0.32279	-0.54749	0.1
10	1877	1306	75	0.14	0.0104	-0.97077	0.1
14	998	767	75	0.14	-0.04262	-1.09316	0.1
15	1498	514	75	0.14	0.00825	-1.01319	0.1
16	1431	297	75	0.14	-0.11529	-0.88036	0.1
19	842	1889	75	0.14	-0.05814	-0.94003	0.1
25	1708	1446	75	0.14	0.06001	-0.90941	0.1
32	597	1715	75	0.14	-0.12669	-1.04713	0.1
33	440	1154	75	0.14	-0.12006	-1.05592	0.1
41	1139	642	75	0.14	0.2651	-0.50553	0.1
42	1411	850	75	0.14	-0.09587	-0.936	0.1
43	918	1202	75	0.14	-0.14592	-0.84042	0.1
44	1435	691	75	0.14	-0.09447	-0.93923	0.1
51	1227	2022	75	0.14	-0.12102	-0.67823	0.1
52	226	1811	75	0.14	-0.12662	-1.01395	0.1
53	1649	1514	75	0.14	-0.25463	-0.75245	0.1
54	1717	707	75	0.14	-0.16305	-0.87551	0.1
55	1410	236	75	0.14	-0.06014	-0.97957	0.1
64	1236	23	75	0.14	-0.47681	-0.37869	0.1
65	38	1563	75	0.14	-0.20562	-1.02768	0.1
66	354	1470	75	0.14	-0.11443	-1.02823	0.1
67	1066	1304	75	0.14	0.52496	0.24521	0.1
77	502	392	75	0.14	-0.10906	-1.0486	0.1
78	106	1446	75	0.14	0.47834	-0.21052	0.1
79	35	1144	75	0.14	-0.13417	-1.0981	0.1
80	1127	1019	75	0.14	-0.12305	-0.96107	0.1
81	1372	1504	75	0.14	-0.09742	-0.80845	0.1
82	1024	700	75	0.14	-0.0743	-1.03788	0.1
83	1714	677	75	0.14	-0.05253	-0.79615	0.1
84	1134	1385	75	0.14	0.23611	-0.56254	0.1
93	130	1568	75	0.14	0.24278	-0.73719	0.1
94	772	2016	75	0.14	-0.26018	-0.72144	0.1
95	1961	175	75	0.14	0.03523	-0.87834	0.1
96	178	49	75	0.14	-0.07921	-0.98555	0.1
107	1101	1270	75	0.14	-0.26396	-0.77627	0.1
108	854	1407	75	0.14	-0.08984	-1.00917	0.1
109	1804	922	75	0.14	-0.01367	-0.95143	0.1
110	1476	749	75	0.14	0.42013	-0.59791	0.1
111	507	484	75	0.14	-0.30225	-0.7235	0.1
122	2010	1530	75	0.14	0.0074	-0.56122	0.1
123	1297	1382	75	0.14	-0.16001	-0.70303	0.1
124	275	1100	75	0.14	0.11691	-0.84733	0.1
125	1087	720	75	0.14	-0.35269	-0.69051	0.1
126	593	64	75	0.14	-0.37123	-0.72621	0.1
127	563	59	75	0.14	-0.56748	-0.25077	0.1
128	1503	1872	75	0.14	0.55594	0.00358	0.1
129	240	1412	75	0.14	-0.15811	-0.96063	0.1
143	657	567	75	0.14	-0.29308	-0.86336	0.1
144	1676	1720	75	0.14	-0.21142	-0.80734	0.1
157	1973	343	75	0.14	-0.02773	-0.66347	0.1
158	1582	191	75	0.14	-0.07989	-1.07543	0.1
159	378	267	75	0.14	-0.23769	-0.94546	0.1
160	176	1202	75	0.14	0.28597	-0.65271	0.1
161	1517	915	75	0.14	-0.21539	-0.75131	0.1
162	177	205	75	0.14	-0.09189	-1.08648	0.1
163	273	1291	75	0.14	-0.07698	-0.45901	0.1
164	89	1388	75	0.14	-0.39723	-0.61809	0.1
165	1219	1474	75	0.14	-0.12138	-0.88244	0.1
166	1721	266	75	0.14	-0.1338	-0.75847	0.1
179	979	1938	75	0.14	-0.31106	-0.60711	0.1
180	1343	1578	75	0.14	0.58541	-0.15029	0.1
181	955	1481	75	0.14	-0.13639	-0.98652	0.1
182	1381	624	75	0.14	0.11678	-0.66926	0.1
183	1197	500	75	0.14	-0.11413	-0.93449	0.1
184	1879	191	75	0.14	-0.03155	-0.79302	0.1
192	1729	433	75	0.14	-0.25564	-0.67114	0.1
193	711	364	75	0.14	-0.07291	-1.017	0.1
194	1077	143	75	0.14	-0.06977	-0.98686	0.1
195	964	535	75	0.14	-0.2526	-0.95245	0.1
6	1687	817	75	0.19	-0.01391	-0.98565	0.1
11	1716	644	75	0.19	-0.18676	-0.85453	0.1
20	1869	779	75	0.19	-0.0688	-0.89432	0.1
22	658	1455	75	0.19	-0.12813	-0.95841	0.1
38	1458	716	75	0.19	-0.15876	-0.91006	0.1
39	971	856	75	0.19	-0.1087	-1.06002	0.1
48	1796	701	75	0.19	-0.09173	-0.96508	0.1
49	515	235	75	0.19	-0.13673	-1.06961	0.1
59	1253	1976	75	0.19	-0.05886	-0.8976	0.1
61	667	2004	75	0.19	-0.12706	-0.95422	0.1
68	877	2018	75	0.19	-0.11159	-0.99475	0.1
69	1347	594	75	0.19	-0.26554	-0.85027	0.1
86	1155	942	75	0.19	-0.10427	-0.99064	0.1
90	781	1752	75	0.19	-0.30007	-0.81918	0.1
91	1790	1600	75	0.19	-0.08264	-0.72977	0.1
98	1559	1771	75	0.19	-0.14323	-0.79706	0.1
99	1228	947	75	0.19	-0.08127	-1.06679	0.1
100	838	1203	75	0.19	-0.21378	-0.83778	0.1
102	2007	1416	75	0.19	0.04691	-0.89865	0.1
113	767	141	75	0.19	-0.11073	-1.01828	0.1
114	778	1835	75	0.19	-0.18064	-0.84533	0.1
115	1389	1913	75	0.19	0.01662	-0.91814	0.1
116	592	248	75	0.19	-0.22481	-0.91178	0.1
117	153	945	75	0.19	0.10616	-0.91815	0.1
120	1686	1503	75	0.19	-0.16366	-0.94312	0.1
121	1641	1243	75	0.19	0.42842	-0.23442	0.1
134	875	81	75	0.19	0.16567	-0.72141	0.1
135	1330	26	75	0.19	-0.14967	-0.9064	0.1
136	1026	310	75	0.19	-0.13885	-1.06901	0.1
137	1311	795	75	0.19	-0.1791	-0.96989	0.1
138	1663	1272	75	0.19	-0.15106	-0.61673	0.1
139	437	1982	75	0.19	-0.15003	-0.91618	0.1
152	1828	838	75	0.19	-0.36761	-0.76622	0.1
168	1640	459	75	0.19	-0.24807	-0.70479	0.1
172	1821	20	75	0.19	-0.06703	-1.00163	0.1
175	247	1282	75	0.19	-0.15405	-0.96632	0.1
186	1692	101	75	0.19	-0.11515	-0.88902	0.1
188	1844	1866	75	0.19	-0.20198	-0.74634	0.1
189	1441	15	75	0.19	0.48336	-0.20601	0.1
0	1039	2010	75	0.25	-0.03668	-1.07012	0.1
5	437	718	75	0.25	-0.10306	-1.13317	0.1
8	1284	1500	75	0.25	0.70152	0.24194	0.1
9	1405	66	75	0.25	-0.23477	-0.74855	0.1
17	1844	1789	75	0.25	-0.02404	-0.93397	0.1
21	686	1132	75	0.25	-0.12341	-1.12156	0.1
23	1776	1845	75	0.25	-0.04498	-0.85181	0.1
24	151	244	75	0.25	-0.05172	-0.98822	0.1
28	1120	973	75	0.25	0.27526	-0.53391	0.1
29	719	1403	75	0.25	-0.1911	-1.05859	0.1
30	785	1969	75	0.25	-0.19456	-0.88189	0.1
31	1227	527	75	0.25	0.1524	-0.77581	0.1
36	1452	1417	75	0.25	-0.10847	-0.95871	0.1
37	1708	1311	75	0.25	-0.0547	-1.00156	0.1
47	1434	1633	75	0.25	-0.04869	-0.95602	0.1
60	219	1094	75	0.25	-0.21581	-0.96476	0.1
62	370	2028	75	0.25	-0.15194	-1.02222	0.1
63	924	133	75	0.25	-0.21189	-0.9082	0.1
70	224	1235	75	0.25	-0.09972	-1.07793	0.1
71	1359	1038	75	0.25	-0.14984	-0.94022	0.1
85	344	1350	75	0.25	-0.30577	-0.79193	0.1
87	2026	664	75	0.25	-0.10032	-0.85604	0.1
88	129	1745	75	0.25	0.38754	-0.42461	0.1
89	744	494	75	0.25	0.00026	-0.94435	0.1
97	1353	1695	75	0.25	-0.16661	-0.86075	0.1
101	1919	936	75	0.25	-0.30408	-0.56836	0.1
133	1936	1968	75	0.25	-0.07086	-0.91274	0.1
151	1140	1768	75	0.25	-0.15668	-1.05514	0.1
169	1477	1632	75	0.25	0.49611	-0.14401	0.1
170	1764	845	75	0.25	-0.2982	-0.79876	0.1
171	377	1598	75	0.25	-0.16837	-1.02681	0.1
173	1282	209	75	0.25	-0.11275	-0.95294	0.1
174	609	1990	75	0.25	-0.223	-0.90209	0.1
187	1825	696	75	0.25	-0.22014	-0.90616	0.1
12	1547	1733	75	0.31	0.2621	-0.60564	0.1
13	744	1479	75	0.31	0.55901	-0.25306	0.1
18	465	861	75	0.31	0.01038	-0.84866	0.1
27	73	1917	75	0.31	-0.38577	-0.82287	0.1
45	1106	201	75	0.31	0.34388	-0.58004	0.1
46	330	910	75	0.31	-0.09227	-0.73024	0.1
56	1511	77	75	0.31	-0.07825	-1.09106	0.1
72	1633	1086	75	0.31	0.49045	-0.32825	0.1
73	802	493	75	0.31	-0.33344	-1.08461	0.1
74	1068	1148	75	0.31	-0.06634	-1.09636	0.1
75	482	1120	75	0.31	-0.13293	-1.10923	0.1
92	1960	640	75	0.31	0.09828	-0.82775	0.1
103	300	736	75	0.31	-0.32429	-0.54764	0.1
104	1730	1877	75	0.31	-0.05711	-0.94046	0.1
105	294	1818	75	0.31	-0.14339	-1.02881	0.1
112	1973	1806	75	0.31	-0.03844	-0.82165	0.1
119	174	1574	75	0.31	-0.08919	-1.10704	0.1
148	964	315	75	0.31	0.01795	-0.95619	0.1
149	243	106	75	0.31	-0.21437	-0.92556	0.1
185	2009	586	75	0.31	-0.18083	-0.82891	0.1
190	1072	1247	75	0.31	0.56616	-0.35251	0.1
35	1512	166	75	0.39	-0.01656	-0.91568	0.1
76	708	1784	75	0.39	-0.2051	-0.94078	0.1
106	48	638	75	0.39	-0.1322	-1.11263	0.1
145	1137	524	75	0.39	-0.21621	-0.9229	0.1
146	281	1720	75	0.39	-0.23088	-0.93959	0.1
147	1153	281	75	0.39	-0.13442	-1.00457	0.1
153	903	872	75	0.39	-0.1525	-1.08686	0.1
156	1039	1837	75	0.39	0.18933	-0.4697	0.1
176	1035	832	75	0.39	-0.10231	-1.11659	0.1
177	1550	1835	75	0.39	-0.07339	-0.98477	0.1
178	979	617	75	0.39	-0.15324	-1.06857	0.1
40	1797	299	75	0.48	0.02849	-0.9499	0.1
50	635	2017	75	0.48	0.02867	-0.99568	0.1
58	83	1102	75	0.48	-0.12055	-1.11677	0.1
131	1681	1085	75	0.48	-0.11502	-1.03077	0.1
154	309	377	75	0.48	-0.12343	-0.73918	0.1
155	1763	435	75	0.48	-0.10747	-0.89038	0.1
26	1663	1336	75	0.58	0.15524	-0.90668	0.1
34	526	1974	75	0.58	0.17305	-0.64193	0.1
150	908	514	75	0.58	-0.14706	-1.03329	0.1
57	822	1820	75	0.7	-0.07401	-1.11055	0.1
118	1724	139	75	0.7	-0.14802	-1.01892	0.1
140	1172	1688	75	0.7	0.21023	-0.72218	0.1
141	458	1608	75	0.7	-0.19726	-1.01577	0.1
142	708	1071	75	0.7	-0.12112	-0.79022	0.1
191	1555	218	75	0.7	-0.12729	-1.0111	0.1
130	1056	791	75	0.83	0.23964	-0.52964	0.1
167	1877	539	75	0.83	-0.00768	-1.05258	0.1
132	107	707	75	0.97	-0.17185	-0.9944	0.1
203	1443	2033	75	1.13	-0.39004	-0.73219	0.1
201	1140	1339	75	1.31	-0.335	-0.92829	0.1
196	877	1170	75	1.51	-0.13019	-1.09105	0.1
198	369	923	75	1.51	-0.52833	-0.78419	0.1
197	1353	640	75	1.73	-0.09374	-1.10762	0.1
199	762	1059	75	2.22	0.00537	-0.95913	0.1
202	1397	1784	75	2.22	0.01218	-0.92788	0.1
200	1275	272	75	3.46	0.0696	-0.81826	0.1
204	454	1427	75	3.83	-0.12136	-1.11453	0.1
208	828	786	75	3.83	-0.13959	-1.01685	0.1
205	466	1005	75	5.57	0.03239	-0.80697	0.1
206	1380	1338	75	5.57	-0.20915	-1.03377	0.1
209	309	1022	75	6.08	0.25624	-0.73957	0.1
207	62	143	75	8.41	-0.09032	-1.06256	0.1
210	264	796	75	8.41	0.0183	-0.87547	0.1
211	1605	1597	75	12.08	0.03972	-1.02067	0.1
0	508	484	90	0.14	-0.13465	-1.11135	0.1
6	773	2016	90	0.14	-0.07672	-0.97525	0.1
7	2011	1530	90	0.14	0.39042	-0.40913	0.1
8	89	1387	90	0.14	-0.09611	-0.96493	0.1
9	1717	707	90	0.14	-0.08169	-0.82693	0.1
11	1615	439	90	0.14	0.38642	-0.33873	0.1
12	1128	1019	90	0.14	-0.08677	-1.07681	0.1
15	440	1154	90	0.14	-0.09952	-0.97608	0.1
16	1197	500	90	0.14	-0.20551	-0.84933	0.1
19	1087	720	90	0.14	-0.15531	-0.85671	0.1
20	918	1202	90	0.14	-0.17179	-0.94393	0.1
24	273	1291	90	0.14	0.14653	-0.50817	0.1
25	18	588	90	0.14	0.13759	-0.77508	0.1
36	1431	296	90	0.14	-0.01403	-0.93566	0.1
37	1708	1446	90	0.14	-0.01806	-0.98005	0.1
41	658	567	90	0.14	-0.12524	-0.9569	0.1
42	1776	1976	90	0.14	-0.02023	-0.88287	0.1
50	354	1470	90	0.14	-0.04412	-1.07956	0.1
51	1731	586	90	0.14	-0.04542	-0.89333	0.1
60	1583	190	90	0.14	-0.16519	-0.83679	0.1
61	176	1202	90	0.14	0.35989	-0.49685	0.1
62	1067	1304	90	0.14	0.44997	-0.0373	0.1
73	1139	642	90	0.14	0.32526	-0.69642	0.1
74	1321	96	90	0.14	-0.15346	-0.86028	0.1
75	1024	700	90	0.14	-0.08539	-1.09418	0.1
76	1877	1306	90	0.14	-0.06192	-0.87358	0.1
77	564	58	90	0.14	-0.24869	-0.85596	0.1
78	337	61	90	0.14	-0.2424	-0.88162	0.1
79	276	1100	90	0.14	0.12868	-0.70068	0.1
80	1961	174	90	0.14	-0.03108	-0.69824	0.1
93	1498	514	90	0.14	-0.13261	-0.85931	0.1
94	998	766	90	0.14	-0.34877	-0.72289	0.1
95	980	1937	90	0.14	-0.11008	-0.92608	0.1
96	1804	922	90	0.14	-0.02724	-0.73481	0.1
106	593	64	90	0.14	-0.24855	-0.84054	0.1
107	1517	915	90	0.14	-0.16215	-0.8106	0.1
117	1650	1513	90	0.14	-0.37295	-0.61275	0.1
118	106	1446	90	0.14	0.33266	-0.38312	0.1
119	1970	1428	90	0.14	-0.10934	-0.7186	0.1
120	1236	22	90	0.14	-0.22898	-0.67816	0.1
121	36	1144	90	0.14	-0.15904	-0.87495	0.1
122	1923	991	90	0.14	0.07327	-0.88854	0.1
123	1134	1384	90	0.14	0.45425	-0.30809	0.1
136	226	1810	90	0.14	-0.18617	-0.82195	0.1
137	1676	1719	90	0.14	-0.16404	-0.70871	0.1
138	1411	236	90	0.14	-0.06877	-1.09875	0.1
139	711	363	90	0.14	-0.10518	-1.10939	0.1
140	1114	735	90	0.14	-0.08715	-1.05118	0.1
146	842	1889	90	0.14	-0.12315	-0.98573	0.1
147	597	1715	90	0.14	-0.28449	-0.73841	0.1
148	38	1563	90	0.14	-0.14148	-1.01851	0.1
149	943	1362	90	0.14	-0.26041	-0.79387	0.1
150	708	1311	90	0.14	-0.31855	-0.7	0.1
151	308	277	90	0.14	-0.30496	-0.81065	0.1
152	1722	266	90	0.14	0.04185	-0.99223	0.1
153	1880	190	90	0.14	0.00451	-0.90111	0.1
171	1227	2021	90	0.14	-0.16813	-0.59137	0.1
172	1436	691	90	0.14	-0.09949	-0.74968	0.1
173	1714	677	90	0.14	0.2481	-0.60819	0.1
174	1077	142	90	0.14	-0.1427	-0.83862	0.1
175	1245	642	90	0.14	0.21533	-0.85806	0.1
185	158	413	90	0.14	-0.197	-0.9294	0.1
186	1503	1872	90	0.14	0.64068	0.2298	0.1
187	1560	328	90	0.14	-0.09645	-0.67122	0.1
188	502	391	90	0.14	0.03368	-0.96482	0.1
189	194	1934	90	0.14	-0.15264	-1.01228	0.1
190	1271	506	90	0.14	-0.31866	-0.63481	0.1
191	240	1411	90	0.14	-0.17726	-0.95505	0.1
192	1748	1297	90	0.14	-0.10223	-0.82168	0.1
193	1477	749	90	0.14	0.27396	-0.74757	0.1
194	1429	1727	90	0.14	0.04436	-0.88416	0.1
195	190	1072	90	0.14	-0.1284	-1.01337	0.1
1	767	141	90	0.19	-0.071	-1.08744	0.1
4	1790	1600	90	0.19	-0.00854	-0.94322	0.1
5	1443	1229	90	0.19	-0.1475	-1.04549	0.1
13	1869	779	90	0.19	-0.00514	-1.03108	0.1
17	838	1203	90	0.19	-0.27803	-0.85941	0.1
18	877	2018	90	0.19	-0.07136	-0.91781	0.1
21	1622	1299	90	0.19	-0.05118	-1.04283	0.1
22	792	997	90	0.19	0.33271	-0.33855	0.1
26	347	1280	90	0.19	-0.2933	-0.89074	0.1
29	1664	1271	90	0.19	0.19482	-0.68399	0.1
33	781	1752	90	0.19	-0.14346	-0.997	0.1
34	153	944	90	0.19	0.11525	-0.89692	0.1
45	1716	644	90	0.19	-0.09463	-0.92729	0.1
46	1796	701	90	0.19	-0.19926	-0.77474	0.1
47	1312	130	90	0.19	-0.07918	-1.06863	0.1
67	587	1141	90	0.19	0.18329	-0.56818	0.1
68	1739	1694	90	0.19	-0.2615	-0.72115	0.1
69	437	1981	90	0.19	0.00569	-0.9771	0.1
84	589	1419	90	0.19	0.3238	-0.4709	0.1
87	940	1459	90	0.19	-0.15945	-0.95669	0.1
98	1389	1913	90	0.19	-0.12621	-0.99935	0.1
99	807	2014	90	0.19	-0.16686	-0.98077	0.1
100	778	1835	90	0.19	-0.30076	-0.83544	0.1
101	674	1937	90	0.19	-0.13805	-1.04236	0.1
110	1312	794	90	0.19	0.12337	-0.81598	0.1
111	1458	716	90	0.19	-0.0709	-1.01533	0.1
125	2007	1416	90	0.19	0.36566	-0.4677	0.1
126	658	1454	90	0.19	0.34241	-0.68839	0.1
127	875	80	90	0.19	0.29123	-0.52186	0.1
132	592	248	90	0.19	-0.20408	-0.97091	0.1
133	1130	38	90	0.19	-0.10404	-0.96801	0.1
135	1331	26	90	0.19	-0.18982	-0.80921	0.1
143	1686	1502	90	0.19	-0.317	-0.67424	0.1
144	1442	15	90	0.19	0.6549	0.20703	0.1
159	1844	1866	90	0.19	-0.3555	-0.5618	0.1
160	667	2004	90	0.19	-0.19897	-0.88105	0.1
161	1131	2018	90	0.19	-0.22539	-0.73851	0.1
162	1641	458	90	0.19	-0.06537	-0.97262	0.1
163	1687	817	90	0.19	-0.19898	-0.88239	0.1
164	1229	947	90	0.19	-0.15641	-0.91189	0.1
165	248	1282	90	0.19	0.1567	-0.75209	0.1
166	236	1341	90	0.19	0.24656	-0.59502	0.1
167	1992	1441	90	0.19	-0.10721	-0.64752	0.1
168	307	1465	90	0.19	-0.23272	-0.99327	0.1
178	392	565	90	0.19	-0.25391	-1.01386	0.1
179	1377	263	90	0.19	-0.0986	-1.09387	0.1
180	1155	942	90	0.19	-0.06768	-1.04531	0.1
182	1254	1975	90	0.19	-0.29568	-0.71723	0.1
183	84	624	90	0.19	-0.17544	-0.98156	0.1
23	686	1132	90	0.25	-0.20494	-0.9667	0.1
27	219	1093	90	0.25	-0.18951	-0.99573	0.1
28	349	226	90	0.25	0.30924	-0.69726	0.1
35	471	776	90	0.25	-0.0918	-1.12624	0.1
40	1708	1311	90	0.25	-0.04442	-1.03282	0.1
57	719	1403	90	0.25	-0.09764	-1.11488	0.1
58	1555	1118	90	0.25	0.69944	0.37723	0.1
59	1844	1789	90	0.25	-0.00695	-0.96355	0.1
65	151	243	90	0.25	0.17501	-0.73688	0.1
66	2027	663	90	0.25	-0.14461	-0.90263	0.1
70	1919	935	90	0.25	-0.15225	-0.81848	0.1
85	15	292	90	0.25	0.21646	-0.64856	0.1
86	1039	2010	90	0.25	-0.12078	-1.03582	0.1
88	924	133	90	0.25	-0.11552	-1.0465	0.1
97	1434	1633	90	0.25	-0.05665	-1.05158	0.1
102	1227	526	90	0.25	0.64238	0.02004	0.1
108	224	1235	90	0.25	-0.14847	-1.05253	0.1
109	1765	844	90	0.25	-0.13577	-0.92419	0.1
112	371	2028	90	0.25	-0.05941	-1.0605	0.1
113	1140	1768	90	0.25	-0.03857	-1.01046	0.1
128	1406	66	90	0.25	-0.30787	-0.74487	0.1
129	786	1969	90	0.25	-0.06375	-1.09736	0.1
130	438	718	90	0.25	-0.14017	-1.04151	0.1
131	1359	1037	90	0.25	-0.15681	-1.02801	0.1
134	1353	1695	90	0.25	-0.19443	-0.93436	0.1
141	609	1990	90	0.25	-0.19596	-0.99477	0.1
142	1937	1968	90	0.25	-0.02919	-0.79169	0.1
158	345	1349	90	0.25	0.02744	-1.01078	0.1
181	1537	138	90	0.25	0.31746	-0.65345	0.1
2	1163	1079	90	0.31	0.39813	-0.54875	0.1
10	1960	640	90	0.31	0.22186	-0.72042	0.1
14	1547	1733	90	0.31	0.55375	-0.21414	0.1
31	1634	1086	90	0.31	0.47469	-0.36164	0.1
32	300	736	90	0.31	-0.27261	-0.55126	0.1
39	465	861	90	0.31	0.15927	-0.76375	0.1
44	41	1646	90	0.31	-0.20867	-0.98009	0.1
52	745	1479	90	0.31	0.38735	-0.42808	0.1
53	965	315	90	0.31	0.1456	-0.80739	0.1
54	1974	1806	90	0.31	-0.05109	-0.90219	0.1
71	199	716	90	0.31	-0.15487	-0.84184	0.1
103	2010	586	90	0.31	-0.05404	-1.05957	0.1
114	1072	1247	90	0.31	0.64548	-0.18392	0.1
115	520	1003	90	0.31	-0.48684	-0.697	0.1
156	1106	201	90	0.31	0.41316	-0.58051	0.1
176	1511	77	90	0.31	0.08457	-1.06263	0.1
177	1866	397	90	0.31	-0.03957	-1.09436	0.1
196	294	1818	90	0.31	0.18429	-0.78876	0.1
197	74	1916	90	0.31	-0.48309	-0.7056	0.1
198	285	432	90	0.31	0.24087	-0.55568	0.1
43	372	1034	90	0.39	-0.19217	-0.62658	0.1
48	281	1719	90	0.39	-0.14597	-1.06003	0.1
81	1137	524	90	0.39	-0.19826	-1.03537	0.1
82	1039	1837	90	0.39	0.30832	-0.59841	0.1
92	502	269	90	0.39	-0.4325	-0.89291	0.1
104	979	617	90	0.39	-0.06634	-1.09948	0.1
154	48	637	90	0.39	-0.20184	-1.01896	0.1
155	708	1783	90	0.39	-0.08328	-1.09112	0.1
199	1744	310	90	0.39	0.29962	-0.55984	0.1
30	309	377	90	0.48	0.1641	-0.72041	0.1
49	1797	299	90	0.48	0.13209	-0.78684	0.1
64	1681	1085	90	0.48	-0.17903	-0.96359	0.1
90	1763	435	90	0.48	0.08807	-0.81449	0.1
91	635	2017	90	0.48	0.03614	-0.91948	0.1
124	84	1102	90	0.48	-0.146	-1.03325	0.1
169	1728	1759	90	0.48	0.29457	-0.63023	0.1
170	1685	517	90	0.48	0.35202	-0.58757	0.1
3	909	514	90	0.58	-0.06599	-1.05922	0.1
55	425	155	90	0.58	-0.13221	-1.06804	0.1
56	40	1479	90	0.58	-0.1157	-1.10446	0.1
105	323	1308	90	0.58	-0.17054	-0.96299	0.1
116	118	451	90	0.58	-0.36899	-0.83812	0.1
38	1724	139	90	0.7	-0.12955	-1.05978	0.1
63	708	1070	90	0.7	0.08251	-0.65252	0.1
145	1172	1687	90	0.7	0.25503	-0.61499	0.1
184	1555	217	90	0.7	0.10633	-0.92191	0.1
72	1878	539	90	0.83	0.13848	-0.86687	0.1
89	1798	822	90	0.83	0.22512	-0.49378	0.1
157	1056	790	90	0.83	0.38296	-0.49067	0.1
83	1175	1960	90	0.97	0.66813	-0.11229	0.1
205	1141	1339	90	1.31	-0.39991	-0.72189	0.1
200	877	1170	90	1.51	-0.03838	-1.05188	0.1
201	676	1716	90	1.73	0.00963	-0.93207	0.1
202	1354	640	90	1.73	0.00215	-0.97116	0.1
206	969	1845	90	1.73	-0.09048	-1.03524	0.1
203	1991	1123	90	1.96	0.28377	-0.50768	0.1
204	1275	272	90	3.46	0.31608	-0.58611	0.1
207	830	787	90	3.46	0.15016	-0.79909	0.1
212	455	1427	90	3.83	-0.14524	-1.07693	0.1
208	467	1004	90	5.57	0.14541	-0.7261	0.1
210	1381	1338	90	5.57	-0.27398	-0.96526	0.1
209	309	1022	90	6.08	0.25229	-0.75417	0.1
211	61	142	90	8.41	-0.04312	-1.01712	0.1
213	264	795	90	8.41	0.03748	-0.89704	0.1
214	1606	1597	90	12.08	-0.06027	-1.05795	0.1
0	1731	586	105	0.14	0.00624	-0.8415	0.1
1	1615	438	105	0.14	0.40789	-0.28459	0.1
3	1498	513	105	0.14	0.00834	-1.00074	0.1
6	1708	1445	105	0.14	-0.00831	-0.98925	0.1
7	1877	1305	105	0.14	-0.03615	-0.85716	0.1
8	1748	1296	105	0.14	0.43715	-0.27191	0.1
9	1321	95	105	0.14	-0.00904	-0.8649	0.1
17	918	1201	105	0.14	-0.14053	-0.95727	0.1
23	1717	706	105	0.14	-0.10088	-0.74265	0.1
24	1776	1975	105	0.14	0.00763	-0.82093	0.1
26	273	1290	105	0.14	0.05089	-0.63031	0.1
31	440	1153	105	0.14	0.00858	-0.98664	0.1
36	1435	690	105	0.14	0.03366	-0.92551	0.1
37	1961	174	105	0.14	0.35019	-0.44812	0.1
42	1476	748	105	0.14	0.49549	-0.27823	0.1
43	1024	699	105	0.14	-0.04496	-0.94708	0.1
49	842	1888	105	0.14	-0.05218	-0.98714	0.1
50	176	1201	105	0.14	0.29979	-0.59149	0.1
51	226	1810	105	0.14	-0.15908	-0.92264	0.1
52	1431	296	105	0.14	-0.14385	-0.88227	0.1
53	354	1469	105	0.14	-0.07199	-1.05919	0.1
54	998	766	105	0.14	-0.12372	-1.0237	0.1
55	597	1714	105	0.14	-0.16787	-0.908	0.1
62	1852	323	105	0.14	0.02703	-0.85415	0.1
63	502	391	105	0.14	0.01021	-0.9842	0.1
64	508	483	105	0.14	-0.22074	-0.95121	0.1
70	1804	921	105	0.14	-0.07281	-0.84983	0.1
71	38	1562	105	0.14	-0.04245	-0.88296	0.1
72	2011	1529	105	0.14	0.41688	-0.28782	0.1
82	1429	1726	105	0.14	-0.02868	-0.97192	0.1
83	1128	1018	105	0.14	-0.10919	-0.94701	0.1
84	275	1099	105	0.14	0.17431	-0.70081	0.1
85	1101	1269	105	0.14	-0.2209	-0.75166	0.1
86	1517	914	105	0.14	-0.10512	-0.96072	0.1
87	1087	719	105	0.14	-0.09225	-0.76624	0.1
88	17	587	105	0.14	0.13728	-0.86237	0.1
89	1197	499	105	0.14	-0.2506	-0.76136	0.1
90	900	159	105	0.14	-0.33695	-0.74452	0.1
91	593	63	105	0.14	-0.27543	-0.78791	0.1
99	1714	676	105	0.14	0.27305	-0.39649	0.1
100	1114	734	105	0.14	-0.19209	-0.92011	0.1
101	89	1386	105	0.14	-0.09155	-1.11278	0.1
102	772	2015	105	0.14	-0.22736	-0.7379	0.1
103	1410	235	105	0.14	-0.23908	-0.71354	0.1
104	1139	641	105	0.14	0.20774	-0.89666	0.1
130	340	1929	105	0.14	0.21775	-0.8341	0.1
131	1077	142	105	0.14	-0.08812	-1.00516	0.1
132	708	1310	105	0.14	-0.21696	-0.92523	0.1
133	1343	1577	105	0.14	0.45593	-0.4374	0.1
134	178	48	105	0.14	-0.11532	-1.06942	0.1
142	1134	1383	105	0.14	0.46612	-0.39208	0.1
143	35	1143	105	0.14	0.05763	-0.96991	0.1
144	911	616	105	0.14	-0.2246	-0.77806	0.1
145	1271	505	105	0.14	-0.46976	-0.29475	0.1
161	1066	1303	105	0.14	0.37168	0.00244	0.1
162	854	1406	105	0.14	-0.14184	-0.93	0.1
163	1274	1613	105	0.14	-0.13176	-0.77145	0.1
164	158	412	105	0.14	-0.27253	-0.94156	0.1
165	1732	786	105	0.14	-0.09874	-0.97828	0.1
166	1154	871	105	0.14	-0.07913	-0.97003	0.1
167	943	1361	105	0.14	-0.34523	-0.54534	0.1
168	563	57	105	0.14	-0.26493	-0.73514	0.1
169	711	363	105	0.14	-0.12726	-1.02079	0.1
183	1227	2021	105	0.14	-0.28886	-0.58888	0.1
184	106	1445	105	0.14	0.35205	-0.43647	0.1
185	833	458	105	0.14	0.14075	-0.71664	0.1
186	1722	265	105	0.14	-0.09832	-0.92303	0.1
187	1582	189	105	0.14	-0.40254	-0.34946	0.1
2	1687	816	105	0.19	-0.04761	-1.02078	0.1
5	1716	643	105	0.19	0.11704	-0.67297	0.1
10	1869	778	105	0.19	-0.05794	-0.88922	0.1
21	877	2017	105	0.19	-0.05353	-1.0422	0.1
28	1796	700	105	0.19	-0.18666	-0.90905	0.1
29	658	1454	105	0.19	0.12375	-0.78046	0.1
33	1458	715	105	0.19	0.01103	-0.77979	0.1
41	515	234	105	0.19	-0.13159	-1.062	0.1
45	253	233	105	0.19	0.31681	-0.66117	0.1
46	1790	1599	105	0.19	-0.14206	-0.81706	0.1
57	717	1356	105	0.19	0.40351	-0.6036	0.1
58	781	1751	105	0.19	-0.23441	-0.85062	0.1
59	1312	129	105	0.19	0.42204	-0.27738	0.1
60	838	1202	105	0.19	-0.19939	-0.91687	0.1
67	587	1140	105	0.19	0.15743	-0.52793	0.1
68	1560	1770	105	0.19	-0.05589	-0.94807	0.1
69	1740	1476	105	0.19	0.28051	-0.02328	0.1
93	2007	1415	105	0.19	0.33053	-0.49205	0.1
94	778	1834	105	0.19	-0.25282	-0.73772	0.1
95	1844	1865	105	0.19	-0.17782	-0.68792	0.1
113	1129	37	105	0.19	-0.05734	-1.03476	0.1
118	1253	1975	105	0.19	-0.06976	-0.96659	0.1
119	767	140	105	0.19	-0.09061	-1.07212	0.1
122	1389	1912	105	0.19	-0.04692	-0.91197	0.1
123	1622	1298	105	0.19	0.12998	-0.78257	0.1
124	1228	946	105	0.19	-0.04037	-1.13853	0.1
125	1155	941	105	0.19	-0.13018	-0.97992	0.1
129	1330	25	105	0.19	-0.16279	-0.96178	0.1
139	667	2003	105	0.19	-0.14291	-0.95718	0.1
140	589	1418	105	0.19	0.28533	-0.6921	0.1
141	148	1196	105	0.19	0.43713	-0.56591	0.1
149	153	944	105	0.19	-0.16765	-1.0214	0.1
152	592	247	105	0.19	-0.23704	-0.92854	0.1
153	247	1281	105	0.19	0.15235	-0.75056	0.1
154	392	564	105	0.19	-0.27773	-0.8328	0.1
155	1640	1242	105	0.19	0.23061	-0.5432	0.1
157	1347	593	105	0.19	-0.21041	-0.85213	0.1
158	1739	1693	105	0.19	-0.3255	-0.67427	0.1
174	875	79	105	0.19	0.14756	-0.66578	0.1
175	1556	1008	105	0.19	-0.04186	-1.02152	0.1
177	436	1981	105	0.19	0.05668	-0.80273	0.1
179	1992	1440	105	0.19	-0.17888	-0.6677	0.1
191	1312	793	105	0.19	0.10057	-0.65843	0.1
192	792	996	105	0.19	0.014	-0.61377	0.1
193	1443	1229	105	0.19	-0.18369	-0.91562	0.1
194	1687	1502	105	0.19	-0.15991	-0.83038	0.1
196	1530	1332	105	0.19	-0.096	-0.79565	0.1
197	1664	1270	105	0.19	0.24191	-0.60409	0.1
4	686	1131	105	0.25	-0.11791	-1.00576	0.1
11	1405	65	105	0.25	-0.29289	-0.79315	0.1
14	1477	1631	105	0.25	0.41966	-0.60183	0.1
15	1708	1310	105	0.25	0.0082	-1.04093	0.1
19	1844	1788	105	0.25	-0.00214	-0.89063	0.1
20	437	717	105	0.25	-0.06605	-1.10325	0.1
27	1039	2009	105	0.25	-0.06981	-1.11301	0.1
30	219	1093	105	0.25	-0.22861	-0.97313	0.1
34	224	1234	105	0.25	-0.12082	-1.01264	0.1
35	924	132	105	0.25	-0.1048	-0.99874	0.1
39	719	1402	105	0.25	0.09476	-0.97399	0.1
40	785	1968	105	0.25	-0.15237	-0.89282	0.1
66	142	97	105	0.25	-0.21099	-0.8623	0.1
74	130	1744	105	0.25	0.40465	-0.47065	0.1
75	1919	935	105	0.25	-0.25247	-0.70807	0.1
76	349	225	105	0.25	0.29702	-0.57745	0.1
92	377	1597	105	0.25	-0.17191	-0.96772	0.1
96	370	2027	105	0.25	-0.19623	-0.93274	0.1
111	1936	1967	105	0.25	0.05028	-0.84704	0.1
112	74	28	105	0.25	-0.09121	-1.11632	0.1
114	1825	695	105	0.25	-0.16195	-1.00596	0.1
115	1353	1694	105	0.25	-0.10432	-0.88076	0.1
116	1452	1416	105	0.25	-0.09541	-1.04318	0.1
117	151	243	105	0.25	0.06145	-0.79764	0.1
121	471	775	105	0.25	-0.10987	-1.08307	0.1
126	15	291	105	0.25	0.03814	-0.75763	0.1
127	1434	1632	105	0.25	0.29701	-0.68154	0.1
128	609	1990	105	0.25	-0.08546	-1.05209	0.1
150	344	1349	105	0.25	-0.07926	-0.69356	0.1
151	1555	1117	105	0.25	0.56721	-0.05034	0.1
156	1537	137	105	0.25	0.28761	-0.33065	0.1
176	1764	843	105	0.25	-0.35402	-0.66691	0.1
178	1282	208	105	0.25	0.26355	-0.47609	0.1
180	2026	663	105	0.25	-0.08992	-0.94428	0.1
195	1227	525	105	0.25	0.49043	-0.16198	0.1
13	465	860	105	0.31	0.27078	-0.65803	0.1
16	1547	1732	105	0.31	0.5346	-0.35266	0.1
22	1634	1085	105	0.31	0.42043	-0.47462	0.1
25	1960	639	105	0.31	0.28359	-0.70607	0.1
38	1973	1805	105	0.31	-0.01641	-0.94348	0.1
61	1163	1079	105	0.31	0.17062	-0.82283	0.1
77	1106	200	105	0.31	0.25268	-0.72379	0.1
78	744	1478	105	0.31	0.39187	-0.57326	0.1
79	1730	1876	105	0.31	0.16111	-0.71973	0.1
107	73	1916	105	0.31	-0.36199	-0.92117	0.1
108	520	1002	105	0.31	-0.42971	-0.80197	0.1
109	2010	585	105	0.31	-0.05366	-1.08873	0.1
110	1511	76	105	0.31	-0.11702	-1.00025	0.1
120	482	1119	105	0.31	0.00538	-1.03734	0.1
138	294	1817	105	0.31	0.21513	-0.79902	0.1
171	243	105	105	0.31	-0.22875	-0.87032	0.1
47	1551	1834	105	0.39	0.36078	-0.57034	0.1
56	708	1783	105	0.39	-0.19778	-0.92407	0.1
80	1039	1836	105	0.39	0.35979	-0.37284	0.1
105	1137	523	105	0.39	-0.20138	-0.89573	0.1
136	979	616	105	0.39	0.01236	-0.90996	0.1
137	903	871	105	0.39	0.0117	-0.94608	0.1
159	1035	831	105	0.39	0.00012	-0.94789	0.1
160	281	1719	105	0.39	-0.20982	-0.89143	0.1
181	502	268	105	0.39	-0.43444	-0.90896	0.1
188	1512	165	105	0.39	0.04597	-0.88668	0.1
189	1153	280	105	0.39	-0.02838	-0.85784	0.1
190	48	637	105	0.39	-0.19812	-1.07397	0.1
32	1797	298	105	0.48	0.13918	-0.79428	0.1
65	635	2016	105	0.48	0.05645	-0.88149	0.1
81	1681	1084	105	0.48	-0.14328	-0.92963	0.1
97	309	376	105	0.48	0.04884	-0.69407	0.1
135	1685	516	105	0.48	0.26416	-0.68457	0.1
146	83	1101	105	0.48	-0.11078	-1.10802	0.1
12	1663	1335	105	0.58	0.37217	-0.61383	0.1
18	909	513	105	0.58	0.04814	-0.87402	0.1
44	323	1307	105	0.58	-0.1385	-1.06841	0.1
106	526	1973	105	0.58	0.1198	-0.64795	0.1
148	118	451	105	0.58	-0.49998	-0.57796	0.1
172	1596	1244	105	0.58	0.07171	-0.74902	0.1
48	1724	138	105	0.7	-0.12078	-1.02792	0.1
73	708	1070	105	0.7	0.21686	-0.55312	0.1
147	822	1819	105	0.7	-0.10183	-1.08103	0.1
98	1878	538	105	0.83	0.10528	-0.84934	0.1
170	576	1461	105	0.83	-0.27038	-0.93135	0.1
182	1798	821	105	0.83	0.16488	-0.6346	0.1
173	1175	1959	105	0.97	0.50191	-0.45974	0.1
199	87	1307	105	1.31	0.40024	-0.64483	0.1
198	877	1169	105	1.51	0.05069	-0.91412	0.1
202	369	922	105	1.51	-0.51765	-0.84684	0.1
201	1353	639	105	1.73	0.00598	-0.9323	0.1
200	762	1058	105	2.22	0.20396	-0.75056	0.1
203	1275	271	105	3.46	0.24607	-0.76785	0.1
204	454	1426	105	3.83	-0.11891	-1.10483	0.1
205	829	785	105	3.83	0.16929	-0.80336	0.1
207	1380	1337	105	5.57	-0.21302	-1.0267	0.1
208	467	1004	105	5.57	0.08195	-0.76039	0.1
206	309	1021	105	6.08	0.23092	-0.81922	0.1
209	62	142	105	8.41	-0.02155	-1.00364	0.1
210	264	794	105	8.41	-0.04043	-0.95045	0.1
211	1606	1596	105	12.08	-0.00542	-1.02378	0.1
0	773	2015	120	0.14	-0.17892	-0.9091	0.1
1	1616	438	120	0.14	0.30785	-0.43707	0.1
5	2011	1529	120	0.14	0.31765	-0.4524	0.1
6	1749	1296	120	0.14	0.34777	-0.38699	0.1
7	1140	641	120	0.14	-0.167	-0.9597	0.1
8	1583	189	120	0.14	-0.23765	-0.79375	0.1
11	508	483	120	0.14	-0.20122	-0.91573	0.1
15	658	566	120	0.14	-0.00827	-1.04335	0.1
20	1128	1018	120	0.14	-0.05802	-1.12307	0.1
23	843	1888	120	0.14	-0.11417	-0.98973	0.1
24	1411	235	120	0.14	-0.11988	-1.08362	0.1
25	1436	690	120	0.14	-0.04384	-1.13134	0.1
26	1067	1303	120	0.14	0.24465	-0.48135	0.1
35	38	1562	120	0.14	-0.11424	-1.09165	0.1
41	1722	265	120	0.14	-0.07806	-0.9844	0.1
43	1853	323	120	0.14	-0.13639	-0.8589	0.1
44	477	938	120	0.14	-0.05001	-0.78872	0.1
45	1715	676	120	0.14	0.19964	-0.77742	0.1
51	241	1410	120	0.14	-0.10368	-1.09095	0.1
52	1777	1975	120	0.14	-0.08874	-0.93675	0.1
53	564	57	120	0.14	-0.2628	-0.86152	0.1
54	901	159	120	0.14	-0.35528	-0.66959	0.1
55	1708	1445	120	0.14	-0.05966	-0.99488	0.1
56	1430	1726	120	0.14	-0.09921	-0.85667	0.1
57	274	1290	120	0.14	-0.04676	-0.82053	0.1
58	1135	1383	120	0.14	0.20078	-0.77915	0.1
59	1499	513	120	0.14	-0.10003	-1.06964	0.1
60	1718	706	120	0.14	-0.24525	-0.73751	0.1
61	1518	914	120	0.14	-0.16886	-1.02673	0.1
62	1102	1269	120	0.14	-0.14648	-0.94001	0.1
73	999	765	120	0.14	-0.28821	-0.87026	0.1
74	227	1809	120	0.14	-0.14241	-1.08189	0.1
75	598	1714	120	0.14	-0.10993	-0.97495	0.1
76	1477	748	120	0.14	0.30754	-0.76378	0.1
77	177	1201	120	0.14	0.05639	-0.83051	0.1
88	1198	499	120	0.14	-0.02495	-0.98998	0.1
89	1322	95	120	0.14	-0.16718	-0.99348	0.1
90	441	1153	120	0.14	-0.11309	-1.03603	0.1
91	919	1201	120	0.14	-0.17884	-0.90632	0.1
101	1849	1493	120	0.14	0.26785	-0.4489	0.1
102	158	412	120	0.14	-0.13743	-1.07422	0.1
103	1732	586	120	0.14	-0.22364	-0.82738	0.1
104	18	587	120	0.14	0.04466	-0.98345	0.1
105	1024	699	120	0.14	-0.18075	-1.05879	0.1
106	855	1406	120	0.14	-0.04945	-1.10487	0.1
116	90	1386	120	0.14	-0.11022	-1.04417	0.1
138	796	166	120	0.14	-0.36101	-0.75161	0.1
139	1432	295	120	0.14	-0.20719	-0.92666	0.1
140	1412	848	120	0.14	-0.09671	-1.06001	0.1
149	1087	719	120	0.14	-0.14499	-0.88055	0.1
150	980	1936	120	0.14	-0.10352	-1.09552	0.1
151	1838	1542	120	0.14	-0.14367	-0.86633	0.1
152	1805	921	120	0.14	-0.11444	-1.01884	0.1
153	678	806	120	0.14	-0.31861	-0.88098	0.1
154	1115	734	120	0.14	-0.17054	-1.09623	0.1
155	1245	641	120	0.14	-0.01634	-0.82222	0.1
172	1650	1512	120	0.14	-0.4676	-0.67477	0.1
173	1271	505	120	0.14	-0.27887	-0.8483	0.1
174	912	616	120	0.14	-0.28881	-0.88408	0.1
175	179	48	120	0.14	-0.11198	-0.91993	0.1
176	276	1099	120	0.14	0.00285	-0.90338	0.1
177	355	1469	120	0.14	-0.09655	-1.05742	0.1
178	1228	2020	120	0.14	-0.15403	-0.91099	0.1
192	1878	1305	120	0.14	-0.17234	-0.96416	0.1
193	1561	327	120	0.14	-0.36553	-0.73802	0.1
194	36	1143	120	0.14	-0.00809	-1.10757	0.1
195	712	362	120	0.14	-0.09695	-0.91868	0.1
196	503	390	120	0.14	-0.01572	-1.05251	0.1
197	392	564	120	0.14	-0.20016	-0.97263	0.1
198	1732	785	120	0.14	-0.12001	-0.90265	0.1
199	337	60	120	0.14	-0.0899	-1.16569	0.1
4	839	1202	120	0.19	-0.14931	-0.95362	0.1
14	767	140	120	0.19	-0.21365	-1.00459	0.1
17	792	996	120	0.19	0.03169	-0.77245	0.1
18	718	1356	120	0.19	0.33912	-0.57911	0.1
19	782	1751	120	0.19	-0.1756	-0.98848	0.1
21	1717	643	120	0.19	0.04495	-0.98509	0.1
27	1688	816	120	0.19	-0.07843	-1.06833	0.1
42	1331	25	120	0.19	-0.11694	-0.98356	0.1
48	1027	309	120	0.19	-0.09678	-1.12092	0.1
66	1622	1298	120	0.19	-0.06618	-0.89074	0.1
67	1130	37	120	0.19	-0.08216	-1.0642	0.1
68	589	1418	120	0.19	0.00183	-0.85201	0.1
79	437	1980	120	0.19	0.10503	-0.91641	0.1
80	1790	1599	120	0.19	-0.10428	-1.08965	0.1
81	658	1454	120	0.19	0.05277	-0.78346	0.1
82	1664	1270	120	0.19	0.14974	-0.81739	0.1
83	1156	941	120	0.19	-0.14255	-1.01177	0.1
84	1312	793	120	0.19	-0.03505	-0.92132	0.1
85	1797	700	120	0.19	-0.20222	-0.91457	0.1
92	1443	1228	120	0.19	-0.10825	-1.01138	0.1
93	1687	1501	120	0.19	-0.36118	-0.64054	0.1
94	1560	1770	120	0.19	-0.18381	-0.89491	0.1
95	254	233	120	0.19	0.09014	-0.95572	0.1
108	236	1340	120	0.19	0.00092	-0.85505	0.1
109	1442	14	120	0.19	0.29875	-0.49189	0.1
110	516	234	120	0.19	-0.13889	-1.06387	0.1
111	779	1834	120	0.19	-0.03546	-0.94086	0.1
122	1693	99	120	0.19	-0.39089	-0.63809	0.1
125	1741	1476	120	0.19	0.20849	-0.37425	0.1
126	1870	778	120	0.19	-0.17997	-0.89336	0.1
133	587	1140	120	0.19	0.11291	-0.96572	0.1
135	878	2017	120	0.19	-0.09777	-1.01346	0.1
136	674	1936	120	0.19	-0.12109	-1.02025	0.1
137	1641	457	120	0.19	-0.07538	-0.99708	0.1
144	1229	946	120	0.19	-0.09942	-1.1428	0.1
145	1557	1008	120	0.19	-0.05786	-1.0422	0.1
146	307	1464	120	0.19	-0.01574	-0.96592	0.1
160	1390	1912	120	0.19	-0.11794	-1.05549	0.1
161	1739	1693	120	0.19	-0.19354	-0.87443	0.1
162	1531	1332	120	0.19	-0.17067	-0.93399	0.1
163	348	1279	120	0.19	-0.2059	-0.84133	0.1
164	972	855	120	0.19	0.09256	-0.89735	0.1
169	917	103	120	0.19	-0.18174	-0.93789	0.1
182	808	2013	120	0.19	-0.158	-0.93732	0.1
183	1730	432	120	0.19	-0.14311	-0.86497	0.1
184	1948	803	120	0.19	0.12951	-0.93753	0.1
185	153	943	120	0.19	-0.12838	-1.00862	0.1
186	1254	1975	120	0.19	-0.00415	-1.0491	0.1
187	429	1223	120	0.19	0.2644	-0.81564	0.1
9	720	1402	120	0.25	-0.05835	-1.02863	0.1
10	371	2027	120	0.25	-0.11439	-1.04948	0.1
12	1354	1694	120	0.25	-0.20155	-0.94358	0.1
13	1709	1310	120	0.25	-0.08278	-1.08779	0.1
16	1406	65	120	0.25	-0.26284	-0.87831	0.1
28	786	1968	120	0.25	-0.10752	-1.04999	0.1
29	1040	2009	120	0.25	-0.12208	-1.08618	0.1
34	130	1744	120	0.25	0.22005	-0.80926	0.1
38	225	1234	120	0.25	-0.1086	-1.02004	0.1
39	438	717	120	0.25	-0.14441	-1.1326	0.1
40	407	434	120	0.25	0.07312	-0.97239	0.1
47	1121	971	120	0.25	0.24639	-0.84738	0.1
69	1555	1117	120	0.25	0.24382	-0.58955	0.1
78	1453	1415	120	0.25	-0.16172	-0.96148	0.1
86	2027	662	120	0.25	-0.06481	-1.0694	0.1
96	1360	1036	120	0.25	-0.14946	-1.08975	0.1
97	143	97	120	0.25	-0.31195	-0.79435	0.1
107	378	1597	120	0.25	-0.23887	-0.82682	0.1
120	1937	1967	120	0.25	-0.09979	-1.03261	0.1
121	1884	1799	120	0.25	0.0404	-1.03837	0.1
123	1283	208	120	0.25	0.12027	-0.88278	0.1
124	1765	843	120	0.25	-0.26389	-0.86085	0.1
127	1228	525	120	0.25	0.26361	-0.66971	0.1
128	472	775	120	0.25	-0.1616	-1.01434	0.1
134	925	132	120	0.25	-0.22795	-0.88417	0.1
147	200	715	120	0.25	0.00811	-0.79803	0.1
159	610	1989	120	0.25	-0.13466	-0.98129	0.1
165	1845	1788	120	0.25	-0.04153	-1.12741	0.1
166	345	1348	120	0.25	-0.10744	-0.89736	0.1
167	687	1131	120	0.25	-0.22074	-0.96625	0.1
168	16	291	120	0.25	-0.33983	-0.83202	0.1
188	1537	137	120	0.25	0.21343	-0.73469	0.1
189	1141	1767	120	0.25	0.04484	-0.90559	0.1
2	1164	1078	120	0.31	0.23421	-0.93096	0.1
32	483	1119	120	0.31	-0.05946	-1.02437	0.1
33	41	1645	120	0.31	-0.20791	-1.04259	0.1
36	2010	585	120	0.31	-0.08167	-0.95225	0.1
37	1960	639	120	0.31	0.17469	-0.81413	0.1
46	295	1817	120	0.31	0.12886	-0.8735	0.1
63	745	1478	120	0.31	0.17166	-0.8825	0.1
64	1548	1732	120	0.31	0.39017	-0.60636	0.1
70	1512	76	120	0.31	-0.08868	-1.048	0.1
71	1107	200	120	0.31	0.08887	-1.01218	0.1
112	521	1002	120	0.31	-0.49114	-0.73764	0.1
113	465	860	120	0.31	0.1007	-0.99974	0.1
131	74	1916	120	0.31	-0.38348	-0.8826	0.1
132	1634	1084	120	0.31	0.36351	-0.40497	0.1
143	965	314	120	0.31	0.0482	-0.91913	0.1
179	1867	396	120	0.31	-0.21862	-0.98036	0.1
180	1974	1799	120	0.31	-0.09282	-0.88819	0.1
49	1138	523	120	0.39	-0.18755	-0.9681	0.1
65	503	268	120	0.39	-0.41636	-0.96799	0.1
98	980	609	120	0.39	-0.05543	-0.94913	0.1
99	373	1033	120	0.39	-0.30459	-0.61953	0.1
114	1744	309	120	0.39	0.15873	-0.62752	0.1
156	1154	280	120	0.39	-0.1223	-0.96077	0.1
171	709	1783	120	0.39	-0.3145	-0.83587	0.1
190	281	1719	120	0.39	-0.21909	-0.97703	0.1
22	636	2016	120	0.48	0.0564	-0.91797	0.1
87	1764	434	120	0.48	-0.04136	-0.77379	0.1
130	1728	1758	120	0.48	0.39586	-0.30361	0.1
157	1686	516	120	0.48	0.06878	-0.82102	0.1
158	84	1101	120	0.48	-0.13207	-1.09296	0.1
170	1798	293	120	0.48	0.05999	-0.89529	0.1
3	909	507	120	0.58	-0.00765	-1.00424	0.1
31	1140	578	120	0.58	-0.13189	-1.10766	0.1
100	527	1973	120	0.58	-0.00867	-0.88122	0.1
119	1664	1335	120	0.58	0.31167	-0.53335	0.1
129	324	1307	120	0.58	-0.18307	-1.01513	0.1
181	425	148	120	0.58	-0.12814	-1.10476	0.1
50	709	1069	120	0.7	0.18639	-0.77103	0.1
72	1172	1677	120	0.7	0.25069	-0.63691	0.1
117	1724	138	120	0.7	-0.13412	-1.12207	0.1
141	459	1606	120	0.7	0.07565	-0.88387	0.1
142	1438	1854	120	0.7	0.11411	-0.76815	0.1
148	823	1819	120	0.7	-0.10686	-1.03545	0.1
191	1555	216	120	0.7	0.09458	-0.8489	0.1
30	577	1461	120	0.83	-0.24397	-0.91188	0.1
115	1799	821	120	0.83	0.18704	-0.68331	0.1
118	1877	531	120	0.83	0.04235	-0.96864	0.1
203	1142	1338	120	1.13	-0.42554	-0.63735	0.1
205	370	921	120	1.51	-0.52287	-0.86907	0.1
201	1349	631	120	1.73	0.10612	-0.9119	0.1
207	969	1844	120	1.73	-0.00926	-1.01267	0.1
200	765	1049	120	2.22	0.09442	-0.93664	0.1
202	1996	1287	120	2.49	-0.00088	-1.02406	0.1
204	1398	1770	120	2.49	0.17213	-0.89632	0.1
206	1276	271	120	3.46	0.17856	-0.88625	0.1
209	454	1410	120	3.83	-0.13525	-1.08066	0.1
210	830	768	120	3.83	-0.01291	-0.95543	0.1
208	467	990	120	5.57	0.06534	-0.76926	0.1
211	1381	1337	120	5.57	-0.27508	-1.00202	0.1
212	306	1013	120	6.08	-0.03558	-0.88199	0.1
213	264	780	120	8.41	-0.07872	-0.95799	0.1
214	60	121	120	9.08	-0.07204	-1.00413	0.1
215	1604	1566	120	12.92	-0.06308	-1.08769	0.1
0	774	2014	135	0.14	-0.05599	-1.00528	0.1
1	509	482	135	0.14	-0.16359	-0.97929	0.1
6	39	1561	135	0.14	-0.09869	-0.97373	0.1
7	1129	1017	135	0.14	-0.0136	-1.01278	0.1
8	19	586	135	0.14	0.05755	-0.97628	0.1
12	2012	1528	135	0.14	0.26001	-0.67844	0.1
13	1412	234	135	0.14	-0.04616	-1.03414	0.1
21	1778	1974	135	0.14	0.02398	-0.78135	0.1
22	1854	322	135	0.14	-0.00822	-0.94968	0.1
23	1068	1302	135	0.14	0.21878	-0.47958	0.1
24	1750	1295	135	0.14	0.27038	-0.29102	0.1
31	1141	640	135	0.14	0.0919	-0.71245	0.1
32	919	1200	135	0.14	0.00824	-0.9537	0.1
33	1723	264	135	0.14	-0.05925	-0.83019	0.1
34	565	56	135	0.14	-0.16204	-1.00499	0.1
35	1584	188	135	0.14	-0.20165	-0.7275	0.1
36	1709	1444	135	0.14	0.04988	-0.87565	0.1
37	1432	294	135	0.14	-0.10483	-0.95828	0.1
39	274	1289	135	0.14	0.05458	-0.70955	0.1
40	1025	698	135	0.14	-0.15254	-0.91901	0.1
41	1732	585	135	0.14	-0.09287	-0.87151	0.1
42	659	565	135	0.14	-0.0575	-0.97847	0.1
47	1437	689	135	0.14	-0.01648	-0.81979	0.1
48	1532	1331	135	0.14	0.15785	-0.88844	0.1
49	277	1098	135	0.14	0.09437	-0.67379	0.1
50	1088	718	135	0.14	-0.09389	-0.69733	0.1
51	902	158	135	0.14	-0.24328	-0.79141	0.1
52	1962	173	135	0.14	-0.01431	-0.84153	0.1
53	248	287	135	0.14	-0.12765	-1.10824	0.1
54	1617	437	135	0.14	0.38398	-0.3975	0.1
61	599	1713	135	0.14	-0.10784	-1.01082	0.1
62	90	1385	135	0.14	-0.20516	-0.9432	0.1
63	1716	675	135	0.14	0.12718	-0.65849	0.1
64	1246	640	135	0.14	0.09692	-0.98697	0.1
65	835	457	135	0.14	0.01021	-0.87354	0.1
66	338	59	135	0.14	-0.12378	-1.05512	0.1
75	1718	705	135	0.14	-0.03477	-0.80131	0.1
76	441	1152	135	0.14	-0.20656	-0.87382	0.1
77	131	1566	135	0.14	0.297	-0.6366	0.1
78	1499	512	135	0.14	-0.18392	-0.83512	0.1
79	1272	504	135	0.14	-0.28347	-0.70956	0.1
89	1971	1426	135	0.14	-0.18398	-0.74679	0.1
99	797	165	135	0.14	-0.27838	-0.83336	0.1
100	1733	784	135	0.14	0.01123	-0.81042	0.1
101	1431	1725	135	0.14	-0.13674	-0.8126	0.1
102	856	1405	135	0.14	-0.03767	-1.10495	0.1
103	228	1808	135	0.14	-0.13212	-0.98499	0.1
114	944	1360	135	0.14	-0.11951	-0.84447	0.1
115	159	411	135	0.14	-0.18378	-0.98408	0.1
137	1878	1304	135	0.14	-0.01604	-0.88394	0.1
138	1839	1541	135	0.14	-0.00353	-0.77813	0.1
139	1136	1382	135	0.14	0.38262	-0.33671	0.1
140	1198	498	135	0.14	-0.34224	-0.68389	0.1
141	1881	189	135	0.14	-0.12181	-0.99428	0.1
155	1323	94	135	0.14	-0.09366	-1.02203	0.1
156	981	1935	135	0.14	-0.14959	-1.02004	0.1
157	913	615	135	0.14	-0.38381	-0.52996	0.1
158	1343	921	135	0.14	-0.13894	-1.01682	0.1
159	1519	913	135	0.14	-0.26665	-0.78146	0.1
170	107	1444	135	0.14	0.23223	-0.66306	0.1
171	1850	1491	135	0.14	0.24304	-0.46833	0.1
172	177	1200	135	0.14	0.10676	-0.89979	0.1
186	180	47	135	0.14	-0.21668	-0.84972	0.1
187	356	1468	135	0.14	-0.11484	-1.02165	0.1
188	242	1409	135	0.14	-0.07858	-1.17983	0.1
189	1102	1268	135	0.14	-0.39886	-0.58258	0.1
190	477	937	135	0.14	-0.26383	-0.71658	0.1
191	679	805	135	0.14	-0.21865	-0.92584	0.1
192	1478	747	135	0.14	0.36389	-0.43339	0.1
193	1116	733	135	0.14	-0.296	-0.75158	0.1
4	768	139	135	0.19	-0.12783	-1.00498	0.1
9	1444	1227	135	0.19	-0.08888	-1.05272	0.1
14	1791	1598	135	0.19	0.0031	-0.92486	0.1
17	793	995	135	0.19	0.07629	-0.53089	0.1
18	1870	777	135	0.19	-0.0514	-0.97922	0.1
19	1665	1269	135	0.19	0.11964	-0.82897	0.1
30	1561	1769	135	0.19	-0.05217	-0.83657	0.1
38	1028	308	135	0.19	-0.09277	-1.02033	0.1
44	1623	1297	135	0.19	-0.12072	-0.94916	0.1
45	308	1463	135	0.19	0.05953	-0.81993	0.1
57	590	1417	135	0.19	0.11596	-0.89419	0.1
58	840	1201	135	0.19	-0.07761	-1.05717	0.1
68	1332	24	135	0.19	-0.15799	-0.869	0.1
69	1642	1241	135	0.19	0.09303	-0.73987	0.1
72	878	2016	135	0.19	-0.08771	-1.02254	0.1
80	1157	940	135	0.19	-0.14009	-1.03887	0.1
81	1459	714	135	0.19	0.13132	-0.89849	0.1
91	438	1979	135	0.19	0.20019	-0.81766	0.1
93	588	1139	135	0.19	0.08171	-0.7604	0.1
94	237	1339	135	0.19	0.19113	-0.75285	0.1
95	1313	128	135	0.19	0.34341	-0.44377	0.1
96	659	1453	135	0.19	0.06561	-0.70252	0.1
106	1717	642	135	0.19	-0.08718	-0.89627	0.1
107	973	854	135	0.19	0.02792	-1.01804	0.1
119	1443	13	135	0.19	0.33353	-0.54794	0.1
124	1740	1692	135	0.19	-0.02948	-0.62642	0.1
125	1689	815	135	0.19	-0.07273	-1.05197	0.1
127	517	233	135	0.19	-0.03841	-1.00092	0.1
128	1131	36	135	0.19	-0.08347	-0.97573	0.1
133	783	1750	135	0.19	-0.22757	-0.83838	0.1
134	1230	945	135	0.19	-0.11097	-1.06346	0.1
136	1797	699	135	0.19	-0.17038	-0.79267	0.1
146	941	1457	135	0.19	-0.20126	-0.97829	0.1
147	1255	1974	135	0.19	-0.0432	-1.03681	0.1
150	675	1935	135	0.19	-0.08092	-0.99582	0.1
152	719	1355	135	0.19	0.35953	-0.55345	0.1
153	154	942	135	0.19	-0.05832	-0.96417	0.1
154	1313	793	135	0.19	-0.05903	-0.92076	0.1
163	150	1195	135	0.19	0.36891	-0.50299	0.1
164	2008	1414	135	0.19	0.12463	-0.68682	0.1
165	249	1280	135	0.19	0.025	-0.87743	0.1
176	1391	1911	135	0.19	-0.01002	-0.94202	0.1
177	430	1222	135	0.19	0.3802	-0.48982	0.1
178	1949	802	135	0.19	0.12291	-0.85358	0.1
179	393	563	135	0.19	-0.1949	-1.0097	0.1
180	1731	431	135	0.19	-0.16669	-0.82157	0.1
5	1407	64	135	0.25	-0.22353	-0.83823	0.1
10	439	716	135	0.25	-0.09222	-1.08283	0.1
15	787	1967	135	0.25	-0.05868	-0.97029	0.1
27	372	2026	135	0.25	-0.11462	-1.06057	0.1
28	1285	1498	135	0.25	0.39053	-0.67192	0.1
29	1122	970	135	0.25	0.21514	-0.91195	0.1
56	1355	1693	135	0.25	-0.17201	-0.93072	0.1
70	1556	1116	135	0.25	0.22793	-0.56073	0.1
71	472	774	135	0.25	-0.1071	-1.10017	0.1
82	131	1743	135	0.25	0.30611	-0.60606	0.1
83	1435	1631	135	0.25	0.19014	-0.81841	0.1
84	2028	661	135	0.25	-0.04896	-1.08038	0.1
85	350	224	135	0.25	0.34491	-0.37963	0.1
86	1284	207	135	0.25	0.02551	-0.80156	0.1
87	1885	1798	135	0.25	-0.09241	-0.83935	0.1
92	721	1401	135	0.25	-0.05106	-0.89067	0.1
104	1041	2008	135	0.25	-0.09903	-1.05974	0.1
105	1766	843	135	0.25	-0.27347	-0.82018	0.1
108	1141	1766	135	0.25	0.09138	-0.92021	0.1
118	1845	1787	135	0.25	-0.0761	-0.96618	0.1
120	221	1092	135	0.25	-0.48661	-0.62657	0.1
121	408	433	135	0.25	0.17107	-0.77548	0.1
122	1538	136	135	0.25	0.03695	-0.80067	0.1
123	143	96	135	0.25	-0.0196	-0.92254	0.1
126	346	1347	135	0.25	0.07114	-0.89577	0.1
135	226	1233	135	0.25	-0.01837	-1.0014	0.1
148	687	1130	135	0.25	-0.17222	-0.95957	0.1
149	1938	1967	135	0.25	-0.09886	-0.84821	0.1
151	152	241	135	0.25	0.08535	-0.88416	0.1
166	1709	1309	135	0.25	-0.04082	-1.04617	0.1
167	1920	933	135	0.25	-0.21713	-0.72941	0.1
175	1827	693	135	0.25	-0.13886	-0.92214	0.1
181	1454	1414	135	0.25	-0.1795	-0.92083	0.1
182	610	1988	135	0.25	-0.18819	-0.92868	0.1
183	379	1596	135	0.25	-0.16522	-1.04962	0.1
2	1975	1798	135	0.31	-0.07543	-0.92144	0.1
3	746	1477	135	0.31	0.12614	-0.78923	0.1
11	1961	638	135	0.31	0.11404	-0.92424	0.1
16	42	1644	135	0.31	-0.13434	-1.00905	0.1
20	466	859	135	0.31	0.15285	-0.99311	0.1
43	296	1816	135	0.31	0.24394	-0.6596	0.1
55	2011	584	135	0.31	-0.00257	-0.9264	0.1
73	1548	1731	135	0.31	0.30179	-0.79069	0.1
74	966	313	135	0.31	0.05722	-0.92232	0.1
88	1073	1245	135	0.31	0.34234	-0.70157	0.1
97	75	1915	135	0.31	-0.4078	-0.60028	0.1
98	1635	1084	135	0.31	0.41985	-0.18667	0.1
109	484	1118	135	0.31	-0.06454	-1.01148	0.1
110	1108	199	135	0.31	0.35718	-0.54944	0.1
117	301	734	135	0.31	-0.24256	-0.78454	0.1
145	1165	1077	135	0.31	0.41219	-0.43816	0.1
160	1070	1146	135	0.31	-0.11215	-1.13482	0.1
161	522	1001	135	0.31	-0.5139	-0.66102	0.1
195	1513	75	135	0.31	-0.15379	-1.05074	0.1
111	1139	522	135	0.39	-0.17583	-0.98986	0.1
112	282	1717	135	0.39	-0.11121	-1.08402	0.1
129	1040	1835	135	0.39	0.16786	-0.79702	0.1
130	981	608	135	0.39	-0.01452	-0.86884	0.1
132	1155	278	135	0.39	-0.02288	-0.95683	0.1
144	1552	1832	135	0.39	0.17356	-0.80815	0.1
168	709	1782	135	0.39	-0.2519	-0.87904	0.1
169	49	636	135	0.39	-0.06388	-0.92102	0.1
197	905	870	135	0.39	-0.17758	-1.06174	0.1
46	1682	1083	135	0.48	-0.17036	-0.95323	0.1
59	637	2015	135	0.48	0.2031	-0.70785	0.1
131	85	1100	135	0.48	-0.12655	-1.10267	0.1
184	310	375	135	0.48	-0.07104	-0.89904	0.1
196	1687	729	135	0.48	-0.05386	-1.09011	0.1
26	909	505	135	0.58	-0.01512	-0.9574	0.1
67	1665	1334	135	0.58	0.2616	-0.73314	0.1
113	40	1470	135	0.58	-0.15605	-1.05101	0.1
116	1141	577	135	0.58	-0.11695	-1.09549	0.1
143	324	1306	135	0.58	-0.19864	-0.97465	0.1
194	528	1972	135	0.58	0.09799	-0.70054	0.1
60	1725	137	135	0.7	-0.10292	-1.07809	0.1
90	824	1818	135	0.7	-0.13816	-1.06259	0.1
162	1556	215	135	0.7	0.03172	-0.92575	0.1
185	1172	1676	135	0.7	0.12679	-0.81979	0.1
25	1878	530	135	0.83	0.09225	-0.79269	0.1
142	1800	820	135	0.83	0.19874	-0.61269	0.1
173	1057	788	135	0.83	0.21655	-0.82464	0.1
174	109	705	135	0.97	-0.12082	-0.94575	0.1
202	1142	1337	135	1.13	-0.26854	-0.89782	0.1
200	371	921	135	1.51	-0.54189	-0.77252	0.1
198	1350	630	135	1.73	0.11403	-0.86459	0.1
204	970	1843	135	1.73	-0.0297	-1.0013	0.1
199	766	1048	135	2.22	0.16314	-0.81983	0.1
203	1399	1768	135	2.22	0.18349	-0.84476	0.1
205	1997	1287	135	2.22	0.06883	-0.9775	0.1
201	1277	270	135	3.46	0.16577	-0.90174	0.1
206	831	767	135	3.83	0.08203	-0.8922	0.1
208	455	1409	135	3.83	-0.09158	-1.04304	0.1
207	468	988	135	5.57	0.04572	-0.83848	0.1
209	1382	1336	135	6.08	-0.26423	-0.97009	0.1
210	306	1011	135	6.08	-0.01834	-0.93059	0.1
211	264	779	135	8.41	-0.06144	-0.87099	0.1
212	61	120	135	9.08	-0.07519	-0.98172	0.1
213	1605	1564	135	13.8	0.10377	-0.9835	0.1
0	1732	584	150	0.14	-0.11636	-1.06669	0.1
3	39	1560	150	0.14	-0.07743	-1.04339	0.1
4	1499	511	150	0.14	-0.10211	-0.93517	0.1
6	90	1385	150	0.14	-0.17226	-0.91739	0.1
7	1322	93	150	0.14	-0.20777	-0.92005	0.1
9	1198	498	150	0.14	-0.15903	-0.98099	0.1
10	1432	294	150	0.14	-0.12748	-0.93196	0.1
11	1962	172	150	0.14	-0.09787	-0.90942	0.1
20	999	764	150	0.14	-0.2666	-0.83126	0.1
21	1709	1443	150	0.14	-0.10621	-0.90358	0.1
30	1881	188	150	0.14	-0.01484	-0.94502	0.1
31	1854	321	150	0.14	-0.1194	-0.80615	0.1
32	919	1199	150	0.14	-0.01189	-1.02705	0.1
33	1068	1301	150	0.14	0.11021	-0.75728	0.1
41	1878	1303	150	0.14	0.07291	-0.96797	0.1
44	1733	784	150	0.14	-0.03443	-0.9518	0.1
54	509	482	150	0.14	-0.08476	-1.16653	0.1
55	1437	688	150	0.14	-0.20284	-0.9244	0.1
56	1718	705	150	0.14	-0.16725	-0.82921	0.1
62	1135	1382	150	0.14	0.02904	-0.7773	0.1
63	1518	913	150	0.14	-0.0848	-1.01487	0.1
64	1025	697	150	0.14	-0.10049	-0.9816	0.1
71	19	586	150	0.14	-0.07694	-0.96408	0.1
83	1140	640	150	0.14	-0.15963	-0.97842	0.1
84	659	565	150	0.14	-0.0927	-1.02228	0.1
85	241	1409	150	0.14	-0.16639	-0.99515	0.1
86	338	59	150	0.14	-0.21505	-0.88808	0.1
87	1078	140	150	0.14	-0.02542	-1.13186	0.1
88	441	1151	150	0.14	-0.17672	-1.03646	0.1
89	277	1097	150	0.14	0.01415	-0.91316	0.1
90	1805	919	150	0.14	-0.01399	-0.96474	0.1
91	1272	503	150	0.14	-0.30952	-0.71637	0.1
92	227	1808	150	0.14	-0.0837	-0.94801	0.1
98	1561	326	150	0.14	-0.30136	-0.67615	0.1
99	1088	718	150	0.14	-0.20398	-0.97306	0.1
100	712	361	150	0.14	-0.10537	-1.05271	0.1
101	1924	989	150	0.14	-0.02088	-1.06908	0.1
102	1777	1973	150	0.14	0.00981	-0.74046	0.1
103	195	1932	150	0.14	-0.10294	-1.06518	0.1
104	248	287	150	0.14	-0.13945	-0.98597	0.1
105	341	1927	150	0.14	-0.03247	-1.13763	0.1
116	107	1443	150	0.14	0.03992	-0.96683	0.1
117	504	389	150	0.14	-0.21282	-0.98391	0.1
118	1584	188	150	0.14	-0.20244	-0.98085	0.1
119	565	56	150	0.14	-0.33423	-0.63955	0.1
142	594	61	150	0.14	-0.19128	-0.89681	0.1
143	391	886	150	0.14	-0.1177	-0.77226	0.1
144	131	1565	150	0.14	0.0181	-0.98993	0.1
145	1651	1511	150	0.14	-0.37123	-0.71813	0.1
146	709	1308	150	0.14	-0.16746	-0.88951	0.1
147	274	1288	150	0.14	-0.15408	-0.68245	0.1
148	1129	1016	150	0.14	-0.15512	-0.92246	0.1
149	1412	847	150	0.14	-0.06528	-1.05909	0.1
150	2012	1528	150	0.14	0.13478	-0.82174	0.1
163	1616	436	150	0.14	-0.01206	-0.65499	0.1
164	1723	263	150	0.14	-0.13242	-0.86404	0.1
165	774	2014	150	0.14	-0.12691	-0.89794	0.1
175	1412	233	150	0.14	-0.24197	-0.89434	0.1
176	310	275	150	0.14	-0.05379	-1.03888	0.1
177	598	1712	150	0.14	-0.15288	-0.88747	0.1
178	37	1141	150	0.14	-0.07812	-1.05789	0.1
179	355	1467	150	0.14	-0.15259	-1.03745	0.1
180	1275	1611	150	0.14	-0.09271	-0.80306	0.1
181	1430	1725	150	0.14	-0.03603	-0.97305	0.1
195	177	1199	150	0.14	0.01806	-0.91842	0.1
196	835	456	150	0.14	-0.40678	-0.72949	0.1
197	1343	920	150	0.14	-0.11982	-0.9599	0.1
198	159	411	150	0.14	-0.20181	-0.9106	0.1
199	1228	2019	150	0.14	-0.27453	-0.60848	0.1
1	659	1452	150	0.19	0.07038	-0.91905	0.1
2	154	942	150	0.19	-0.00762	-1.06306	0.1
15	1444	1227	150	0.19	-0.09628	-0.95018	0.1
18	1459	713	150	0.19	-0.1224	-0.95983	0.1
25	438	1979	150	0.19	0.00426	-0.98989	0.1
39	1717	641	150	0.19	-0.17151	-0.88887	0.1
40	348	1278	150	0.19	-0.12481	-0.99945	0.1
42	1665	1269	150	0.19	-0.19661	-0.79307	0.1
43	1642	456	150	0.19	-0.10385	-0.97804	0.1
46	1561	1768	150	0.19	-0.02893	-1.08991	0.1
47	793	995	150	0.19	-0.0354	-0.79693	0.1
48	876	78	150	0.19	-0.13512	-1.02773	0.1
58	1378	261	150	0.19	-0.09743	-1.04768	0.1
59	1642	1240	150	0.19	-0.10806	-0.86842	0.1
68	1313	792	150	0.19	-0.06018	-1.11391	0.1
69	1254	1973	150	0.19	-0.1368	-0.86462	0.1
72	1870	776	150	0.19	-0.15175	-0.93103	0.1
73	878	2015	150	0.19	-0.11822	-0.9306	0.1
74	1791	1597	150	0.19	-0.11346	-0.87178	0.1
75	590	1417	150	0.19	-0.15651	-0.94352	0.1
95	588	1138	150	0.19	-0.14429	-0.80008	0.1
106	1313	128	150	0.19	0.1843	-0.88355	0.1
107	1688	814	150	0.19	-0.08898	-1.0337	0.1
108	1623	1296	150	0.19	-0.08707	-0.94148	0.1
112	718	1355	150	0.19	0.13892	-0.83021	0.1
128	782	1750	150	0.19	-0.11226	-1.12038	0.1
129	941	1457	150	0.19	-0.07823	-1.04836	0.1
130	1229	944	150	0.19	-0.11347	-0.99796	0.1
131	517	232	150	0.19	-0.15761	-0.96993	0.1
132	1688	1500	150	0.19	-0.2854	-0.6573	0.1
137	308	1463	150	0.19	-0.1358	-1.04141	0.1
138	249	1279	150	0.19	-0.26636	-0.83356	0.1
139	768	139	150	0.19	-0.11179	-1.06651	0.1
140	1693	98	150	0.19	-0.16464	-0.89806	0.1
157	1390	1910	150	0.19	-0.12862	-0.97365	0.1
158	237	1339	150	0.19	-0.38339	-0.71889	0.1
159	2008	1413	150	0.19	-0.02741	-0.77306	0.1
160	1845	1863	150	0.19	-0.13099	-0.8782	0.1
169	429	1222	150	0.19	0.08254	-0.81111	0.1
[truncated: 2,053 more rows]
