# Supplementary material for: Dynamic self-assembly of compartmentalized DNA nanotubes
Source: Nat Commun. 2021 Jun 11;12:3557. doi: 10.1038/s41467-021-23850-1 (PMC8196065; doi:10.1038/s41467-021-23850-1)
Supplement: Supplementary file 8 — Source Data [file 41467_2021_23850_MOESM8_ESM.zip › sourceData/figure6/fig6c_RNaseH_025_finalData.xlsx]

## Sheet: Sheet1
	X (pixels)	Y (pixels)	Time	Volume (pL)	skew	kurtosis	RNaseH
1	1999	122	15	0.14	-0.00783	-0.79354	0.025
5	691	1291	15	0.14	-0.06962	-0.94936	0.025
6	694	1192	15	0.14	0.20329	-0.73165	0.025
7	1475	940	15	0.14	0.06559	-0.8633	0.025
17	750	701	15	0.14	-0.10604	-0.89992	0.025
24	385	975	15	0.14	-0.06338	-0.92192	0.025
26	802	1005	15	0.14	-0.09283	-0.95345	0.025
27	227	432	15	0.14	-0.08478	-1.00625	0.025
34	198	565	15	0.14	-0.12934	-0.9732	0.025
35	1574	575	15	0.14	-0.04775	-0.91999	0.025
43	1022	961	15	0.14	-0.09774	-0.744	0.025
44	36	409	15	0.14	-0.16181	-1.01624	0.025
49	843	1396	15	0.14	0.03612	-0.93391	0.025
50	603	247	15	0.14	-0.14211	-0.97035	0.025
57	1174	269	15	0.14	-0.2044	-0.89969	0.025
58	786	1727	15	0.14	-0.07108	-0.90746	0.025
63	517	2030	15	0.14	-0.18422	-0.98394	0.025
64	841	2003	15	0.14	-0.14148	-0.95084	0.025
65	168	1526	15	0.14	-0.03534	-0.98686	0.025
72	1852	1549	15	0.14	0.01104	-0.94878	0.025
73	1268	1418	15	0.14	-0.06051	-0.7632	0.025
74	2024	1186	15	0.14	-0.05397	-0.81935	0.025
75	862	893	15	0.14	-0.19605	-0.85306	0.025
76	492	396	15	0.14	-0.1835	-0.89781	0.025
77	700	1848	15	0.14	-0.25346	-0.74488	0.025
86	460	39	15	0.14	-0.46108	-0.79711	0.025
87	446	1094	15	0.14	-0.21461	-0.91377	0.025
88	513	1185	15	0.14	-0.23197	-0.8145	0.025
98	1060	95	15	0.14	-0.1806	-0.80602	0.025
99	434	685	15	0.14	-0.23895	-0.80448	0.025
100	1149	1221	15	0.14	0.03043	-0.91213	0.025
101	1636	593	15	0.14	-0.26599	-0.72207	0.025
107	574	1660	15	0.14	-0.22588	-0.79319	0.025
108	1473	1744	15	0.14	-0.06211	-0.84894	0.025
109	437	1503	15	0.14	-0.15319	-0.86106	0.025
110	243	197	15	0.14	-0.20116	-0.76037	0.025
111	430	608	15	0.14	0.29949	-0.34784	0.025
112	822	607	15	0.14	-0.0966	-1.03072	0.025
113	269	464	15	0.14	-0.09593	-1.0205	0.025
114	881	207	15	0.14	0.25338	-0.82921	0.025
123	382	682	15	0.14	-0.27492	-0.82933	0.025
124	980	1154	15	0.14	-0.12882	-0.80454	0.025
125	1497	1938	15	0.14	-0.11013	-0.72827	0.025
133	1658	2029	15	0.14	-0.07424	-0.91993	0.025
134	461	223	15	0.14	-0.32624	-0.75625	0.025
135	754	571	15	0.14	-0.18263	-0.83144	0.025
136	183	1900	15	0.14	-0.48024	-0.33105	0.025
137	320	1719	15	0.14	-0.14511	-0.90326	0.025
138	1275	1377	15	0.14	-0.20262	-0.65886	0.025
139	29	1102	15	0.14	-0.10931	-0.9625	0.025
140	533	172	15	0.14	-0.09393	-0.92345	0.025
162	194	1934	15	0.14	-0.17144	-0.82112	0.025
163	1422	1515	15	0.14	-0.11796	-0.81088	0.025
164	841	108	15	0.14	-0.22921	-0.79066	0.025
165	329	474	15	0.14	-0.15442	-0.94311	0.025
166	1958	574	15	0.14	-0.23449	-0.62846	0.025
170	1292	391	15	0.14	0.04585	-0.86763	0.025
173	479	1510	15	0.14	-0.10705	-0.94564	0.025
179	1682	1145	15	0.14	-0.03866	-0.9224	0.025
180	1789	1188	15	0.14	-0.07863	-0.91232	0.025
181	1019	1596	15	0.14	-0.47874	-0.52	0.025
182	627	1411	15	0.14	-0.37236	-0.51102	0.025
192	1496	375	15	0.14	-0.05894	-0.89533	0.025
193	16	1021	15	0.14	-0.11045	-0.92409	0.025
199	1126	1514	15	0.14	-0.11118	-0.82157	0.025
200	401	410	15	0.14	-0.44597	-0.59117	0.025
201	1235	1404	15	0.14	-0.08051	-0.84323	0.025
204	1828	1776	15	0.14	-0.08559	-0.93307	0.025
205	126	1678	15	0.14	-0.15959	-0.82695	0.025
206	1195	1602	15	0.14	-0.58166	-0.28834	0.025
207	353	957	15	0.14	-0.21851	-0.83524	0.025
208	1384	758	15	0.14	-0.01472	-0.92064	0.025
209	1950	766	15	0.14	-0.3829	-0.43857	0.025
211	1028	2001	15	0.14	-0.16912	-0.82408	0.025
212	505	1397	15	0.14	-0.49418	-0.2924	0.025
213	426	850	15	0.14	-0.12126	-1.01022	0.025
214	1734	394	15	0.14	-0.03663	-0.86933	0.025
215	855	283	15	0.14	-0.54018	-0.34285	0.025
216	1950	472	15	0.14	-0.23957	-0.75305	0.025
217	650	1132	15	0.14	-0.62196	-0.22305	0.025
218	148	821	15	0.14	-0.26169	-0.71718	0.025
219	583	953	15	0.14	-0.57308	-0.25669	0.025
220	1623	741	15	0.14	-0.09829	-0.67422	0.025
221	814	1232	15	0.14	-0.14574	-0.87937	0.025
222	1821	348	15	0.14	-0.63284	-0.28678	0.025
223	788	1485	15	0.14	-0.0617	-1.00617	0.025
0	955	619	15	0.19	-0.07221	-0.95445	0.025
4	80	164	15	0.19	-0.05278	-1.05453	0.025
9	1680	1550	15	0.19	0.10322	-0.76374	0.025
12	1599	152	15	0.19	-0.03474	-0.98165	0.025
16	1472	790	15	0.19	-0.06681	-1.00648	0.025
19	1754	175	15	0.19	-0.16458	-0.57107	0.025
20	497	59	15	0.19	-0.29514	-0.77936	0.025
21	1639	1503	15	0.19	0.02107	-1.04869	0.025
23	215	932	15	0.19	-0.05306	-1.02072	0.025
30	905	553	15	0.19	-0.01659	-1.09837	0.025
31	1152	493	15	0.19	-0.01424	-1.00613	0.025
32	1475	105	15	0.19	-0.03019	-1.05219	0.025
36	719	1888	15	0.19	-0.00646	-0.90393	0.025
40	268	439	15	0.19	-0.06219	-1.09235	0.025
41	454	1391	15	0.19	-0.13833	-1.00924	0.025
42	2011	2000	15	0.19	-0.05951	-0.73828	0.025
47	1161	1269	15	0.19	-0.01589	-0.94939	0.025
51	408	536	15	0.19	-0.11757	-1.00479	0.025
52	1127	1669	15	0.19	-0.08884	-0.84366	0.025
61	67	1661	15	0.19	-0.02881	-0.93343	0.025
62	1998	1528	15	0.19	-0.06519	-0.82128	0.025
70	1769	1685	15	0.19	-0.13457	-0.7955	0.025
71	929	483	15	0.19	-0.06052	-1.05238	0.025
80	1328	1027	15	0.19	-0.06363	-0.89201	0.025
92	645	1787	15	0.19	-0.12674	-0.87162	0.025
93	374	1052	15	0.19	-0.18019	-0.8128	0.025
94	790	638	15	0.19	-0.07135	-1.06697	0.025
116	1703	1180	15	0.19	-0.05048	-0.83593	0.025
117	357	209	15	0.19	-0.10982	-0.9499	0.025
141	1021	521	15	0.19	-0.24184	-0.81895	0.025
153	1152	709	15	0.19	-0.41425	-0.62424	0.025
157	1056	1380	15	0.19	-0.03613	-1.06568	0.025
158	225	16	15	0.19	0.18552	-0.74863	0.025
168	1882	1643	15	0.19	0.04978	-0.81668	0.025
169	1723	1394	15	0.19	-0.15555	-0.75469	0.025
178	170	507	15	0.19	-0.29917	-0.79365	0.025
188	1500	2020	15	0.19	0.21465	-0.5976	0.025
2	1144	958	15	0.25	0.01079	-1.03856	0.025
8	1293	665	15	0.25	0.01734	-1.13367	0.025
11	696	186	15	0.25	-0.03424	-1.08632	0.025
14	1613	276	15	0.25	-0.06169	-0.91823	0.025
15	1934	1005	15	0.25	0.02588	-0.96175	0.025
37	632	1520	15	0.25	0.25342	-0.66969	0.025
38	1648	356	15	0.25	-0.11163	-0.88195	0.025
39	1508	1084	15	0.25	0.01209	-1.0702	0.025
45	95	519	15	0.25	0.09586	-0.67947	0.025
46	112	493	15	0.25	-0.19292	-0.97933	0.025
81	803	529	15	0.25	-0.30782	-0.80579	0.025
95	1513	31	15	0.25	-0.00498	-0.99213	0.025
104	448	168	15	0.25	-0.09648	-1.10896	0.025
118	1956	76	15	0.25	-0.57474	-0.67472	0.025
119	540	1079	15	0.25	-0.22597	-0.86132	0.025
154	338	1887	15	0.25	-0.02533	-1.10299	0.025
160	1028	173	15	0.25	-0.09815	-0.8948	0.025
161	1382	1964	15	0.25	-0.02797	-0.98225	0.025
195	1293	208	15	0.25	-0.22697	-0.75557	0.025
196	351	1921	15	0.25	-0.13347	-0.94989	0.025
197	950	1389	15	0.25	-0.07214	-1.08881	0.025
203	688	604	15	0.25	-0.08737	-1.02789	0.025
3	1990	1468	15	0.31	-0.14623	-0.82063	0.025
10	1911	1856	15	0.31	0.10695	-0.85479	0.025
13	791	1917	15	0.31	-0.15013	-1.05918	0.025
22	1300	1454	15	0.31	-0.0196	-1.19874	0.025
28	1780	617	15	0.31	0.01469	-1.02522	0.025
48	1814	742	15	0.31	-0.02802	-1.0931	0.025
53	160	436	15	0.31	-0.11201	-1.09261	0.025
59	587	93	15	0.31	-0.13591	-0.99424	0.025
60	881	312	15	0.31	-0.11471	-1.04663	0.025
69	589	1398	15	0.31	-0.04355	-1.00319	0.025
79	1457	741	15	0.31	-0.04208	-1.097	0.025
89	396	1860	15	0.31	-0.17464	-1.03907	0.025
106	1910	1764	15	0.31	-0.06779	-0.91855	0.025
120	689	934	15	0.31	-0.193	-0.94842	0.025
121	1810	311	15	0.31	0.00237	-1.1316	0.025
126	1202	759	15	0.31	0.19554	-0.56756	0.025
127	1714	1855	15	0.31	0.46161	-0.27998	0.025
142	340	1051	15	0.31	0.07358	-0.74217	0.025
143	523	1025	15	0.31	-0.13213	-0.93131	0.025
144	433	767	15	0.31	0.05461	-0.96244	0.025
145	460	1310	15	0.31	-0.20416	-0.89593	0.025
150	324	1259	15	0.31	-0.10409	-1.08951	0.025
151	144	1155	15	0.31	0.27556	-0.72861	0.025
152	1886	79	15	0.31	-0.45801	-0.77967	0.025
167	891	977	15	0.31	-0.22037	-0.86841	0.025
176	1986	1833	15	0.31	0.01094	-1.02904	0.025
177	713	1455	15	0.31	-0.1244	-0.96156	0.025
183	31	742	15	0.31	-0.06932	-1.13274	0.025
184	1003	1632	15	0.31	-0.26004	-0.84458	0.025
185	879	657	15	0.31	-0.08627	-1.0615	0.025
186	1302	1871	15	0.31	-0.29244	-0.75915	0.025
191	1546	512	15	0.31	-0.07966	-0.97929	0.025
198	36	1617	15	0.31	-0.13775	-0.96649	0.025
210	1680	2013	15	0.31	0.07345	-0.92699	0.025
25	498	1304	15	0.39	-0.13444	-0.97645	0.025
67	1600	1541	15	0.39	0.30814	-0.73684	0.025
68	215	204	15	0.39	-0.17154	-0.928	0.025
78	564	693	15	0.39	-0.07467	-1.07847	0.025
82	313	1155	15	0.39	0.01385	-0.72417	0.025
85	794	1868	15	0.39	-0.13393	-0.96617	0.025
96	103	1396	15	0.39	-0.10665	-1.07364	0.025
97	239	2009	15	0.39	-0.24945	-0.8837	0.025
122	1642	723	15	0.39	0.02242	-0.9133	0.025
128	486	927	15	0.39	-0.05946	-1.09756	0.025
129	137	45	15	0.39	-0.16085	-0.9559	0.025
155	171	780	15	0.39	-0.08662	-1.06757	0.025
156	672	51	15	0.39	-0.25669	-0.9377	0.025
174	75	1256	15	0.39	-0.19742	-0.972	0.025
190	1869	1982	15	0.39	0.12551	-0.92302	0.025
202	1879	682	15	0.39	-0.27934	-0.74713	0.025
29	78	572	15	0.48	-0.15563	-1.06641	0.025
54	33	1682	15	0.48	-0.17862	-1.13536	0.025
55	531	1385	15	0.48	-0.17384	-0.97604	0.025
56	650	1380	15	0.48	0.01784	-0.91915	0.025
66	760	1236	15	0.48	0.12183	-0.84526	0.025
83	500	606	15	0.48	-0.12127	-0.97592	0.025
84	960	1646	15	0.48	-0.12986	-0.98313	0.025
103	1667	1953	15	0.48	-0.04045	-1.04893	0.025
130	773	552	15	0.48	-0.09756	-1.03951	0.025
131	1659	38	15	0.48	-0.04646	-1.13432	0.025
159	81	1630	15	0.48	-0.11017	-1.06744	0.025
175	990	1600	15	0.48	-0.31057	-0.77185	0.025
189	654	324	15	0.48	-0.20539	-0.95184	0.025
18	1521	255	15	0.58	0.15576	-0.7832	0.025
33	854	81	15	0.58	-0.11615	-1.06116	0.025
90	1324	958	15	0.58	-0.08089	-1.13521	0.025
91	329	1124	15	0.58	-0.024	-0.55395	0.025
102	21	631	15	0.58	-0.09709	-1.12951	0.025
105	894	1252	15	0.58	-0.09781	-0.93908	0.025
115	1155	618	15	0.58	-0.04536	-1.12265	0.025
132	1680	235	15	0.58	-0.09924	-1.05092	0.025
146	927	1261	15	0.58	-0.17109	-1.014	0.025
147	734	891	15	0.58	-0.1517	-1.00592	0.025
149	1407	1897	15	0.58	-0.05924	-1.10363	0.025
171	575	480	15	0.58	-0.10481	-1.10762	0.025
172	1304	170	15	0.58	-0.15129	-0.9546	0.025
187	1308	1511	15	0.58	-0.2482	-0.94879	0.025
148	1542	1689	15	0.7	-0.14268	-1.09353	0.025
194	1115	701	15	0.7	-0.07096	-1.09335	0.025
225	689	388	15	1.73	-0.00707	-0.98312	0.025
227	1378	1355	15	1.96	-0.12593	-1.13214	0.025
224	1272	1904	15	2.22	-0.05136	-1.12656	0.025
226	1445	224	15	2.22	-0.08254	-1.11256	0.025
228	1135	323	15	2.49	-0.10495	-1.12786	0.025
229	789	351	15	3.46	-0.19695	-1.02329	0.025
230	1934	691	15	4.22	-0.30594	-0.9096	0.025
0	1472	787	30	0.14	0.69037	-0.21725	0.025
1	691	1288	30	0.14	0.02673	-0.95943	0.025
9	2023	1183	30	0.14	-0.13535	-0.7269	0.025
12	328	471	30	0.14	-0.03928	-1.00669	0.025
13	1574	572	30	0.14	0.4241	-0.53778	0.025
19	446	1091	30	0.14	-0.04916	-0.45923	0.025
20	167	1523	30	0.14	0.2701	-0.39707	0.025
30	385	972	30	0.14	-0.08787	-0.98187	0.025
37	198	563	30	0.14	-0.19075	-0.83566	0.025
38	1754	172	30	0.14	0.7169	0.2795	0.025
41	1475	102	30	0.14	0.59122	-0.40781	0.025
42	1152	705	30	0.14	0.31153	-0.04684	0.025
43	1021	518	30	0.14	-0.07112	-0.87582	0.025
49	1275	1374	30	0.14	0.66667	0.0146	0.025
55	786	1724	30	0.14	0.49719	-0.27406	0.025
56	693	1189	30	0.14	0.51513	-0.35273	0.025
57	802	1002	30	0.14	-0.04896	-0.88466	0.025
58	408	533	30	0.14	0.94186	0.4008	0.025
59	1292	388	30	0.14	-0.17935	-0.97276	0.025
60	603	243	30	0.14	-0.22504	-0.73596	0.025
66	645	1783	30	0.14	0.85064	0.30056	0.025
67	1496	1936	30	0.14	0.75674	-0.1034	0.025
68	1059	92	30	0.14	1.9023	6.2916	0.025
69	1851	1546	30	0.14	0.38465	-0.62657	0.025
75	750	698	30	0.14	0.73956	0.426	0.025
76	269	461	30	0.14	0.92673	0.83808	0.025
77	533	169	30	0.14	-0.14267	-0.90451	0.025
85	434	682	30	0.14	-0.22243	-0.76246	0.025
86	1475	936	30	0.14	0.695	0.17293	0.025
87	1999	1525	30	0.14	0.3208	-0.50835	0.025
88	1682	1142	30	0.14	-0.04456	-0.87149	0.025
104	738	2042	30	0.14	0.71654	-0.01673	0.025
105	928	480	30	0.14	0.52289	-0.21099	0.025
106	492	394	30	0.14	1.20739	1.4228	0.025
112	1829	1773	30	0.14	-0.0395	-0.88749	0.025
121	1769	1683	30	0.14	0.71403	-0.04668	0.025
122	1267	1415	30	0.14	-0.18171	-0.80457	0.025
123	513	1182	30	0.14	-0.07248	-0.73182	0.025
124	863	890	30	0.14	-0.11956	-0.80978	0.025
130	126	1675	30	0.14	-0.16961	-0.80132	0.025
131	1149	1219	30	0.14	-0.06926	-0.98356	0.025
132	1383	755	30	0.14	-0.20311	-0.78725	0.025
134	1456	736	30	0.14	0.46596	-0.47223	0.025
135	1635	591	30	0.14	0.72088	-0.16642	0.025
147	1825	458	30	0.14	-0.10507	-1.0216	0.025
148	1680	1548	30	0.14	0.64825	-0.28007	0.025
149	1473	1741	30	0.14	0.01393	-1.06391	0.025
150	1658	2026	30	0.14	-0.09163	-0.6423	0.025
151	243	193	30	0.14	0.24031	-0.66993	0.025
152	1733	391	30	0.14	0.97527	2.06988	0.025
158	1438	1032	30	0.14	-0.29459	-0.80637	0.025
159	1197	1601	30	0.14	-0.02827	0.5867	0.025
160	353	954	30	0.14	-0.05158	-0.92325	0.025
161	1496	373	30	0.14	-0.09891	-0.80503	0.025
162	169	504	30	0.14	0.72236	-0.19359	0.025
165	1174	266	30	0.14	0.51214	-0.26134	0.025
166	1234	1400	30	0.14	-0.20731	-0.60898	0.025
167	754	568	30	0.14	-0.16017	-0.89824	0.025
174	1998	119	30	0.14	0.61814	-0.2096	0.025
175	1521	1245	30	0.14	-0.49684	-0.42437	0.025
2	497	56	30	0.19	-0.39733	-0.69547	0.025
5	1599	149	30	0.19	-0.04851	-0.95557	0.025
8	1328	1024	30	0.19	0.00539	-0.86909	0.025
15	905	550	30	0.19	-0.01338	-1.07067	0.025
16	790	635	30	0.19	0.25871	-0.63194	0.025
21	375	130	30	0.19	0.3025	-0.18452	0.025
24	1161	1267	30	0.19	0.38517	-0.20585	0.025
25	268	435	30	0.19	0.27271	-0.40537	0.025
32	1639	1500	30	0.19	0.01388	-0.96254	0.025
34	2011	1997	30	0.19	-0.05534	-0.83608	0.025
36	215	929	30	0.19	-0.13245	-1.04853	0.025
40	1152	490	30	0.19	-0.08769	-1.10214	0.025
51	80	162	30	0.19	0.12928	-0.76389	0.025
52	1934	1002	30	0.19	0.66151	-0.19115	0.025
61	881	204	30	0.19	-0.18147	-1.01433	0.025
70	1127	1667	30	0.19	0.40292	-0.45318	0.025
72	225	13	30	0.19	0.70255	-0.08748	0.025
73	1512	28	30	0.19	0.63328	-0.13704	0.025
79	719	1885	30	0.19	0.59604	0.09501	0.025
80	454	1388	30	0.19	0.29134	-0.56165	0.025
81	955	616	30	0.19	0.36993	-0.38564	0.025
94	351	1918	30	0.19	-0.19841	-0.85383	0.025
95	1703	1176	30	0.19	-0.0231	-0.75045	0.025
96	696	183	30	0.19	1.23048	1.11747	0.025
101	517	2027	30	0.19	0.49358	1.38578	0.025
102	1648	352	30	0.19	0.76059	0.48032	0.025
103	357	206	30	0.19	0.37057	0.05043	0.025
143	68	1659	30	0.19	-0.22349	-0.65566	0.025
145	950	1386	30	0.19	0.49159	-0.40238	0.025
154	539	1076	30	0.19	0.57041	-0.09983	0.025
163	688	602	30	0.19	0.40952	0.00054	0.025
168	840	103	30	0.19	0.64638	1.41681	0.025
173	1292	205	30	0.19	0.39038	-0.93531	0.025
179	374	1049	30	0.19	1.93207	5.22485	0.025
4	1613	273	30	0.25	0.5712	-0.06078	0.025
7	1144	955	30	0.25	0.01724	-1.12003	0.025
11	1293	662	30	0.25	0.16922	-0.9526	0.025
14	1383	1962	30	0.25	0.78473	0.53274	0.025
17	1508	1081	30	0.25	0.00493	-1.02589	0.025
22	802	526	30	0.25	-0.30206	-0.73831	0.025
23	111	490	30	0.25	0.07154	-0.82278	0.025
35	448	165	30	0.25	-0.01099	-0.93205	0.025
48	95	517	30	0.25	-0.22651	-0.72293	0.025
71	1501	2017	30	0.25	-0.0108	-0.90955	0.025
78	12	169	30	0.25	0.22632	0.17499	0.025
90	338	1884	30	0.25	0.79968	0.22236	0.025
110	1057	1377	30	0.25	-0.0492	-1.04614	0.025
116	1780	614	30	0.25	0.68618	0.04386	0.025
126	633	1516	30	0.25	0.59012	-0.23646	0.025
144	1004	1630	30	0.25	0.35499	-0.03651	0.025
3	1990	1465	30	0.31	-0.0881	-0.74458	0.025
6	791	1914	30	0.31	-0.05401	-0.99093	0.025
26	160	433	30	0.31	0.36242	-0.26198	0.025
33	1810	308	30	0.31	0.1901	-0.72025	0.025
39	1813	739	30	0.31	-0.09848	-0.95702	0.025
46	713	1453	30	0.31	0.57661	-0.12778	0.025
47	397	1857	30	0.31	0.64354	0.17322	0.025
50	690	931	30	0.31	0.57587	-0.44244	0.025
53	587	90	30	0.31	0.2877	-0.6168	0.025
54	892	974	30	0.31	1.08989	0.80283	0.025
62	1028	170	30	0.31	0.37739	-0.32194	0.025
63	31	739	30	0.31	0.45943	-0.41069	0.025
64	433	764	30	0.31	0.72765	0.20172	0.025
65	523	1022	30	0.31	0.72679	0.54513	0.025
74	1600	1538	30	0.31	0.55116	-0.4332	0.025
89	1202	757	30	0.31	0.44983	-0.26535	0.025
109	880	308	30	0.31	0.28098	-0.29905	0.025
114	1302	1868	30	0.31	-0.36468	-0.73863	0.025
115	324	1256	30	0.31	2.51411	12.9854	0.025
129	1301	1452	30	0.31	0.24699	-0.88068	0.025
133	340	1049	30	0.31	1.18647	1.03631	0.025
136	1911	1854	30	0.31	0.53337	-0.12505	0.025
137	1986	1830	30	0.31	0.64074	-0.11262	0.025
146	1910	1762	30	0.31	0.56203	-0.45407	0.025
155	879	654	30	0.31	0.98502	3.22958	0.025
164	835	649	30	0.31	-0.0902	-0.98802	0.025
169	171	777	30	0.31	0.85363	0.39321	0.025
172	1869	1979	30	0.31	0.37886	-0.29179	0.025
28	564	690	30	0.39	0.16307	-0.83334	0.025
31	672	49	30	0.39	0.66495	-0.16545	0.025
45	1668	1950	30	0.39	0.44497	-0.50602	0.025
82	352	838	30	0.39	0.08467	-0.71218	0.025
99	137	42	30	0.39	0.43404	-0.22469	0.025
118	215	200	30	0.39	0.69146	0.6144	0.025
119	1072	1059	30	0.39	-0.12369	-0.85485	0.025
120	498	1301	30	0.39	-0.26789	-1.00054	0.025
140	313	1152	30	0.39	0.46223	-0.19593	0.025
141	76	1254	30	0.39	0.96352	0.70644	0.025
142	794	1866	30	0.39	0.08226	-0.53002	0.025
156	1643	720	30	0.39	0.44616	-0.29985	0.025
157	1680	2010	30	0.39	-0.00209	-0.95956	0.025
171	760	1233	30	0.39	0.42148	-0.06354	0.025
176	14	253	30	0.39	0.53521	-0.14363	0.025
177	239	2006	30	0.39	-0.41928	-0.51216	0.025
180	1879	680	30	0.39	0.20277	-0.3032	0.025
10	650	1377	30	0.48	0.01159	-0.91544	0.025
27	79	569	30	0.48	1.07945	1.62364	0.025
83	33	1680	30	0.48	-0.04499	-0.80362	0.025
91	575	476	30	0.48	0.21286	-0.54026	0.025
92	500	603	30	0.48	0.56333	-0.04962	0.025
93	531	1382	30	0.48	0.02108	-0.73264	0.025
100	1308	1508	30	0.48	0.84076	1.44523	0.025
108	81	1627	30	0.48	0.67001	0.39027	0.025
113	1659	34	30	0.48	0.65008	-0.19651	0.025
117	562	1356	30	0.48	-0.19187	-1.00322	0.025
127	654	321	30	0.48	0.48824	-0.17979	0.025
138	773	549	30	0.48	0.4937	-0.52191	0.025
139	960	1643	30	0.48	0.39266	0.51309	0.025
170	487	925	30	0.48	-0.28163	-0.75726	0.025
18	854	78	30	0.58	-0.14024	-1.03394	0.025
29	1155	615	30	0.58	0.13041	-0.88523	0.025
44	1304	167	30	0.58	-0.24074	-1.02041	0.025
84	894	1250	30	0.58	0.41532	-0.56601	0.025
97	1680	231	30	0.58	-0.03807	-1.12054	0.025
98	928	1258	30	0.58	0.35591	-0.30337	0.025
107	734	888	30	0.58	0.01951	-0.88308	0.025
111	21	627	30	0.58	0.02106	-0.88885	0.025
125	1115	697	30	0.58	0.42211	-0.10778	0.025
128	1542	1685	30	0.58	0.84321	0.28723	0.025
153	1520	253	30	0.58	0.43243	-0.54527	0.025
178	1324	955	30	0.58	0.81022	0.65746	0.025
183	688	386	30	1.73	0.52622	-0.33958	0.025
181	1445	220	30	2.22	0.15035	-0.88846	0.025
184	1272	1901	30	2.22	0.34306	-0.50311	0.025
186	1376	1352	30	2.22	-0.12076	-0.73973	0.025
182	1135	321	30	2.49	0.12408	-0.83296	0.025
185	789	348	30	3.46	0.30602	-0.53276	0.025
187	1934	687	30	4.22	-0.39361	-0.69454	0.025
0	1152	488	45	0.14	0.99605	0.75706	0.025
1	691	1287	45	0.14	0.5482	-0.18469	0.025
2	929	478	45	0.14	0.7351	-0.06093	0.025
7	646	1782	45	0.14	1.13977	0.86523	0.025
9	1472	785	45	0.14	0.85491	0.00147	0.025
16	1292	386	45	0.14	0.28869	-0.37198	0.025
18	1473	1740	45	0.14	-0.182	-0.67745	0.025
19	2011	1995	45	0.14	0.40703	-0.62807	0.025
24	215	927	45	0.14	0.74419	-0.09611	0.025
31	126	1673	45	0.14	-0.11955	-0.83891	0.025
32	1825	457	45	0.14	-0.0942	-0.87392	0.025
33	497	54	45	0.14	0.68748	0.38587	0.025
35	408	531	45	0.14	0.91607	0.1543	0.025
36	80	160	45	0.14	0.4454	-0.59564	0.025
37	1127	1665	45	0.14	0.71918	-0.35225	0.025
38	385	971	45	0.14	0.60441	0.0984	0.025
40	268	434	45	0.14	0.82394	0.19025	0.025
41	905	548	45	0.14	0.93458	0.49878	0.025
51	802	1000	45	0.14	0.56251	-0.15199	0.025
52	518	2025	45	0.14	1.01268	0.78826	0.025
53	434	680	45	0.14	0.07993	-0.7883	0.025
54	750	697	45	0.14	0.65009	-0.29641	0.025
62	1769	1681	45	0.14	0.911	0.24648	0.025
63	718	1883	45	0.14	1.30382	1.36703	0.025
64	1022	958	45	0.14	0.41086	-0.76115	0.025
65	1152	704	45	0.14	0.91071	0.45591	0.025
76	198	561	45	0.14	0.47104	-0.31778	0.025
77	447	1090	45	0.14	0.68212	-0.02842	0.025
90	1998	1524	45	0.14	0.28793	-0.27378	0.025
91	785	1722	45	0.14	0.70983	0.1773	0.025
104	1573	571	45	0.14	0.50809	-0.34598	0.025
105	243	192	45	0.14	0.5601	-0.25193	0.025
111	1059	90	45	0.14	2.04048	6.01472	0.025
112	1475	100	45	0.14	0.59734	-0.57725	0.025
113	533	168	45	0.14	0.68119	0.0479	0.025
114	2023	1182	45	0.14	0.45191	-0.22775	0.025
124	608	1642	45	0.14	-0.09788	-0.72026	0.025
132	1275	1373	45	0.14	0.62591	-0.13981	0.025
3	1328	1023	45	0.19	-0.10164	-1.12795	0.025
4	688	600	45	0.19	0.53315	-0.08738	0.025
5	790	633	45	0.19	0.66139	0.18314	0.025
8	1143	953	45	0.19	0.76354	0.03336	0.025
12	955	615	45	0.19	0.46543	-0.126	0.025
13	1599	147	45	0.19	0.61745	-0.02333	0.025
17	1639	1498	45	0.19	0.4328	-0.49797	0.025
22	68	1656	45	0.19	-0.15831	-0.83715	0.025
43	1500	2015	45	0.19	1.31773	1.9109	0.025
45	950	1384	45	0.19	0.92213	0.44713	0.025
48	1383	1960	45	0.19	1.16607	0.9458	0.025
49	453	1387	45	0.19	0.3879	-0.4773	0.025
50	882	203	45	0.19	-0.06228	-0.97771	0.025
58	1162	1265	45	0.19	0.34382	0.0064	0.025
59	351	1916	45	0.19	-0.09869	-0.88386	0.025
60	375	129	45	0.19	0.51827	-0.04856	0.025
86	1934	1001	45	0.19	0.47682	-0.65492	0.025
87	1293	204	45	0.19	0.64389	-0.36202	0.025
88	1704	1175	45	0.19	-0.16889	-0.88053	0.025
89	358	205	45	0.19	0.90604	0.34308	0.025
93	603	241	45	0.19	1.14934	0.93438	0.025
115	1753	170	45	0.19	0.3118	-0.03978	0.025
119	802	524	45	0.19	0.63835	0.54248	0.025
131	696	182	45	0.19	1.22561	0.88777	0.025
137	1028	167	45	0.19	1.08785	0.78743	0.025
138	95	515	45	0.19	0.60289	-0.40852	0.025
6	1508	1079	45	0.25	0.88499	0.44673	0.025
14	1004	1629	45	0.25	0.36722	-0.27535	0.025
15	112	488	45	0.25	-0.31406	-0.87358	0.025
26	12	167	45	0.25	0.03485	-0.6548	0.025
27	448	163	45	0.25	0.65111	-0.01499	0.025
44	632	1515	45	0.25	0.89372	0.12558	0.025
61	879	652	45	0.25	-0.00183	-0.99859	0.025
74	1989	1464	45	0.25	0.69139	0.2246	0.025
82	1614	272	45	0.25	0.86831	0.57656	0.025
83	1293	661	45	0.25	0.58254	-0.23187	0.025
84	1814	736	45	0.25	0.62711	-0.0761	0.025
85	325	1255	45	0.25	0.65943	-0.20635	0.025
94	1956	70	45	0.25	0.33069	0.22995	0.025
116	1303	1866	45	0.25	1.02369	1.42289	0.025
117	1547	507	45	0.25	0.41829	-0.76535	0.025
118	1650	352	45	0.25	0.37498	0.35663	0.025
122	35	1612	45	0.25	0.62262	0.22812	0.025
123	1780	613	45	0.25	0.78978	-0.15353	0.025
135	1910	1760	45	0.25	0.74604	-0.26624	0.025
11	791	1912	45	0.31	0.13249	-0.76882	0.025
20	523	1020	45	0.31	0.79847	0.35824	0.025
21	433	762	45	0.31	1.03067	0.81774	0.025
28	32	737	45	0.31	0.91502	1.47134	0.025
29	1869	1976	45	0.31	0.66306	0.22071	0.025
39	160	432	45	0.31	0.58805	-0.22576	0.025
42	1986	1828	45	0.31	0.87626	0.54689	0.025
47	881	307	45	0.31	1.17376	0.94027	0.025
57	1202	755	45	0.31	0.80929	0.29612	0.025
71	835	647	45	0.31	0.11982	-0.73659	0.025
72	689	929	45	0.31	0.62992	-0.3575	0.025
78	1072	1058	45	0.31	0.76978	-0.23751	0.025
95	891	973	45	0.31	1.46683	2.04328	0.025
96	1809	306	45	0.31	0.8533	0.2344	0.025
100	215	198	45	0.31	0.65401	0.07644	0.025
106	1643	718	45	0.31	0.82028	-0.08427	0.025
107	104	1391	45	0.31	0.66426	-0.15709	0.025
120	171	775	45	0.31	0.88252	0.42583	0.025
130	1600	1537	45	0.31	0.95738	0.35768	0.025
134	1681	2008	45	0.31	0.26486	-0.4131	0.025
136	713	1451	45	0.31	0.74711	-0.11213	0.025
140	1713	1851	45	0.31	1.64715	2.8218	0.025
46	486	922	45	0.39	-0.07566	-1.01022	0.025
56	498	1299	45	0.39	1.789	4.71326	0.025
68	1668	1949	45	0.39	0.93144	0.32846	0.025
69	137	41	45	0.39	1.39776	2.74286	0.025
70	761	1232	45	0.39	0.52453	-0.64034	0.025
75	564	688	45	0.39	0.86805	0.33303	0.025
97	14	252	45	0.39	0.81882	0.21524	0.025
101	794	1864	45	0.39	1.17502	1.68588	0.025
108	313	1150	45	0.39	0.74265	0.12277	0.025
121	672	47	45	0.39	0.78211	0.10698	0.025
139	1399	555	45	0.39	0.88756	0.23992	0.025
23	1324	953	45	0.48	0.92232	0.65611	0.025
30	650	1375	45	0.48	0.73306	0.2788	0.025
34	1659	33	45	0.48	0.92482	0.32893	0.025
55	562	1354	45	0.48	-0.2542	-0.86267	0.025
66	34	1678	45	0.48	0.76546	0.78979	0.025
67	531	1380	45	0.48	0.08263	-0.70159	0.025
92	1521	252	45	0.48	0.39598	-0.45747	0.025
109	80	567	45	0.48	0.94832	0.58608	0.025
125	1308	1507	45	0.48	1.73356	4.11676	0.025
126	774	547	45	0.48	0.88539	0.56078	0.025
127	1880	679	45	0.48	0.35376	-0.23016	0.025
128	960	1641	45	0.48	0.65716	1.1993	0.025
129	990	1596	45	0.48	0.06623	-0.61731	0.025
133	500	601	45	0.48	0.67301	0.15976	0.025
141	81	1625	45	0.48	0.86477	0.56773	0.025
10	1679	230	45	0.58	0.24754	-0.60907	0.025
25	735	886	45	0.58	0.41353	-0.55194	0.025
73	1155	613	45	0.58	0.26086	-0.57247	0.025
79	854	76	45	0.58	0.09847	0.26251	0.025
80	894	1248	45	0.58	0.99765	0.47748	0.025
81	1115	696	45	0.58	1.03004	1.17508	0.025
98	1304	166	45	0.58	1.00056	0.95251	0.025
99	928	1256	45	0.58	0.67526	0.42068	0.025
102	329	1120	45	0.58	1.02606	1.62862	0.025
103	575	475	45	0.58	0.61291	0.18676	0.025
110	1543	1684	45	0.58	0.78499	-0.04278	0.025
143	688	384	45	1.73	0.9314	0.65203	0.025
146	1378	1351	45	1.73	0.55028	-0.20464	0.025
142	1445	219	45	1.96	0.27497	-0.65089	0.025
144	1136	319	45	2.22	0.76901	0.27109	0.025
145	1272	1899	45	2.22	1.10321	1.94963	0.025
148	789	348	45	4.22	0.19557	-0.49962	0.025
147	1933	687	45	4.65	-0.32763	-0.14622	0.025
149	400	46	45	13.8	0.22013	-0.75625	0.025
0	2010	2008	60	0.14	0.35254	-0.83047	0.025
1	214	940	60	0.14	0.69254	-0.2681	0.025
3	496	67	60	0.14	1.15109	1.4706	0.025
6	79	173	60	0.14	0.56566	-0.48313	0.025
9	1500	2027	60	0.14	0.96358	1.03684	0.025
13	1471	798	60	0.14	0.50852	-0.62721	0.025
14	433	693	60	0.14	0.75891	0.15407	0.025
15	1126	1678	60	0.14	0.79231	-0.26991	0.025
20	268	446	60	0.14	0.74145	0.15365	0.025
21	904	561	60	0.14	0.90781	0.22537	0.025
26	242	205	60	0.14	0.46977	-0.44033	0.025
28	1020	529	60	0.14	0.84413	0.09719	0.025
29	1824	470	60	0.14	-0.26151	-0.8461	0.025
34	356	218	60	0.14	0.83416	0.01039	0.025
35	1328	1036	60	0.14	0.66374	-0.33893	0.025
36	1768	1693	60	0.14	0.61602	-0.05495	0.025
38	1151	502	60	0.14	0.9014	0.11985	0.025
47	1475	113	60	0.14	0.47761	-0.61035	0.025
48	718	1897	60	0.14	1.2633	1.19245	0.025
49	928	491	60	0.14	0.95664	0.4387	0.025
50	1850	1557	60	0.14	0.63507	-0.40021	0.025
51	384	983	60	0.14	0.65493	-0.23538	0.025
57	1293	217	60	0.14	0.34374	-0.74477	0.025
58	1018	1603	60	0.14	0.49014	-0.40249	0.025
60	1753	182	60	0.14	0.46185	-0.10145	0.025
67	1634	603	60	0.14	0.80758	-0.11082	0.025
71	169	516	60	0.14	0.47059	-0.58778	0.025
72	454	1400	60	0.14	0.50461	-0.4487	0.025
73	517	2039	60	0.14	1.01977	0.83289	0.025
74	880	215	60	0.14	1.35031	2.39477	0.025
75	1598	160	60	0.14	0.7905	0.21956	0.025
76	690	1299	60	0.14	0.4434	-0.64333	0.025
85	2022	1193	60	0.14	0.25818	-0.43902	0.025
86	646	1795	60	0.14	1.13849	0.84996	0.025
87	1056	1388	60	0.14	1.09816	0.6969	0.025
88	954	628	60	0.14	0.8851	-0.13604	0.025
89	1291	399	60	0.14	1.02163	0.57959	0.025
90	1495	1947	60	0.14	0.4233	-0.7646	0.025
99	225	25	60	0.14	1.36879	1.99601	0.025
100	1997	1536	60	0.14	0.64418	-0.23475	0.025
101	1679	1559	60	0.14	0.89389	0.17306	0.025
107	1471	1753	60	0.14	0.17541	-0.52762	0.025
108	692	1200	60	0.14	0.71151	-0.09957	0.025
109	197	574	60	0.14	0.83765	0.53066	0.025
119	532	181	60	0.14	0.84294	0.18943	0.025
120	1997	129	60	0.14	0.58477	-0.31421	0.025
121	1058	103	60	0.14	1.76589	4.14583	0.025
122	538	1087	60	0.14	0.82311	-0.09144	0.025
127	35	418	60	0.14	0.62545	-0.38934	0.025
128	1274	1386	60	0.14	0.74307	0.00381	0.025
4	687	613	60	0.19	0.59907	-0.02207	0.025
8	1143	966	60	0.19	0.77211	-0.09329	0.025
11	1293	673	60	0.19	0.67674	-0.20611	0.025
12	789	646	60	0.19	0.85448	0.29479	0.025
22	1613	284	60	0.19	0.81375	0.36346	0.025
23	448	176	60	0.19	0.86367	0.14612	0.025
33	1639	1511	60	0.19	0.34137	-0.6168	0.025
37	372	1060	60	0.19	0.36388	-0.5512	0.025
43	324	1268	60	0.19	0.72383	-0.20846	0.025
52	1302	1878	60	0.19	0.43268	-0.374	0.025
64	791	1926	60	0.19	0.61152	-0.2069	0.025
65	949	1397	60	0.19	0.99631	0.50355	0.025
77	1886	86	60	0.19	0.30441	-0.25031	0.025
78	351	1928	60	0.19	0.85254	0.44008	0.025
92	1647	364	60	0.19	0.96166	0.6255	0.025
98	94	527	60	0.19	0.85261	0.04326	0.025
105	1680	2019	60	0.19	0.13459	-0.4403	0.025
106	1933	1013	60	0.19	0.61799	-0.35195	0.025
116	879	318	60	0.19	0.92143	0.17544	0.025
117	1510	38	60	0.19	0.66522	0.0453	0.025
118	1028	180	60	0.19	1.22784	1.08192	0.025
124	802	537	60	0.19	1.12143	1.18099	0.025
125	1989	1477	60	0.19	0.51065	-0.35747	0.025
132	1730	402	60	0.19	0.15461	-0.33639	0.025
133	696	195	60	0.19	1.23063	0.91752	0.025
134	1456	749	60	0.19	0.79578	-0.31764	0.025
5	1507	1092	60	0.25	0.90865	0.42729	0.025
18	586	100	60	0.25	0.3535	-0.50231	0.025
27	111	501	60	0.25	-0.15461	-0.96919	0.025
61	35	1625	60	0.25	0.71674	0.33036	0.025
62	523	1033	60	0.25	0.75647	0.28145	0.025
63	11	180	60	0.25	2.15647	8.54575	0.025
79	395	1868	60	0.25	1.0152	0.41829	0.025
80	1003	1641	60	0.25	0.39166	-0.27038	0.025
81	630	1527	60	0.25	0.79789	0.01759	0.025
91	1910	1865	60	0.25	0.63603	-0.28172	0.025
115	144	1164	60	0.25	0.9274	0.17841	0.025
129	1600	1549	60	0.25	0.8367	-0.26884	0.025
136	1250	1614	60	0.25	0.40166	-0.31758	0.025
2	834	660	60	0.31	0.63277	0.09548	0.025
7	1813	750	60	0.31	0.54376	-0.05641	0.025
10	879	665	60	0.31	-0.26545	-0.99366	0.025
16	432	775	60	0.31	0.88948	0.33927	0.025
17	794	1877	60	0.31	0.78231	0.13878	0.025
42	30	750	60	0.31	1.78767	5.89548	0.025
59	159	444	60	0.31	0.72602	0.60149	0.025
66	1071	1071	60	0.31	1.02792	0.53965	0.025
97	312	1164	60	0.31	0.43798	-0.60664	0.025
103	239	2018	60	0.31	1.26988	1.35752	0.025
104	1868	1990	60	0.31	0.7604	0.21892	0.025
113	498	1312	60	0.31	1.0968	0.85037	0.025
114	14	264	60	0.31	0.76472	0.06357	0.025
123	1201	768	60	0.31	0.92684	0.37062	0.025
131	672	59	60	0.31	0.42347	-0.70763	0.025
135	1985	1841	60	0.31	0.35011	-0.59167	0.025
30	485	935	60	0.39	0.72156	0.20032	0.025
32	136	54	60	0.39	1.20169	1.84367	0.025
55	351	850	60	0.39	0.80471	-0.08322	0.025
56	1667	1962	60	0.39	0.82465	0.11126	0.025
68	564	701	60	0.39	1.04278	0.65966	0.025
69	102	1404	60	0.39	0.87974	0.68956	0.025
70	773	561	60	0.39	0.90148	0.03438	0.025
95	1879	691	60	0.39	0.19774	-0.41048	0.025
112	214	212	60	0.39	0.91566	0.50442	0.025
130	530	1393	60	0.39	1.23048	1.77967	0.025
19	1679	242	60	0.48	0.41711	-0.4821	0.025
31	927	1269	60	0.48	0.66095	0.04437	0.025
39	1154	626	60	0.48	0.98543	1.22029	0.025
40	1307	1520	60	0.48	1.44118	2.47595	0.025
41	32	1691	60	0.48	0.73429	0.37854	0.025
44	654	333	60	0.48	0.64729	-0.22152	0.025
45	893	1260	60	0.48	0.81818	0.04103	0.025
46	990	1609	60	0.48	0.65379	0.04326	0.025
53	1406	1905	60	0.48	0.65581	-0.26818	0.025
54	561	1367	60	0.48	0.53345	0.04629	0.025
82	499	614	60	0.48	1.10182	1.59449	0.025
93	959	1654	60	0.48	0.75599	0.01816	0.025
94	575	488	60	0.48	0.9579	0.56524	0.025
96	1542	1698	60	0.48	0.37642	-0.73722	0.025
102	759	1245	60	0.48	0.65556	-0.403	0.025
111	1323	966	60	0.48	1.05485	0.94245	0.025
126	1520	265	60	0.48	0.81402	0.00635	0.025
24	20	639	60	0.58	0.90548	0.55163	0.025
25	734	899	60	0.58	0.63084	-0.07751	0.025
83	854	89	60	0.58	0.70408	0.42853	0.025
84	1114	710	60	0.58	0.82142	0.04262	0.025
110	1302	179	60	0.58	1.16483	1.41815	0.025
139	688	396	60	1.51	0.90818	0.46975	0.025
137	1376	1363	60	1.73	0.69009	-0.09828	0.025
138	1444	232	60	1.96	0.35175	-0.43934	0.025
142	1271	1912	60	1.96	0.50904	-0.23938	0.025
140	1134	332	60	2.22	0.87446	0.51142	0.025
141	788	358	60	3.11	0.6432	0.68345	0.025
0	1681	1557	75	0.14	0.97876	0.29827	0.025
1	689	611	75	0.14	0.97644	0.06732	0.025
2	906	559	75	0.14	0.75864	-0.0214	0.025
3	1473	796	75	0.14	0.74933	-0.12943	0.025
4	216	938	75	0.14	0.57086	-0.26807	0.025
7	930	490	75	0.14	0.79508	0.00785	0.025
8	498	65	75	0.14	0.9739	0.80942	0.025
10	648	1792	75	0.14	1.01782	0.52191	0.025
11	358	216	75	0.14	0.71671	-0.30283	0.025
14	1153	499	75	0.14	0.93188	0.34339	0.025
15	226	22	75	0.14	0.78131	0.1043	0.025
19	435	691	75	0.14	0.70086	0.01499	0.025
21	2011	2006	75	0.14	0.66242	-0.10131	0.025
25	1476	111	75	0.14	0.49449	-0.61342	0.025
26	1127	1676	75	0.14	0.5692	-0.58232	0.025
27	1497	1945	75	0.14	0.36621	-0.72999	0.025
28	1754	182	75	0.14	0.5737	-0.38759	0.025
37	14	178	75	0.14	0.7891	-0.09723	0.025
38	956	625	75	0.14	0.74624	-0.21843	0.025
39	1330	1034	75	0.14	0.51308	-0.55875	0.025
40	692	1297	75	0.14	0.44346	-0.67578	0.025
41	1057	1386	75	0.14	0.9944	0.57213	0.025
49	1770	1692	75	0.14	0.76021	-0.06706	0.025
59	720	1896	75	0.14	1.05768	0.75412	0.025
60	353	1928	75	0.14	0.65541	0.05941	0.025
61	632	1527	75	0.14	0.71116	-0.07681	0.025
62	409	543	75	0.14	0.70482	-0.27996	0.025
71	2024	1192	75	0.14	0.60604	-0.3627	0.025
72	1060	101	75	0.14	1.61629	3.38179	0.025
80	1292	397	75	0.14	1.19301	1.18404	0.025
81	750	706	75	0.14	0.43698	-0.33763	0.025
82	1152	716	75	0.14	0.93397	0.52971	0.025
83	455	1398	75	0.14	0.67983	-0.38576	0.025
84	1852	1556	75	0.14	0.63255	-0.40014	0.025
91	1999	1535	75	0.14	0.57085	-0.50575	0.025
92	1736	402	75	0.14	0.36212	-0.19449	0.025
93	385	982	75	0.14	0.72043	-0.10018	0.025
98	229	439	75	0.14	0.62533	-0.16381	0.025
99	446	1101	75	0.14	0.48577	-0.1898	0.025
100	694	1199	75	0.14	0.75034	0.00831	0.025
111	1301	1877	75	0.14	0.37132	-0.35015	0.025
112	171	514	75	0.14	0.4897	-0.57115	0.025
113	270	445	75	0.14	0.63814	-0.11667	0.025
118	199	571	75	0.14	0.40794	-0.33514	0.025
122	1636	601	75	0.14	0.90089	0.35175	0.025
123	1209	525	75	0.14	0.19898	-0.50266	0.025
124	461	230	75	0.14	0.40558	-0.58493	0.025
125	1244	1202	75	0.14	-0.27456	-0.77795	0.025
131	1724	1401	75	0.14	0.93311	0.11591	0.025
132	786	1732	75	0.14	0.48926	-0.09142	0.025
133	2001	127	75	0.14	0.49722	-0.23967	0.025
134	1049	1823	75	0.14	-0.04535	-0.31633	0.025
135	804	1012	75	0.14	0.62362	-0.02654	0.025
136	701	1856	75	0.14	1.09502	0.4444	0.025
137	1162	1275	75	0.14	0.95354	0.29837	0.025
138	31	1110	75	0.14	-0.15808	-0.39699	0.025
139	38	415	75	0.14	0.30469	-0.60977	0.025
6	450	174	75	0.19	0.92476	0.41526	0.025
9	790	644	75	0.19	0.75195	0.10718	0.025
12	1649	362	75	0.19	0.93986	0.22433	0.025
22	1501	2026	75	0.19	1.44725	2.87816	0.025
32	1641	1509	75	0.19	0.4907	-0.52869	0.025
46	1295	671	75	0.19	0.81398	0.10751	0.025
54	81	171	75	0.19	0.43847	-0.71136	0.025
68	1935	1011	75	0.19	0.72786	-0.32424	0.025
78	374	1059	75	0.19	0.27455	-0.45573	0.025
86	1383	1970	75	0.19	1.08952	0.85983	0.025
94	1293	215	75	0.19	1.00342	0.40241	0.025
110	1600	158	75	0.19	0.67561	0.16954	0.025
115	698	192	75	0.19	1.08762	0.86349	0.025
140	1705	1183	75	0.19	0.16952	-0.61773	0.025
13	113	500	75	0.25	0.64888	0.08886	0.025
18	1301	1460	75	0.25	0.25728	-0.91284	0.025
47	1991	1474	75	0.25	0.54911	-0.45702	0.025
53	1030	179	75	0.25	1.19706	1.05282	0.025
55	1510	1091	75	0.25	0.826	0.20909	0.025
64	793	1923	75	0.25	0.66489	-0.17379	0.025
69	1814	749	75	0.25	0.85966	0.21965	0.025
77	1458	747	75	0.25	0.82176	-0.21953	0.025
85	880	664	75	0.25	0.92558	0.09998	0.025
87	340	1058	75	0.25	0.85911	0.15757	0.025
95	588	99	75	0.25	0.39357	-0.6463	0.025
106	1005	1639	75	0.25	0.69928	-0.00422	0.025
107	803	536	75	0.25	1.08013	0.83219	0.025
108	1613	283	75	0.25	0.68887	0.17328	0.025
109	325	1265	75	0.25	0.7405	-0.28126	0.025
116	126	10	75	0.25	0.53967	-0.44412	0.025
121	397	1866	75	0.25	1.05428	0.53026	0.025
127	1957	82	75	0.25	0.31914	0.03906	0.025
141	95	526	75	0.25	0.6071	-0.13307	0.025
142	338	1894	75	0.25	0.87266	0.21271	0.025
29	33	748	75	0.31	1.01191	1.40704	0.025
30	434	773	75	0.31	0.73997	0.0123	0.025
35	1601	1547	75	0.31	1.0677	0.36562	0.025
36	1870	1988	75	0.31	0.69516	-0.0139	0.025
44	161	443	75	0.31	0.70261	0.0866	0.025
45	1073	1069	75	0.31	0.6697	-0.4326	0.025
51	796	1875	75	0.31	0.9036	0.60639	0.025
52	173	786	75	0.31	0.62722	-0.43758	0.025
63	16	262	75	0.31	0.66554	0.02101	0.025
66	673	57	75	0.31	0.32356	-0.85298	0.025
88	105	1402	75	0.31	0.82289	0.55308	0.025
89	690	939	75	0.31	0.56491	-0.5063	0.025
96	76	1264	75	0.31	0.75833	-0.09038	0.025
103	1987	1840	75	0.31	0.53815	-0.41195	0.025
104	1679	2018	75	0.31	0.50127	0.7779	0.025
105	1204	766	75	0.31	0.90624	0.15293	0.025
126	1644	728	75	0.31	0.59535	-0.33219	0.025
129	714	1462	75	0.31	0.75599	-0.16307	0.025
20	138	52	75	0.39	1.07128	1.4909	0.025
33	565	699	75	0.39	1.0301	0.82975	0.025
43	499	1311	75	0.39	1.06881	1.05775	0.025
57	34	1688	75	0.39	1.20798	1.23374	0.025
58	487	933	75	0.39	0.74596	0.18161	0.025
74	353	848	75	0.39	0.83684	0.19116	0.025
101	80	579	75	0.39	0.9288	0.07305	0.025
102	836	657	75	0.39	0.54333	0.66735	0.025
114	1881	689	75	0.39	0.48467	0.26501	0.025
119	240	2016	75	0.39	1.21247	1.35997	0.025
120	315	1160	75	0.39	0.64448	-0.26322	0.025
128	1400	566	75	0.39	0.93268	0.25083	0.025
16	651	1386	75	0.48	0.8986	0.22693	0.025
17	774	558	75	0.48	0.86395	0.03134	0.025
23	961	1652	75	0.48	0.82678	0.27602	0.025
31	501	612	75	0.48	0.9553	1.2541	0.025
34	1309	1518	75	0.48	1.42803	2.25942	0.025
50	1407	1903	75	0.48	0.65744	-0.44831	0.025
56	656	331	75	0.48	0.59004	-0.3564	0.025
67	1660	45	75	0.48	0.79452	-0.02511	0.025
73	532	1392	75	0.48	1.00324	1.2517	0.025
75	1669	1959	75	0.48	0.75271	0.17386	0.025
79	895	1258	75	0.48	0.91508	0.20862	0.025
90	929	1268	75	0.48	0.68391	0.29122	0.025
5	22	637	75	0.58	0.59857	-0.3238	0.025
24	855	88	75	0.58	0.77057	0.12008	0.025
42	1681	241	75	0.58	0.41069	-0.40102	0.025
48	735	897	75	0.58	0.49863	-0.38773	0.025
65	1116	707	75	0.58	0.70506	-0.1257	0.025
70	1306	177	75	0.58	1.02532	1.10601	0.025
76	1156	624	75	0.58	1.42943	2.48222	0.025
117	1544	1695	75	0.58	0.68622	-0.01979	0.025
130	1323	966	75	0.58	0.53978	-0.15369	0.025
97	330	1133	75	0.7	0.81813	0.71806	0.025
147	689	395	75	1.73	1.66348	5.26352	0.025
148	1267	1911	75	1.73	0.70187	0.48615	0.025
143	1446	230	75	1.96	0.38735	-0.48393	0.025
144	1378	1362	75	1.96	0.42705	-0.58406	0.025
145	1136	330	75	2.22	0.97988	0.87942	0.025
146	789	357	75	3.46	0.40978	-0.33311	0.025
149	1935	696	75	4.22	-0.38725	-0.65971	0.025
150	1289	1200	75	7.78	0.40252	-0.596	0.025
151	399	59	75	12.92	0.27118	-0.73519	0.025
0	932	488	90	0.14	0.82276	0.03643	0.025
1	1475	795	90	0.14	0.62343	-0.42887	0.025
2	1155	498	90	0.14	0.86406	0.13508	0.025
7	457	1397	90	0.14	0.57443	-0.48077	0.025
8	1757	180	90	0.14	0.54469	-0.29389	0.025
13	1478	110	90	0.14	0.49747	-0.60423	0.025
14	958	624	90	0.14	0.6706	-0.34244	0.025
21	694	1296	90	0.14	0.35471	-0.79666	0.025
22	1130	1674	90	0.14	0.57658	-0.5231	0.025
26	218	937	90	0.14	0.57576	-0.44953	0.025
34	1603	156	90	0.14	0.90821	0.43499	0.025
35	355	1925	90	0.14	0.66366	-0.19517	0.025
36	361	214	90	0.14	0.5804	-0.4729	0.025
37	437	689	90	0.14	0.75376	0.02052	0.025
45	1500	1943	90	0.14	0.31477	-0.57114	0.025
46	1155	713	90	0.14	0.59314	-0.1259	0.025
47	690	610	90	0.14	0.67755	-0.40866	0.025
48	83	170	90	0.14	0.37533	-0.72757	0.025
55	753	706	90	0.14	0.55906	-0.4341	0.025
56	499	64	90	0.14	1.15426	1.21201	0.025
57	411	542	90	0.14	0.66303	-0.3123	0.025
62	387	980	90	0.14	0.68544	-0.16117	0.025
63	909	557	90	0.14	0.50564	-0.34478	0.025
64	1062	100	90	0.14	1.54066	2.96649	0.025
65	272	443	90	0.14	0.52499	-0.3722	0.025
66	1332	1032	90	0.14	0.76586	0.01405	0.025
67	542	1083	90	0.14	0.99847	0.39471	0.025
68	1772	1690	90	0.14	0.67108	0.12349	0.025
69	650	1790	90	0.14	0.89398	0.63904	0.025
74	1577	580	90	0.14	0.83877	0.09158	0.025
77	433	614	90	0.14	0.41865	-0.73423	0.025
81	1279	1382	90	0.14	0.8252	0.09719	0.025
82	39	415	90	0.14	0.33884	-0.66875	0.025
83	464	227	90	0.14	0.82405	0.14527	0.025
84	723	1894	90	0.14	1.07331	0.81378	0.025
92	215	209	90	0.14	0.33571	-0.59411	0.025
93	696	1197	90	0.14	1.0716	1.07013	0.025
94	2001	1533	90	0.14	0.63261	-0.45377	0.025
98	201	570	90	0.14	0.47414	-0.42372	0.025
99	1638	598	90	0.14	0.99223	0.5729	0.025
114	2014	2004	90	0.14	0.68824	-0.16449	0.025
115	1854	1554	90	0.14	0.54679	-0.43223	0.025
116	884	213	90	0.14	0.80582	-0.0475	0.025
117	230	438	90	0.14	0.53896	-0.31592	0.025
121	33	1108	90	0.14	0.06368	-0.5961	0.025
122	896	979	90	0.14	0.61493	-0.31145	0.025
123	376	1055	90	0.14	0.12749	-0.39345	0.025
124	450	1101	90	0.14	0.24607	-0.39463	0.025
125	1726	1399	90	0.14	0.92083	0.23736	0.025
126	2002	127	90	0.14	0.78434	-0.02198	0.025
3	1297	671	90	0.19	0.65395	-0.09442	0.025
6	954	1393	90	0.19	0.80257	0.38256	0.025
10	1642	1508	90	0.19	0.35345	-0.69024	0.025
19	228	21	90	0.19	0.65235	-0.1406	0.025
24	1147	963	90	0.19	0.70135	-0.34897	0.025
27	793	643	90	0.19	0.76817	-0.07567	0.025
40	452	172	90	0.19	0.83845	0.2368	0.025
54	1937	1010	90	0.19	0.69841	-0.24081	0.025
60	1060	1385	90	0.19	1.07438	0.86762	0.025
71	1386	1970	90	0.19	1.1192	0.98324	0.025
72	15	176	90	0.19	0.8779	0.39396	0.025
80	1650	360	90	0.19	0.76191	-0.06643	0.025
100	1460	745	90	0.19	0.64192	-0.51318	0.025
103	700	192	90	0.19	1.07531	0.60876	0.025
104	1504	2024	90	0.19	0.92814	0.97809	0.025
119	806	533	90	0.19	0.64397	-0.00177	0.025
120	341	1892	90	0.19	0.88846	0.03368	0.025
128	1517	35	90	0.19	0.91424	0.09526	0.025
129	1306	1874	90	0.19	0.28105	-0.45106	0.025
135	98	524	90	0.19	0.60256	-0.48197	0.025
4	1512	1089	90	0.25	0.86319	0.21169	0.025
20	115	498	90	0.25	0.38022	-0.47621	0.025
41	1032	177	90	0.25	1.25018	1.37339	0.025
42	148	1161	90	0.25	0.8504	0.19979	0.025
44	464	1315	90	0.25	0.52449	-0.77274	0.025
53	1616	281	90	0.25	0.34101	-0.6334	0.025
58	400	1865	90	0.25	1.05976	0.82251	0.025
59	591	97	90	0.25	0.31184	-0.53762	0.025
79	38	1622	90	0.25	0.5209	-0.3658	0.025
88	1914	1862	90	0.25	0.75036	0.03793	0.025
89	1993	1473	90	0.25	0.5841	-0.24809	0.025
101	882	662	90	0.25	0.86441	-0.09995	0.025
102	343	1056	90	0.25	0.78974	-0.19088	0.025
132	1814	316	90	0.25	0.77109	0.0074	0.025
133	328	1264	90	0.25	0.7372	-0.09136	0.025
5	436	772	90	0.31	0.7159	-0.09614	0.025
9	1872	1986	90	0.31	0.60329	-0.12145	0.025
15	526	1030	90	0.31	0.74436	0.10479	0.025
25	35	747	90	0.31	0.95771	1.08835	0.025
28	798	1874	90	0.31	0.84289	0.23761	0.025
29	163	441	90	0.31	0.484	-0.04141	0.025
30	1075	1068	90	0.31	0.52549	-0.77362	0.025
38	175	784	90	0.31	0.6897	-0.22692	0.025
43	591	1404	90	0.31	1.02502	0.28711	0.025
70	1817	747	90	0.31	0.86673	0.44687	0.025
75	18	261	90	0.31	0.57643	-0.11468	0.025
76	79	1262	90	0.31	0.73553	-0.22048	0.025
95	1207	765	90	0.31	0.76908	-0.08492	0.025
96	838	657	90	0.31	0.93921	0.15134	0.025
105	1989	1839	90	0.31	0.54696	-0.50305	0.025
106	243	2014	90	0.31	1.16763	1.25023	0.025
107	1913	1771	90	0.31	0.64282	-0.12572	0.025
111	693	939	90	0.31	0.77136	-0.15903	0.025
112	716	1461	90	0.31	0.70537	-0.21359	0.025
113	1603	1546	90	0.31	0.93256	0.02238	0.025
134	1647	728	90	0.31	0.7257	-0.20028	0.025
17	82	577	90	0.39	0.87115	-0.07535	0.025
18	1671	1959	90	0.39	0.89152	0.43523	0.025
23	567	698	90	0.39	0.94231	0.58374	0.025
50	37	1687	90	0.39	0.92744	0.28793	0.025
73	675	57	90	0.39	0.40069	-0.83494	0.025
90	355	846	90	0.39	0.81142	0.27527	0.025
91	316	1160	90	0.39	0.4901	-0.44314	0.025
118	1402	565	90	0.39	0.88176	0.13359	0.025
11	776	557	90	0.48	0.82908	-0.06292	0.025
12	1327	963	90	0.48	1.05483	0.90971	0.025
16	1663	43	90	0.48	0.76682	-0.05415	0.025
32	653	1385	90	0.48	0.72057	-0.27221	0.025
39	565	1363	90	0.48	0.60192	0.06334	0.025
51	931	1266	90	0.48	0.74846	0.23878	0.025
52	1311	1516	90	0.48	1.4058	2.22885	0.025
61	1409	1902	90	0.48	0.70849	0.01976	0.025
78	897	1257	90	0.48	0.77363	-0.01944	0.025
85	963	1651	90	0.48	0.60629	-0.24951	0.025
86	1683	238	90	0.48	0.39313	-0.28195	0.025
108	535	1389	90	0.48	0.96988	0.69127	0.025
109	333	1129	90	0.48	0.90192	0.31062	0.025
130	763	1242	90	0.48	0.61131	-0.35957	0.025
131	579	485	90	0.48	1.11239	1.08269	0.025
31	1158	623	90	0.58	1.25582	1.72606	0.025
33	24	636	90	0.58	0.51311	-0.36264	0.025
49	1307	175	90	0.58	1.12199	1.37172	0.025
87	502	611	90	0.58	0.95975	1.49605	0.025
97	738	896	90	0.58	0.58141	-0.24817	0.025
110	1118	706	90	0.58	0.79256	0.00733	0.025
127	1524	261	90	0.58	0.84585	0.354	0.025
136	692	393	90	1.51	1.03445	0.73957	0.025
137	1380	1361	90	1.96	0.4278	-0.56109	0.025
138	1448	228	90	2.22	0.64828	-0.01751	0.025
140	1275	1909	90	2.22	0.75958	0.24251	0.025
141	1138	329	90	2.22	0.87206	0.84923	0.025
139	792	355	90	3.11	0.62821	-0.16773	0.025
142	1938	696	90	4.22	-0.36217	-0.63573	0.025
143	403	56	90	12.08	0.21711	-0.50705	0.025
0	652	1788	105	0.14	0.78052	0.23451	0.025
2	933	485	105	0.14	0.56904	-0.24222	0.025
6	695	1294	105	0.14	0.1456	-0.81362	0.025
10	438	687	105	0.14	0.49351	-0.39429	0.025
13	2015	2002	105	0.14	0.90733	0.20569	0.025
14	1684	1554	105	0.14	0.87488	-0.03278	0.025
15	1156	495	105	0.14	0.74225	0.13942	0.025
16	412	539	105	0.14	0.4712	-0.50111	0.025
18	959	622	105	0.14	0.52083	-0.71188	0.025
19	1156	711	105	0.14	0.58695	-0.17893	0.025
20	1064	97	105	0.14	1.02221	1.51195	0.025
23	1773	1688	105	0.14	0.72206	-0.06315	0.025
24	1603	154	105	0.14	0.77179	0.40477	0.025
25	219	934	105	0.14	0.39866	-0.6775	0.025
26	1644	1506	105	0.14	0.5611	-0.59759	0.025
30	501	61	105	0.14	0.49745	0.10188	0.025
31	202	568	105	0.14	0.37806	-0.52484	0.025
37	1500	378	105	0.14	0.04061	-0.62944	0.025
38	887	210	105	0.14	0.61157	-0.27811	0.025
39	1476	792	105	0.14	0.46392	-0.62234	0.025
46	2003	124	105	0.14	0.18064	-0.12875	0.025
47	1024	1597	105	0.14	0.42208	-0.34637	0.025
48	2002	1530	105	0.14	0.59165	-0.47637	0.025
49	1480	108	105	0.14	0.44271	-0.66988	0.025
52	791	1734	105	0.14	0.51785	-0.35679	0.025
53	698	1195	105	0.14	1.08255	1.46334	0.025
54	1578	577	105	0.14	0.73144	-0.19177	0.025
55	754	704	105	0.14	0.34225	-0.71972	0.025
64	84	167	105	0.14	0.13443	-0.80913	0.025
65	465	225	105	0.14	0.61957	-0.23227	0.025
66	692	607	105	0.14	0.76424	-0.38599	0.025
74	1166	1272	105	0.14	0.86744	0.21861	0.025
75	909	555	105	0.14	0.4632	-0.52763	0.025
80	1640	597	105	0.14	0.87345	0.28889	0.025
81	434	611	105	0.14	0.46207	-0.31059	0.025
89	1758	178	105	0.14	0.46682	-0.44533	0.025
95	1855	1552	105	0.14	0.49341	-0.51104	0.025
96	1129	1514	105	0.14	0.04218	-0.09073	0.025
97	807	530	105	0.14	0.39851	-0.28766	0.025
98	496	399	105	0.14	0.42329	-0.57018	0.025
99	1501	1941	105	0.14	0.42365	-0.51303	0.025
100	721	1896	105	0.14	0.97729	0.47741	0.025
107	522	2033	105	0.14	0.94473	0.62843	0.025
108	1295	394	105	0.14	0.43104	-0.54416	0.025
109	1026	523	105	0.14	0.29798	-0.47654	0.025
117	1887	1645	105	0.14	0.52969	-0.17417	0.025
118	1708	1183	105	0.14	0.58221	-0.58908	0.025
119	450	1098	105	0.14	0.12071	-0.47654	0.025
120	544	1080	105	0.14	0.84208	0.18829	0.025
121	174	510	105	0.14	0.07075	-1.04129	0.025
122	41	412	105	0.14	0.22163	-0.81453	0.025
132	273	467	105	0.14	0.76161	0.49792	0.025
133	389	978	105	0.14	0.54745	-0.46069	0.025
134	1727	1397	105	0.14	0.85309	0.10308	0.025
140	429	851	105	0.14	0.03428	-0.49256	0.025
141	232	435	105	0.14	0.45561	-0.36212	0.025
144	171	1528	105	0.14	0.31995	-0.54473	0.025
3	17	175	105	0.19	0.72142	-0.12006	0.025
4	229	19	105	0.19	0.46029	-0.50773	0.025
11	955	1391	105	0.19	0.63408	-0.14409	0.025
12	794	641	105	0.19	0.78893	-0.02788	0.025
33	1061	1383	105	0.19	0.88005	0.24896	0.025
34	1298	668	105	0.19	0.70447	-0.12438	0.025
35	356	1923	105	0.19	0.52511	-0.38748	0.025
41	1505	2022	105	0.19	1.01974	1.22371	0.025
42	637	1528	105	0.19	0.8667	0.32104	0.025
50	1652	358	105	0.19	0.73211	-0.13591	0.025
57	453	170	105	0.19	0.50973	-0.32868	0.025
58	362	213	105	0.19	0.4135	-0.42327	0.025
59	1149	961	105	0.19	0.49866	-0.44042	0.025
62	701	190	105	0.19	0.80971	0.21978	0.025
63	457	1395	105	0.19	0.23605	-0.47082	0.025
71	1333	1030	105	0.19	0.38554	-0.64268	0.025
72	1032	174	105	0.19	0.86552	0.48754	0.025
85	1386	1967	105	0.19	1.04295	0.64019	0.025
92	327	1266	105	0.19	0.54871	-0.34327	0.025
93	1131	1672	105	0.19	0.45971	-0.59667	0.025
104	272	441	105	0.19	0.42415	-0.55278	0.025
105	1938	1007	105	0.19	0.69011	-0.23123	0.025
130	378	1055	105	0.19	0.17688	-0.39693	0.025
146	1518	32	105	0.19	0.7863	-0.03771	0.025
150	2026	1187	105	0.19	0.00032	-0.4026	0.025
151	608	251	105	0.19	0.15338	-0.49228	0.025
1	1513	1086	105	0.25	0.72719	-0.01648	0.025
9	1994	1471	105	0.25	0.3234	-0.62387	0.025
40	150	1164	105	0.25	0.53804	-0.43627	0.025
43	116	496	105	0.25	0.29169	-0.71336	0.025
73	1618	280	105	0.25	0.10617	-0.55802	0.025
86	592	95	105	0.25	0.18938	-0.70448	0.025
87	342	1889	105	0.25	0.76519	-0.09242	0.025
103	465	1312	105	0.25	0.68075	-0.11879	0.025
110	1461	743	105	0.25	0.83011	0.11705	0.025
131	40	1620	105	0.25	0.50862	-0.41849	0.025
139	897	980	105	0.25	0.84972	-0.12115	0.025
143	1308	1874	105	0.25	0.6965	0.07161	0.025
5	1915	1859	105	0.31	0.20884	-0.78388	0.025
7	436	776	105	0.31	0.4997	-0.43501	0.025
8	1076	1065	105	0.31	0.40203	-0.77545	0.025
28	1873	1984	105	0.31	0.68949	0.07255	0.025
29	19	258	105	0.31	0.30758	-0.597	0.025
36	1818	744	105	0.31	0.74525	0.30154	0.025
44	36	744	105	0.31	0.76984	0.73284	0.025
45	401	1862	105	0.31	0.66095	-0.0341	0.025
51	176	782	105	0.31	0.28804	-0.68558	0.025
56	527	1028	105	0.31	0.50984	-0.35459	0.025
68	219	206	105	0.31	0.60516	-0.08831	0.025
69	1990	1836	105	0.31	0.45423	-0.69797	0.025
70	81	1265	105	0.31	0.52786	-0.54365	0.025
82	165	439	105	0.31	0.16926	-0.69477	0.025
83	1814	314	105	0.31	0.74668	-0.04497	0.025
84	838	655	105	0.31	0.9694	0.32815	0.025
94	1305	1457	105	0.31	0.66571	-0.27226	0.025
127	1914	1767	105	0.31	1.07686	0.76514	0.025
128	1607	1549	105	0.31	0.84169	0.34776	0.025
129	694	937	105	0.31	0.6542	-0.28408	0.025
149	718	1457	105	0.31	0.49947	-0.25315	0.025
61	141	49	105	0.39	0.44813	-0.6002	0.025
67	659	326	105	0.39	0.22992	-0.66845	0.025
79	676	54	105	0.39	0.33643	-0.7137	0.025
88	798	1870	105	0.39	0.61878	0.34568	0.025
102	1647	726	105	0.39	0.78581	0.18684	0.025
113	490	930	105	0.39	0.47139	-0.08422	0.025
114	1329	965	105	0.39	0.11703	-0.36868	0.025
123	317	1157	105	0.39	0.29378	-0.67844	0.025
124	87	581	105	0.39	0.78159	-0.23289	0.025
135	1672	1957	105	0.39	0.71443	-0.31779	0.025
137	243	2012	105	0.39	0.87928	0.47061	0.025
142	569	695	105	0.39	0.66381	0.09555	0.025
148	1404	562	105	0.39	0.89277	0.38842	0.025
17	655	1382	105	0.48	0.45612	0.03242	0.025
21	1684	242	105	0.48	0.34359	-0.49778	0.025
22	505	608	105	0.48	0.49912	-0.17191	0.025
60	580	482	105	0.48	0.43228	-0.65885	0.025
77	566	1361	105	0.48	0.38568	-0.47842	0.025
78	357	845	105	0.48	0.74033	0.27025	0.025
90	777	555	105	0.48	0.71085	-0.109	0.025
91	1415	1908	105	0.48	0.77088	0.25884	0.025
101	964	1648	105	0.48	0.59229	-0.30295	0.025
106	899	1262	105	0.48	0.65768	0.1385	0.025
111	764	1239	105	0.48	1.96353	7.4423	0.025
112	1157	624	105	0.48	0.98243	1.05005	0.025
125	994	1603	105	0.48	0.32075	-0.31801	0.025
136	1662	49	105	0.48	0.58506	-0.29246	0.025
138	934	1269	105	0.48	1.86476	7.04708	0.025
145	1313	1514	105	0.48	1.55638	4.00116	0.025
27	1120	703	105	0.58	0.93813	0.9088	0.025
32	29	643	105	0.58	0.18647	-0.90553	0.025
76	739	901	105	0.58	-0.19456	-0.72788	0.025
115	1548	1704	105	0.58	0.58694	0.15157	0.025
126	1525	259	105	0.58	0.65964	0.14811	0.025
147	1309	174	105	0.58	1.18308	1.77755	0.025
116	334	1129	105	0.7	0.67487	0.21951	0.025
152	692	394	105	1.51	1.01281	0.77855	0.025
157	1379	1380	105	1.73	0.46106	-0.13156	0.025
153	1447	241	105	1.96	0.21832	-0.54551	0.025
154	1139	338	105	1.96	0.7901	0.20263	0.025
156	1273	1918	105	2.22	0.66476	0.13472	0.025
155	799	379	105	2.79	0.64852	1.09462	0.025
158	1938	693	105	3.83	-0.20388	-0.92709	0.025
159	1294	1204	105	6.08	0.44174	-0.32636	0.025
160	410	81	105	11.27	-0.03861	-0.87005	0.025
2	653	1787	120	0.14	0.37392	-0.44574	0.025
3	2016	2001	120	0.14	0.75828	-0.00484	0.025
6	961	621	120	0.14	0.35015	-0.6942	0.025
7	793	1733	120	0.14	0.4184	-0.63234	0.025
12	1158	495	120	0.14	0.50019	-0.56227	0.025
19	756	702	120	0.14	0.14115	-0.9432	0.025
22	1857	1550	120	0.14	0.5573	-0.40118	0.025
23	722	1895	120	0.14	0.70653	0.10901	0.025
24	1686	1553	120	0.14	0.69058	-0.35111	0.025
28	1760	177	120	0.14	0.33576	-0.67377	0.025
29	1297	393	120	0.14	0.42415	-0.72103	0.025
30	2003	1529	120	0.14	0.42906	-0.6658	0.025
35	1026	523	120	0.14	0.28171	-0.68544	0.025
36	696	1293	120	0.14	0.06334	-0.83853	0.025
39	1502	1940	120	0.14	0.18336	-0.86375	0.025
40	699	1194	120	0.14	0.60371	0.25198	0.025
41	413	538	120	0.14	0.14954	-0.89551	0.025
42	174	509	120	0.14	-0.04831	-0.73458	0.025
43	1481	107	120	0.14	0.18909	-0.87141	0.025
44	1065	96	120	0.14	0.92601	1.44696	0.025
45	502	61	120	0.14	0.39227	-0.33057	0.025
48	466	225	120	0.14	0.24895	-0.67517	0.025
49	440	686	120	0.14	0.05227	-0.73092	0.025
50	1167	1271	120	0.14	0.5295	-0.44127	0.025
57	2004	123	120	0.14	0.42846	0.00235	0.025
58	1241	1406	120	0.14	0.27442	-0.6834	0.025
67	86	166	120	0.14	0.0575	-0.92147	0.025
68	693	606	120	0.14	0.33642	-0.90741	0.025
69	490	1169	120	0.14	0.45397	-0.48511	0.025
70	888	209	120	0.14	0.4765	-0.3614	0.025
76	435	610	120	0.14	-0.02329	-0.8702	0.025
77	1775	1688	120	0.14	0.63933	-0.13972	0.025
78	935	484	120	0.14	0.17412	-0.68799	0.025
93	1478	791	120	0.14	0.25828	-0.63079	0.025
94	1730	1396	120	0.14	0.60052	-0.12605	0.025
100	274	440	120	0.14	0.06639	-0.96892	0.025
102	1026	1596	120	0.14	0.12886	-0.36648	0.025
107	607	249	120	0.14	-0.12634	-0.57619	0.025
108	848	1399	120	0.14	0.31042	-0.3801	0.025
109	390	977	120	0.14	0.22198	-0.89132	0.025
118	1579	577	120	0.14	0.49423	-0.43505	0.025
119	1886	1645	120	0.14	0.50752	-0.3447	0.025
120	452	1095	120	0.14	0.27983	-0.70597	0.025
121	42	410	120	0.14	-0.15333	-0.87275	0.025
126	173	1528	120	0.14	0.23636	-1.00451	0.025
127	1717	1857	120	0.14	0.56672	-0.39182	0.025
128	72	1664	120	0.14	0.16234	-0.64317	0.025
129	2029	1188	120	0.14	0.61247	-0.26653	0.025
138	518	1188	120	0.14	0.14848	-0.92759	0.025
139	807	1007	120	0.14	0.26213	-0.61871	0.025
140	248	199	120	0.14	0.15122	-0.81579	0.025
146	1272	1419	120	0.14	0.7423	-0.04242	0.025
147	511	1400	120	0.14	0.1461	-0.76095	0.025
148	35	1105	120	0.14	-0.35939	-0.60643	0.025
149	539	174	120	0.14	0.09049	-1.04733	0.025
150	232	433	120	0.14	-0.12956	-0.68456	0.025
151	760	573	120	0.14	0.02108	-0.3692	0.025
152	1641	596	120	0.14	0.72636	0.16093	0.025
156	497	397	120	0.14	0.26285	-0.62903	0.025
157	402	1072	120	0.14	0.12227	-0.94522	0.025
158	1708	1181	120	0.14	0.8877	0.39874	0.025
159	2007	711	120	0.14	-0.24583	-0.65056	0.025
160	203	567	120	0.14	0.06323	-0.91699	0.025
162	1931	1516	120	0.14	-0.35158	-0.46121	0.025
163	327	1719	120	0.14	0.16012	-0.4066	0.025
164	705	1851	120	0.14	0.51913	-0.29835	0.025
165	1130	1514	120	0.14	-0.09267	-0.42843	0.025
166	869	896	120	0.14	0.03499	-0.44687	0.025
169	846	2003	120	0.14	0.47837	-0.10205	0.025
170	153	823	120	0.14	-0.04215	-0.81058	0.025
171	1281	1379	120	0.14	0.40096	-0.61171	0.025
172	1057	1817	120	0.14	0.11125	-0.45308	0.025
173	1829	462	120	0.14	-0.16199	-0.36827	0.025
174	1532	1918	120	0.14	0.02994	-0.52166	0.025
175	1664	2030	120	0.14	0.37502	-0.53345	0.025
176	35	2000	120	0.14	0.03473	-0.8112	0.025
177	826	609	120	0.14	0.34905	-0.13304	0.025
178	832	1167	120	0.14	-0.16299	-0.52701	0.025
179	444	1505	120	0.14	0.13364	-0.6881	0.025
180	486	1512	120	0.14	-0.18863	-0.62151	0.025
181	1203	1604	120	0.14	-0.49927	-0.35131	0.025
182	1626	142	120	0.14	0.32061	-0.08329	0.025
183	431	850	120	0.14	-0.1028	-0.86722	0.025
184	1503	377	120	0.14	-0.16511	-0.51522	0.025
5	18	174	120	0.19	0.31792	-0.75041	0.025
10	703	188	120	0.19	0.50819	-0.15745	0.025
11	956	1390	120	0.19	0.34819	-0.56827	0.025
14	1506	2021	120	0.19	0.85332	0.83918	0.025
16	1653	357	120	0.19	0.69935	-0.1978	0.025
17	807	530	120	0.19	0.28464	-0.46208	0.025
18	795	640	120	0.19	0.42133	-0.48483	0.025
20	231	18	120	0.19	0.09582	-0.89927	0.025
21	357	1922	120	0.19	0.28623	-0.79764	0.025
26	101	521	120	0.19	0.13515	-0.90689	0.025
34	1299	210	120	0.19	0.60823	-0.09276	0.025
46	220	934	120	0.19	0.13111	-0.94318	0.025
51	1063	1382	120	0.19	0.65145	-0.15194	0.025
53	363	212	120	0.19	0.15775	-0.89194	0.025
66	1645	1504	120	0.19	0.83955	0.30664	0.025
73	1132	1671	120	0.19	0.47327	-0.30235	0.025
75	1605	153	120	0.19	0.4874	-0.40079	0.025
86	459	1393	120	0.19	0.1429	-0.94916	0.025
99	638	1527	120	0.19	0.52136	-0.34926	0.025
105	911	554	120	0.19	0.12961	-0.86849	0.025
136	378	1054	120	0.19	-0.3138	-0.25702	0.025
137	1334	1029	120	0.19	0.33188	-0.73571	0.025
155	1940	1007	120	0.19	0.5413	-0.55831	0.025
161	275	463	120	0.19	-0.20904	-0.53949	0.025
0	1619	278	120	0.25	0.13078	-0.89742	0.025
1	1388	1966	120	0.25	0.91906	0.46329	0.025
15	1514	1086	120	0.25	0.59326	-0.29469	0.025
25	151	1164	120	0.25	0.20914	-0.85657	0.025
31	1034	174	120	0.25	0.84086	0.28872	0.025
32	118	495	120	0.25	0.05999	-0.84236	0.025
33	1463	742	120	0.25	0.69253	0.13019	0.025
52	1299	667	120	0.25	0.52553	-0.29055	0.025
63	327	1266	120	0.25	0.3677	-0.6168	0.025
64	1786	627	120	0.25	0.74812	-0.07187	0.025
74	1150	960	120	0.25	0.39383	-0.66843	0.025
87	1519	32	120	0.25	0.67144	-0.41884	0.025
88	797	1918	120	0.25	0.68567	-0.13917	0.025
89	466	1312	120	0.25	0.4661	-0.55007	0.025
98	40	1618	120	0.25	0.09924	-0.69658	0.025
112	1309	1873	120	0.25	0.46039	-0.43662	0.025
113	884	659	120	0.25	0.50299	-0.4942	0.025
130	347	1053	120	0.25	0.43764	-0.76665	0.025
154	1009	1635	120	0.25	0.22574	-0.90932	0.025
4	1077	1064	120	0.31	0.37214	-0.71007	0.025
8	1815	313	120	0.31	0.49686	-0.52019	0.025
9	1819	744	120	0.31	0.64128	0.03711	0.025
47	593	95	120	0.31	0.1386	-0.87312	0.025
59	594	1401	120	0.31	0.57546	-0.4807	0.025
60	695	936	120	0.31	0.39475	-0.65485	0.025
61	165	436	120	0.31	-0.34383	-0.40614	0.025
62	438	775	120	0.31	0.07043	-0.96539	0.025
65	82	1265	120	0.31	0.19911	-0.80997	0.025
72	528	1027	120	0.31	0.20354	-0.82414	0.025
81	20	257	120	0.31	-0.08568	-0.88486	0.025
82	800	1871	120	0.31	0.56593	-0.21971	0.025
83	1996	1470	120	0.31	0.44393	-0.68395	0.025
84	1306	1455	120	0.31	0.41301	-0.68188	0.025
95	1916	1858	120	0.31	0.62032	-0.1906	0.025
96	1915	1766	120	0.31	0.96976	0.49188	0.025
97	719	1458	120	0.31	0.43768	-0.56365	0.025
101	178	781	120	0.31	0.15269	-0.79759	0.025
114	37	743	120	0.31	0.20732	-0.89016	0.025
135	221	206	120	0.31	0.2678	-0.73998	0.025
167	1989	1834	120	0.31	0.44907	0.44369	0.025
168	1551	514	120	0.31	0.50345	-0.5599	0.025
185	318	1157	120	0.31	0.07442	-0.74562	0.025
38	1673	1955	120	0.39	0.63008	-0.44731	0.025
54	491	929	120	0.39	0.02591	-0.83334	0.025
80	1607	1548	120	0.39	0.56704	-0.39522	0.025
90	109	1403	120	0.39	0.1181	-0.37843	0.025
91	678	53	120	0.39	0.05223	-0.82145	0.025
122	537	1386	120	0.39	0.36703	-0.75196	0.025
123	1648	725	120	0.39	0.60524	-0.17014	0.025
124	35	1692	120	0.39	0.32047	-0.27946	0.025
125	995	1602	120	0.39	0.1673	-0.4238	0.025
132	142	48	120	0.39	0.29738	-0.75513	0.025
133	1685	2014	120	0.39	0.97683	1.37065	0.025
142	570	694	120	0.39	0.31389	-0.51737	0.025
144	1404	562	120	0.39	0.74056	0.03953	0.025
145	86	1631	120	0.39	0.33452	-0.61569	0.025
153	1874	1983	120	0.39	0.6086	-0.10807	0.025
13	656	1381	120	0.48	0.0771	-0.73138	0.025
27	506	607	120	0.48	0.04801	-0.96984	0.025
37	31	642	120	0.48	-0.15103	-1.15419	0.025
71	1686	242	120	0.48	0.4298	-0.4528	0.025
79	1158	623	120	0.48	0.73938	0.41069	0.025
92	779	554	120	0.48	0.4983	-0.59362	0.025
103	1314	1513	120	0.48	1.15576	1.664	0.025
104	660	326	120	0.48	0.02556	-0.85726	0.025
110	966	1647	120	0.48	0.4445	-0.5571	0.025
115	1664	48	120	0.48	0.37969	-0.49216	0.025
131	1332	964	120	0.48	0.35462	-0.56001	0.025
141	900	1261	120	0.48	0.19516	-0.65281	0.025
55	1526	258	120	0.58	0.56143	-0.4072	0.025
85	568	1361	120	0.58	-0.13292	-0.66659	0.025
106	860	83	120	0.58	0.29521	-0.677	0.025
111	741	900	120	0.58	0.16554	-0.81651	0.025
116	1415	1907	120	0.58	0.54383	-0.16965	0.025
117	335	1127	120	0.58	0.23067	-0.70876	0.025
134	935	1268	120	0.58	1.01999	2.06525	0.025
143	1310	173	120	0.58	1.05819	1.69635	0.025
56	1548	1702	120	0.7	0.70231	0.36421	0.025
187	693	393	120	1.51	0.45014	-0.72244	0.025
188	1380	1379	120	1.73	0.40111	-0.28457	0.025
186	1448	240	120	1.96	0.22295	-0.7122	0.025
190	1140	337	120	2.22	0.63488	-0.12284	0.025
189	801	378	120	2.79	0.28051	0.06921	0.025
191	1940	691	120	3.46	-0.45248	-0.50842	0.025
192	1295	1203	120	6.08	0.43789	-0.27501	0.025
193	411	81	120	11.27	0.13196	-0.53996	0.025
0	1479	790	135	0.14	0.39918	-0.67983	0.025
1	1688	1551	135	0.14	0.74726	-0.08566	0.025
2	1483	105	135	0.14	0.23699	-0.7422	0.025
3	2005	1528	135	0.14	0.24578	-0.74115	0.025
4	442	684	135	0.14	0.26982	-0.46166	0.025
5	963	619	135	0.14	0.46313	-0.67986	0.025
6	276	438	135	0.14	0.33749	-0.58129	0.025
12	912	552	135	0.14	0.31747	-0.64687	0.025
13	695	604	135	0.14	0.70093	-0.41479	0.025
14	655	1786	135	0.14	0.63244	-0.22762	0.025
19	177	507	135	0.14	0.25955	-0.88013	0.025
20	468	222	135	0.14	0.59455	-0.22351	0.025
21	2032	1185	135	0.14	0.34011	-0.41702	0.025
22	2006	122	135	0.14	-0.20721	-0.51197	0.025
23	2018	1999	135	0.14	0.8861	0.19385	0.025
28	1647	1502	135	0.14	0.66519	-0.41421	0.025
29	724	1893	135	0.14	0.85484	0.18433	0.025
30	1777	1685	135	0.14	0.58863	-0.25503	0.025
35	1859	1548	135	0.14	0.33905	-0.74516	0.025
36	757	700	135	0.14	0.32375	-0.67575	0.025
37	415	536	135	0.14	0.43781	-0.48617	0.025
43	1889	1642	135	0.14	0.39251	-0.49199	0.025
44	437	609	135	0.14	0.1358	-0.74894	0.025
45	794	1731	135	0.14	0.42953	-0.30526	0.025
52	504	59	135	0.14	0.60531	0.05586	0.025
53	936	483	135	0.14	0.45467	-0.55119	0.025
54	1159	493	135	0.14	0.67178	-0.21009	0.025
55	1028	521	135	0.14	0.40031	-0.7172	0.025
66	699	1291	135	0.14	0.28968	-0.5841	0.025
67	1135	1669	135	0.14	0.39178	-0.59886	0.025
68	1710	1179	135	0.14	0.71508	-0.31092	0.025
69	548	1078	135	0.14	0.70312	-0.20674	0.025
73	1159	708	135	0.14	0.45241	-0.47222	0.025
74	701	1192	135	0.14	1.0174	1.06416	0.025
75	890	207	135	0.14	0.79971	0.02613	0.025
79	1606	151	135	0.14	0.58712	-0.0899	0.025
80	392	975	135	0.14	0.40711	-0.5803	0.025
81	492	1168	135	0.14	0.90043	0.16005	0.025
92	1504	1938	135	0.14	0.30783	-0.45907	0.025
93	525	2029	135	0.14	0.51173	-0.03358	0.025
98	900	974	135	0.14	0.3838	-0.70095	0.025
99	810	1005	135	0.14	0.52964	-0.12095	0.025
100	1582	574	135	0.14	0.48714	-0.43953	0.025
108	1067	95	135	0.14	0.66887	-0.27199	0.025
114	1731	1395	135	0.14	0.53878	-0.41823	0.025
115	521	1186	135	0.14	0.16916	-0.7831	0.025
116	541	172	135	0.14	0.38408	-0.59502	0.025
117	1169	1269	135	0.14	0.65717	-0.15157	0.025
118	837	368	135	0.14	0.38162	0.07894	0.025
119	1299	391	135	0.14	0.54272	-0.59325	0.025
120	205	565	135	0.14	0.25342	-0.68001	0.025
121	1429	1516	135	0.14	0.63433	-0.27093	0.025
122	175	1527	135	0.14	0.43855	-0.29512	0.025
123	454	1095	135	0.14	0.34044	-0.7676	0.025
131	1027	1594	135	0.14	0.23075	-0.76903	0.025
132	611	248	135	0.14	0.32524	-0.51056	0.025
133	1181	269	135	0.14	0.30332	-0.53824	0.025
142	276	464	135	0.14	0.49046	-0.59087	0.025
143	1274	1417	135	0.14	0.40193	-0.59406	0.025
144	864	281	135	0.14	-0.1581	-0.44025	0.025
149	1831	462	135	0.14	0.15808	-0.65479	0.025
150	446	1503	135	0.14	0.24759	-0.26034	0.025
151	869	892	135	0.14	0.20113	-0.36366	0.025
152	337	475	135	0.14	0.04431	-0.42851	0.025
153	43	409	135	0.14	0.13674	-0.71966	0.025
159	830	608	135	0.14	0.60016	0.07795	0.025
160	500	397	135	0.14	0.77582	0.05506	0.025
161	250	196	135	0.14	0.34956	-0.52103	0.025
162	850	106	135	0.14	0.33996	-0.40549	0.025
163	762	571	135	0.14	0.09908	-0.18729	0.025
164	1643	594	135	0.14	0.86907	0.25188	0.025
165	707	1849	135	0.14	0.91877	0.14091	0.025
166	848	2002	135	0.14	0.75452	0.2177	0.025
167	1607	1944	135	0.14	0.00022	-0.67061	0.025
168	1720	1854	135	0.14	0.63622	-0.43292	0.025
171	235	432	135	0.14	0.3616	-0.61001	0.025
173	1464	313	135	0.14	-0.01211	-0.40482	0.025
174	1055	1724	135	0.14	-0.04745	-0.61392	0.025
175	117	61	135	0.14	0.11174	-0.5553	0.025
176	1627	140	135	0.14	-0.09667	-0.38208	0.025
177	531	1427	135	0.14	0.02809	-0.56543	0.025
178	67	1226	135	0.14	-0.46918	-0.387	0.025
179	1349	1234	135	0.14	0.10899	-0.84908	0.025
180	850	1397	135	0.14	0.74372	0.10424	0.025
181	1391	757	135	0.14	0.19125	-0.62904	0.025
182	1241	1403	135	0.14	-0.07973	-0.61473	0.025
183	1236	1030	135	0.14	-0.02121	-0.40156	0.025
184	433	848	135	0.14	0.04609	-0.58697	0.025
187	153	1373	135	0.14	-0.68915	-0.30911	0.025
188	1503	376	135	0.14	0.11936	-0.54817	0.025
189	1957	766	135	0.14	-0.02561	-0.60403	0.025
190	1666	2028	135	0.14	0.06947	-0.49623	0.025
191	201	1933	135	0.14	0.63909	0.12906	0.025
192	190	1901	135	0.14	0.01841	-0.50738	0.025
193	513	1399	135	0.14	0.26633	-0.52231	0.025
194	1913	1371	135	0.14	-0.15264	-1.02531	0.025
8	958	1389	135	0.19	0.48415	-0.45096	0.025
16	797	638	135	0.19	0.83569	0.14717	0.025
18	1152	958	135	0.19	0.45864	-0.40557	0.025
25	456	167	135	0.19	0.45998	-0.34201	0.025
31	365	210	135	0.19	0.52829	-0.44376	0.025
32	233	16	135	0.19	0.26937	-0.71976	0.025
33	222	932	135	0.19	0.90906	0.7176	0.025
39	1508	2019	135	0.19	0.41327	-0.5576	0.025
40	359	1921	135	0.19	0.27666	-0.62153	0.025
47	1065	1380	135	0.19	0.72232	-0.00345	0.025
48	705	187	135	0.19	0.72642	0.09012	0.025
49	87	165	135	0.19	0.28796	-0.61891	0.025
60	21	171	135	0.19	0.80264	0.26594	0.025
65	809	528	135	0.19	0.33378	-0.36648	0.025
72	461	1393	135	0.19	-0.04391	-0.82052	0.025
78	640	1526	135	0.19	0.83705	0.11207	0.025
87	1336	1028	135	0.19	0.23773	-0.81676	0.025
89	1760	175	135	0.19	0.20208	-0.1572	0.025
95	1302	665	135	0.19	0.40901	-0.43152	0.025
102	1655	356	135	0.19	0.79429	0.09777	0.025
103	103	519	135	0.19	0.44346	-0.62563	0.025
109	1942	1005	135	0.19	0.56298	-0.31037	0.025
124	345	1887	135	0.19	0.68912	-0.31427	0.025
130	1521	30	135	0.19	0.5774	-0.67666	0.025
185	1099	708	135	0.19	-0.04429	-0.41766	0.025
9	1998	1468	135	0.25	0.34188	-0.70586	0.025
10	799	1916	135	0.25	0.80955	0.0744	0.025
17	1390	1964	135	0.25	0.74661	0.00708	0.025
26	119	493	135	0.25	0.27148	-0.62072	0.025
27	1516	1084	135	0.25	0.64176	-0.24298	0.025
38	347	1051	135	0.25	0.63508	-0.45962	0.025
46	1036	173	135	0.25	0.99841	0.60648	0.025
64	1620	276	135	0.25	0.28291	-0.58145	0.025
86	1465	740	135	0.25	0.4678	-0.46911	0.025
88	154	1162	135	0.25	0.51001	-0.54941	0.025
96	1787	625	135	0.25	0.81409	0.00248	0.025
101	329	1264	135	0.25	0.64392	-0.33767	0.025
104	1311	1871	135	0.25	0.43993	-0.39458	0.025
110	887	657	135	0.25	0.67311	-0.34467	0.025
148	1684	2012	135	0.25	0.201	0.05207	0.025
155	1210	760	135	0.25	0.73054	-0.34831	0.025
156	1300	209	135	0.25	0.58719	-0.20991	0.025
172	43	1617	135	0.25	0.69154	-0.0683	0.025
195	1552	511	135	0.25	0.09699	-0.80716	0.025
11	1079	1063	135	0.31	0.37447	-0.85899	0.025
34	1821	742	135	0.31	0.38535	-0.70195	0.025
41	842	652	135	0.31	0.9456	0.2486	0.025
56	468	1311	135	0.31	0.61447	-0.16889	0.025
57	802	1869	135	0.31	0.62225	-0.20556	0.025
58	506	1304	135	0.31	0.86636	0.46155	0.025
59	595	93	135	0.31	0.30825	-0.54345	0.025
62	530	1025	135	0.31	0.37542	-0.62762	0.025
63	112	1401	135	0.31	0.18297	-0.63739	0.025
71	440	773	135	0.31	0.37999	-0.51958	0.025
77	1818	311	135	0.31	0.50225	-0.39956	0.025
82	1918	1856	135	0.31	0.41264	-0.51065	0.025
83	39	741	135	0.31	0.84314	0.87108	0.025
84	697	934	135	0.31	0.60863	-0.36022	0.025
85	247	2009	135	0.31	0.84754	0.38359	0.025
97	84	1262	135	0.31	0.51244	-0.39211	0.025
105	1609	1547	135	0.31	0.53202	-0.66586	0.025
125	721	1455	135	0.31	0.61614	-0.13259	0.025
126	404	1860	135	0.31	0.67546	-0.04287	0.025
141	1876	1981	135	0.31	0.62035	-0.17943	0.025
147	1917	1764	135	0.31	0.75867	0.13126	0.025
154	222	203	135	0.31	0.41369	-0.22834	0.025
169	596	1398	135	0.31	0.79963	-0.13191	0.025
170	1406	559	135	0.31	0.79435	0.16874	0.025
196	369	107	135	0.31	0.3639	0.06495	0.025
42	144	45	135	0.39	0.56133	-0.39586	0.025
50	663	324	135	0.39	0.02679	-0.89257	0.025
61	1675	1954	135	0.39	0.55196	-0.57867	0.025
106	572	693	135	0.39	0.66279	0.03083	0.025
127	91	578	135	0.39	0.89137	0.07356	0.025
128	21	257	135	0.39	0.24975	-0.65417	0.025
136	538	1385	135	0.39	0.69452	0.0093	0.025
137	493	927	135	0.39	0.34601	-0.4786	0.025
138	679	52	135	0.39	0.32138	-0.7393	0.025
140	37	1690	135	0.39	0.7494	0.18328	0.025
145	1887	683	135	0.39	0.72448	0.13463	0.025
157	89	1629	135	0.39	0.46001	-0.25106	0.025
158	320	1154	135	0.39	0.36461	-0.21769	0.025
186	1651	721	135	0.39	0.18149	-0.74468	0.025
7	569	1358	135	0.48	0.54445	-0.41451	0.025
15	1688	240	135	0.48	0.39806	-0.54	0.025
24	1160	622	135	0.48	0.99738	1.01869	0.025
76	968	1646	135	0.48	0.36659	-0.63823	0.025
90	658	1380	135	0.48	0.33571	-0.19461	0.025
91	1334	962	135	0.48	0.46148	-0.47503	0.025
94	509	605	135	0.48	0.28835	-0.60671	0.025
111	781	552	135	0.48	0.75884	-0.00275	0.025
112	1315	1511	135	0.48	0.96549	0.53386	0.025
113	937	1266	135	0.48	0.95717	1.11037	0.025
134	901	1261	135	0.48	0.18373	-0.62654	0.025
139	1529	256	135	0.48	0.50993	-0.27279	0.025
146	360	843	135	0.48	0.5982	-0.04701	0.025
51	1551	1701	135	0.58	0.55136	-0.32065	0.025
70	1417	1905	135	0.58	0.38628	-0.58702	0.025
107	337	1125	135	0.58	0.6033	-0.01447	0.025
129	862	82	135	0.58	0.61983	-0.06277	0.025
135	1312	171	135	0.58	1.05447	1.5696	0.025
198	695	392	135	1.51	0.95905	0.56376	0.025
200	1450	238	135	1.73	0.2553	-0.70438	0.025
202	1382	1377	135	1.73	0.25178	-0.49036	0.025
197	1142	335	135	1.96	0.58926	0.01097	0.025
201	1275	1914	135	2.22	0.86625	0.47372	0.025
199	802	377	135	2.79	0.25277	-0.80427	0.025
203	1297	1202	135	6.08	0.43755	-0.4375	0.025
204	413	79	135	12.08	0.35636	-0.34185	0.025
0	393	974	150	0.14	0.01579	-0.88872	0.025
4	699	1290	150	0.14	0.07748	-0.77482	0.025
5	1505	1938	150	0.14	0.48217	-0.54374	0.025
6	1732	1393	150	0.14	0.43937	-0.15908	0.025
9	469	222	150	0.14	0.22961	-0.90173	0.025
10	526	2030	150	0.14	0.30666	-0.63962	0.025
12	758	700	150	0.14	0.10627	-0.94147	0.025
13	795	1731	150	0.14	0.2691	-0.73928	0.025
14	1582	574	150	0.14	0.40894	-0.5643	0.025
21	1480	789	150	0.14	0.2522	-0.76045	0.025
22	177	506	150	0.14	0.06869	-0.86599	0.025
23	442	684	150	0.14	0.07917	-0.77693	0.025
26	1300	391	150	0.14	0.38902	-0.69064	0.025
27	416	536	150	0.14	0.17015	-0.88476	0.025
32	1160	492	150	0.14	0.42221	-0.42963	0.025
33	2006	1527	150	0.14	0.40384	-0.57624	0.025
34	963	618	150	0.14	0.26013	-0.81462	0.025
42	1689	1550	150	0.14	0.72883	0.02838	0.025
49	937	482	150	0.14	0.25113	-0.81047	0.025
52	505	58	150	0.14	0.17547	-0.67386	0.025
53	1890	1642	150	0.14	0.51327	-0.58085	0.025
54	1860	1548	150	0.14	0.43635	-0.35249	0.025
55	1029	520	150	0.14	0.14697	-0.83741	0.025
62	656	1785	150	0.14	0.44239	-0.45068	0.025
69	454	1094	150	0.14	0.09264	-0.74122	0.025
70	1712	1179	150	0.14	0.70758	-0.27813	0.025
71	890	207	150	0.14	0.39964	-0.68142	0.025
72	1170	1269	150	0.14	0.43968	-0.44925	0.025
88	702	1191	150	0.14	0.43458	-0.34637	0.025
89	1068	94	150	0.14	0.3456	-0.61306	0.025
101	725	1893	150	0.14	0.50401	-0.3154	0.025
102	438	608	150	0.14	0.10814	-0.76977	0.025
103	1160	708	150	0.14	0.1312	-0.66963	0.025
104	493	1167	150	0.14	0.41273	-0.55867	0.025
105	1028	1594	150	0.14	0.31094	-0.51592	0.025
106	462	1391	150	0.14	0.19432	-0.87483	0.025
116	2007	121	150	0.14	0.14963	-0.4223	0.025
117	1276	1417	150	0.14	0.53887	-0.35666	0.025
118	2031	1185	150	0.14	0.21422	-0.41097	0.025
119	810	1005	150	0.14	0.29585	-0.71344	0.025
125	45	409	150	0.14	0.03274	-0.9761	0.025
132	870	891	150	0.14	-0.05431	-0.57796	0.025
133	848	2001	150	0.14	0.00315	-0.45134	0.025
134	1284	1376	150	0.14	0.43148	-0.43459	0.025
141	2000	794	150	0.14	-0.26567	-0.62721	0.025
142	1643	593	150	0.14	0.81559	0.35546	0.025
147	1430	1514	150	0.14	0.31759	-0.38405	0.025
148	1182	269	150	0.14	0.25563	-0.81819	0.025
152	521	1185	150	0.14	0.33946	-0.64398	0.025
153	206	564	150	0.14	-0.00068	-0.73866	0.025
154	1242	1403	150	0.14	-0.10571	-0.5164	0.025
155	850	1396	150	0.14	0.25643	-0.4264	0.025
156	501	396	150	0.14	0.47571	-0.46911	0.025
157	1666	2028	150	0.14	0.12489	-0.31023	0.025
162	75	1660	150	0.14	0.50058	-0.49597	0.025
163	864	281	150	0.14	-0.08668	-0.38774	0.025
164	176	1526	150	0.14	0.23803	-0.60543	0.025
165	277	464	150	0.14	-0.06243	-0.88726	0.025
168	542	172	150	0.14	0.12555	-0.81507	0.025
169	251	197	150	0.14	0.15038	-0.65576	0.025
170	1505	376	150	0.14	-0.12434	-0.37311	0.025
171	612	247	150	0.14	0.10416	-0.65729	0.025
172	762	570	150	0.14	0.23463	-0.7918	0.025
173	1606	1944	150	0.14	-0.08572	-0.53231	0.025
174	405	1068	150	0.14	-0.01534	-0.77991	0.025
175	2007	711	150	0.14	0.22739	-0.48288	0.025
176	338	473	150	0.14	-0.16709	-0.7563	0.025
177	1202	1602	150	0.14	-0.54955	-0.12504	0.025
178	1158	1222	150	0.14	0.18229	-0.34338	0.025
2	360	1920	150	0.19	0.13308	-0.94723	0.025
3	696	604	150	0.19	0.48206	-0.66816	0.025
7	798	637	150	0.19	0.52137	-0.39088	0.025
8	21	171	150	0.19	0.48955	-0.4274	0.025
15	1656	354	150	0.19	0.68423	0.13499	0.025
18	959	1388	150	0.19	0.21342	-0.83528	0.025
20	1647	1502	150	0.19	0.63933	-0.21401	0.025
39	1065	1380	150	0.19	0.5474	-0.32248	0.025
46	233	16	150	0.19	0.19122	-0.9773	0.025
47	223	932	150	0.19	0.24013	-0.8367	0.025
56	641	1525	150	0.19	0.42117	-0.41106	0.025
57	1761	174	150	0.19	0.2047	-0.20367	0.025
63	365	210	150	0.19	0.09633	-0.48743	0.025
64	1135	1669	150	0.19	0.25864	-0.7771	0.025
65	2019	1999	150	0.19	0.6619	-0.09114	0.025
74	1778	1685	150	0.19	0.49854	-0.40368	0.025
75	1484	105	150	0.19	0.09899	-0.81756	0.025
76	1336	1027	150	0.19	0.09167	-0.916	0.025
78	347	1887	150	0.19	0.41911	-0.63811	0.025
79	380	1052	150	0.19	-0.28158	-0.36823	0.025
86	89	164	150	0.19	0.00454	-1.06217	0.025
87	1607	151	150	0.19	0.38687	-0.36758	0.025
96	810	529	150	0.19	0.5144	-0.51113	0.025
97	914	552	150	0.19	0.11251	-0.90159	0.025
120	276	438	150	0.19	0.11902	-0.80576	0.025
143	548	1078	150	0.19	0.47991	-0.5323	0.025
167	104	518	150	0.19	0.09639	-0.94155	0.025
179	1721	1854	150	0.19	0.84774	0.0327	0.025
1	1391	1964	150	0.25	0.70857	-0.04133	0.025
11	330	1263	150	0.25	0.28953	-0.65032	0.025
16	1789	625	150	0.25	0.69765	-0.22446	0.025
19	154	1162	150	0.25	0.22992	-0.79363	0.025
24	1037	172	150	0.25	0.78897	0.09622	0.025
25	1521	30	150	0.25	0.70138	-0.17302	0.025
37	1516	1083	150	0.25	0.46512	-0.4231	0.025
38	120	492	150	0.25	-0.01435	-0.8745	0.025
40	1012	1632	150	0.25	0.26737	-0.87822	0.025
45	1621	276	150	0.25	0.05677	-0.88152	0.025
58	1152	958	150	0.25	0.36382	-0.71589	0.025
59	800	1915	150	0.25	0.66824	-0.10178	0.025
66	405	1859	150	0.25	0.54245	-0.26846	0.025
84	1998	1467	150	0.25	0.25916	-0.40025	0.025
85	1508	2020	150	0.25	0.13265	-0.24774	0.025
111	1301	664	150	0.25	0.33817	-0.60914	0.025
112	887	656	150	0.25	0.6759	0.01322	0.025
113	705	186	150	0.25	0.50674	-0.38397	0.025
121	169	435	150	0.25	0.19445	-0.7039	0.025
130	457	167	150	0.25	0.115	-0.75908	0.025
137	43	1617	150	0.25	0.11558	-0.78233	0.025
138	1301	208	150	0.25	0.507	-0.32633	0.025
151	1311	1870	150	0.25	0.28855	-0.65312	0.025
161	1942	1004	150	0.25	0.38153	-0.56396	0.025
17	1822	741	150	0.31	0.27515	-0.6625	0.025
29	180	779	150	0.31	0.48833	-0.49705	0.025
30	1919	1855	150	0.31	0.48541	-0.4208	0.025
35	440	773	150	0.31	0.14189	-0.87536	0.025
43	85	1262	150	0.31	0.22567	-0.83711	0.025
48	1818	310	150	0.31	0.36822	-0.62129	0.025
60	803	1868	150	0.31	0.44054	-0.40017	0.025
67	1080	1062	150	0.31	0.18048	-0.93192	0.025
83	40	741	150	0.31	0.28504	-0.68896	0.025
95	507	1303	150	0.31	0.55572	-0.0817	0.025
109	1309	1453	150	0.31	0.37792	-0.54861	0.025
110	531	1024	150	0.31	0.13246	-0.76405	0.025
126	596	1398	150	0.31	0.52446	-0.42849	0.025
131	596	93	150	0.31	0.02552	-0.90752	0.025
139	843	652	150	0.31	0.66524	-0.1276	0.025
140	1211	759	150	0.31	0.29683	-0.57054	0.025
144	697	933	150	0.31	0.39707	-0.54758	0.025
149	722	1456	150	0.31	0.39748	-0.43018	0.025
150	1689	2012	150	0.31	0.44631	-0.1764	0.025
159	1918	1764	150	0.31	0.72235	-0.06116	0.025
160	1552	512	150	0.31	0.12557	-0.75419	0.025
166	1994	1832	150	0.31	0.37189	-0.77411	0.025
28	1676	1953	150	0.39	0.55934	-0.48298	0.025
44	145	45	150	0.39	0.39135	-0.71922	0.025
50	680	51	150	0.39	0.04654	-0.94167	0.025
77	1610	1546	150	0.39	0.48825	-0.62888	0.025
80	89	1629	150	0.39	0.2659	-0.72271	0.025
81	22	256	150	0.39	-0.00552	-0.92896	0.025
82	224	204	150	0.39	0.2559	-0.79695	0.025
90	572	692	150	0.39	0.20653	-0.49897	0.025
93	1876	1981	150	0.39	0.41456	-0.2925	0.025
94	247	2009	150	0.39	0.60486	-0.06537	0.025
108	539	1384	150	0.39	0.35816	-0.66272	0.025
114	769	1236	150	0.39	0.41885	-0.1424	0.025
122	998	1599	150	0.39	0.10352	-0.47561	0.025
127	321	1154	150	0.39	0.21362	-0.66074	0.025
128	360	841	150	0.39	0.35776	-0.60034	0.025
135	112	1401	150	0.39	-0.03135	-0.81131	0.025
145	782	552	150	0.39	0.53695	-0.42937	0.025
158	39	1690	150	0.39	0.52047	-0.28214	0.025
31	658	1379	150	0.48	0.26902	-0.72165	0.025
41	584	479	150	0.48	0.19088	-0.93895	0.025
51	570	1358	150	0.48	0.43409	-0.54371	0.025
68	509	605	150	0.48	0.08579	-0.81315	0.025
91	1334	963	150	0.48	0.13621	-0.74819	0.025
92	968	1645	150	0.48	0.33771	-0.57429	0.025
107	663	324	150	0.48	0.20914	-0.90452	0.025
115	938	1265	150	0.48	0.59263	0.17947	0.025
123	1316	1511	150	0.48	0.79772	0.01294	0.025
129	903	1259	150	0.48	0.35267	-0.67675	0.025
36	1551	1700	150	0.58	0.62036	-0.21183	0.025
61	1688	240	150	0.58	0.38847	-0.625	0.025
73	862	81	150	0.58	0.46944	-0.34708	0.025
98	1124	700	150	0.58	0.44203	-0.26188	0.025
99	1313	170	150	0.58	0.71245	0.44561	0.025
100	33	640	150	0.58	0.01263	-1.08682	0.025
124	1160	622	150	0.58	0.68098	0.09844	0.025
136	1418	1904	150	0.58	0.182	-0.84621	0.025
146	337	1125	150	0.58	0.31168	-0.52208	0.025
181	695	391	150	1.51	0.73165	0.19146	0.025
184	1382	1376	150	1.73	0.28689	-0.46192	0.025
180	1450	237	150	1.96	0.32913	-0.56941	0.025
183	1143	334	150	1.96	0.50798	-0.26995	0.025
182	1276	1913	150	2.22	0.85204	0.4269	0.025
185	802	375	150	3.11	0.22737	-0.81036	0.025
186	1942	690	150	3.83	-0.33172	-0.82524	0.025
187	1297	1201	150	6.08	0.37855	-0.49486	0.025
188	414	79	150	12.08	0.17835	-0.61492	0.025
0	442	683	165	0.14	0.06508	-1.00794	0.025
3	699	1290	165	0.14	0.15053	-0.81179	0.025
4	758	699	165	0.14	0.14528	-0.89572	0.025
8	656	1784	165	0.14	0.29049	-0.54684	0.025
9	890	206	165	0.14	0.50567	-0.46723	0.025
11	1300	390	165	0.14	0.38828	-0.65123	0.025
12	795	1730	165	0.14	0.27625	-0.67295	0.025
13	1160	707	165	0.14	0.23157	-0.55481	0.025
18	469	221	165	0.14	0.22204	-0.65847	0.025
22	393	973	165	0.14	-0.02243	-0.84172	0.025
28	1160	492	165	0.14	0.47865	-0.42591	0.025
29	725	1892	165	0.14	0.55894	-0.21024	0.025
30	1028	1593	165	0.14	0.15008	-0.47788	0.025
33	525	2028	165	0.14	0.55557	-0.47914	0.025
37	177	506	165	0.14	0.0451	-0.96432	0.025
38	416	535	165	0.14	0.25796	-0.85589	0.025
39	963	618	165	0.14	0.41691	-0.84093	0.025
40	1860	1547	165	0.14	0.1971	-0.73564	0.025
43	937	481	165	0.14	0.34284	-0.45299	0.025
44	504	57	165	0.14	0.39628	-0.21511	0.025
50	1480	789	165	0.14	0.32121	-0.69021	0.025
51	2006	120	165	0.14	-0.13966	-0.49549	0.025
52	336	472	165	0.14	-0.2969	-0.70235	0.025
53	1029	520	165	0.14	0.11439	-0.92175	0.025
58	1484	104	165	0.14	0.48243	-0.2601	0.025
59	2006	1527	165	0.14	0.47112	-0.13525	0.025
69	2031	1184	165	0.14	0.16629	-0.45276	0.025
70	438	607	165	0.14	0.42428	-0.50665	0.025
71	1068	94	165	0.14	0.43183	-0.40997	0.025
83	462	1390	165	0.14	0.22781	-0.72504	0.025
84	1504	1937	165	0.14	0.54313	-0.2576	0.025
93	175	1524	165	0.14	0.2686	-0.6032	0.025
94	277	437	165	0.14	0.09554	-0.73078	0.025
95	913	551	165	0.14	0.27566	-0.60459	0.025
96	1582	573	165	0.14	0.52033	-0.48356	0.025
97	1283	1376	165	0.14	0.46462	-0.42863	0.025
98	492	1167	165	0.14	0.58801	-0.34453	0.025
106	454	1094	165	0.14	0.03728	-0.65931	0.025
117	1170	1268	165	0.14	0.52955	-0.27397	0.025
118	2019	1998	165	0.14	0.51241	-0.43787	0.025
125	1731	1393	165	0.14	0.53515	-0.20733	0.025
126	1890	1641	165	0.14	0.38525	-0.53635	0.025
132	610	244	165	0.14	-0.07529	-0.56785	0.025
133	521	1185	165	0.14	0.24062	-0.56263	0.025
134	276	463	165	0.14	0.10186	-0.76928	0.025
135	1505	375	165	0.14	-0.06514	-0.32647	0.025
142	76	1659	165	0.14	0.70699	-0.0916	0.025
145	1644	593	165	0.14	0.57835	-0.25355	0.025
146	702	1191	165	0.14	0.34739	-0.55556	0.025
147	207	565	165	0.14	0.04222	-0.87761	0.025
148	235	431	165	0.14	0.08917	-0.84971	0.025
149	251	195	165	0.14	0.2383	-0.75523	0.025
150	746	2044	165	0.14	0.18499	-0.89677	0.025
151	135	1677	165	0.14	-0.04511	-0.64269	0.025
152	848	2000	165	0.14	-0.03379	-0.51491	0.025
156	1274	1417	165	0.14	0.22436	-0.64151	0.025
157	1227	1496	165	0.14	-0.18219	-0.4636	0.025
158	762	569	165	0.14	0.12634	-0.63035	0.025
159	1710	1179	165	0.14	0.37999	-0.79467	0.025
163	708	1848	165	0.14	0.69611	-0.13371	0.025
164	1039	1999	165	0.14	-0.16421	-0.55616	0.025
165	1182	268	165	0.14	0.40847	-0.43268	0.025
166	1236	1031	165	0.14	-0.177	-0.55545	0.025
168	1666	2027	165	0.14	0.14022	-0.77436	0.025
169	203	1931	165	0.14	0.08317	-0.49111	0.025
170	1243	1404	165	0.14	-0.03053	-0.70075	0.025
171	810	1004	165	0.14	0.44467	-0.62643	0.025
172	1833	461	165	0.14	0.0209	-0.21354	0.025
173	1960	763	165	0.14	0.11312	-0.51651	0.025
174	157	819	165	0.14	0.15929	-0.64947	0.025
175	499	394	165	0.14	0.46708	-0.03214	0.025
1	360	1919	165	0.19	0.14944	-0.84195	0.025
5	233	15	165	0.19	0.1599	-0.96828	0.025
6	1065	1379	165	0.19	0.69562	0.0896	0.025
15	1761	173	165	0.19	0.41822	-0.01393	0.025
21	223	931	165	0.19	0.33206	-0.59507	0.025
26	704	185	165	0.19	0.68504	-0.03809	0.025
27	1647	1502	165	0.19	0.58597	-0.35154	0.025
32	365	209	165	0.19	0.32097	-0.64758	0.025
34	21	171	165	0.19	0.60148	-0.25316	0.025
45	696	603	165	0.19	0.48109	-0.52085	0.025
46	1152	957	165	0.19	0.64038	0.04979	0.025
54	959	1387	165	0.19	0.1819	-0.73188	0.025
55	347	1886	165	0.19	0.53947	-0.55765	0.025
61	1688	1549	165	0.19	0.56993	-0.22535	0.025
62	1336	1026	165	0.19	0.13036	-0.96431	0.025
63	1655	354	165	0.19	0.67311	0.04832	0.025
78	457	166	165	0.19	0.21559	-0.60943	0.025
79	1607	150	165	0.19	0.36428	-0.41604	0.025
80	1778	1684	165	0.19	0.38965	-0.40125	0.025
82	1301	207	165	0.19	0.56792	-0.18377	0.025
89	810	528	165	0.19	0.46689	-0.44919	0.025
91	1509	2018	165	0.19	0.25579	-0.62348	0.025
92	1134	1668	165	0.19	0.22579	-0.6971	0.025
102	547	1077	165	0.19	0.49754	-0.65284	0.025
103	88	164	165	0.19	0.12489	-0.97708	0.025
107	798	637	165	0.19	0.62424	-0.16024	0.025
138	1942	1004	165	0.19	0.38423	-0.66285	0.025
2	1621	275	165	0.25	0.10929	-0.90808	0.025
7	154	1161	165	0.25	0.32801	-0.80137	0.025
10	1391	1963	165	0.25	0.69299	0.06549	0.025
14	1037	171	165	0.25	0.84881	0.28054	0.025
19	120	492	165	0.25	0.02536	-0.87573	0.025
25	1517	1083	165	0.25	0.39336	-0.44932	0.025
31	405	1858	165	0.25	0.39708	-0.34741	0.025
35	887	656	165	0.25	0.5469	-0.40967	0.025
36	1788	624	165	0.25	0.77174	-0.00017	0.025
47	799	1914	165	0.25	0.67608	-0.1888	0.025
60	330	1263	165	0.25	0.38611	-0.47927	0.025
77	1301	664	165	0.25	0.36384	-0.62706	0.025
81	1521	29	165	0.25	0.64589	-0.35866	0.025
90	1465	739	165	0.25	0.52104	-0.43079	0.025
108	1311	1869	165	0.25	0.27758	-0.44574	0.025
128	43	1616	165	0.25	0.45858	-0.2757	0.025
136	1013	1632	165	0.25	0.01623	-0.66737	0.025
137	381	1053	165	0.25	-0.62626	-0.07823	0.025
143	1917	1762	165	0.25	0.66955	-0.01916	0.025
162	1722	1853	165	0.25	0.84813	0.00027	0.025
16	440	772	165	0.31	0.17739	-0.81819	0.025
24	595	92	165	0.31	0.07923	-0.74233	0.025
48	1818	309	165	0.31	0.30693	-0.73327	0.025
56	168	435	165	0.31	0.29066	-0.6731	0.025
64	180	778	165	0.31	0.57245	-0.36959	0.025
65	1821	741	165	0.31	0.2827	-0.8289	0.025
72	842	650	165	0.31	0.63575	-0.23225	0.025
73	1079	1061	165	0.31	0.29934	-0.49659	0.025
74	597	1397	165	0.31	0.55872	-0.40988	0.025
75	84	1262	165	0.31	0.17927	-0.75998	0.025
76	1210	758	165	0.31	0.36778	-0.44338	0.025
85	468	1310	165	0.31	0.27579	-0.45881	0.025
86	1308	1453	165	0.31	0.56589	-0.16998	0.025
87	1998	1467	165	0.31	0.27367	-0.50702	0.025
88	1994	1832	165	0.31	0.53833	-0.44064	0.025
116	531	1024	165	0.31	0.38899	-0.29407	0.025
119	1674	1952	165	0.31	0.50592	-0.46107	0.025
120	721	1454	165	0.31	0.3889	-0.53849	0.025
123	348	1051	165	0.31	0.47456	-0.49606	0.025
124	1919	1855	165	0.31	0.2713	-0.5168	0.025
129	1687	2009	165	0.31	0.04674	-0.19274	0.025
130	40	740	165	0.31	0.32952	-0.52405	0.025
139	698	933	165	0.31	0.53628	-0.39749	0.025
155	900	976	165	0.31	0.6461	-0.3669	0.025
23	663	322	165	0.39	-0.03853	-0.72531	0.025
49	91	577	165	0.39	0.64749	-0.37312	0.025
57	1609	1545	165	0.39	0.39808	-0.64924	0.025
66	145	44	165	0.39	0.42456	-0.58378	0.025
67	572	692	165	0.39	0.34592	-0.33851	0.025
101	680	50	165	0.39	0.22593	-0.79244	0.025
104	802	1866	165	0.39	0.11492	-0.49195	0.025
105	22	255	165	0.39	0.09066	-0.93061	0.025
110	111	1400	165	0.39	0.01167	-0.62579	0.025
111	360	840	165	0.39	0.46276	-0.40264	0.025
114	89	1628	165	0.39	0.19657	-0.66694	0.025
131	247	2008	165	0.39	0.61337	-0.08769	0.025
140	224	203	165	0.39	0.28087	-0.71374	0.025
144	1877	1979	165	0.39	0.37527	-0.26153	0.025
153	321	1153	165	0.39	0.14854	-0.6413	0.025
154	39	1688	165	0.39	0.55024	-0.21738	0.025
167	1887	682	165	0.39	0.62721	0.12024	0.025
176	1407	559	165	0.39	0.61378	-0.18927	0.025
17	1316	1510	165	0.48	0.86457	0.35801	0.025
42	570	1357	165	0.48	0.43942	-0.4671	0.025
100	658	1378	165	0.48	0.36451	-0.6913	0.025
109	1335	961	165	0.48	0.29856	-0.60654	0.025
112	968	1645	165	0.48	0.22305	-0.6754	0.025
113	508	604	165	0.48	0.3308	-0.61049	0.025
141	1418	1904	165	0.48	0.34585	-0.47826	0.025
160	903	1258	165	0.48	0.72367	0.03427	0.025
161	781	551	165	0.48	0.61476	-0.35487	0.025
20	1551	1699	165	0.58	0.54884	-0.40319	0.025
41	862	80	165	0.58	0.47283	-0.26517	0.025
68	337	1124	165	0.58	0.38765	-0.39579	0.025
99	743	897	165	0.58	0.13797	-0.76506	0.025
115	1312	169	165	0.58	0.67387	0.20716	0.025
121	1160	621	165	0.58	0.52286	-0.2228	0.025
122	32	639	165	0.58	0.02006	-1.01275	0.025
127	1123	699	165	0.58	0.46688	0.0539	0.025
180	695	391	165	1.51	0.85597	0.62465	0.025
179	1382	1376	165	1.73	0.32613	-0.63235	0.025
177	1143	334	165	1.96	0.48642	-0.24714	0.025
178	1450	237	165	1.96	0.30354	-0.5783	0.025
181	1275	1912	165	2.22	0.80046	0.25492	0.025
182	802	375	165	2.79	0.19481	-0.96707	0.025
183	1942	689	165	3.83	-0.29122	-0.85191	0.025
184	1297	1200	165	6.08	0.30182	-0.65238	0.025
185	413	79	165	12.08	0.30505	-0.50937	0.025
1	1480	788	180	0.14	0.30865	-0.70529	0.025
2	1300	389	180	0.14	0.36924	-0.63417	0.025
7	890	205	180	0.14	0.34692	-0.73038	0.025
8	462	1390	180	0.14	0.20636	-0.82663	0.025
11	1068	93	180	0.14	0.45141	-0.30586	0.025
12	177	505	180	0.14	0.08699	-0.98667	0.025
13	469	221	180	0.14	0.15149	-0.62989	0.025
14	393	973	180	0.14	0.11235	-0.98258	0.025
15	963	617	180	0.14	0.41126	-0.76637	0.025
16	2006	1526	180	0.14	0.4364	-0.3526	0.025
21	758	699	180	0.14	0.09673	-0.98629	0.025
24	702	1190	180	0.14	0.25885	-0.7601	0.025
25	1028	1592	180	0.14	0.22875	-0.41147	0.025
26	1160	491	180	0.14	0.51653	-0.49004	0.025
32	442	683	180	0.14	0.01706	-0.89048	0.025
33	1484	103	180	0.14	0.41152	-0.29425	0.025
40	1762	173	180	0.14	0.49192	-0.20844	0.025
41	416	534	180	0.14	0.357	-0.7939	0.025
42	795	1729	180	0.14	0.19861	-0.74746	0.025
51	1160	706	180	0.14	0.03673	-0.59423	0.025
52	1582	573	180	0.14	0.34087	-0.59286	0.025
53	505	57	180	0.14	0.21986	-0.32983	0.025
57	1505	1936	180	0.14	0.38757	-0.3846	0.025
58	656	1784	180	0.14	0.22833	-0.86343	0.025
59	699	1289	180	0.14	0.19678	-0.84046	0.025
60	438	607	180	0.14	0.44896	-0.52445	0.025
61	1029	519	180	0.14	0.09976	-0.85527	0.025
62	937	481	180	0.14	0.3476	-0.74895	0.025
63	2007	119	180	0.14	-0.05666	-0.47014	0.025
68	1283	1375	180	0.14	0.34861	-0.4536	0.025
69	224	930	180	0.14	0.12541	-0.88983	0.025
70	1890	1641	180	0.14	0.43576	-0.42436	0.025
76	913	550	180	0.14	0.08592	-0.61898	0.025
77	725	1892	180	0.14	0.40931	-0.34843	0.025
78	1860	1546	180	0.14	0.2008	-0.70695	0.025
79	1336	1025	180	0.14	0.10885	-0.89538	0.025
80	277	436	180	0.14	0.02125	-0.78061	0.025
93	521	1184	180	0.14	0.25378	-0.84939	0.025
99	610	245	180	0.14	0.13498	-0.54465	0.025
100	276	462	180	0.14	0.05601	-0.66815	0.025
101	1392	756	180	0.14	0.09887	-0.79607	0.025
102	454	1092	180	0.14	0.11452	-0.82835	0.025
103	175	1523	180	0.14	0.06454	-0.72033	0.025
108	525	2027	180	0.14	0.53669	-0.39244	0.025
117	1778	1683	180	0.14	0.44152	-0.35242	0.025
118	1711	1177	180	0.14	0.52518	-0.60912	0.025
119	493	1166	180	0.14	0.61747	-0.40551	0.025
120	236	430	180	0.14	0.04199	-0.74459	0.025
127	1430	1514	180	0.14	0.26552	-0.58357	0.025
128	1732	1392	180	0.14	0.43775	-0.28252	0.025
133	2031	1183	180	0.14	0.09773	-0.35267	0.025
134	206	564	180	0.14	0.11969	-0.89966	0.025
135	1170	1267	180	0.14	0.2772	-0.62202	0.025
139	708	1847	180	0.14	0.79894	0.12631	0.025
140	509	1423	180	0.14	-0.37098	-0.74963	0.025
146	1505	374	180	0.14	-0.05635	-0.55094	0.025
[truncated: 1,441 more rows]
