# Supplementary material for: Dynamic self-assembly of compartmentalized DNA nanotubes
Source: Nat Commun. 2021 Jun 11;12:3557. doi: 10.1038/s41467-021-23850-1 (PMC8196065; doi:10.1038/s41467-021-23850-1)
Supplement: Supplementary file 8 — Source Data [file 41467_2021_23850_MOESM8_ESM.zip › sourceData/figure6/fig6e_RNaseH_075_finalData.xlsx]

## Sheet: Sheet1
	X (pixels)	Y (pixels)	Time	Volume (pL)	skew	kurtosis	RNaseH
1	897	1562	15	0.14	-0.00237	-1.14387	0.075
2	448	1998	15	0.14	0.02366	-1.05976	0.075
3	1110	1257	15	0.14	0.03122	-1.18907	0.075
4	967	1719	15	0.14	-0.02166	-1.08129	0.075
5	981	439	15	0.14	-0.03345	-1.09812	0.075
7	1415	1509	15	0.14	0.04479	-1.16676	0.075
9	1152	1821	15	0.14	0.04849	-1.1428	0.075
19	1606	1874	15	0.14	-0.04343	-1.12347	0.075
20	1078	1207	15	0.14	0.03343	-1.21538	0.075
21	187	2020	15	0.14	-0.06778	-1.13754	0.075
25	1520	1678	15	0.14	0.06389	-1.06489	0.075
37	1137	755	15	0.14	-0.10635	-1.06605	0.075
42	2026	1965	15	0.14	0.14677	-1.12397	0.075
43	1683	1333	15	0.14	0.12617	-1.09726	0.075
50	400	143	15	0.14	-0.09929	-0.98287	0.075
51	1074	730	15	0.14	0.01396	-1.02994	0.075
52	1068	1986	15	0.14	-0.10082	-1.02723	0.075
67	245	1953	15	0.14	-0.23231	-0.8742	0.075
68	1023	1563	15	0.14	0.03256	-1.15558	0.075
69	1502	1396	15	0.14	-0.08846	-0.90769	0.075
70	1466	1199	15	0.14	-0.03157	-1.16113	0.075
71	1965	902	15	0.14	0.09264	-1.18813	0.075
77	1777	847	15	0.14	0.03276	-1.14278	0.075
78	758	1968	15	0.14	-0.16431	-0.84218	0.075
79	606	1680	15	0.14	-0.10476	-1.06255	0.075
80	447	1545	15	0.14	-0.08124	-1.06914	0.075
94	1589	1754	15	0.14	-0.00077	-1.1562	0.075
95	1422	1685	15	0.14	-0.12029	-0.99839	0.075
96	690	1641	15	0.14	-0.07493	-1.12284	0.075
97	1252	1504	15	0.14	-0.27843	-0.82219	0.075
98	1955	239	15	0.14	0.0436	-1.11208	0.075
99	1018	1220	15	0.14	-0.02678	-1.00464	0.075
100	45	783	15	0.14	-0.2745	-0.79926	0.075
118	628	205	15	0.14	-0.18607	-0.98333	0.075
134	523	415	15	0.14	-0.10361	-1.02459	0.075
135	869	664	15	0.14	-0.16162	-0.96797	0.075
136	1639	1981	15	0.14	-0.15557	-0.85066	0.075
137	304	1679	15	0.14	-0.05616	-1.01189	0.075
138	490	1595	15	0.14	-0.0303	-1.04304	0.075
139	671	1579	15	0.14	-0.0168	-1.12112	0.075
0	818	831	15	0.19	-0.00641	-1.17491	0.075
6	982	645	15	0.19	-0.0363	-1.17605	0.075
8	810	1541	15	0.19	0.00199	-1.15802	0.075
10	425	164	15	0.19	-0.09789	-1.08633	0.075
24	682	1531	15	0.19	0.0014	-1.14854	0.075
47	1336	244	15	0.19	-0.00249	-1.23383	0.075
58	1231	1005	15	0.19	0.0115	-1.119	0.075
59	1388	1068	15	0.19	0.02052	-1.19585	0.075
73	1911	418	15	0.19	-0.0223	-1.14415	0.075
74	50	164	15	0.19	-0.07676	-1.09264	0.075
81	140	697	15	0.19	-0.11059	-1.13164	0.075
83	1359	1474	15	0.19	-0.0262	-1.14949	0.075
88	94	1989	15	0.19	-0.06828	-0.9282	0.075
104	1400	929	15	0.19	0.01784	-1.20919	0.075
105	1120	1355	15	0.19	-0.01015	-1.17109	0.075
113	677	374	15	0.19	-0.38217	-0.6897	0.075
114	1184	1978	15	0.19	-0.05003	-1.07605	0.075
128	709	202	15	0.19	-0.10435	-1.06762	0.075
129	1978	293	15	0.19	0.0172	-1.19086	0.075
130	47	656	15	0.19	-0.06138	-1.1061	0.075
131	1604	1991	15	0.19	-0.30716	-0.79413	0.075
146	1170	140	15	0.19	0.01072	-1.18764	0.075
148	801	259	15	0.19	-0.08776	-1.12126	0.075
149	568	1883	15	0.19	-0.14298	-1.03321	0.075
14	796	795	15	0.25	-0.1718	-1.06336	0.075
17	256	1190	15	0.25	-0.14658	-1.01936	0.075
18	500	123	15	0.25	-0.08088	-1.11731	0.075
32	783	1057	15	0.25	-0.06619	-1.12094	0.075
33	595	133	15	0.25	-0.15685	-1.01425	0.075
34	668	844	15	0.25	-0.08713	-1.12161	0.075
39	405	1731	15	0.25	-0.02787	-1.13326	0.075
40	150	1018	15	0.25	-0.16585	-1.02563	0.075
56	412	2009	15	0.25	-0.26474	-0.97843	0.075
57	514	43	15	0.25	-0.11196	-1.06196	0.075
60	68	1737	15	0.25	-0.40112	-0.77049	0.075
61	164	747	15	0.25	-0.13742	-1.09297	0.075
72	403	1858	15	0.25	-0.10833	-1.01393	0.075
75	507	704	15	0.25	-0.12825	-1.09754	0.075
76	687	501	15	0.25	-0.0435	-1.1098	0.075
82	505	1990	15	0.25	-0.09693	-1.0422	0.075
84	1533	1176	15	0.25	-0.18702	-1.04793	0.075
85	1676	1410	15	0.25	-0.05713	-1.19472	0.075
86	614	954	15	0.25	-0.10881	-1.03844	0.075
87	1360	943	15	0.25	0.00711	-1.21472	0.075
89	737	1919	15	0.25	-0.09163	-1.09936	0.075
106	1152	1304	15	0.25	-0.10161	-1.1408	0.075
107	1386	1270	15	0.25	0.0022	-1.20363	0.075
108	1377	714	15	0.25	-0.08067	-1.15081	0.075
112	1197	973	15	0.25	-0.09663	-1.16648	0.075
115	1133	461	15	0.25	-0.13017	-1.12846	0.075
116	1299	1896	15	0.25	-0.42356	-0.72249	0.075
117	650	1061	15	0.25	-0.12074	-1.03318	0.075
126	1316	125	15	0.25	-0.10665	-1.05064	0.075
127	521	281	15	0.25	-0.30467	-0.88858	0.075
145	96	1431	15	0.25	-0.11124	-1.10414	0.075
147	447	886	15	0.25	-0.13564	-1.01988	0.075
11	685	307	15	0.31	-0.10843	-1.19765	0.075
16	1579	560	15	0.31	-0.06354	-1.19481	0.075
30	50	1267	15	0.31	-0.20293	-0.95822	0.075
38	124	989	15	0.31	-0.12738	-1.09474	0.075
44	1182	1012	15	0.31	-0.07629	-1.22379	0.075
45	1201	1122	15	0.31	-0.09799	-1.12948	0.075
48	1701	91	15	0.31	-0.195	-1.16397	0.075
90	379	1780	15	0.31	-0.18559	-0.98468	0.075
91	1704	1638	15	0.31	-0.08857	-1.1861	0.075
92	814	1638	15	0.31	-0.18978	-1.01635	0.075
93	1251	1239	15	0.31	-0.06355	-1.18964	0.075
101	139	134	15	0.31	-0.15292	-1.08742	0.075
102	888	631	15	0.31	-0.18711	-0.9792	0.075
103	1546	1507	15	0.31	-0.11021	-1.17424	0.075
111	460	1391	15	0.31	-0.11841	-1.087	0.075
121	1649	1646	15	0.31	-0.02321	-1.19268	0.075
122	162	1746	15	0.31	-0.03231	-1.07785	0.075
123	386	1575	15	0.31	-0.10476	-1.1277	0.075
124	1279	1291	15	0.31	-0.11789	-1.10418	0.075
125	462	794	15	0.31	-0.16364	-0.99638	0.075
142	127	245	15	0.31	-0.23839	-0.94637	0.075
143	261	635	15	0.31	-0.29349	-0.87731	0.075
144	1449	1540	15	0.31	-0.29724	-0.87428	0.075
22	1678	820	15	0.39	-0.09893	-1.21143	0.075
26	1293	1242	15	0.39	-0.24871	-0.96124	0.075
27	1854	567	15	0.39	-0.12987	-1.18804	0.075
35	414	642	15	0.39	-0.12247	-1.1279	0.075
53	1240	1977	15	0.39	-0.07545	-1.09364	0.075
64	1998	1398	15	0.39	-0.07012	-1.17938	0.075
65	1876	629	15	0.39	-0.14689	-1.14826	0.075
110	1012	556	15	0.39	-0.12521	-1.15434	0.075
120	1965	540	15	0.39	-0.07844	-1.21141	0.075
15	918	1851	15	0.48	-0.23804	-0.97111	0.075
23	364	23	15	0.48	-0.11935	-1.13959	0.075
28	376	1992	15	0.48	-0.21357	-0.93981	0.075
36	1437	1726	15	0.48	-0.11616	-1.15631	0.075
41	211	1034	15	0.48	-0.3134	-0.85289	0.075
54	72	1102	15	0.48	-0.19703	-0.98986	0.075
66	1998	356	15	0.48	-0.12322	-1.17058	0.075
109	1331	413	15	0.48	-0.20826	-1.07573	0.075
140	1475	27	15	0.48	-0.14558	-1.07755	0.075
55	1946	1810	15	0.58	-0.13469	-1.13987	0.075
13	1539	1747	15	0.7	-0.12245	-1.15819	0.075
31	358	224	15	0.7	-0.16013	-1.09625	0.075
46	1229	548	15	0.7	-0.15754	-1.10031	0.075
49	576	2011	15	0.7	-0.3052	-0.87052	0.075
62	136	1550	15	0.7	-0.19553	-1.02081	0.075
63	1738	822	15	0.7	-0.14749	-1.17235	0.075
119	937	1354	15	0.7	-0.20107	-1.04159	0.075
133	1538	1937	15	0.7	-0.09904	-1.11712	0.075
12	343	1732	15	0.83	-0.1861	-1.12732	0.075
132	32	1991	15	0.83	-0.15223	-1.10367	0.075
29	283	1486	15	0.97	-0.03146	-1.06133	0.075
141	141	1495	15	0.97	-0.18287	-1.07085	0.075
150	1314	776	15	1.13	-0.16598	-1.11291	0.075
152	209	1847	15	1.13	-0.23151	-0.95289	0.075
154	439	1185	15	1.13	-0.29646	-0.78094	0.075
155	384	1345	15	1.13	-0.10484	-1.09445	0.075
156	1648	728	15	1.13	-0.08906	-1.13981	0.075
162	540	1149	15	1.13	-0.18482	-1.10679	0.075
167	827	1943	15	1.13	-0.19326	-1.09951	0.075
170	132	1146	15	1.13	-0.21441	-0.97718	0.075
171	250	16	15	1.13	-0.17867	-0.98203	0.075
174	1430	407	15	1.13	-0.44225	-0.93999	0.075
178	965	943	15	1.13	-0.19287	-1.09383	0.075
179	343	1380	15	1.13	-0.37064	-1.05569	0.075
180	1401	505	15	1.13	-0.08871	-1.12473	0.075
182	58	1441	15	1.13	-0.14249	-1.10069	0.075
183	498	1934	15	1.13	-0.22275	-1.00791	0.075
184	16	251	15	1.13	-0.20684	-0.98878	0.075
158	1152	1143	15	1.31	-0.09726	-1.11641	0.075
161	1481	419	15	1.31	-0.15263	-1.09868	0.075
177	1285	1826	15	1.31	-0.33665	-0.78608	0.075
181	816	990	15	1.31	-0.27358	-0.95971	0.075
153	1081	1826	15	1.51	-0.21374	-1.05229	0.075
157	764	669	15	1.51	-0.16808	-1.10911	0.075
160	331	875	15	1.51	-0.37395	-0.85451	0.075
166	213	1923	15	1.51	-0.19287	-1.00083	0.075
168	880	1638	15	1.51	-0.18905	-1.09501	0.075
172	912	268	15	1.51	-0.11603	-1.06135	0.075
176	599	1749	15	1.51	-0.1561	-1.05351	0.075
151	564	84	15	1.73	-0.14912	-1.05503	0.075
164	631	366	15	1.73	-0.10119	-1.06843	0.075
173	1452	837	15	1.96	-0.23449	-0.84737	0.075
159	254	215	15	2.22	-0.19417	-0.99989	0.075
165	874	1896	15	2.22	-0.17398	-0.95432	0.075
169	1083	1726	15	2.22	-0.16172	-1.10731	0.075
175	751	1755	15	2.22	-0.1696	-1.03745	0.075
163	341	758	15	2.79	-0.14436	-1.10302	0.075
189	244	979	15	4.65	-0.4057	-0.77285	0.075
190	1591	1201	15	5.1	-0.12366	-1.07942	0.075
185	64	550	15	5.57	-0.23428	-0.97927	0.075
186	1549	270	15	6.08	-0.20394	-1.08067	0.075
187	1353	1916	15	6.08	-0.16632	-1.08437	0.075
188	1632	199	15	6.08	-0.19063	-1.00105	0.075
191	257	904	15	14.72	-0.22291	-1.02642	0.075
5	602	1680	30	0.14	-0.14733	-0.94878	0.075
9	1628	297	30	0.14	-0.35207	-0.68494	0.075
10	917	1041	30	0.14	-0.15926	-1.00409	0.075
18	963	1719	30	0.14	-0.07916	-1.00232	0.075
22	688	1129	30	0.14	-0.2057	-0.94479	0.075
29	451	1779	30	0.14	-0.01766	-1.05846	0.075
30	1286	1339	30	0.14	-0.1114	-1.02981	0.075
31	183	2020	30	0.14	-0.03297	-1.09117	0.075
32	1375	1601	30	0.14	0.04348	-0.93741	0.075
38	1642	1499	30	0.14	-0.13181	-0.96923	0.075
39	261	1705	30	0.14	-0.0668	-1.05338	0.075
40	1516	1678	30	0.14	-0.053	-1.07788	0.075
52	1755	1005	30	0.14	0.02164	-1.08613	0.075
53	1706	448	30	0.14	-0.03445	-1.03047	0.075
54	891	1180	30	0.14	-0.10997	-1.00174	0.075
67	667	1579	30	0.14	-0.08745	-1.05643	0.075
68	1679	1333	30	0.14	-0.1135	-0.97925	0.075
76	522	1772	30	0.14	-0.14966	-0.98784	0.075
77	1732	1667	30	0.14	0.02328	-1.06588	0.075
78	1248	1504	30	0.14	-0.4065	-0.69002	0.075
79	283	1234	30	0.14	-0.26867	-0.85117	0.075
80	1266	99	30	0.14	-0.10027	-0.9845	0.075
81	32	1816	30	0.14	-0.02035	-0.99748	0.075
82	241	1953	30	0.14	-0.22397	-0.84609	0.075
100	1070	730	30	0.14	-0.11126	-1.0687	0.075
101	855	1192	30	0.14	-0.15731	-0.94581	0.075
102	1411	1510	30	0.14	-0.07101	-1.0307	0.075
103	436	1637	30	0.14	-0.09329	-0.98584	0.075
108	1931	402	30	0.14	-0.04784	-0.98242	0.075
109	1122	931	30	0.14	-0.06557	-0.97356	0.075
110	1074	1207	30	0.14	-0.10194	-1.05892	0.075
111	1962	902	30	0.14	-0.13963	-0.90916	0.075
142	1282	1952	30	0.14	-0.18953	-0.93407	0.075
143	144	1935	30	0.14	-0.30546	-0.58892	0.075
144	714	1665	30	0.14	-0.14666	-0.9541	0.075
145	624	206	30	0.14	-0.29748	-0.73975	0.075
2	1228	1006	30	0.19	0.01939	-1.08708	0.075
4	1365	1222	30	0.19	-0.06939	-1.10129	0.075
11	1133	755	30	0.19	-0.09934	-1.10297	0.075
16	1166	140	30	0.19	-0.0819	-1.06552	0.075
19	1104	1191	30	0.19	-0.0342	-1.09249	0.075
25	1116	1356	30	0.19	-0.07845	-1.07094	0.075
35	1671	1259	30	0.19	-0.13586	-1.04646	0.075
43	1389	875	30	0.19	0.02317	-0.96185	0.075
50	220	1544	30	0.19	-0.14838	-1.01914	0.075
62	797	259	30	0.19	-0.09399	-1.07592	0.075
63	879	1276	30	0.19	-0.32398	-0.81911	0.075
71	1086	604	30	0.19	-0.06691	-1.13542	0.075
74	1456	992	30	0.19	-0.07437	-1.03845	0.075
84	43	656	30	0.19	-0.03728	-1.13337	0.075
90	1773	847	30	0.19	-0.03657	-1.14785	0.075
106	653	949	30	0.19	-0.33516	-0.80996	0.075
118	1400	1108	30	0.19	-0.05161	-1.11065	0.075
128	1632	2008	30	0.19	-0.12272	-1.07098	0.075
129	397	907	30	0.19	-0.22504	-0.88185	0.075
130	1501	1232	30	0.19	-0.18674	-0.89001	0.075
131	1288	1661	30	0.19	-0.09617	-1.05905	0.075
132	1192	1278	30	0.19	-0.07466	-1.04751	0.075
133	839	1708	30	0.19	-0.11377	-0.97301	0.075
134	1564	1784	30	0.19	-0.07569	-1.06965	0.075
135	564	1883	30	0.19	-0.22975	-0.86698	0.075
136	811	178	30	0.19	-0.15938	-0.98713	0.075
137	1951	239	30	0.19	0.02612	-1.09939	0.075
138	803	137	30	0.19	-0.36949	-0.72114	0.075
0	760	1373	30	0.25	-0.19192	-1.08129	0.075
3	1114	1677	30	0.25	-0.14402	-1.05791	0.075
12	900	480	30	0.25	-0.16091	-1.04255	0.075
13	1037	1371	30	0.25	-0.09177	-0.98731	0.075
15	159	748	30	0.25	-0.10284	-1.05058	0.075
20	401	1731	30	0.25	0.0158	-0.84616	0.075
28	54	1573	30	0.25	-0.38416	-0.86416	0.075
34	1137	518	30	0.25	-0.15624	-1.09736	0.075
49	510	43	30	0.25	-0.17906	-0.97481	0.075
58	1574	629	30	0.25	-0.16753	-0.99242	0.075
59	1338	1293	30	0.25	-0.08702	-1.13299	0.075
60	756	1480	30	0.25	-0.18726	-1.00501	0.075
61	501	1990	30	0.25	-0.07299	-1.079	0.075
72	1437	895	30	0.25	-0.10271	-1.1185	0.075
73	832	1266	30	0.25	-0.1251	-1.09333	0.075
83	1013	1317	30	0.25	-0.48648	-0.62436	0.075
85	1332	244	30	0.25	-0.06326	-1.20128	0.075
86	1024	285	30	0.25	-0.09727	-1.11761	0.075
87	1373	714	30	0.25	-0.08411	-1.11401	0.075
88	93	1431	30	0.25	-0.32579	-0.86907	0.075
89	733	1919	30	0.25	0.0217	-0.99109	0.075
104	758	1860	30	0.25	-0.12155	-1.01928	0.075
105	705	202	30	0.25	-0.15807	-1.0237	0.075
119	124	1731	30	0.25	-0.26822	-0.87602	0.075
120	1318	542	30	0.25	-0.2033	-1.02109	0.075
121	177	1893	30	0.25	-0.00898	-0.87273	0.075
122	421	164	30	0.25	-0.08495	-1.05422	0.075
139	1471	1568	30	0.25	-0.24218	-0.94207	0.075
140	590	1079	30	0.25	-0.25425	-0.77078	0.075
141	541	126	30	0.25	-0.28469	-0.88504	0.075
6	1679	1602	30	0.31	-0.13288	-1.08422	0.075
7	1645	1646	30	0.31	-0.07791	-1.17745	0.075
21	2001	1258	30	0.31	-0.06911	-1.16493	0.075
26	120	990	30	0.31	-0.24869	-0.84816	0.075
27	46	1267	30	0.31	-0.18312	-0.91983	0.075
33	1725	319	30	0.31	-0.10037	-1.0509	0.075
47	1882	894	30	0.31	-0.09428	-1.14035	0.075
48	1038	1613	30	0.31	-0.30327	-1.02656	0.075
65	382	1575	30	0.31	-0.1159	-1.11408	0.075
66	547	734	30	0.31	-0.21767	-0.99364	0.075
91	135	134	30	0.31	0.14068	-0.80897	0.075
92	36	710	30	0.31	-0.21303	-0.91659	0.075
93	223	786	30	0.31	-0.14038	-1.00914	0.075
94	203	630	30	0.31	-0.35091	-0.78899	0.075
95	257	635	30	0.31	-0.18195	-0.81628	0.075
116	1320	332	30	0.31	-0.12734	-1.08546	0.075
117	884	631	30	0.31	-0.21234	-0.73255	0.075
127	297	1416	30	0.31	-0.16172	-1.00444	0.075
1	1542	1508	30	0.39	-0.11489	-1.18003	0.075
8	719	1841	30	0.39	-0.16302	-1.06956	0.075
17	1126	599	30	0.39	-0.12338	-1.13591	0.075
24	1473	1676	30	0.39	-0.15756	-1.12538	0.075
44	987	982	30	0.39	-0.27128	-0.89251	0.075
57	1008	556	30	0.39	-0.17401	-1.04263	0.075
69	1835	335	30	0.39	-0.04414	-1.10123	0.075
70	355	605	30	0.39	-0.13764	-1.00418	0.075
112	1032	1780	30	0.39	-0.19008	-0.96392	0.075
114	657	1148	30	0.39	-0.1886	-0.83959	0.075
147	695	548	30	0.39	-0.12751	-1.03676	0.075
149	1697	91	30	0.39	-0.29022	-1.06099	0.075
23	360	1215	30	0.48	-0.18638	-1.0467	0.075
41	1054	1066	30	0.48	-0.08329	-1.0672	0.075
45	1738	1242	30	0.48	-0.11067	-1.12208	0.075
46	1667	421	30	0.48	-0.1156	-1.08272	0.075
51	1673	820	30	0.48	-0.16361	-1.13352	0.075
56	1078	979	30	0.48	-0.15067	-1.10244	0.075
75	1887	699	30	0.48	-0.1751	-1.03374	0.075
96	1283	1718	30	0.48	-0.16458	-1.11697	0.075
97	360	24	30	0.48	-0.11573	-1.05507	0.075
125	342	1072	30	0.48	-0.15412	-1.09525	0.075
126	404	482	30	0.48	-0.12007	-1.02122	0.075
148	68	1102	30	0.48	-0.08495	-0.86323	0.075
42	431	1885	30	0.58	-0.14724	-1.02734	0.075
55	1903	1368	30	0.58	-0.16888	-1.10899	0.075
64	649	1844	30	0.58	-0.15171	-1.07364	0.075
98	110	759	30	0.58	-0.18324	-0.98248	0.075
115	91	175	30	0.58	-0.07481	-1.0427	0.075
124	796	718	30	0.58	-0.1642	-0.86476	0.075
37	1472	1331	30	0.7	-0.20277	-1.04256	0.075
107	572	2011	30	0.7	-0.0628	-0.85071	0.075
123	484	294	30	0.7	-0.07921	-1.06295	0.075
14	339	1732	30	0.83	-0.21102	-1.06776	0.075
36	28	1992	30	0.83	-0.14369	-1.0322	0.075
99	647	75	30	0.83	-0.2419	-0.90774	0.075
113	391	1491	30	0.83	-0.15526	-1.04403	0.075
146	137	1496	30	0.97	-0.19087	-1.08652	0.075
152	962	943	30	1.13	-0.07879	-0.98174	0.075
154	205	1847	30	1.13	-0.13541	-0.94385	0.075
158	536	1149	30	1.13	-0.18895	-1.06466	0.075
163	339	1381	30	1.13	-0.48039	-0.8342	0.075
166	380	1346	30	1.13	-0.02644	-0.94578	0.075
168	279	1486	30	1.13	0.06019	-0.92869	0.075
173	492	1935	30	1.13	-0.03073	-0.93195	0.075
175	516	923	30	1.13	-0.23064	-0.96858	0.075
176	1643	729	30	1.13	-0.13577	-0.94566	0.075
178	54	1442	30	1.13	-0.15298	-1.07355	0.075
183	1363	388	30	1.13	-0.75172	-0.34273	0.075
184	1398	504	30	1.13	-0.08642	-0.85139	0.075
186	1631	1115	30	1.13	-0.47125	-0.87546	0.075
187	246	16	30	1.13	-0.02786	-0.95301	0.075
188	27	1713	30	1.13	-0.14265	-1.08157	0.075
151	1148	1143	30	1.31	-0.06167	-1.02928	0.075
157	1310	776	30	1.31	-0.16678	-1.1156	0.075
159	1426	408	30	1.31	-0.47353	-0.89628	0.075
167	128	1146	30	1.31	-0.00341	-0.86823	0.075
169	813	991	30	1.31	-0.15616	-1.06235	0.075
170	1476	419	30	1.31	-0.00681	-0.97745	0.075
171	435	1186	30	1.31	-0.17158	-0.84156	0.075
174	823	1943	30	1.31	-0.14298	-1.00585	0.075
153	760	669	30	1.51	-0.17256	-1.075	0.075
156	876	1639	30	1.51	-0.201	-1.08539	0.075
161	908	268	30	1.51	0.01019	-0.94544	0.075
162	1078	1826	30	1.51	-0.18711	-1.02973	0.075
172	1281	1828	30	1.51	-0.03422	-0.99906	0.075
177	327	875	30	1.51	-0.40219	-0.78931	0.075
179	210	1923	30	1.51	-0.19661	-0.89043	0.075
155	560	84	30	1.73	-0.0674	-1.03683	0.075
165	595	1750	30	1.73	-0.08796	-1.06493	0.075
185	628	366	30	1.73	0.07298	-0.92813	0.075
164	251	215	30	2.22	-0.15447	-1.09008	0.075
182	1448	839	30	2.22	-0.0142	-0.92876	0.075
160	1079	1726	30	2.49	-0.16387	-1.11048	0.075
180	869	1897	30	2.49	0.03419	-0.91723	0.075
181	747	1755	30	2.49	-0.12558	-1.06337	0.075
150	338	758	30	2.79	-0.12914	-1.10743	0.075
194	240	979	30	4.65	-0.28076	-0.79214	0.075
191	1587	1201	30	5.1	0.07552	-1.04412	0.075
189	60	550	30	5.57	-0.23528	-0.9573	0.075
190	1349	1916	30	6.08	-0.09087	-1.0679	0.075
192	1545	270	30	6.08	-0.19642	-0.91478	0.075
193	1627	199	30	6.08	-0.08908	-0.85258	0.075
195	254	906	30	15.68	-0.10298	-0.95452	0.075
196	194	528	30	29.12	-0.34475	-1.07119	0.075
0	1280	1342	45	0.14	0.11032	-0.94619	0.075
2	1139	23	45	0.14	-0.13142	-0.93073	0.075
4	263	1743	45	0.14	-0.0657	-0.96969	0.075
9	1236	1751	45	0.14	-0.16677	-0.98095	0.075
10	885	1183	45	0.14	-0.10897	-0.99413	0.075
11	1332	1688	45	0.14	0.39407	-0.55253	0.075
14	682	1132	45	0.14	-0.27342	-0.61435	0.075
15	1622	300	45	0.14	-0.06899	-0.51208	0.075
27	719	1692	45	0.14	-0.17007	-0.93872	0.075
35	1503	554	45	0.14	-0.20668	-1.05232	0.075
36	1681	541	45	0.14	-0.15118	-0.99361	0.075
44	938	397	45	0.14	0.03682	-0.79199	0.075
45	269	1979	45	0.14	-0.06993	-0.96639	0.075
46	1849	1842	45	0.14	-0.04102	-0.87559	0.075
53	1189	270	45	0.14	0.40013	-0.51738	0.075
70	895	1112	45	0.14	-0.16867	-0.96035	0.075
71	1673	1336	45	0.14	0.06097	-0.83404	0.075
72	1266	1531	45	0.14	-0.46587	-0.61284	0.075
73	1194	935	45	0.14	-0.11822	-1.05734	0.075
74	1410	1964	45	0.14	-0.52785	-0.63214	0.075
75	445	1782	45	0.14	-0.04348	-0.97748	0.075
76	1850	830	45	0.14	-0.11685	-1.04266	0.075
77	2024	572	45	0.14	-0.19264	-0.95998	0.075
94	1189	1775	45	0.14	-0.10743	-1.07426	0.075
95	254	1708	45	0.14	0.11091	-0.66345	0.075
96	1369	1604	45	0.14	0.2809	-0.88677	0.075
97	390	146	45	0.14	0.05531	-0.45496	0.075
111	1463	753	45	0.14	0.35234	-0.48522	0.075
112	1406	1430	45	0.14	-0.19636	-0.93173	0.075
113	1617	399	45	0.14	-0.27944	-0.82232	0.075
114	1722	892	45	0.14	0.23809	-0.53394	0.075
3	1013	1566	45	0.19	-0.23666	-0.96933	0.075
5	39	167	45	0.19	0.20628	-0.48062	0.075
8	1767	850	45	0.19	-0.02887	-0.9123	0.075
20	1515	1132	45	0.19	-0.1207	-0.81209	0.075
23	1127	758	45	0.19	0.06362	-0.85108	0.075
25	2017	1969	45	0.19	-0.0566	-0.78195	0.075
26	1142	1824	45	0.19	0.2091	-0.74505	0.075
31	1277	572	45	0.19	-0.0653	-1.12047	0.075
32	1100	1260	45	0.19	-0.17322	-1.09573	0.075
40	214	1547	45	0.19	-0.08807	-1.05313	0.075
41	1282	1664	45	0.19	-0.06823	-1.07505	0.075
47	1492	1400	45	0.19	-0.04353	-0.91747	0.075
48	1629	1985	45	0.19	0.02396	-0.75485	0.075
59	1597	1878	45	0.19	0.11975	-0.64996	0.075
60	1279	897	45	0.19	0.17948	-0.72966	0.075
61	797	140	45	0.19	-0.04112	-0.42583	0.075
80	1382	753	45	0.19	0.29624	-0.57565	0.075
81	1749	1008	45	0.19	-0.04434	-1.15291	0.075
85	1158	495	45	0.19	-0.03178	-0.8729	0.075
86	1098	1193	45	0.19	0.20376	-0.75072	0.075
98	1559	1787	45	0.19	0.26306	-0.70843	0.075
99	1080	607	45	0.19	-0.07179	-0.67832	0.075
100	1945	242	45	0.19	0.04706	-0.8697	0.075
101	558	1887	45	0.19	0.22465	-0.56078	0.075
123	874	92	45	0.19	0.11441	-0.63907	0.075
124	1766	737	45	0.19	0.2328	-0.55424	0.075
125	887	1566	45	0.19	0.26312	-0.71015	0.075
126	513	419	45	0.19	-0.15549	-0.96594	0.075
131	294	1682	45	0.19	-0.29137	-0.70463	0.075
144	582	637	45	0.19	0.26933	-0.46873	0.075
145	1918	940	45	0.19	0.13131	-0.97101	0.075
146	873	1279	45	0.19	-0.14224	-0.652	0.075
147	907	1746	45	0.19	-0.08896	-0.75886	0.075
149	971	443	45	0.19	-0.18277	-1.04117	0.075
1	699	205	45	0.25	-0.17855	-0.9827	0.075
6	188	1178	45	0.25	-0.15634	-1.00866	0.075
7	1326	247	45	0.25	-0.14361	-1.13382	0.075
12	1018	288	45	0.25	0.04626	-1.10684	0.075
24	48	1576	45	0.25	-0.30289	-0.77268	0.075
30	1431	898	45	0.25	0.08667	-0.76746	0.075
33	153	751	45	0.25	-0.1091	-1.13201	0.075
39	754	1376	45	0.25	0.32584	-0.5776	0.075
42	894	483	45	0.25	-0.10089	-1.08124	0.075
49	495	1994	45	0.25	0.11292	-0.87849	0.075
57	1901	422	45	0.25	-0.24913	-0.99678	0.075
58	118	1735	45	0.25	-0.10264	-0.98961	0.075
82	1108	1681	45	0.25	0.35827	-0.5505	0.075
83	247	1192	45	0.25	0.31594	-0.63504	0.075
84	972	648	45	0.25	-0.08337	-1.153	0.075
102	130	700	45	0.25	0.0735	-0.79189	0.075
103	1172	386	45	0.25	-0.12595	-1.10311	0.075
104	1969	297	45	0.25	-0.08668	-1.04055	0.075
127	1963	1896	45	0.25	-0.05775	-0.65697	0.075
128	1706	627	45	0.25	0.09368	-0.68867	0.075
129	415	167	45	0.25	0.44603	-0.27582	0.075
130	2014	64	45	0.25	0.13445	-0.83117	0.075
148	1750	341	45	0.25	-0.18994	-0.90419	0.075
13	40	1270	45	0.31	-0.16248	-1.02681	0.075
19	1048	951	45	0.31	0.12077	-0.85552	0.075
22	1666	1414	45	0.31	-0.15246	-1.01677	0.075
29	773	1061	45	0.31	-0.18582	-0.94964	0.075
37	825	1499	45	0.31	-0.11619	-1.14621	0.075
38	1523	1179	45	0.31	-0.36151	-0.76409	0.075
51	402	2013	45	0.31	-0.45999	-0.44194	0.075
64	1446	929	45	0.31	0.38859	-0.49535	0.075
65	541	737	45	0.31	-0.27355	-0.87954	0.075
66	1186	977	45	0.31	-0.13655	-0.9879	0.075
67	291	1419	45	0.31	-0.14284	-0.83099	0.075
87	442	56	45	0.31	0.44832	-0.44262	0.075
105	1308	998	45	0.31	-0.14798	-1.03656	0.075
120	129	137	45	0.31	0.50967	-0.29746	0.075
121	510	284	45	0.31	-0.25631	-0.92227	0.075
122	197	633	45	0.31	-0.40582	-0.60313	0.075
138	420	913	45	0.31	-0.21045	-0.89403	0.075
139	1395	284	45	0.31	0.01745	-0.73458	0.075
140	376	1578	45	0.31	-0.09385	-1.0797	0.075
141	1007	1320	45	0.31	-0.41128	-0.4981	0.075
142	1142	1307	45	0.31	-0.26189	-0.95565	0.075
143	1949	59	45	0.31	0.31876	-0.61038	0.075
16	349	608	45	0.39	0.16541	-0.70744	0.075
17	1012	1092	45	0.39	-0.22239	-0.95955	0.075
28	1172	1016	45	0.39	-0.19826	-1.01672	0.075
43	1269	1294	45	0.39	-0.14467	-1.15875	0.075
54	1439	1544	45	0.39	0.10069	-0.66904	0.075
68	1933	1745	45	0.39	-0.16715	-1.01217	0.075
69	270	276	45	0.39	0.27008	-0.10982	0.075
88	168	991	45	0.39	-0.43294	-0.66971	0.075
89	1569	564	45	0.39	0.01335	-0.96225	0.075
106	1995	1261	45	0.39	-0.10855	-1.0736	0.075
107	651	1151	45	0.39	0.30708	-0.32717	0.075
115	655	177	45	0.39	-0.23669	-0.82312	0.075
136	1536	1511	45	0.39	-0.01914	-0.95463	0.075
21	1844	571	45	0.48	-0.14608	-1.08662	0.075
34	601	1174	45	0.48	-0.03062	-0.38255	0.075
55	336	1075	45	0.48	0.00333	-0.99522	0.075
56	1283	1245	45	0.48	-0.03182	-0.61093	0.075
90	1987	1402	45	0.48	0.01437	-0.85718	0.075
118	545	346	45	0.48	0.06783	-0.26966	0.075
119	1866	631	45	0.48	-0.33591	-0.76208	0.075
135	1955	544	45	0.48	-0.20115	-1.01885	0.075
137	1048	1069	45	0.48	0.17331	-0.77654	0.075
18	643	1847	45	0.58	0.00468	-0.79677	0.075
78	91	350	45	0.58	0.092	-0.8336	0.075
91	366	1995	45	0.58	-0.04737	-0.63195	0.075
92	1678	1525	45	0.58	-0.07119	-0.77657	0.075
108	1139	1908	45	0.58	-0.42842	-0.86597	0.075
109	1427	1729	45	0.58	0.00583	-1.0187	0.075
134	1732	488	45	0.58	-0.21591	-0.95141	0.075
62	1742	708	45	0.7	-0.22841	-0.95223	0.075
63	1828	170	45	0.7	-0.05638	-0.98378	0.075
79	566	2014	45	0.7	0.23809	-0.6211	0.075
93	1959	453	45	0.7	-0.04817	-0.94346	0.075
116	478	297	45	0.7	0.12023	-0.74574	0.075
133	876	957	45	0.7	0.04579	-0.66175	0.075
52	1320	30	45	0.83	0.11222	-0.89752	0.075
110	641	78	45	0.83	0.20501	-0.37983	0.075
117	1341	123	45	0.83	0.27545	-0.52505	0.075
132	1529	1750	45	0.83	-0.07817	-1.01321	0.075
50	131	1499	45	0.97	0.24815	-0.64213	0.075
150	956	946	45	1.13	0.13891	-0.64381	0.075
154	1625	1119	45	1.13	-0.46703	-0.6307	0.075
155	1391	508	45	1.13	0.14439	-0.54421	0.075
157	374	1349	45	1.13	0.22224	-0.71622	0.075
158	530	1152	45	1.13	-0.02307	-0.94729	0.075
161	333	1384	45	1.13	-0.50004	-0.73444	0.075
164	510	927	45	1.13	0.2306	-0.67549	0.075
172	486	1938	45	1.13	-0.02658	-0.76849	0.075
175	199	1851	45	1.13	0.15308	-0.45178	0.075
176	1355	392	45	1.13	-0.63538	-0.57174	0.075
182	48	1445	45	1.13	0.19301	-0.73118	0.075
183	273	1489	45	1.13	0.34669	-0.46193	0.075
185	2022	1214	45	1.13	0.12259	-0.76937	0.075
186	1908	654	45	1.13	-0.05517	-0.94038	0.075
187	239	19	45	1.13	0.19834	-0.52547	0.075
188	1422	1919	45	1.13	0.11858	-0.65963	0.075
152	1420	411	45	1.31	-0.46968	-0.72157	0.075
153	1304	780	45	1.31	-0.05783	-0.93757	0.075
160	122	1149	45	1.31	0.12374	-0.68505	0.075
162	1142	1146	45	1.31	0.24595	-0.6338	0.075
166	807	994	45	1.31	0.07588	-0.83444	0.075
168	1471	422	45	1.31	0.0871	-0.60592	0.075
170	429	1189	45	1.31	0.3492	-0.02709	0.075
171	817	1946	45	1.31	0.07252	-0.76518	0.075
177	1638	732	45	1.31	0.03539	-0.71605	0.075
159	754	672	45	1.51	0.03013	-0.80527	0.075
167	870	1642	45	1.51	-0.08961	-1.06913	0.075
169	320	878	45	1.51	-0.202	-0.78332	0.075
178	1275	1831	45	1.51	0.18845	-0.7438	0.075
179	204	1926	45	1.51	-0.11163	-0.80928	0.075
184	1071	1829	45	1.51	0.09905	-0.80755	0.075
190	902	272	45	1.51	0.15014	-0.65215	0.075
151	554	87	45	1.73	0.09083	-0.88826	0.075
163	589	1753	45	1.73	0.16732	-0.75209	0.075
181	622	370	45	1.73	0.31888	-0.46827	0.075
173	245	218	45	2.22	0.00228	-1.00186	0.075
156	1073	1730	45	2.49	-0.08707	-1.05592	0.075
174	863	1900	45	2.49	0.26861	-0.6538	0.075
180	742	1758	45	2.49	0.02411	-0.99571	0.075
189	1442	843	45	2.49	0.27917	-0.44582	0.075
165	332	761	45	2.79	-0.0824	-1.11006	0.075
193	1581	1205	45	5.1	0.10537	-0.78902	0.075
192	54	553	45	5.57	-0.04206	-0.86194	0.075
191	1343	1919	45	6.08	0.07289	-0.95769	0.075
194	1540	273	45	6.08	0.15685	-0.70677	0.075
195	1621	203	45	6.08	-0.13667	-0.81318	0.075
196	248	909	45	16.68	0.05791	-0.86949	0.075
1	251	1710	60	0.14	-0.05083	-0.9684	0.075
8	1506	1683	60	0.14	0.23175	-0.84661	0.075
9	678	1134	60	0.14	-0.01296	-0.88433	0.075
10	934	398	60	0.14	-0.19053	-0.9776	0.075
13	891	1114	60	0.14	-0.31075	-0.87898	0.075
14	953	1724	60	0.14	-0.01994	-0.89626	0.075
15	512	1777	60	0.14	-0.20726	-0.79704	0.075
21	144	1238	60	0.14	-0.13213	-0.98357	0.075
22	1677	542	60	0.14	-0.06116	-0.91642	0.075
29	1135	25	60	0.14	-0.36543	-0.7498	0.075
30	1060	735	60	0.14	0.16761	-0.95968	0.075
31	1272	1957	60	0.14	-0.4264	-0.65102	0.075
36	173	2025	60	0.14	-0.09727	-0.98603	0.075
37	1501	1586	60	0.14	-0.00947	-0.91712	0.075
38	325	1497	60	0.14	0.27359	-0.48915	0.075
39	1276	1343	60	0.14	0.09325	-0.8309	0.075
47	657	1584	60	0.14	0.16952	-0.82708	0.075
48	231	1958	60	0.14	-0.02073	-0.533	0.075
49	592	1685	60	0.14	-0.08196	-0.84596	0.075
50	1119	1003	60	0.14	-0.20679	-1.03024	0.075
51	1618	302	60	0.14	-0.10616	-0.60625	0.075
63	90	408	60	0.14	-0.13658	-1.04021	0.075
64	1914	1438	60	0.14	0.11721	-1.03118	0.075
65	260	1745	60	0.14	-0.19793	-0.88097	0.075
66	1722	1672	60	0.14	-0.00779	-1.0265	0.075
78	1005	1225	60	0.14	-0.36746	-0.7897	0.075
79	911	1466	60	0.14	-0.01044	-1.0191	0.075
80	265	1980	60	0.14	-0.09273	-1.05288	0.075
81	1794	965	60	0.14	-0.02889	-1.02217	0.075
82	715	1694	60	0.14	-0.24339	-0.92646	0.075
99	875	331	60	0.14	0.22221	-0.64974	0.075
100	609	121	60	0.14	-0.03621	-0.5797	0.075
101	1750	922	60	0.14	-0.29242	-0.82681	0.075
102	435	2003	60	0.14	0.18947	-0.75962	0.075
103	730	1019	60	0.14	-0.25447	-0.76434	0.075
119	1402	1432	60	0.14	-0.11379	-1.18795	0.075
120	1613	400	60	0.14	-0.28163	-0.79803	0.075
121	114	405	60	0.14	-0.31404	-0.56424	0.075
2	1077	609	60	0.19	0.24603	-0.52945	0.075
3	1593	1880	60	0.19	0.17175	-0.88179	0.075
4	1054	1991	60	0.19	-0.2494	-0.91214	0.075
11	1555	1789	60	0.19	0.14754	-0.92134	0.075
20	903	1747	60	0.19	0.08499	-0.94468	0.075
26	829	1713	60	0.19	0.00992	-0.71456	0.075
27	1452	1204	60	0.19	0.06623	-0.88328	0.075
28	1218	1011	60	0.19	0.27199	-0.81995	0.075
35	788	264	60	0.19	0.27553	-0.66602	0.075
42	1626	929	60	0.19	0.09019	-0.83276	0.075
44	1096	1262	60	0.19	-0.14774	-1.14586	0.075
55	1763	852	60	0.19	0.00447	-1.03328	0.075
59	34	661	60	0.19	0.39536	-0.51687	0.075
69	1094	1195	60	0.19	0.0766	-0.81228	0.075
70	643	954	60	0.19	0.10984	-0.7853	0.075
73	1952	907	60	0.19	0.06228	-0.98455	0.075
87	1409	1690	60	0.19	0.05455	-0.76849	0.075
88	36	169	60	0.19	0.36359	-0.60867	0.075
89	555	1888	60	0.19	0.31867	-0.52896	0.075
107	1726	243	60	0.19	-0.239	-0.84223	0.075
108	1275	898	60	0.19	0.01292	-0.79811	0.075
133	805	836	60	0.19	0.35541	-0.59149	0.075
134	1372	1710	60	0.19	-0.13595	-0.91175	0.075
136	1745	1010	60	0.19	-0.07974	-1.06449	0.075
143	1941	244	60	0.19	0.07141	-0.94769	0.075
144	509	420	60	0.19	-0.16845	-1.03633	0.075
149	1491	1237	60	0.19	-0.33408	-0.66649	0.075
5	1104	1682	60	0.25	0.1374	-0.74382	0.075
6	1308	547	60	0.25	0.12113	-0.94301	0.075
16	750	1378	60	0.25	0.29896	-0.70943	0.075
17	1328	1298	60	0.25	0.14509	-0.83921	0.075
18	1591	1996	60	0.25	-0.02517	-0.7228	0.075
25	823	1271	60	0.25	-0.1551	-0.95311	0.075
43	980	1213	60	0.25	-0.44093	-0.81465	0.075
56	1959	1898	60	0.25	-0.12329	-0.86185	0.075
57	1746	342	60	0.25	-0.08046	-0.94552	0.075
58	1014	289	60	0.25	0.29021	-0.64317	0.075
71	747	1485	60	0.25	0.0115	-0.78908	0.075
72	391	1736	60	0.25	0.37017	-0.57675	0.075
90	149	753	60	0.25	-0.14863	-0.95923	0.075
104	695	207	60	0.25	-0.11841	-1.04474	0.075
105	1427	900	60	0.25	0.07669	-0.99549	0.075
106	279	19	60	0.25	0.41615	-0.20695	0.075
135	1308	1221	60	0.25	-0.9319	0.40035	0.075
137	491	1995	60	0.25	0.21502	-0.66909	0.075
145	748	1865	60	0.25	0.1226	-0.67997	0.075
146	701	1385	60	0.25	0.18738	-0.73509	0.075
147	1821	700	60	0.25	0.02171	-0.84808	0.075
148	1897	423	60	0.25	-0.09723	-0.87068	0.075
33	537	738	60	0.31	0.03044	-0.95103	0.075
34	278	736	60	0.31	-0.26076	-0.90725	0.075
40	901	593	60	0.31	-0.26089	-0.74341	0.075
41	438	58	60	0.31	0.46029	-0.07647	0.075
53	1519	1181	60	0.31	-0.23815	-0.82483	0.075
60	1304	999	60	0.31	-0.19565	-0.9957	0.075
61	26	715	60	0.31	-0.14255	-0.99706	0.075
76	1347	948	60	0.31	0.1451	-0.9414	0.075
91	1973	1324	60	0.31	-0.26162	-0.98041	0.075
109	1255	450	60	0.31	-0.13852	-1.04539	0.075
110	769	1062	60	0.31	-0.07476	-1.08688	0.075
130	136	1023	60	0.31	-0.0987	-0.75117	0.075
131	1391	285	60	0.31	0.17679	-0.83963	0.075
132	194	634	60	0.31	-0.15758	-0.72902	0.075
141	567	944	60	0.31	0.37281	-0.43556	0.075
142	47	356	60	0.31	0.26892	-0.60316	0.075
0	1022	1784	60	0.39	0.21914	-0.71333	0.075
7	1690	1643	60	0.39	0.06498	-1.01509	0.075
45	1266	1296	60	0.39	-0.05531	-0.99157	0.075
54	449	799	60	0.39	0.18007	-0.73246	0.075
77	1116	604	60	0.39	0.25604	-0.69394	0.075
93	1566	565	60	0.39	-0.02547	-0.98707	0.075
94	1658	668	60	0.39	-0.11772	-0.76506	0.075
95	164	992	60	0.39	-0.48569	-0.57468	0.075
96	1237	1244	60	0.39	-0.0045	-0.97083	0.075
115	977	986	60	0.39	0.15438	-0.71953	0.075
124	1168	1017	60	0.39	-0.17893	-1.0949	0.075
125	709	1846	60	0.39	0.17225	-0.6678	0.075
140	1027	860	60	0.39	0.24312	-0.69134	0.075
12	1877	704	60	0.48	-0.04357	-1.03894	0.075
32	1984	1403	60	0.48	0.0034	-0.97014	0.075
67	197	1039	60	0.48	0.24375	-0.38956	0.075
68	1728	1247	60	0.48	0.28449	-0.72677	0.075
92	1434	276	60	0.48	0.06411	-0.83796	0.075
97	873	995	60	0.48	-0.60808	-0.46798	0.075
98	541	348	60	0.48	0.01642	-0.63679	0.075
111	1068	984	60	0.48	0.06371	-0.94012	0.075
112	1663	825	60	0.48	-0.08967	-0.96028	0.075
113	1840	572	60	0.48	-0.04401	-0.98855	0.075
114	1952	546	60	0.48	-0.03399	-0.93732	0.075
122	394	486	60	0.48	0.37582	-0.3241	0.075
123	542	456	60	0.48	-0.12846	-1.00121	0.075
127	1463	1680	60	0.48	-0.07006	-1.06055	0.075
128	597	1175	60	0.48	0.10821	-0.71778	0.075
19	81	179	60	0.58	0.29592	-0.43033	0.075
24	1423	1731	60	0.58	0.04249	-0.94526	0.075
52	421	1890	60	0.58	0.11305	-0.85628	0.075
83	1135	1909	60	0.58	-0.46952	-0.8409	0.075
84	1743	168	60	0.58	0.09511	-0.89045	0.075
116	1728	490	60	0.58	-0.15165	-0.80999	0.075
129	38	894	60	0.58	-0.07358	-0.65181	0.075
46	1932	1815	60	0.7	0.10993	-0.96478	0.075
74	122	1555	60	0.7	0.30778	-0.5969	0.075
85	1955	454	60	0.7	0.0129	-0.93001	0.075
86	1482	808	60	0.7	0.17172	-0.80321	0.075
117	1273	682	60	0.7	0.01476	-0.82418	0.075
126	474	299	60	0.7	0.10223	-0.78506	0.075
138	1824	172	60	0.7	-0.17972	-0.9839	0.075
23	1525	1752	60	0.83	-0.04253	-1.01325	0.075
62	637	80	60	0.83	0.18832	-0.62187	0.075
75	1143	1656	60	0.83	0.20421	-0.8302	0.075
139	1317	31	60	0.83	0.11983	-0.88694	0.075
118	1215	1881	60	0.97	0.07033	-0.82394	0.075
151	195	1852	60	1.13	0.10875	-0.73029	0.075
154	1352	393	60	1.13	-0.56117	-0.73897	0.075
155	952	948	60	1.13	0.07583	-0.95866	0.075
157	507	928	60	1.13	0.19662	-0.69408	0.075
159	371	1351	60	1.13	0.18972	-0.75706	0.075
161	1621	1120	60	1.13	-0.456	-0.89912	0.075
162	526	1153	60	1.13	0.16795	-0.64804	0.075
165	2019	1216	60	1.13	0.11141	-0.80077	0.075
167	329	1386	60	1.13	-0.56901	-0.55142	0.075
174	270	1492	60	1.13	0.18162	-0.67927	0.075
177	44	1447	60	1.13	0.30004	-0.3796	0.075
182	236	21	60	1.13	0.23972	-0.59704	0.075
185	1387	510	60	1.13	0.18331	-0.7206	0.075
186	483	1940	60	1.13	0.02739	-0.80186	0.075
188	128	1501	60	1.13	0.1257	-0.77863	0.075
190	1905	657	60	1.13	-0.1454	-1.05262	0.075
150	813	1948	60	1.31	-0.00774	-0.75434	0.075
153	1300	781	60	1.31	-0.02795	-0.89406	0.075
156	803	995	60	1.31	0.11543	-0.75796	0.075
163	1466	424	60	1.31	0.05942	-0.96746	0.075
164	1416	412	60	1.31	-0.54613	-0.65941	0.075
166	1138	1148	60	1.31	0.062	-0.80906	0.075
170	118	1150	60	1.31	0.12584	-0.95525	0.075
173	425	1190	60	1.31	0.12015	-0.51903	0.075
181	1634	734	60	1.31	0.07321	-0.93463	0.075
171	898	273	60	1.51	0.13061	-0.75455	0.075
175	750	673	60	1.51	0.13363	-0.6524	0.075
179	200	1928	60	1.51	0.24732	-0.62738	0.075
180	317	880	60	1.51	-0.28323	-0.66972	0.075
183	1271	1832	60	1.51	0.03338	-0.63747	0.075
184	1067	1830	60	1.51	0.14198	-0.75362	0.075
189	866	1643	60	1.51	0.24146	-0.4061	0.075
160	550	88	60	1.73	0.27569	-0.42302	0.075
178	585	1755	60	1.73	0.09472	-0.73266	0.075
187	618	372	60	1.73	0.31952	-0.63012	0.075
168	1438	843	60	2.22	0.20941	-0.64737	0.075
169	241	220	60	2.22	0.21695	-0.67042	0.075
172	861	1901	60	2.22	-0.01137	-0.89231	0.075
152	1069	1731	60	2.49	-0.04595	-1.00433	0.075
158	738	1760	60	2.49	0.05245	-0.86672	0.075
176	329	762	60	2.79	-0.14284	-1.06211	0.075
193	1577	1206	60	5.1	0.11278	-1.02634	0.075
191	51	554	60	5.57	-0.05618	-0.76236	0.075
192	1340	1921	60	6.08	-0.03758	-1.00229	0.075
195	1536	275	60	6.08	-0.06071	-0.82305	0.075
194	1619	205	60	6.62	-0.17406	-0.9282	0.075
196	244	910	60	15.68	0.03382	-0.94153	0.075
3	1270	1961	75	0.14	-0.62019	-0.29906	0.075
4	249	1714	75	0.14	0.08818	-0.84775	0.075
10	323	1501	75	0.14	0.32653	-0.33727	0.075
17	171	2029	75	0.14	-0.13449	-0.89721	0.075
18	1134	29	75	0.14	-0.3516	-0.80104	0.075
19	258	1749	75	0.14	-0.15496	-0.93152	0.075
24	1912	1442	75	0.14	0.07609	-1.00629	0.075
31	88	412	75	0.14	-0.13403	-1.02779	0.075
40	677	1138	75	0.14	-0.19045	-0.82177	0.075
41	1667	1342	75	0.14	0.11215	-0.76234	0.075
65	889	1118	75	0.14	-0.18766	-0.90659	0.075
66	1504	1687	75	0.14	0.14067	-0.96571	0.075
67	1499	1590	75	0.14	0.06349	-0.95032	0.075
68	1720	1676	75	0.14	0.06581	-0.8788	0.075
69	1117	1007	75	0.14	-0.22515	-0.92813	0.075
70	1617	306	75	0.14	-0.13496	-0.64302	0.075
71	385	152	75	0.14	-0.0108	-0.71462	0.075
76	1920	411	75	0.14	-0.13711	-1.05044	0.075
77	932	403	75	0.14	0.06568	-1.04311	0.075
78	873	335	75	0.14	0.16577	-0.59858	0.075
79	1412	1263	75	0.14	0.24563	-0.83022	0.075
80	728	1023	75	0.14	-0.2192	-0.91734	0.075
92	1428	649	75	0.14	-0.25411	-0.84976	0.075
93	826	1619	75	0.14	0.14181	-0.81439	0.075
94	1404	1969	75	0.14	-0.13227	-0.85906	0.075
95	590	1689	75	0.14	-0.1251	-0.65048	0.075
96	1003	1229	75	0.14	-0.35302	-0.81787	0.075
97	143	1242	75	0.14	-0.11796	-0.92872	0.075
98	510	1781	75	0.14	-0.23894	-0.7485	0.075
110	909	1470	75	0.14	0.13975	-0.87642	0.075
111	1231	1757	75	0.14	-0.12346	-1.09762	0.075
112	229	1962	75	0.14	0.27517	-0.51438	0.075
113	1184	275	75	0.14	0.21034	-0.57361	0.075
114	1242	716	75	0.14	0.17285	-0.87363	0.075
147	1717	898	75	0.14	0.04621	-0.80233	0.075
148	271	1243	75	0.14	-0.31438	-0.65871	0.075
149	879	1189	75	0.14	-0.20725	-0.86047	0.075
1	1075	613	75	0.19	0.17543	-0.57848	0.075
2	786	268	75	0.19	0.27539	-0.72357	0.075
5	1761	856	75	0.19	-0.04589	-1.00369	0.075
22	1591	1884	75	0.19	0.10095	-0.96821	0.075
23	1094	1266	75	0.19	-0.12936	-1.12996	0.075
29	1370	1714	75	0.19	-0.00306	-0.88916	0.075
33	34	173	75	0.19	0.06621	-0.74571	0.075
35	1553	1793	75	0.19	0.18133	-0.84418	0.075
45	1155	149	75	0.19	0.28362	-0.62801	0.075
46	1052	1995	75	0.19	-0.2877	-0.86759	0.075
48	1939	248	75	0.19	0.07457	-1.0259	0.075
49	1625	933	75	0.19	0.01992	-0.87153	0.075
60	854	673	75	0.19	0.03012	-0.64911	0.075
61	869	98	75	0.19	0.05406	-0.78198	0.075
75	1273	902	75	0.19	0.03373	-0.74372	0.075
85	1450	1208	75	0.19	0.12026	-0.85965	0.075
86	803	840	75	0.19	0.28009	-0.79455	0.075
87	32	665	75	0.19	0.45595	-0.45302	0.075
99	1743	1014	75	0.19	0.06336	-0.99839	0.075
100	2011	1974	75	0.19	0.09336	-0.94586	0.075
101	431	1554	75	0.19	0.27716	-0.65998	0.075
103	1272	578	75	0.19	-0.20622	-0.94771	0.075
120	1094	330	75	0.19	0.18074	-0.46819	0.075
121	1122	763	75	0.19	0.18516	-0.87236	0.075
124	867	1285	75	0.19	-0.10793	-0.69596	0.075
143	1724	247	75	0.19	-0.0748	-0.88327	0.075
144	1407	1694	75	0.19	0.0802	-0.80599	0.075
6	1321	253	75	0.25	-0.07814	-1.03368	0.075
12	1306	551	75	0.25	0.10368	-0.90947	0.075
13	821	1275	75	0.25	-0.14144	-0.9219	0.075
15	745	1489	75	0.25	0.16826	-0.61892	0.075
20	389	1740	75	0.25	0.27639	-0.66207	0.075
28	1102	1687	75	0.25	0.32351	-0.63678	0.075
30	1744	346	75	0.25	0.053	-0.90204	0.075
34	125	706	75	0.25	0.38806	-0.52775	0.075
36	1326	1302	75	0.25	0.10432	-0.9478	0.075
37	578	1088	75	0.25	0.292	-0.32677	0.075
47	80	1440	75	0.25	0.53299	-0.16408	0.075
56	693	211	75	0.25	0.03245	-0.93158	0.075
57	1895	427	75	0.25	-0.06672	-0.7978	0.075
58	1362	723	75	0.25	0.35973	-0.68494	0.075
59	748	1382	75	0.25	0.34913	-0.58885	0.075
73	1938	850	75	0.25	0.08514	-0.90188	0.075
74	1589	2000	75	0.25	0.0656	-0.60895	0.075
84	1569	1500	75	0.25	0.00769	-0.98215	0.075
88	1012	293	75	0.25	0.36596	-0.53187	0.075
89	889	489	75	0.25	-0.17926	-1.01696	0.075
102	746	1869	75	0.25	0.29158	-0.42522	0.075
122	410	173	75	0.25	-0.03864	-0.80991	0.075
123	315	1809	75	0.25	0.24811	-0.82596	0.075
145	1425	904	75	0.25	0.1765	-0.88083	0.075
146	1653	897	75	0.25	0.1833	-0.95625	0.075
7	1345	952	75	0.31	0.158	-0.88926	0.075
14	24	719	75	0.31	0.06288	-0.82291	0.075
21	1137	1313	75	0.31	0.17862	-0.83292	0.075
43	767	1066	75	0.31	-0.06171	-0.98996	0.075
44	192	638	75	0.31	-0.20373	-0.69387	0.075
51	820	1504	75	0.31	-0.02425	-0.83961	0.075
52	1661	1419	75	0.31	-0.14717	-1.0952	0.075
62	1253	454	75	0.31	-0.15631	-1.12064	0.075
63	276	740	75	0.31	-0.42775	-0.69877	0.075
91	134	1027	75	0.31	-0.09451	-0.66488	0.075
104	1151	1360	75	0.31	0.24428	-0.83998	0.075
119	565	948	75	0.31	0.28995	-0.53706	0.075
134	1971	1328	75	0.31	-0.2204	-0.96103	0.075
135	1517	1185	75	0.31	-0.25832	-0.75364	0.075
136	371	1583	75	0.31	-0.06559	-0.82913	0.075
137	147	1860	75	0.31	0.52047	0.02903	0.075
138	1118	470	75	0.31	0.06676	-0.80717	0.075
139	579	428	75	0.31	0.18219	-0.6276	0.075
140	1308	341	75	0.31	0.21369	-0.73453	0.075
141	435	285	75	0.31	0.06047	-0.59701	0.075
142	437	62	75	0.31	0.42125	-0.2442	0.075
0	1020	1788	75	0.39	0.28561	-0.5381	0.075
9	1264	1300	75	0.39	-0.07969	-1.02348	0.075
16	1688	1647	75	0.39	0.04764	-0.97176	0.075
27	670	316	75	0.39	-0.21924	-1.07276	0.075
38	1006	1097	75	0.39	0.19241	-0.73856	0.075
50	162	996	75	0.39	-0.4037	-0.71193	0.075
105	1434	1549	75	0.39	0.13767	-0.84086	0.075
106	767	384	75	0.39	0.13505	-0.72888	0.075
115	1456	1438	75	0.39	0.23688	-0.74195	0.075
116	649	183	75	0.39	-0.08329	-0.92744	0.075
128	707	1849	75	0.39	0.25267	-0.68792	0.075
129	1928	1751	75	0.39	-0.18217	-1.07304	0.075
130	447	803	75	0.39	0.08248	-0.80788	0.075
8	1950	550	75	0.48	0.10299	-0.95098	0.075
32	1982	1407	75	0.48	-3e-05	-0.98039	0.075
39	595	1179	75	0.48	0.20665	-0.60838	0.075
55	1066	988	75	0.48	0.00809	-0.92506	0.075
72	1713	661	75	0.48	0.0838	-0.83062	0.075
107	942	611	75	0.48	0.25572	-0.49221	0.075
108	1839	576	75	0.48	0.05837	-0.97925	0.075
117	1043	1075	75	0.48	0.03403	-0.9936	0.075
127	1726	1251	75	0.48	0.22102	-0.89709	0.075
131	1861	637	75	0.48	-0.09193	-0.8924	0.075
132	871	999	75	0.48	-0.55511	-0.72714	0.075
133	392	491	75	0.48	0.18109	-0.7078	0.075
11	79	183	75	0.58	0.17832	-0.69434	0.075
26	1421	1735	75	0.58	0.02638	-0.95237	0.075
81	1673	1531	75	0.58	0.05222	-0.93127	0.075
109	419	1894	75	0.58	0.16738	-0.65722	0.075
118	1133	1913	75	0.58	-0.54815	-0.66831	0.075
42	1822	176	75	0.7	0.08757	-0.97495	0.075
54	1271	1576	75	0.7	-0.10873	-0.80408	0.075
64	1271	686	75	0.7	0.09838	-0.75195	0.075
125	802	1215	75	0.7	-0.42295	-0.86556	0.075
126	1930	1819	75	0.7	0.06446	-0.95992	0.075
53	636	84	75	0.83	0.11787	-0.68145	0.075
82	1523	1756	75	0.83	0.00728	-1.04242	0.075
83	1141	1660	75	0.83	0.18723	-0.82711	0.075
25	1213	1885	75	0.97	0.11574	-0.7283	0.075
90	1202	723	75	0.97	0.05929	-0.88822	0.075
151	369	1355	75	1.13	0.16095	-0.69707	0.075
152	234	25	75	1.13	0.325	-0.50527	0.075
155	524	1157	75	1.13	0.10135	-0.60277	0.075
157	1350	397	75	1.13	-0.58111	-0.61162	0.075
158	505	932	75	1.13	0.24605	-0.58013	0.075
163	268	1496	75	1.13	0.20592	-0.6691	0.075
164	2017	1219	75	1.13	0.05185	-0.88021	0.075
170	42	1451	75	1.13	0.33921	-0.34682	0.075
172	481	1944	75	1.13	-0.05774	-0.85867	0.075
174	950	952	75	1.13	0.04666	-0.82614	0.075
181	193	1856	75	1.13	0.16217	-0.71198	0.075
182	327	1389	75	1.13	-0.59748	-0.37403	0.075
183	1385	514	75	1.13	0.17291	-0.64734	0.075
189	1903	660	75	1.13	-0.14374	-0.94049	0.075
150	811	1952	75	1.31	-0.0029	-0.7485	0.075
154	802	999	75	1.31	0.05588	-0.73609	0.075
156	116	1154	75	1.31	0.1939	-0.66294	0.075
167	1632	738	75	1.31	0.10574	-0.85095	0.075
168	1415	417	75	1.31	-0.54432	-0.69294	0.075
175	423	1194	75	1.31	0.19829	-0.56478	0.075
177	1465	428	75	1.31	0.06101	-0.99052	0.075
179	1298	786	75	1.31	0.01119	-0.78608	0.075
186	1619	1126	75	1.31	-0.96777	0.27085	0.075
161	198	1932	75	1.51	0.24345	-0.53001	0.075
165	315	884	75	1.51	-0.26412	-0.77571	0.075
171	896	277	75	1.51	0.14564	-0.75014	0.075
176	748	678	75	1.51	0.11158	-0.69355	0.075
178	1066	1834	75	1.51	0.14354	-0.72819	0.075
180	1136	1153	75	1.51	0.08837	-0.75961	0.075
184	864	1647	75	1.51	0.26025	-0.58709	0.075
185	1269	1837	75	1.51	0.14186	-0.87155	0.075
153	548	92	75	1.73	0.28207	-0.62934	0.075
173	584	1759	75	1.73	0.15626	-0.81829	0.075
188	617	376	75	1.73	0.24955	-0.5175	0.075
166	239	224	75	2.22	0.07644	-0.77277	0.075
187	1437	848	75	2.22	0.25474	-0.63866	0.075
159	1068	1736	75	2.49	-0.04794	-0.98266	0.075
162	858	1906	75	2.49	0.0581	-0.78956	0.075
169	737	1764	75	2.49	0.10649	-0.85047	0.075
160	327	766	75	2.79	-0.08888	-1.05542	0.075
192	49	558	75	5.57	0.01182	-0.69231	0.075
194	1575	1211	75	5.57	-0.02507	-0.96976	0.075
190	1535	279	75	6.08	-0.03378	-1.08639	0.075
191	1338	1925	75	6.08	-0.19173	-0.88308	0.075
193	1616	209	75	6.08	-0.07647	-0.93995	0.075
195	242	914	75	15.68	-0.00422	-0.86182	0.075
4	1130	33	90	0.14	-0.29819	-0.78805	0.075
5	139	1246	90	0.14	-0.11074	-0.83953	0.075
8	1613	310	90	0.14	0.01551	-0.44673	0.075
9	1664	1346	90	0.14	0.26929	-0.81593	0.075
12	1141	649	90	0.14	-0.13169	-0.96821	0.075
13	710	1702	90	0.14	-0.15834	-1.00477	0.075
17	1627	1511	90	0.14	0.22579	-0.7899	0.075
26	319	1505	90	0.14	0.44354	-0.18872	0.075
27	1271	1351	90	0.14	0.12485	-0.96511	0.075
34	421	1649	90	0.14	0.16696	-0.67727	0.075
35	254	1753	90	0.14	-0.19107	-0.79086	0.075
36	1840	1851	90	0.14	-0.1949	-0.7735	0.075
37	886	1122	90	0.14	-0.141	-0.95977	0.075
49	507	1785	90	0.14	0.15018	-0.76079	0.075
55	586	1693	90	0.14	-0.03171	-0.65962	0.075
71	429	2011	90	0.14	0.48848	-0.22602	0.075
72	245	1718	90	0.14	0.03032	-0.61466	0.075
73	1454	762	90	0.14	0.14051	-0.65336	0.075
74	604	129	90	0.14	0.16713	-0.12302	0.075
84	1608	408	90	0.14	0.08975	-0.71214	0.075
85	673	1142	90	0.14	-0.06471	-0.57038	0.075
86	1227	1760	90	0.14	-0.15872	-0.99841	0.075
87	724	1027	90	0.14	-0.27259	-0.89568	0.075
100	226	1966	90	0.14	0.09217	-0.50186	0.075
101	1185	944	90	0.14	0.06118	-0.99134	0.075
102	905	1474	90	0.14	-0.03929	-0.73946	0.075
103	109	413	90	0.14	-0.36506	-0.44016	0.075
104	1908	1446	90	0.14	0.17303	-0.8002	0.075
121	1495	1594	90	0.14	0.2204	-0.79191	0.075
122	84	416	90	0.14	-0.25873	-0.72777	0.075
123	1672	550	90	0.14	0.13231	-0.7502	0.075
124	1387	571	90	0.14	0.22707	-0.51923	0.075
125	869	339	90	0.14	0.14006	-0.50543	0.075
126	1424	1241	90	0.14	0.27029	-0.7718	0.075
127	999	1233	90	0.14	-0.29004	-0.86418	0.075
128	1323	1698	90	0.14	0.38053	-0.40979	0.075
129	1180	1784	90	0.14	0.07866	-0.91895	0.075
3	1151	153	90	0.19	0.42944	-0.45139	0.075
7	1946	915	90	0.19	0.05749	-1.03897	0.075
14	1403	1698	90	0.19	0.28219	-0.47128	0.075
15	898	1755	90	0.19	-0.09358	-0.92511	0.075
16	2007	1978	90	0.19	0.07603	-0.93721	0.075
24	1118	767	90	0.19	0.20029	-0.71987	0.075
32	1004	1575	90	0.19	-0.2127	-0.8983	0.075
33	1621	937	90	0.19	0.3136	-0.63794	0.075
44	1441	1005	90	0.19	0.33572	-0.55655	0.075
46	504	428	90	0.19	-0.06325	-0.9632	0.075
51	1396	1522	90	0.19	-0.11407	-1.0835	0.075
64	782	272	90	0.19	0.34734	-0.54305	0.075
66	878	1575	90	0.19	0.42797	-0.38965	0.075
67	1149	504	90	0.19	-0.04965	-0.78739	0.075
79	30	176	90	0.19	0.33935	-0.29699	0.075
80	654	451	90	0.19	0.04036	-0.42964	0.075
81	1620	1994	90	0.19	0.01297	-0.3921	0.075
89	823	1721	90	0.19	0.34187	-0.09734	0.075
90	1366	1718	90	0.19	0.1936	-0.54597	0.075
91	864	1288	90	0.19	0.11752	-0.70138	0.075
105	865	101	90	0.19	0.07898	-0.55263	0.075
106	1268	582	90	0.19	-0.20794	-0.95485	0.075
107	1506	1142	90	0.19	0.19571	-0.74167	0.075
110	1447	1212	90	0.19	0.22995	-0.70416	0.075
112	1695	1236	90	0.19	0.19126	-0.65275	0.075
113	1273	1673	90	0.19	0.16244	-0.69369	0.075
114	549	1896	90	0.19	0.59675	0.2667	0.075
135	1091	1269	90	0.19	-0.22019	-0.96779	0.075
136	1101	1369	90	0.19	0.34226	-0.56545	0.075
137	1048	1999	90	0.19	-0.18515	-0.96026	0.075
138	1758	860	90	0.19	-0.05184	-0.9471	0.075
146	1588	1887	90	0.19	0.02449	-0.78303	0.075
147	1617	2021	90	0.19	0.04326	-0.80979	0.075
10	745	1386	90	0.25	0.56696	-0.06466	0.075
25	1303	555	90	0.25	0.09031	-0.79131	0.075
30	109	1744	90	0.25	0.30597	-0.32245	0.075
31	1683	199	90	0.25	0.07279	-0.78973	0.075
43	1322	1306	90	0.25	0.36838	-0.61449	0.075
45	690	215	90	0.25	0.12649	-0.82801	0.075
52	1317	257	90	0.25	-0.11434	-1.08166	0.075
65	2005	73	90	0.25	0.35115	-0.54865	0.075
78	1009	297	90	0.25	0.40331	-0.54943	0.075
92	495	55	90	0.25	0.17495	-0.38783	0.075
93	1098	1690	90	0.25	0.51757	-0.07722	0.075
108	179	1187	90	0.25	0.12435	-0.87974	0.075
109	1369	1081	90	0.25	-0.06586	-1.05939	0.075
111	1132	194	90	0.25	0.44905	-0.28492	0.075
134	1422	908	90	0.25	0.29636	-0.59758	0.075
145	526	139	90	0.25	0.29345	-0.33224	0.075
148	39	1585	90	0.25	-0.37198	-0.54317	0.075
149	663	1544	90	0.25	0.32358	-0.67646	0.075
0	1657	1423	90	0.31	-0.15465	-1.09567	0.075
11	1177	986	90	0.31	0.16826	-0.78407	0.075
21	1133	1317	90	0.31	0.18851	-0.66628	0.075
23	393	2022	90	0.31	-0.37961	-0.70896	0.075
41	188	642	90	0.31	-0.21511	-0.53664	0.075
42	433	66	90	0.31	0.44344	-0.07705	0.075
56	1967	1332	90	0.31	0.0864	-0.8735	0.075
57	31	1279	90	0.31	0.28229	-0.60883	0.075
58	532	746	90	0.31	0.00412	-0.70826	0.075
68	630	1074	90	0.31	0.44398	-0.47605	0.075
69	1249	458	90	0.31	-0.00778	-0.96949	0.075
70	1522	708	90	0.31	0.13986	-0.731	0.075
94	763	1070	90	0.31	-0.1225	-0.92363	0.075
95	561	952	90	0.31	0.34653	-0.33852	0.075
115	1299	1007	90	0.31	0.27851	-0.68272	0.075
116	1549	686	90	0.31	0.20591	-0.77154	0.075
117	367	1587	90	0.31	0.04197	-0.84194	0.075
131	1942	68	90	0.31	0.27366	-0.52542	0.075
132	208	799	90	0.31	0.41713	-0.33967	0.075
133	1341	956	90	0.31	0.51165	-0.38584	0.075
143	272	744	90	0.31	-0.28596	-0.67809	0.075
144	776	808	90	0.31	-0.06097	-0.87925	0.075
2	1260	1304	90	0.39	-0.03479	-0.87285	0.075
19	159	1000	90	0.39	-0.43017	-0.58462	0.075
29	1924	1755	90	0.39	-0.14718	-1.04331	0.075
39	1163	1025	90	0.39	-0.16162	-0.9174	0.075
47	1182	1135	90	0.39	0.05389	-0.73364	0.075
48	340	617	90	0.39	0.29012	-0.44179	0.075
53	1560	573	90	0.39	0.06289	-0.8081	0.075
59	1003	1101	90	0.39	0.29241	-0.37399	0.075
60	763	388	90	0.39	0.3503	-0.40407	0.075
75	261	285	90	0.39	0.48142	-0.08935	0.075
76	667	320	90	0.39	-0.12603	-1.04406	0.075
83	1023	1626	90	0.39	-0.36879	-0.9037	0.075
96	1684	1651	90	0.39	0.03378	-0.87698	0.075
97	795	1650	90	0.39	0.4074	-0.34309	0.075
98	1016	1792	90	0.39	0.22583	-0.51217	0.075
119	645	186	90	0.39	0.02727	-0.8137	0.075
1	1835	580	90	0.48	0.12013	-0.82658	0.075
6	1978	1411	90	0.48	-0.04572	-0.9168	0.075
18	1274	1254	90	0.48	0.35631	-0.47829	0.075
20	1946	554	90	0.48	0.077	-0.84031	0.075
38	388	494	90	0.48	0.32816	-0.53541	0.075
40	1268	1730	90	0.48	0.23157	-0.77578	0.075
54	592	1183	90	0.48	0.04719	-0.50568	0.075
61	1039	1079	90	0.48	0.11606	-0.84193	0.075
62	938	615	90	0.48	0.32964	-0.51833	0.075
63	537	464	90	0.48	0.0402	-0.85464	0.075
77	536	356	90	0.48	0.07585	-0.50935	0.075
118	1857	641	90	0.48	-0.1192	-0.84386	0.075
120	327	1085	90	0.48	0.26652	-0.57501	0.075
142	1658	832	90	0.48	0.20199	-0.84717	0.075
22	76	187	90	0.58	0.20374	-0.70995	0.075
99	1882	221	90	0.58	0.00201	-0.9376	0.075
140	1129	1917	90	0.58	-0.62232	-0.48958	0.075
141	899	1864	90	0.58	-0.45635	-0.75499	0.075
28	1267	690	90	0.7	0.10575	-0.75609	0.075
50	1818	180	90	0.7	0.18038	-0.8007	0.075
88	1733	717	90	0.7	-0.02986	-0.71493	0.075
139	1477	816	90	0.7	0.14815	-0.67237	0.075
82	632	88	90	0.83	0.50521	-0.0317	0.075
130	1719	835	90	0.83	0.28329	-0.62361	0.075
150	231	29	90	1.13	0.36257	-0.36591	0.075
155	365	1359	90	1.13	0.22378	-0.6866	0.075
156	947	955	90	1.13	0.03355	-0.81568	0.075
158	1616	1129	90	1.13	-0.78781	-0.13759	0.075
160	190	1860	90	1.13	0.04084	-0.65903	0.075
163	502	936	90	1.13	0.23363	-0.4875	0.075
164	264	1499	90	1.13	0.25075	-0.63229	0.075
165	477	1948	90	1.13	0.05257	-0.56442	0.075
167	1346	401	90	1.13	-0.6138	-0.44566	0.075
168	2014	1223	90	1.13	0.19589	-0.78767	0.075
175	38	1455	90	1.13	0.33211	-0.15242	0.075
178	324	1393	90	1.13	-0.41208	-0.81252	0.075
181	1900	664	90	1.13	-0.07577	-0.80731	0.075
186	520	1161	90	1.13	0.07683	-0.71151	0.075
190	12	1726	90	1.13	-0.01679	-0.61008	0.075
191	1313	39	90	1.13	-0.29452	-0.42393	0.075
192	1198	726	90	1.13	0.14088	-0.74315	0.075
157	798	1003	90	1.31	0.13553	-0.82448	0.075
161	1628	742	90	1.31	-0.03699	-0.88252	0.075
166	1295	789	90	1.31	-0.10209	-0.71611	0.075
171	112	1158	90	1.31	0.35114	-0.41529	0.075
173	1461	432	90	1.31	0.13796	-0.73383	0.075
174	1132	1156	90	1.31	-0.08135	-0.81178	0.075
176	1411	420	90	1.31	-0.70756	-0.25645	0.075
183	808	1956	90	1.31	0.08063	-0.69604	0.075
184	1382	518	90	1.31	0.34172	-0.55301	0.075
187	420	1198	90	1.31	0.00162	-0.7326	0.075
189	194	1935	90	1.31	0.39398	-0.49579	0.075
152	312	888	90	1.51	-0.15816	-0.71591	0.075
162	1062	1838	90	1.51	0.29202	-0.71014	0.075
169	861	1651	90	1.51	0.35531	-0.3232	0.075
170	892	281	90	1.51	0.49044	-0.14604	0.075
172	745	682	90	1.51	0.32597	-0.5677	0.075
177	1266	1841	90	1.51	0.10163	-0.81561	0.075
151	544	96	90	1.73	0.38502	-0.32224	0.075
159	580	1763	90	1.73	0.13472	-0.76568	0.075
185	613	379	90	1.73	0.37319	-0.39833	0.075
179	235	228	90	2.22	-0.00891	-0.69656	0.075
188	1433	852	90	2.22	0.24629	-0.57758	0.075
154	1064	1739	90	2.49	0.02203	-0.97945	0.075
180	855	1910	90	2.49	0.28765	-0.74546	0.075
182	732	1767	90	2.49	0.09623	-0.80564	0.075
153	323	770	90	2.79	-0.04379	-1.01325	0.075
197	1572	1214	90	5.1	0.09051	-0.90649	0.075
194	45	563	90	5.57	0.04513	-0.76118	0.075
193	1334	1929	90	6.08	-0.20658	-1.00097	0.075
196	1531	283	90	6.08	0.05411	-0.82761	0.075
195	1612	213	90	6.62	-0.15262	-0.85604	0.075
8	1267	1352	105	0.14	-0.02772	-0.8261	0.075
24	1995	689	105	0.14	-0.15349	-1.02382	0.075
28	1492	1595	105	0.14	-0.03243	-0.94028	0.075
37	222	1967	105	0.14	-0.02821	-0.55279	0.075
38	468	1022	105	0.14	0.17646	-0.56782	0.075
47	242	1718	105	0.14	-0.05024	-0.99172	0.075
48	902	1475	105	0.14	-0.08119	-0.88277	0.075
49	1668	551	105	0.14	-0.02902	-0.74511	0.075
59	1713	1681	105	0.14	0.01554	-0.92455	0.075
60	135	1246	105	0.14	-0.12441	-0.86647	0.075
73	432	1792	105	0.14	-0.12904	-0.8353	0.075
74	251	1754	105	0.14	-0.17016	-0.7954	0.075
75	1110	1012	105	0.14	-0.12237	-0.8536	0.075
76	669	1142	105	0.14	-0.2895	-0.87814	0.075
91	1605	409	105	0.14	-0.16734	-0.76326	0.075
92	256	1990	105	0.14	-0.23604	-0.73494	0.075
93	882	1123	105	0.14	-0.21319	-0.86287	0.075
94	1752	983	105	0.14	-0.20569	-0.97335	0.075
108	363	1726	105	0.14	0.13619	-0.58662	0.075
109	1837	1852	105	0.14	-0.15617	-0.83434	0.075
110	706	1703	105	0.14	-0.04298	-0.94398	0.075
111	264	1247	105	0.14	0.09941	-0.78731	0.075
112	1421	654	105	0.14	-0.31553	-0.78249	0.075
113	600	129	105	0.14	0.4385	-0.24476	0.075
114	1126	34	105	0.14	-0.35362	-0.72962	0.075
115	1754	1764	105	0.14	-0.01887	-0.97783	0.075
5	2004	1979	105	0.19	0.03584	-1.01055	0.075
9	894	1756	105	0.19	-0.0774	-0.93528	0.075
19	1363	1719	105	0.19	-0.09373	-0.95792	0.075
20	1000	1576	105	0.19	-0.28176	-0.8639	0.075
27	1045	2000	105	0.19	-0.04661	-0.77419	0.075
34	820	1722	105	0.19	0.10318	-0.47632	0.075
42	1691	1237	105	0.19	0.00168	-0.90902	0.075
43	874	1576	105	0.19	0.17297	-0.83706	0.075
44	1392	1523	105	0.19	0.08071	-0.85297	0.075
57	424	1558	105	0.19	-0.02788	-0.98596	0.075
65	1087	1270	105	0.19	-0.16466	-0.96475	0.075
66	1266	907	105	0.19	-0.04772	-0.67352	0.075
79	1546	1797	105	0.19	0.09041	-0.79371	0.075
80	1429	1124	105	0.19	0.21781	-0.88764	0.075
81	1753	747	105	0.19	0.13177	-0.66391	0.075
82	1145	505	105	0.19	-0.09759	-1.04744	0.075
97	1443	1213	105	0.19	0.0729	-0.89386	0.075
98	1543	395	105	0.19	0.35172	-0.46443	0.075
99	1717	252	105	0.19	-0.21759	-0.76354	0.075
100	1130	1834	105	0.19	0.3551	-0.47391	0.075
119	967	1348	105	0.19	0.38954	-0.2803	0.075
120	1613	2022	105	0.19	0.02947	-0.78977	0.075
121	546	1897	105	0.19	0.26473	-0.41494	0.075
125	1147	154	105	0.19	0.21476	-0.62008	0.075
126	1114	768	105	0.19	-0.06629	-0.8919	0.075
127	501	429	105	0.19	-0.16833	-1.05259	0.075
140	1943	916	105	0.19	-0.16155	-1.04731	0.075
141	1068	617	105	0.19	0.15173	-0.57936	0.075
145	779	273	105	0.19	0.24068	-0.66503	0.075
149	1584	1888	105	0.19	-0.02422	-0.76355	0.075
1	1005	298	105	0.25	0.37613	-0.55644	0.075
2	1737	351	105	0.25	0.07557	-0.90797	0.075
3	1095	1691	105	0.25	0.34444	-0.62526	0.075
10	35	1586	105	0.25	-0.42202	-0.68313	0.075
11	1314	257	105	0.25	0.1277	-0.695	0.075
23	741	1387	105	0.25	0.33483	-0.4357	0.075
35	1950	1907	105	0.25	-0.03874	-0.67353	0.075
41	482	2004	105	0.25	0.04146	-0.7926	0.075
67	739	1873	105	0.25	0.41692	-0.54479	0.075
68	911	1442	105	0.25	0.13096	-0.52804	0.075
78	1336	1488	105	0.25	0.11723	-0.94742	0.075
95	382	1745	105	0.25	0.1753	-0.64252	0.075
96	1161	1992	105	0.25	0.0111	-0.79707	0.075
101	787	1555	105	0.25	-0.09282	-1.08449	0.075
102	140	762	105	0.25	-0.20218	-0.90237	0.075
103	686	215	105	0.25	-0.05722	-0.65397	0.075
104	1372	38	105	0.25	0.23243	-0.68072	0.075
122	1319	1307	105	0.25	0.30158	-0.53969	0.075
123	1365	1082	105	0.25	-0.15168	-1.13695	0.075
124	1888	432	105	0.25	-0.21499	-0.91597	0.075
138	882	494	105	0.25	-0.27206	-0.80104	0.075
139	1680	200	105	0.25	0.234	-0.49898	0.075
142	827	1984	105	0.25	-0.13583	-0.55592	0.075
143	102	1870	105	0.25	0.06658	-0.21552	0.075
144	1299	556	105	0.25	0.00365	-0.95931	0.075
146	270	27	105	0.25	0.44311	-0.31663	0.075
147	1418	908	105	0.25	0.10859	-0.75751	0.075
148	1005	710	105	0.25	-0.10494	-1.01411	0.075
12	558	953	105	0.31	0.27834	-0.55828	0.075
16	760	1071	105	0.31	-0.16385	-0.97537	0.075
17	1664	1060	105	0.31	0.06374	-0.73816	0.075
18	38	365	105	0.31	0.02114	-0.8164	0.075
21	1938	69	105	0.31	0.18179	-0.81512	0.075
22	429	67	105	0.31	0.07376	-0.65835	0.075
30	1654	1424	105	0.31	-0.15739	-1.05186	0.075
31	127	1031	105	0.31	-0.2862	-0.83443	0.075
39	1130	1317	105	0.31	0.05242	-0.89526	0.075
40	269	745	105	0.31	-0.03712	-0.80935	0.075
51	1246	459	105	0.31	-0.0966	-1.1115	0.075
69	294	1219	105	0.31	0.12998	-0.51779	0.075
70	389	2023	105	0.31	-0.38729	-0.62895	0.075
83	1382	294	105	0.31	0.17572	-0.62584	0.075
84	1036	961	105	0.31	0.4767	-0.24927	0.075
85	1173	987	105	0.31	0.03738	-0.80949	0.075
86	695	1003	105	0.31	0.02317	-0.58956	0.075
118	813	1509	105	0.31	-0.01931	-0.92837	0.075
136	832	622	105	0.31	-0.00037	-0.64067	0.075
137	185	643	105	0.31	-0.46175	-0.51843	0.075
0	999	1102	105	0.39	0.22147	-0.69674	0.075
6	1013	1793	105	0.39	0.1107	-0.77585	0.075
14	1159	1026	105	0.39	0.03516	-0.8295	0.075
36	155	1001	105	0.39	-0.09046	-0.58086	0.075
45	257	286	105	0.39	0.29255	-0.3195	0.075
56	642	187	105	0.39	0.35468	-0.48874	0.075
62	1427	1554	105	0.39	0.23611	-0.65054	0.075
72	791	1651	105	0.39	0.24133	-0.49076	0.075
105	440	807	105	0.39	0.12457	-0.43606	0.075
106	1257	1305	105	0.39	-0.24101	-0.94637	0.075
117	336	618	105	0.39	0.05756	-0.71985	0.075
135	1228	1253	105	0.39	0.02314	-0.91533	0.075
4	588	1184	105	0.48	0.08075	-0.55514	0.075
13	1832	581	105	0.48	0.03032	-0.96743	0.075
25	1974	1412	105	0.48	-0.14842	-0.99517	0.075
26	918	1696	105	0.48	0.13375	-0.5218	0.075
29	532	357	105	0.48	0.00669	-0.54347	0.075
54	556	582	105	0.48	0.20263	-0.39259	0.075
55	1868	713	105	0.48	0.22425	-0.71769	0.075
61	1059	993	105	0.48	0.13309	-0.59642	0.075
63	1854	642	105	0.48	0.04905	-0.77326	0.075
71	1036	1080	105	0.48	0.29772	-0.31006	0.075
87	1454	1689	105	0.48	0.00603	-0.99149	0.075
132	188	1048	105	0.48	0.1112	-0.51641	0.075
133	448	387	105	0.48	0.34867	-0.61611	0.075
134	1271	1255	105	0.48	0.07281	-0.48794	0.075
7	1126	1918	105	0.58	-0.52179	-0.68332	0.075
33	1414	1740	105	0.58	0.17708	-0.698	0.075
50	1666	1535	105	0.58	-0.03428	-0.9822	0.075
58	630	1857	105	0.58	0.0568	-0.77905	0.075
64	895	1865	105	0.58	-0.37698	-0.95294	0.075
107	91	772	105	0.58	0.17696	-0.79342	0.075
131	72	188	105	0.58	0.06818	-0.89996	0.075
15	1264	691	105	0.7	0.24698	-0.62551	0.075
46	1946	463	105	0.7	0.03588	-0.82103	0.075
77	1923	1823	105	0.7	0.06191	-0.93317	0.075
88	113	1564	105	0.7	0.1608	-0.57482	0.075
89	1473	817	105	0.7	0.10508	-0.72982	0.075
130	1264	1580	105	0.7	0.00991	-0.70672	0.075
32	628	89	105	0.83	0.26604	-0.48233	0.075
52	1715	836	105	0.83	0.24077	-0.80939	0.075
53	1134	1665	105	0.83	0.12753	-0.94726	0.075
116	1516	1761	105	0.83	0.12726	-0.84254	0.075
90	1206	1890	105	0.97	0.15546	-0.72041	0.075
128	1745	1957	105	0.97	0.10759	-0.79185	0.075
129	1896	665	105	0.97	0.00953	-0.83187	0.075
150	227	30	105	1.13	0.11628	-0.79614	0.075
151	943	956	105	1.13	0.0309	-0.79841	0.075
155	517	1162	105	1.13	0.22924	-0.54175	0.075
156	2010	1224	105	1.13	0.03783	-0.87734	0.075
157	320	1394	105	1.13	-0.43737	-0.74647	0.075
160	1612	1129	105	1.13	-0.53724	-0.64592	0.075
161	498	937	105	1.13	0.21685	-0.6165	0.075
162	1343	402	105	1.13	-0.48799	-0.81808	0.075
166	261	1500	105	1.13	0.56896	-0.13784	0.075
170	362	1360	105	1.13	0.28052	-0.44048	0.075
171	1378	518	105	1.13	0.06439	-0.58948	0.075
173	35	1456	105	1.13	0.24788	-0.64766	0.075
176	187	1861	105	1.13	0.11586	-0.38576	0.075
187	473	1948	105	1.13	0.16125	-0.75512	0.075
189	1195	727	105	1.13	-0.01584	-0.93066	0.075
153	1291	790	105	1.31	0.17582	-0.82796	0.075
154	1407	421	105	1.31	-0.50027	-0.63173	0.075
158	109	1159	105	1.31	0.23174	-0.65149	0.075
159	804	1957	105	1.31	0.18798	-0.51389	0.075
167	1129	1157	105	1.31	0.33388	-0.54426	0.075
175	1457	433	105	1.31	0.27464	-0.55498	0.075
179	1625	743	105	1.31	0.2351	-0.75378	0.075
180	794	1004	105	1.31	0.10032	-0.78818	0.075
183	415	1199	105	1.31	0.12801	-0.77255	0.075
163	308	889	105	1.51	-0.17381	-0.60662	0.075
164	857	1652	105	1.51	0.20169	-0.62761	0.075
174	1058	1839	105	1.51	0.2661	-0.666	0.075
178	1262	1841	105	1.51	-0.08332	-0.7547	0.075
182	191	1936	105	1.51	0.16678	-0.64572	0.075
184	741	682	105	1.51	0.01469	-0.79073	0.075
188	888	282	105	1.51	0.27255	-0.61378	0.075
169	576	1764	105	1.73	0.08629	-0.80931	0.075
172	541	97	105	1.73	0.00681	-0.8736	0.075
177	609	380	105	1.73	0.18071	-0.64626	0.075
185	1430	852	105	2.22	0.15405	-0.80758	0.075
186	232	228	105	2.22	0.10567	-0.77565	0.075
152	1061	1740	105	2.49	-0.00075	-1.00342	0.075
165	851	1911	105	2.49	0.16891	-0.90789	0.075
181	729	1768	105	2.49	0.10837	-0.80668	0.075
168	320	771	105	2.79	0.05359	-0.90882	0.075
190	1568	1215	105	5.1	0.05607	-0.99926	0.075
191	41	563	105	5.57	0.05888	-0.81525	0.075
192	1528	283	105	6.08	0.10203	-0.856	0.075
193	1331	1930	105	6.08	-0.02828	-0.90155	0.075
194	1609	214	105	6.08	0.01366	-0.90071	0.075
3	1124	37	120	0.14	-0.31018	-0.81644	0.075
7	501	1789	120	0.14	-0.20777	-0.88295	0.075
12	1834	1855	120	0.14	-0.12226	-0.92481	0.075
16	1265	1355	120	0.14	-0.02786	-1.04083	0.075
17	718	1031	120	0.14	-0.23976	-0.79477	0.075
26	220	1970	120	0.14	-0.01529	-0.55504	0.075
27	248	1757	120	0.14	-0.23949	-0.7431	0.075
28	1658	1350	120	0.14	-0.0335	-1.1422	0.075
34	1256	209	120	0.14	-0.11716	-1.12514	0.075
35	1174	283	120	0.14	0.26364	-0.586	0.075
36	313	1509	120	0.14	0.10279	-0.68886	0.075
37	667	1146	120	0.14	-0.30876	-0.76711	0.075
38	133	1250	120	0.14	-0.21753	-0.82658	0.075
49	580	1697	120	0.14	-0.23033	-0.8552	0.075
50	1852	1892	120	0.14	-0.14065	-0.59308	0.075
51	1317	1701	120	0.14	0.05899	-0.88372	0.075
52	693	1682	120	0.14	0.03881	-0.98431	0.075
53	1902	1450	120	0.14	0.04842	-0.96678	0.075
72	1602	412	120	0.14	-0.3005	-0.68865	0.075
73	1448	766	120	0.14	0.13313	-0.60636	0.075
74	1179	949	120	0.14	-0.21957	-0.8957	0.075
75	261	1251	120	0.14	0.03848	-0.46192	0.075
76	22	1784	120	0.14	0.15415	-0.73193	0.075
85	1607	314	120	0.14	-0.0541	-0.44105	0.075
86	1992	692	120	0.14	-0.1068	-1.0617	0.075
97	1221	1764	120	0.14	-0.15917	-1.01295	0.075
98	581	1508	120	0.14	-0.0744	-1.00745	0.075
99	1402	1270	120	0.14	0.19509	-0.75954	0.075
100	1488	567	120	0.14	0.2714	-0.7184	0.075
120	645	1596	120	0.14	-0.01428	-0.82355	0.075
121	61	1851	120	0.14	-0.34036	-0.5361	0.075
122	1101	948	120	0.14	0.04831	-0.96685	0.075
123	704	1706	120	0.14	-0.0383	-1.1182	0.075
124	239	1722	120	0.14	-0.22494	-0.63577	0.075
125	1174	1788	120	0.14	0.1644	-0.84494	0.075
126	1666	555	120	0.14	-0.04223	-0.81002	0.075
127	745	1465	120	0.14	0.19858	-0.40213	0.075
4	1145	157	120	0.19	0.23583	-0.71026	0.075
9	1267	1677	120	0.19	0.02543	-0.90373	0.075
11	776	276	120	0.19	0.31471	-0.55831	0.075
14	956	456	120	0.19	-0.04808	-0.88348	0.075
24	1112	771	120	0.19	-0.1133	-1.07647	0.075
25	858	1292	120	0.19	-0.07119	-0.75389	0.075
42	1390	1526	120	0.19	-0.00437	-1.05407	0.075
43	1500	1145	120	0.19	-0.28576	-0.54411	0.075
44	998	1579	120	0.19	-0.2487	-0.96114	0.075
45	892	1759	120	0.19	-0.25715	-0.87509	0.075
46	1042	2003	120	0.19	-0.27422	-0.85305	0.075
47	1940	919	120	0.19	-0.09903	-1.10106	0.075
64	1082	1206	120	0.19	0.31229	-0.65047	0.075
65	498	432	120	0.19	-0.19969	-0.98594	0.075
80	1246	943	120	0.19	-0.16466	-0.96435	0.075
81	648	455	120	0.19	-0.12717	-0.51759	0.075
87	1406	796	120	0.19	0.20595	-0.78782	0.075
91	1750	750	120	0.19	0.18447	-0.75945	0.075
103	859	106	120	0.19	-0.14812	-0.99191	0.075
104	1615	941	120	0.19	0.06865	-0.6342	0.075
105	1441	1216	120	0.19	-0.0419	-0.98802	0.075
106	1621	1515	120	0.19	-0.02808	-1.04581	0.075
107	871	1579	120	0.19	0.14338	-0.79208	0.075
108	1397	1702	120	0.19	0.14725	-0.78268	0.075
134	1611	2025	120	0.19	0.16964	-0.8042	0.075
135	1689	1240	120	0.19	-0.0237	-0.79892	0.075
136	1752	864	120	0.19	-0.01121	-0.89956	0.075
145	1477	1413	120	0.19	-0.21919	-0.96884	0.075
146	1435	1009	120	0.19	0.10382	-0.76907	0.075
149	1540	398	120	0.19	0.21653	-0.77263	0.075
13	657	1548	120	0.25	-0.12595	-1.17828	0.075
31	115	714	120	0.25	0.11797	-0.79808	0.075
32	1312	261	120	0.25	0.01119	-0.8987	0.075
33	173	1191	120	0.25	-0.03772	-1.13339	0.075
41	520	143	120	0.25	0.14346	-0.43443	0.075
55	1334	1491	120	0.25	-0.10031	-1.02504	0.075
61	1363	1085	120	0.25	-0.09496	-1.09183	0.075
62	1003	301	120	0.25	0.32259	-0.64106	0.075
63	736	1876	120	0.25	0.3091	-0.62048	0.075
88	103	1748	120	0.25	0.25381	-0.56756	0.075
89	1092	1694	120	0.25	0.25553	-0.73067	0.075
90	568	1096	120	0.25	0.3678	-0.27041	0.075
101	1297	559	120	0.25	0.03721	-0.82383	0.075
102	1734	354	120	0.25	0.11702	-0.91058	0.075
109	1158	1995	120	0.25	0.01358	-0.9022	0.075
132	1379	1124	120	0.25	-0.11808	-1.09549	0.075
133	1416	911	120	0.25	0.08211	-0.83681	0.075
137	1126	198	120	0.25	0.04855	-0.7262	0.075
138	71	1448	120	0.25	0.18766	-0.5216	0.075
147	957	661	120	0.25	-0.10871	-1.1284	0.075
148	811	1282	120	0.25	-0.10441	-1.08088	0.075
0	1651	1427	120	0.31	-0.14606	-1.06963	0.075
2	1127	1321	120	0.31	0.20291	-0.71534	0.075
6	1171	990	120	0.31	-0.03425	-1.04971	0.075
15	1033	964	120	0.31	0.44018	-0.3528	0.075
23	387	2026	120	0.31	-0.4849	-0.5181	0.075
40	810	1512	120	0.31	0.1186	-0.94589	0.075
54	25	1283	120	0.31	-0.01194	-1.01434	0.075
57	555	956	120	0.31	-0.00442	-0.78928	0.075
68	427	70	120	0.31	0.05096	-0.94499	0.075
83	829	625	120	0.31	-0.04024	-0.82	0.075
84	125	1034	120	0.31	-0.20174	-0.83051	0.075
92	182	646	120	0.31	-0.43254	-0.57082	0.075
93	757	1074	120	0.31	-0.26848	-0.86714	0.075
110	266	748	120	0.31	-0.20061	-0.78522	0.075
111	526	750	120	0.31	-0.1875	-0.90431	0.075
112	692	1006	120	0.31	-0.07109	-0.62446	0.075
129	1243	462	120	0.31	-0.02041	-0.89591	0.075
130	1361	1286	120	0.31	-0.08726	-1.09356	0.075
131	495	297	120	0.31	-0.32806	-0.66029	0.075
144	570	436	120	0.31	0.0945	-0.84335	0.075
1	1254	1308	120	0.39	-0.18023	-1.09338	0.075
8	997	1105	120	0.39	0.0507	-0.82593	0.075
19	1554	577	120	0.39	0.06661	-0.85675	0.075
20	1157	1029	120	0.39	0.01672	-0.95247	0.075
39	789	1654	120	0.39	0.35356	-0.33878	0.075
48	1176	1139	120	0.39	-0.07915	-0.96197	0.075
59	1424	1557	120	0.39	0.08042	-0.68008	0.075
60	1918	1759	120	0.39	-0.1398	-1.09697	0.075
77	757	392	120	0.39	0.34111	-0.4213	0.075
94	255	289	120	0.39	0.34448	-0.39299	0.075
113	636	1164	120	0.39	0.11891	-0.52421	0.075
115	153	1004	120	0.39	0.02729	-0.51994	0.075
116	334	621	120	0.39	0.09107	-0.71156	0.075
140	1521	1525	120	0.39	-0.16836	-1.0399	0.075
143	1017	1630	120	0.39	-0.42219	-0.93687	0.075
10	1268	1258	120	0.48	0.13585	-0.61493	0.075
18	1940	558	120	0.48	-0.05922	-0.93509	0.075
22	530	360	120	0.48	-0.03852	-0.7912	0.075
30	1851	645	120	0.48	-0.12104	-0.85328	0.075
95	1829	584	120	0.48	-0.02771	-1.0012	0.075
114	586	1187	120	0.48	0.03037	-0.5911	0.075
117	1033	1083	120	0.48	0.22235	-0.62174	0.075
128	1971	1415	120	0.48	-0.08199	-0.9834	0.075
141	185	1051	120	0.48	-0.07828	-0.52776	0.075
142	1057	996	120	0.48	0.0435	-0.76073	0.075
5	70	191	120	0.58	0.0472	-0.93656	0.075
67	1123	1921	120	0.58	-0.64885	-0.48516	0.075
78	893	1868	120	0.58	-0.41332	-0.82498	0.075
79	1663	1538	120	0.58	-0.07739	-0.91094	0.075
96	628	1860	120	0.58	0.07341	-0.67026	0.075
139	1585	1827	120	0.58	-0.43071	-0.88127	0.075
21	1812	184	120	0.7	0.05999	-0.93093	0.075
56	792	1223	120	0.7	-0.48202	-0.71209	0.075
71	896	1286	120	0.7	0.19865	-0.63234	0.075
82	1261	694	120	0.7	0.12357	-0.67545	0.075
118	1920	1826	120	0.7	-0.02332	-1.00823	0.075
119	1944	466	120	0.7	0.01235	-0.90236	0.075
29	1305	43	120	0.83	0.20378	-0.72919	0.075
58	626	92	120	0.83	0.12567	-0.51923	0.075
69	1513	1764	120	0.83	0.02343	-0.92748	0.075
70	370	1508	120	0.83	0.18913	-0.5371	0.075
66	1203	1893	120	0.97	0.16711	-0.82083	0.075
151	941	959	120	1.13	-0.00114	-0.72431	0.075
153	1609	1132	120	1.13	-0.46505	-0.81927	0.075
155	258	1503	120	1.13	0.47452	-0.26914	0.075
161	495	940	120	1.13	0.16672	-0.72116	0.075
163	224	33	120	1.13	0.078	-0.79412	0.075
165	318	1397	120	1.13	-0.47447	-0.70146	0.075
166	359	1363	120	1.13	0.34598	-0.51526	0.075
170	1341	405	120	1.13	-0.54421	-0.67158	0.075
171	514	1165	120	1.13	0.07978	-0.64444	0.075
172	184	1864	120	1.13	0.04187	-0.695	0.075
175	33	1458	120	1.13	0.42545	-0.41927	0.075
180	1893	668	120	1.13	0.06931	-0.78139	0.075
183	1192	730	120	1.13	0.06883	-0.65918	0.075
184	2007	1228	120	1.13	-0.13582	-0.89853	0.075
187	1376	522	120	1.13	0.38523	-0.30186	0.075
188	471	1952	120	1.13	0.06651	-0.7132	0.075
150	1289	793	120	1.31	0.20146	-0.78216	0.075
158	1622	746	120	1.31	0.2702	-0.74201	0.075
160	107	1162	120	1.31	0.06032	-0.78436	0.075
167	1405	424	120	1.31	-0.51317	-0.62635	0.075
168	1126	1160	120	1.31	0.32575	-0.57036	0.075
169	1455	436	120	1.31	0.2292	-0.5624	0.075
173	801	1959	120	1.31	0.00488	-0.69639	0.075
174	792	1007	120	1.31	0.05689	-0.95939	0.075
178	413	1202	120	1.31	0.14135	-0.59691	0.075
159	305	892	120	1.51	-0.08417	-0.67535	0.075
162	1056	1842	120	1.51	0.30288	-0.50688	0.075
164	855	1655	120	1.51	0.16059	-0.73916	0.075
176	739	685	120	1.51	-0.0459	-0.861	0.075
179	1259	1844	120	1.51	-0.06892	-0.77142	0.075
181	189	1939	120	1.51	0.10024	-0.68946	0.075
190	886	285	120	1.51	0.23248	-0.60144	0.075
152	574	1767	120	1.73	0.08621	-0.82324	0.075
157	538	100	120	1.73	0.13912	-0.75385	0.075
189	607	383	120	1.73	0.30839	-0.45506	0.075
182	229	232	120	2.22	0.04927	-0.74325	0.075
186	1427	855	120	2.22	0.05708	-0.87121	0.075
154	1058	1743	120	2.49	-0.04284	-0.99369	0.075
177	727	1771	120	2.49	0.04383	-0.87848	0.075
185	849	1914	120	2.49	0.17772	-0.8025	0.075
156	317	774	120	2.79	0.02277	-0.93429	0.075
193	1566	1217	120	5.1	0.17019	-0.97504	0.075
192	39	566	120	5.57	0.11917	-0.76955	0.075
194	1328	1933	120	6.08	-0.04047	-0.96786	0.075
191	1606	217	120	6.62	-0.14183	-0.96201	0.075
195	1525	285	120	6.62	-0.12418	-0.90524	0.075
2	497	1792	135	0.14	-0.12801	-0.91319	0.075
3	1120	40	135	0.14	-0.24053	-0.81567	0.075
5	663	1149	135	0.14	-0.3755	-0.57805	0.075
7	594	136	135	0.14	0.05467	-0.3992	0.075
13	129	1253	135	0.14	-0.12451	-0.88256	0.075
14	830	1212	135	0.14	-0.33725	-0.66168	0.075
17	1603	317	135	0.14	-0.0647	-0.59458	0.075
19	714	1034	135	0.14	-0.28972	-0.85021	0.075
20	309	1512	135	0.14	0.08115	-0.66018	0.075
30	1252	212	135	0.14	-0.12949	-1.08643	0.075
31	1313	1705	135	0.14	0.01117	-1.10243	0.075
32	700	1709	135	0.14	-0.17125	-1.04386	0.075
41	1217	1767	135	0.14	-0.09731	-1.01748	0.075
51	599	225	135	0.14	-0.29074	-0.69309	0.075
52	1104	1018	135	0.14	-0.19587	-0.93876	0.075
58	1444	770	135	0.14	0.15758	-0.88489	0.075
59	689	1685	135	0.14	-0.14605	-1.01075	0.075
60	1175	952	135	0.14	-0.21468	-0.92144	0.075
70	2005	589	135	0.14	-0.20921	-0.84357	0.075
71	1228	727	135	0.14	0.33003	-0.52931	0.075
72	1261	1358	135	0.14	-0.09912	-1.07861	0.075
88	244	1760	135	0.14	-0.15212	-0.83199	0.075
89	1848	1895	135	0.14	-0.23813	-0.52103	0.075
90	1662	557	135	0.14	-0.26716	-0.88459	0.075
91	876	1129	135	0.14	-0.134	-0.87312	0.075
92	1899	1453	135	0.14	-0.0535	-1.09754	0.075
93	576	1700	135	0.14	-0.33485	-0.57031	0.075
94	1793	1967	135	0.14	-0.39237	-0.50285	0.075
110	566	538	135	0.14	-0.21566	-0.92802	0.075
111	859	346	135	0.14	-0.18589	-0.64577	0.075
112	918	414	135	0.14	-0.11496	-0.90737	0.075
113	1776	521	135	0.14	-0.14517	-1.07411	0.075
114	216	1973	135	0.14	-0.12926	-0.4504	0.075
115	250	1996	135	0.14	-0.17761	-0.79976	0.075
116	1830	847	135	0.14	-0.13499	-0.92394	0.075
117	892	1061	135	0.14	-0.41732	-0.5465	0.075
118	989	1240	135	0.14	-0.27633	-0.80916	0.075
132	1830	1859	135	0.14	-0.02854	-0.9784	0.075
133	741	1468	135	0.14	-0.0818	-0.63122	0.075
134	577	1511	135	0.14	-0.0918	-0.87988	0.075
135	1930	1418	135	0.14	-0.09289	-1.04253	0.075
136	257	1254	135	0.14	-0.08448	-0.58291	0.075
0	1936	922	135	0.19	-0.12789	-1.07741	0.075
10	952	459	135	0.19	-0.20163	-0.93445	0.075
16	1141	160	135	0.19	0.3476	-0.38552	0.075
24	1038	2006	135	0.19	-0.3147	-0.77209	0.075
25	888	1762	135	0.19	-0.21139	-0.84553	0.075
29	868	1582	135	0.19	0.01167	-0.88591	0.075
39	1386	1529	135	0.19	-0.19223	-1.03631	0.075
46	1431	1012	135	0.19	0.14497	-0.8231	0.075
47	18	676	135	0.19	0.30921	-0.37081	0.075
48	195	1564	135	0.19	-0.19168	-0.93859	0.075
66	644	458	135	0.19	-0.38465	-0.51964	0.075
67	854	256	135	0.19	0.09266	-0.76636	0.075
68	1242	946	135	0.19	0.13719	-0.72947	0.075
77	1108	774	135	0.19	-0.11848	-1.0555	0.075
78	994	1582	135	0.19	-0.34644	-0.7643	0.075
79	1263	1680	135	0.19	0.01386	-0.85867	0.075
80	1393	1705	135	0.19	-0.03026	-0.8353	0.075
81	814	1728	135	0.19	-0.09493	-0.64402	0.075
96	539	1903	135	0.19	0.23471	-0.50092	0.075
98	1081	1277	135	0.19	-0.12196	-1.12307	0.075
100	1078	1210	135	0.19	0.1892	-0.67738	0.075
102	1496	1149	135	0.19	-0.11242	-0.80774	0.075
104	1611	944	135	0.19	0.01947	-0.76582	0.075
105	772	279	135	0.19	0.36193	-0.46876	0.075
106	1139	511	135	0.19	-0.19855	-0.92379	0.075
121	2031	359	135	0.19	-0.08162	-0.88695	0.075
122	1258	589	135	0.19	-0.22463	-0.95353	0.075
1	653	1551	135	0.25	-0.07722	-1.14987	0.075
15	1308	264	135	0.25	-0.07499	-1.02361	0.075
28	680	222	135	0.25	-0.10043	-1.09976	0.075
37	735	1393	135	0.25	0.19565	-0.50731	0.075
38	1293	562	135	0.25	-0.04767	-0.97816	0.075
49	1944	1913	135	0.25	-0.00255	-0.61006	0.075
54	516	146	135	0.25	-0.08857	-0.60682	0.075
55	29	1592	135	0.25	-0.38038	-0.67636	0.075
56	1330	1494	135	0.25	-0.04918	-0.92519	0.075
82	1122	201	135	0.25	-0.02832	-0.53917	0.075
83	1203	1026	135	0.25	0.24542	-0.77447	0.075
97	99	1751	135	0.25	0.03442	-0.65544	0.075
99	67	1451	135	0.25	0.20717	-0.28498	0.075
101	111	717	135	0.25	0.18085	-0.7732	0.075
103	1730	357	135	0.25	0.12787	-0.90286	0.075
119	169	1194	135	0.25	-0.1148	-1.08121	0.075
120	998	304	135	0.25	0.24113	-0.55895	0.075
4	1647	1430	135	0.31	-0.19856	-1.04604	0.075
8	1123	1324	135	0.31	0.12676	-0.74969	0.075
22	1332	963	135	0.31	0.24222	-0.68698	0.075
23	1167	993	135	0.31	-0.15453	-1.06964	0.075
35	383	2029	135	0.31	-0.47985	-0.53141	0.075
36	423	73	135	0.31	-0.20476	-0.92532	0.075
61	522	753	135	0.31	-0.17854	-0.93739	0.075
85	287	1225	135	0.31	-0.14568	-0.79389	0.075
107	357	1594	135	0.31	-0.13676	-0.99808	0.075
108	121	1037	135	0.31	-0.21531	-0.89485	0.075
123	198	806	135	0.31	0.22441	-0.68647	0.075
124	401	930	135	0.31	-0.09323	-0.66215	0.075
143	825	628	135	0.31	-0.09479	-1.02199	0.075
144	566	439	135	0.31	0.12575	-0.76178	0.075
145	886	608	135	0.31	-0.01305	-0.51864	0.075
146	620	1081	135	0.31	0.36951	-0.4494	0.075
147	552	959	135	0.31	0.12204	-0.7696	0.075
148	1289	1014	135	0.31	0.17878	-0.8472	0.075
149	21	1286	135	0.31	-0.08832	-0.98791	0.075
18	993	1108	135	0.39	0.15456	-0.78569	0.075
21	1914	1762	135	0.39	-0.14734	-1.11188	0.075
27	1153	1032	135	0.39	-0.02407	-0.96694	0.075
34	753	395	135	0.39	0.08112	-0.68825	0.075
43	1250	1311	135	0.39	-0.11443	-1.11756	0.075
50	251	292	135	0.39	0.37985	-0.2849	0.075
62	149	1007	135	0.39	-0.09881	-0.79385	0.075
64	1420	1560	135	0.39	-0.00777	-0.68955	0.075
65	1172	1142	135	0.39	-0.21487	-0.95631	0.075
73	1856	914	135	0.39	-0.03632	-0.94845	0.075
75	1007	1799	135	0.39	0.01493	-0.98144	0.075
125	785	1657	135	0.39	0.04326	-0.85876	0.075
9	1264	1261	135	0.48	0.11852	-0.52822	0.075
12	1936	561	135	0.48	-0.02976	-1.0391	0.075
42	1847	648	135	0.48	-0.16579	-0.89475	0.075
57	1053	999	135	0.48	-0.0175	-0.91873	0.075
63	1770	20	135	0.48	0.27	-0.56392	0.075
74	582	1190	135	0.48	-0.0868	-0.77399	0.075
86	526	363	135	0.48	-0.04685	-0.5627	0.075
87	1825	587	135	0.48	-0.09208	-0.96572	0.075
109	1968	1418	135	0.48	-0.18174	-1.00756	0.075
126	1648	839	135	0.48	0.12346	-0.83542	0.075
137	803	66	135	0.48	-0.02938	-0.66651	0.075
138	1211	1998	135	0.48	0.47924	-0.28978	0.075
6	66	194	135	0.58	-0.05542	-1.02567	0.075
45	1713	505	135	0.58	-0.13494	-0.87375	0.075
69	1659	1541	135	0.58	-0.08601	-0.83104	0.075
127	1119	1924	135	0.58	-0.67742	-0.38119	0.075
128	889	1871	135	0.58	-0.38386	-0.86557	0.075
129	1581	1830	135	0.58	-0.43255	-0.92116	0.075
130	1408	1746	135	0.58	-0.06913	-0.89745	0.075
142	1302	433	135	0.58	0.18192	-0.68714	0.075
26	1808	187	135	0.7	-0.00152	-0.92792	0.075
84	1927	1058	135	0.7	-0.20499	-0.62985	0.075
95	107	1570	135	0.7	0.07702	-0.72654	0.075
131	892	1289	135	0.7	0.0112	-0.72567	0.075
139	788	1226	135	0.7	-0.44058	-0.71881	0.075
140	1940	469	135	0.7	0.01892	-0.86457	0.075
141	964	71	135	0.7	0.0078	-0.96495	0.075
11	622	95	135	0.83	0.11305	-0.63878	0.075
33	1301	46	135	0.83	0.11841	-0.79244	0.075
40	366	1511	135	0.83	0.0923	-0.73474	0.075
44	314	1752	135	0.83	0.01235	-0.94156	0.075
53	1509	1767	135	0.83	0.04042	-0.96848	0.075
76	112	1516	135	0.97	0.12402	-0.76233	0.075
152	1337	408	135	1.13	-0.58324	-0.56266	0.075
155	180	1867	135	1.13	0.04641	-0.69215	0.075
157	221	36	135	1.13	0.05102	-0.87068	0.075
159	1606	1135	135	1.13	-0.50847	-0.71424	0.075
162	937	962	135	1.13	-0.01124	-0.76261	0.075
165	1372	525	135	1.13	0.15673	-0.53746	0.075
167	355	1366	135	1.13	0.29856	-0.59661	0.075
168	492	943	135	1.13	0.2129	-0.55354	0.075
173	1889	671	135	1.13	0.15937	-0.79313	0.075
174	2003	1230	135	1.13	0.11224	-0.74314	0.075
176	314	1401	135	1.13	-0.54803	-0.54651	0.075
180	29	1462	135	1.13	0.26033	-0.66611	0.075
182	511	1168	135	1.13	0.17179	-0.68723	0.075
183	255	1507	135	1.13	0.15302	-0.57328	0.075
186	1188	733	135	1.13	-0.01543	-0.75896	0.075
188	467	1955	135	1.13	0.10507	-0.67448	0.075
190	1404	1936	135	1.13	0.12411	-0.51638	0.075
151	1401	428	135	1.31	-0.49928	-0.73795	0.075
156	798	1963	135	1.31	0.09601	-0.74369	0.075
160	788	1010	135	1.31	-0.03524	-0.77378	0.075
161	1285	796	135	1.31	0.15803	-0.81813	0.075
163	1619	749	135	1.31	0.33482	-0.6018	0.075
171	1122	1163	135	1.31	0.16493	-0.68265	0.075
172	103	1166	135	1.31	0.0371	-0.72719	0.075
175	1451	439	135	1.31	0.20608	-0.56366	0.075
179	409	1206	135	1.31	0.25866	-0.63732	0.075
150	1052	1846	135	1.51	0.13101	-0.87623	0.075
158	302	895	135	1.51	-0.21385	-0.71232	0.075
170	851	1658	135	1.51	0.15231	-0.76646	0.075
177	185	1942	135	1.51	0.07393	-0.70764	0.075
184	883	289	135	1.51	0.29108	-0.59788	0.075
189	735	688	135	1.51	-0.02516	-0.75311	0.075
191	1256	1847	135	1.51	-0.06692	-0.55938	0.075
154	534	104	135	1.73	0.13794	-0.83992	0.075
164	570	1770	135	1.73	0.04063	-0.91487	0.075
181	603	386	135	1.73	0.18588	-0.65765	0.075
178	1423	858	135	2.22	-0.16833	-0.94248	0.075
185	226	234	135	2.22	0.04716	-0.90994	0.075
153	1055	1746	135	2.49	-0.05044	-0.95552	0.075
169	845	1917	135	2.49	0.12374	-0.80903	0.075
187	723	1774	135	2.49	0.08258	-0.94702	0.075
166	313	777	135	2.79	0.01383	-1.0061	0.075
192	1562	1221	135	5.1	0.02459	-1.032	0.075
196	36	569	135	5.57	0.03988	-0.78189	0.075
193	1324	1936	135	6.08	0.0582	-0.88802	0.075
194	1602	220	135	6.08	-0.05339	-0.8723	0.075
195	1521	290	135	6.08	0.01319	-0.9664	0.075
12	214	1974	150	0.14	-0.07349	-0.59396	0.075
20	1829	1859	150	0.14	-0.15909	-0.95192	0.075
36	127	1253	150	0.14	-0.13588	-0.96028	0.075
37	1118	41	150	0.14	-0.38988	-0.61347	0.075
38	256	1254	150	0.14	-0.24703	-0.83539	0.075
39	713	1035	150	0.14	-0.34094	-0.78302	0.075
50	234	1725	150	0.14	-0.06502	-1.11654	0.075
51	1746	1771	150	0.14	-0.0704	-1.00865	0.075
52	894	1481	150	0.14	-0.06224	-1.08385	0.075
53	1987	696	150	0.14	-0.11087	-1.09698	0.075
54	1483	571	150	0.14	0.10927	-0.94665	0.075
55	1660	558	150	0.14	-0.19906	-0.77911	0.075
64	460	1029	150	0.14	-0.12591	-0.94597	0.075
75	1744	990	150	0.14	-0.20376	-0.91923	0.075
76	891	1061	150	0.14	-0.25202	-0.96907	0.075
77	575	1701	150	0.14	-0.31973	-0.71186	0.075
94	1245	1548	150	0.14	-0.43161	-0.59569	0.075
95	1263	539	150	0.14	0.10792	-0.87647	0.075
96	1169	1792	150	0.14	-0.02553	-0.9903	0.075
97	917	414	150	0.14	0.03897	-0.94552	0.075
98	1259	1359	150	0.14	-0.27518	-0.97654	0.075
99	1174	952	150	0.14	-0.04753	-1.1126	0.075
109	1102	1019	150	0.14	-0.21367	-0.84172	0.075
110	1597	416	150	0.14	-0.28846	-0.76648	0.075
111	1484	1602	150	0.14	-0.20515	-1.0342	0.075
112	1702	909	150	0.14	0.11781	-0.79795	0.075
113	1601	318	150	0.14	-0.26479	-0.56794	0.075
114	1348	1621	150	0.14	0.23914	-0.72674	0.075
115	355	1733	150	0.14	0.03461	-0.8176	0.075
116	243	1761	150	0.14	-0.20953	-0.80653	0.075
117	1216	1768	150	0.14	-0.05028	-1.02835	0.075
118	424	1799	150	0.14	-0.14568	-0.88942	0.075
119	1389	1981	150	0.14	-0.10642	-0.65839	0.075
139	1251	213	150	0.14	-0.21784	-0.97365	0.075
140	73	423	150	0.14	-0.25652	-0.73462	0.075
141	1413	1249	150	0.14	0.16423	-0.79456	0.075
142	150	1351	150	0.14	-0.40723	-0.67914	0.075
143	1652	1354	150	0.14	-0.00672	-0.83079	0.075
144	740	1469	150	0.14	0.0564	-0.68869	0.075
145	1312	1705	150	0.14	0.00409	-0.92982	0.075
146	1255	1973	150	0.14	-0.68697	0.02231	0.075
0	1996	1986	150	0.19	-0.11596	-1.00767	0.075
17	866	1583	150	0.19	0.03593	-0.92588	0.075
19	1361	770	150	0.19	0.10953	-0.90433	0.075
30	1576	1895	150	0.19	-0.13268	-0.95526	0.075
31	416	1565	150	0.19	-0.08563	-1.08744	0.075
32	1079	1277	150	0.19	-0.12536	-1.01876	0.075
33	1935	923	150	0.19	-0.18474	-1.03088	0.075
45	193	1564	150	0.19	-0.09923	-1.10193	0.075
46	17	676	150	0.19	0.39291	-0.46338	0.075
48	1355	1726	150	0.19	-0.17427	-0.90744	0.075
49	493	436	150	0.19	-0.1178	-1.10441	0.075
71	1037	2007	150	0.19	-0.32804	-0.88034	0.075
72	1421	1131	150	0.19	0.021	-1.03697	0.075
73	771	280	150	0.19	0.2405	-0.69283	0.075
82	1079	342	150	0.19	-0.16449	-0.75498	0.075
83	2006	197	150	0.19	0.10048	-0.84641	0.075
84	1745	754	150	0.19	-0.04252	-0.79581	0.075
85	1559	1775	150	0.19	0.03185	-0.82524	0.075
86	1126	1997	150	0.19	-0.05947	-0.97723	0.075
101	19	184	150	0.19	-0.19617	-0.96083	0.075
102	1435	1220	150	0.19	-0.0257	-1.06459	0.075
103	1257	589	150	0.19	-0.16144	-1.0726	0.075
104	852	256	150	0.19	-0.06552	-0.46998	0.075
121	886	1763	150	0.19	-0.2518	-0.8865	0.075
122	1140	161	150	0.19	0.3431	-0.54707	0.075
123	1709	259	150	0.19	-0.30702	-0.87326	0.075
125	1683	1244	150	0.19	-0.20643	-0.84572	0.075
126	1221	1524	150	0.19	-0.19374	-0.73242	0.075
127	1107	775	150	0.19	-0.10053	-1.10091	0.075
1	997	305	150	0.25	0.20166	-0.78295	0.075
3	806	1286	150	0.25	-0.08225	-1.13776	0.075
4	1729	358	150	0.25	-0.05104	-1.00345	0.075
10	1948	314	150	0.25	0.16024	-0.82578	0.075
16	1672	207	150	0.25	0.15373	-0.71582	0.075
29	1087	1698	150	0.25	-0.07871	-0.92885	0.075
44	1942	1914	150	0.25	-0.17205	-0.78349	0.075
47	27	1593	150	0.25	-0.47808	-0.29804	0.075
60	474	2011	150	0.25	0.02625	-0.98142	0.075
74	395	184	150	0.25	-0.17015	-0.99411	0.075
87	1121	202	150	0.25	0.01914	-0.87185	0.075
88	1709	1889	150	0.25	0.03146	-0.79949	0.075
89	652	1551	150	0.25	-0.13906	-1.07711	0.075
90	903	1449	150	0.25	0.03705	-0.65311	0.075
120	64	2010	150	0.25	0.1614	-0.74136	0.075
124	1153	1999	150	0.25	-0.17564	-1.06525	0.075
128	1151	404	150	0.25	-0.0996	-0.9008	0.075
129	1686	644	150	0.25	-0.11493	-0.76035	0.075
130	110	718	150	0.25	0.01051	-0.96325	0.075
6	1930	76	150	0.31	0.04488	-0.99958	0.075
7	687	1010	150	0.31	-0.11379	-0.77387	0.075
11	1646	1431	150	0.31	-0.10819	-1.13842	0.075
26	1330	964	150	0.31	0.12498	-0.90119	0.075
27	1028	968	150	0.31	0.15817	-0.82216	0.075
28	752	1078	150	0.31	-0.16178	-1.01141	0.075
43	177	650	150	0.31	-0.4866	-0.4996	0.075
57	1656	1067	150	0.31	-0.13684	-0.95185	0.075
58	20	1287	150	0.31	-0.06523	-1.12761	0.075
65	1166	994	150	0.31	-0.19845	-0.99679	0.075
66	261	752	150	0.31	-0.18943	-0.81929	0.075
67	1238	466	150	0.31	-0.12704	-1.12593	0.075
92	1268	1916	150	0.31	-0.27622	-0.65412	0.075
105	792	322	150	0.31	0.11232	-0.7475	0.075
106	657	522	150	0.31	-0.07158	-0.92414	0.075
131	550	960	150	0.31	0.05417	-0.99491	0.075
132	356	1595	150	0.31	-0.20368	-0.8514	0.075
5	432	814	150	0.39	-0.08204	-0.7128	0.075
14	1249	1312	150	0.39	-0.17196	-1.06739	0.075
15	1005	1800	150	0.39	-0.13028	-0.91276	0.075
41	634	194	150	0.39	0.03342	-0.86643	0.075
42	991	1109	150	0.39	0.05199	-0.97197	0.075
62	147	1008	150	0.39	-0.29245	-0.66208	0.075
63	1207	1202	150	0.39	-0.18581	-0.80631	0.075
70	1220	1260	150	0.39	-0.03491	-0.9927	0.075
79	329	625	150	0.39	-0.16545	-1.01582	0.075
93	1549	581	150	0.39	-0.07424	-1.03955	0.075
107	1673	1659	150	0.39	-0.11794	-1.06747	0.075
108	1151	1033	150	0.39	-0.13467	-0.94611	0.075
133	692	1861	150	0.39	-0.10576	-1.04387	0.075
136	250	293	150	0.39	0.06509	-0.53038	0.075
147	1171	1143	150	0.39	-0.17553	-1.0242	0.075
2	377	502	150	0.48	0.14123	-0.74126	0.075
8	1824	588	150	0.48	-0.0771	-1.03562	0.075
9	1966	1419	150	0.48	-0.20499	-0.99249	0.075
13	580	1191	150	0.48	-0.16352	-0.88294	0.075
25	1846	649	150	0.48	-0.09618	-0.99567	0.075
61	524	364	150	0.48	-0.25172	-0.71534	0.075
68	910	1703	150	0.48	0.07184	-0.88253	0.075
69	1935	562	150	0.48	-0.12245	-1.00504	0.075
78	882	145	150	0.48	-0.55311	-0.46376	0.075
80	1028	1087	150	0.48	0.02004	-0.77936	0.075
81	1646	840	150	0.48	0.01778	-0.90266	0.075
134	927	623	150	0.48	0.12813	-0.69737	0.075
135	1698	673	150	0.48	0.15123	-0.70942	0.075
137	1262	1262	150	0.48	0.05518	-0.68547	0.075
149	1209	1999	150	0.48	0.21243	-0.59348	0.075
18	1118	1925	150	0.58	-0.52795	-0.62751	0.075
24	1658	1542	150	0.58	-0.01589	-0.90648	0.075
40	622	1864	150	0.58	0.06727	-0.73611	0.075
21	1807	188	150	0.7	-0.01606	-1.01102	0.075
22	787	1227	150	0.7	-0.46497	-0.72328	0.075
23	1915	1830	150	0.7	-0.01331	-1.02269	0.075
34	1256	698	150	0.7	0.01749	-0.92939	0.075
35	457	314	150	0.7	0.22643	-0.38117	0.075
56	1938	470	150	0.7	-0.13264	-0.95268	0.075
100	891	1290	150	0.7	-0.02578	-0.92218	0.075
148	1465	824	150	0.7	-0.05179	-0.95198	0.075
91	1707	843	150	0.83	0.10788	-0.93452	0.075
138	364	1512	150	0.83	0.00592	-0.73564	0.075
59	1737	1964	150	0.97	-0.00476	-0.85771	0.075
150	935	963	150	1.13	0.00272	-0.86589	0.075
151	219	37	150	1.13	0.0193	-0.88189	0.075
153	1335	409	150	1.13	-0.56599	-0.67452	0.075
154	1604	1136	150	1.13	-0.44678	-0.85961	0.075
155	509	1169	150	1.13	0.0824	-0.7778	0.075
156	178	1867	150	1.13	0.05138	-0.72999	0.075
159	490	944	150	1.13	0.07493	-0.81326	0.075
161	2002	1231	150	1.13	-0.01895	-0.9695	0.075
162	354	1367	150	1.13	0.03015	-0.62877	0.075
163	253	1507	150	1.13	0.22776	-0.69097	0.075
169	312	1401	150	1.13	-0.49579	-0.65776	0.075
171	1888	672	150	1.13	0.04331	-0.88177	0.075
176	466	1955	150	1.13	0.02279	-0.81864	0.075
181	27	1463	150	1.13	-0.05656	-0.759	0.075
190	1187	734	150	1.13	-0.01049	-0.82539	0.075
152	1283	797	150	1.31	0.07778	-0.88352	0.075
157	1399	428	150	1.31	-0.55059	-0.61377	0.075
160	101	1166	150	1.31	0.04639	-0.92795	0.075
164	1617	750	150	1.31	0.24956	-0.76501	0.075
168	796	1963	150	1.31	0.02283	-0.81379	0.075
170	787	1010	150	1.31	0.09751	-0.77061	0.075
174	408	1206	150	1.31	-0.00589	-0.66401	0.075
175	1121	1164	150	1.31	0.18032	-0.77255	0.075
182	1450	440	150	1.31	0.07445	-0.84258	0.075
185	1371	526	150	1.31	0.10726	-0.71583	0.075
158	300	896	150	1.51	-0.21265	-0.81014	0.075
167	881	289	150	1.51	0.10188	-0.75803	0.075
177	1050	1846	150	1.51	0.06795	-0.92652	0.075
178	1254	1848	150	1.51	-0.10675	-0.78059	0.075
183	733	689	150	1.51	-0.00972	-0.82558	0.075
184	850	1659	150	1.51	0.0639	-0.88951	0.075
186	183	1943	150	1.51	0.04119	-0.8251	0.075
172	568	1771	150	1.73	-0.01017	-0.98374	0.075
173	533	104	150	1.73	-0.03737	-0.73166	0.075
189	601	386	150	1.73	-0.00612	-0.79413	0.075
180	224	235	150	2.22	0.02093	-0.88331	0.075
188	1422	859	150	2.22	0.0398	-0.77217	0.075
165	1053	1747	150	2.49	-0.01602	-0.98867	0.075
179	721	1775	150	2.49	0.05399	-0.95012	0.075
187	843	1917	150	2.49	0.15286	-0.85988	0.075
166	312	778	150	2.79	0.00517	-0.96125	0.075
196	214	1000	150	4.65	-0.25789	-0.72554	0.075
192	1560	1221	150	5.1	-0.01641	-0.96043	0.075
194	34	570	150	5.57	0.08577	-0.87657	0.075
191	1323	1937	150	6.08	0.00574	-1.04163	0.075
193	1520	290	150	6.08	0.12395	-0.87198	0.075
195	1600	221	150	6.08	-0.05387	-0.97033	0.075
197	228	927	150	16.68	-0.07676	-1.03509	0.075
3	492	1795	165	0.14	-0.12015	-1.06276	0.075
8	887	1064	165	0.14	-0.33232	-0.959	0.075
15	658	1152	165	0.14	-0.38574	-0.74241	0.075
16	1893	1456	165	0.14	-0.06687	-1.12019	0.075
17	594	228	165	0.14	-0.1815	-1.0011	0.075
18	1092	954	165	0.14	-0.18834	-0.95951	0.075
19	1393	1277	165	0.14	0.0489	-0.90774	0.075
28	252	1257	165	0.14	-0.34794	-0.64801	0.075
29	1241	1551	165	0.14	-0.31058	-0.79915	0.075
30	589	139	165	0.14	-0.02251	-0.3652	0.075
36	456	1031	165	0.14	-0.2142	-0.83142	0.075
37	1657	561	165	0.14	-0.12494	-1.12751	0.075
38	2000	592	165	0.14	-0.21245	-0.76023	0.075
48	1165	1795	165	0.14	-0.21783	-0.91231	0.075
49	890	1484	165	0.14	-0.13938	-1.02974	0.075
50	913	417	165	0.14	-0.02295	-0.9704	0.075
51	239	1763	165	0.14	-0.10598	-0.85603	0.075
59	1223	730	165	0.14	0.04322	-0.88337	0.075
60	825	1215	165	0.14	-0.34658	-0.80849	0.075
61	123	1256	165	0.14	-0.12978	-0.88233	0.075
62	1251	1975	165	0.14	-0.50317	-0.19536	0.075
76	230	1728	165	0.14	-0.26723	-0.76361	0.075
77	854	349	165	0.14	-0.18076	-0.81716	0.075
78	1308	1708	165	0.14	-0.05793	-0.98824	0.075
79	736	1471	165	0.14	-0.37734	-0.67579	0.075
80	69	426	165	0.14	-0.13552	-0.93277	0.075
81	1825	1862	165	0.14	-0.03087	-1.09119	0.075
94	571	1703	165	0.14	-0.33349	-0.65432	0.075
95	1825	850	165	0.14	-0.03821	-1.1802	0.075
96	1114	43	165	0.14	-0.26202	-0.79115	0.075
97	709	1037	165	0.14	-0.18181	-1.04581	0.075
112	86	1054	165	0.14	-0.36521	-0.64661	0.075
113	420	1802	165	0.14	-0.10097	-0.87679	0.075
114	244	1999	165	0.14	-0.12319	-1.04242	0.075
115	1170	955	165	0.14	-0.17281	-0.94219	0.075
116	281	1170	165	0.14	-0.28851	-0.82736	0.075
[truncated: 927 more rows]
