# Supplementary material for: Dynamic self-assembly of compartmentalized DNA nanotubes
Source: Nat Commun. 2021 Jun 11;12:3557. doi: 10.1038/s41467-021-23850-1 (PMC8196065; doi:10.1038/s41467-021-23850-1)
Supplement: Supplementary file 8 — Source Data [file 41467_2021_23850_MOESM8_ESM.zip › sourceData/figure6/fig6d_RNaseH_05_finalData.xlsx]

## Sheet: Sheet1
	X (pixels)	Y (pixels)	Time	Volume (pL)	skew	kurtosis	RNaseH
0	45	1661	15	0.14	-0.17928	-0.96602	0.05
1	677	477	15	0.14	-0.07875	-1.09984	0.05
6	1325	1718	15	0.14	-0.28291	-0.82279	0.05
7	1900	722	15	0.14	-0.0434	-1.07329	0.05
9	19	1207	15	0.14	-0.17856	-0.97603	0.05
10	345	499	15	0.14	-0.2445	-0.96974	0.05
14	1597	575	15	0.14	0.17031	-0.65337	0.05
25	407	285	15	0.14	-0.13445	-0.92772	0.05
26	126	1430	15	0.14	-0.10086	-1.14306	0.05
27	1392	1004	15	0.14	-0.28882	-0.95725	0.05
34	1643	1113	15	0.14	-0.11223	-0.47157	0.05
35	891	981	15	0.14	-0.16901	-0.85167	0.05
43	888	620	15	0.14	0.13331	-1.01131	0.05
44	1510	35	15	0.14	-0.30502	-0.77604	0.05
45	1077	458	15	0.14	-0.06968	-1.14086	0.05
46	1774	518	15	0.14	-0.06642	-1.00603	0.05
47	348	1516	15	0.14	-0.23044	-0.93879	0.05
48	188	1484	15	0.14	-0.017	-1.08388	0.05
49	1143	1447	15	0.14	-0.15268	-0.76252	0.05
57	44	565	15	0.14	0.2371	-0.89769	0.05
58	127	1714	15	0.14	-0.32271	-0.80844	0.05
59	656	1189	15	0.14	-0.49935	-0.42287	0.05
60	620	224	15	0.14	-0.24336	-0.93752	0.05
72	990	76	15	0.14	-0.1869	-1.02904	0.05
73	1232	1362	15	0.14	-0.07686	-1.13952	0.05
74	501	1801	15	0.14	-0.21936	-0.86702	0.05
86	1119	1231	15	0.14	-0.07825	-1.0419	0.05
95	794	393	15	0.14	-0.09196	-0.85586	0.05
96	1748	1336	15	0.14	-0.37749	-0.65039	0.05
97	525	1335	15	0.14	-0.31081	-0.89302	0.05
98	1159	810	15	0.14	-0.13435	-0.99246	0.05
99	1899	613	15	0.14	0.29801	-0.7546	0.05
122	1269	31	15	0.14	0.05665	-0.9842	0.05
123	1116	88	15	0.14	-0.14994	-1.0273	0.05
124	955	1430	15	0.14	0.21987	-0.68084	0.05
125	499	1465	15	0.14	0.06455	-0.61647	0.05
126	1885	1036	15	0.14	-0.16739	-0.91284	0.05
127	1746	1667	15	0.14	-0.30578	-0.76165	0.05
128	120	1492	15	0.14	-0.07622	-1.13498	0.05
129	1673	1346	15	0.14	-0.54179	-0.33747	0.05
142	139	175	15	0.14	-0.19568	-0.95713	0.05
143	1880	1603	15	0.14	-0.21718	-0.92817	0.05
144	1136	1476	15	0.14	-0.39557	-0.76173	0.05
145	1963	1071	15	0.14	-0.16615	-0.94047	0.05
146	492	650	15	0.14	-0.18629	-1.02013	0.05
147	1159	608	15	0.14	-0.14595	-1.04876	0.05
3	1562	380	15	0.19	0.16662	-0.92532	0.05
18	1464	1328	15	0.19	0.00395	-0.74692	0.05
23	1328	128	15	0.19	-0.15766	-1.05927	0.05
31	1419	1884	15	0.19	-0.16633	-0.81865	0.05
32	1942	1116	15	0.19	-0.19343	-0.89037	0.05
50	844	967	15	0.19	-0.1236	-0.97877	0.05
51	96	971	15	0.19	-0.24954	-0.78941	0.05
77	1762	110	15	0.19	-0.15602	-0.98514	0.05
81	50	852	15	0.19	-0.38797	-0.7015	0.05
82	660	1110	15	0.19	-0.34065	-0.73712	0.05
88	1200	773	15	0.19	-0.31277	-1.01966	0.05
89	1472	569	15	0.19	-0.12877	-1.15807	0.05
106	368	1753	15	0.19	-0.23782	-0.94935	0.05
107	915	1369	15	0.19	-0.08753	-1.08978	0.05
108	366	1265	15	0.19	0.33476	-0.71261	0.05
109	1991	993	15	0.19	-0.10283	-1.08653	0.05
110	231	491	15	0.19	-0.26571	-0.84923	0.05
111	38	463	15	0.19	-0.15692	-0.98458	0.05
113	317	1845	15	0.19	-0.10619	-1.12576	0.05
118	501	1876	15	0.19	-0.29553	-1.00056	0.05
119	1618	685	15	0.19	-0.17397	-0.8779	0.05
120	1167	879	15	0.19	-0.18601	-1.00755	0.05
121	1876	1799	15	0.19	-0.1463	-0.99451	0.05
138	1840	1591	15	0.19	-0.23411	-0.99106	0.05
139	218	448	15	0.19	-0.07174	-1.13314	0.05
2	1740	741	15	0.25	-0.09151	-0.99343	0.05
4	428	1599	15	0.25	-0.12824	-1.05726	0.05
11	40	1955	15	0.25	-0.10308	-1.00126	0.05
17	852	1571	15	0.25	-0.15519	-1.01957	0.05
22	875	1416	15	0.25	-0.17261	-1.1119	0.05
33	1111	1024	15	0.25	-0.18135	-1.05203	0.05
38	470	1197	15	0.25	-0.15752	-1.06146	0.05
39	1707	1111	15	0.25	0.08942	-0.86633	0.05
52	1319	1122	15	0.25	-0.36809	-0.82178	0.05
53	1101	545	15	0.25	0.44483	-0.28115	0.05
54	779	365	15	0.25	-0.12432	-1.04472	0.05
55	706	50	15	0.25	-0.24405	-1.00631	0.05
64	1577	1774	15	0.25	-0.13706	-0.93934	0.05
65	1716	1981	15	0.25	-0.27139	-0.95039	0.05
78	20	1857	15	0.25	-0.22651	-0.87089	0.05
79	164	1233	15	0.25	-0.18312	-0.98373	0.05
80	1554	1069	15	0.25	-0.25891	-0.75717	0.05
87	1908	1365	15	0.25	-0.21561	-0.91219	0.05
90	90	1055	15	0.25	-0.08894	-1.07097	0.05
112	49	56	15	0.25	-0.34275	-0.7302	0.05
136	49	1352	15	0.25	-0.38276	-0.79817	0.05
137	710	1091	15	0.25	-0.43331	-0.7434	0.05
140	1111	751	15	0.25	-0.18659	-1.05885	0.05
141	1356	947	15	0.25	-0.31125	-0.79597	0.05
5	109	1456	15	0.31	-0.0677	-1.0508	0.05
12	402	767	15	0.31	-0.18189	-1.14263	0.05
15	408	632	15	0.31	-0.02391	-1.03417	0.05
16	47	342	15	0.31	-0.20531	-1.02046	0.05
21	820	428	15	0.31	-0.13837	-1.04531	0.05
28	267	346	15	0.31	-0.23075	-0.99243	0.05
29	1171	2014	15	0.31	0.19894	-0.49622	0.05
36	1567	1554	15	0.31	-0.10588	-1.10479	0.05
37	193	1047	15	0.31	-0.14152	-1.074	0.05
56	350	1061	15	0.31	-0.12807	-1.03148	0.05
67	1906	522	15	0.31	-0.24056	-1.04042	0.05
83	239	1469	15	0.31	-0.28391	-0.9685	0.05
84	190	225	15	0.31	0.19418	-0.67133	0.05
91	993	268	15	0.31	-0.19992	-1.02744	0.05
104	139	780	15	0.31	-0.18416	-1.03108	0.05
105	90	650	15	0.31	-0.18742	-1.0433	0.05
134	261	589	15	0.31	-0.23685	-0.94365	0.05
13	589	847	15	0.39	-0.16892	-1.09097	0.05
20	1830	123	15	0.39	-0.11182	-1.09315	0.05
40	1709	1491	15	0.39	0.43434	-0.11318	0.05
61	226	1875	15	0.39	0.04789	-0.89824	0.05
62	1614	1605	15	0.39	-0.19397	-1.0563	0.05
63	91	1227	15	0.39	0.19756	-0.64789	0.05
69	1943	1502	15	0.39	-0.27711	-0.84259	0.05
70	1285	899	15	0.39	0.12621	-0.58551	0.05
71	1495	370	15	0.39	-0.18763	-1.11515	0.05
85	1985	1379	15	0.39	-0.41657	-0.74559	0.05
101	405	1731	15	0.39	-0.23776	-0.9626	0.05
133	1793	196	15	0.39	-0.19372	-0.96796	0.05
148	1999	511	15	0.39	-0.11664	-1.08206	0.05
149	1882	1936	15	0.39	-0.13429	-0.98788	0.05
41	246	548	15	0.48	-0.18589	-1.00407	0.05
42	791	744	15	0.48	-0.27138	-0.84652	0.05
68	334	302	15	0.48	0.22002	-0.70598	0.05
92	91	1371	15	0.48	-0.25526	-0.94812	0.05
93	306	1298	15	0.48	-0.14057	-1.10637	0.05
100	35	527	15	0.48	-0.13589	-1.05765	0.05
103	614	651	15	0.48	-0.21017	-0.96625	0.05
115	1428	1385	15	0.48	-0.19451	-1.03261	0.05
116	1441	1448	15	0.48	-0.25774	-1.01567	0.05
117	1869	1386	15	0.48	-0.12359	-0.87769	0.05
8	471	622	15	0.58	-0.1768	-1.03633	0.05
30	770	1377	15	0.58	-0.19125	-1.02768	0.05
75	1756	1631	15	0.58	-0.21735	-0.92235	0.05
94	1020	1595	15	0.58	-0.28645	-0.87283	0.05
76	133	472	15	0.7	-0.21546	-0.88348	0.05
24	362	1705	15	0.83	0.33457	-0.52616	0.05
66	1803	487	15	0.83	-0.24075	-0.89864	0.05
102	1705	524	15	0.83	0.34802	-0.26302	0.05
114	144	615	15	0.83	-0.0596	-0.91181	0.05
131	301	680	15	0.83	-0.23665	-0.96232	0.05
132	484	919	15	0.83	-0.07749	-0.85286	0.05
19	577	715	15	0.97	-0.10927	-1.02647	0.05
130	220	1618	15	0.97	-0.15939	-1.0573	0.05
135	1415	1733	15	0.97	-0.09138	-0.97454	0.05
151	1348	1185	15	1.13	-0.28777	-0.80667	0.05
152	1984	906	15	1.13	-0.12373	-1.1342	0.05
157	1178	1115	15	1.13	-0.19618	-1.01306	0.05
160	644	1862	15	1.13	-0.05056	-0.94899	0.05
161	637	380	15	1.13	-0.33834	-0.80281	0.05
172	1210	129	15	1.13	-0.13847	-1.12374	0.05
180	1618	786	15	1.13	-0.11883	-1.02031	0.05
183	1594	1175	15	1.13	-0.34215	-0.4832	0.05
184	527	390	15	1.13	-0.19693	-0.95822	0.05
188	1619	280	15	1.13	-0.23851	-1.03275	0.05
189	1401	1180	15	1.13	-0.29098	-0.8739	0.05
194	1037	1645	15	1.13	-0.10218	-0.97929	0.05
197	1523	289	15	1.13	-0.18156	-0.87028	0.05
198	630	1452	15	1.13	0.04496	-0.81423	0.05
200	395	889	15	1.13	-0.2813	-0.95526	0.05
154	1011	502	15	1.31	-0.11674	-1.01955	0.05
163	1591	1660	15	1.31	-0.18597	-0.96546	0.05
169	1471	456	15	1.31	-0.29899	-0.82085	0.05
170	1536	1975	15	1.31	-0.14341	-0.70864	0.05
171	1382	511	15	1.31	-0.24132	-0.95432	0.05
173	974	1682	15	1.31	-0.1923	-0.95741	0.05
178	1756	2013	15	1.31	-0.1635	-0.99978	0.05
179	1687	392	15	1.31	0.22618	-0.54287	0.05
181	947	722	15	1.31	-0.18156	-0.92089	0.05
182	1458	1683	15	1.31	-0.30939	-0.81175	0.05
185	1992	1623	15	1.31	0.16734	-0.87097	0.05
158	1274	175	15	1.51	-0.20317	-0.96588	0.05
159	1408	1297	15	1.51	-0.21041	-1.05461	0.05
162	1763	446	15	1.51	-0.0516	-1.03891	0.05
164	439	25	15	1.51	-0.13881	-0.96752	0.05
167	1570	1132	15	1.51	-0.27863	-0.84188	0.05
174	1928	202	15	1.51	-0.19505	-0.9618	0.05
175	453	1279	15	1.51	-0.25826	-1.0296	0.05
176	1201	1631	15	1.51	-0.1924	-1.06568	0.05
190	1655	1161	15	1.51	0.07334	-0.7518	0.05
153	1017	1721	15	1.73	-0.22333	-0.96316	0.05
156	1814	601	15	1.96	-0.15003	-1.08041	0.05
187	916	1606	15	1.96	-0.11729	-0.90097	0.05
192	505	38	15	1.96	-0.30323	-0.85106	0.05
193	1288	1491	15	1.96	-0.18092	-1.00797	0.05
199	2025	1420	15	1.96	-0.33115	-0.75948	0.05
166	408	951	15	2.22	0.3009	-0.50393	0.05
168	952	336	15	2.22	0.22186	-0.70401	0.05
186	1982	1459	15	2.22	-0.38632	-0.6903	0.05
191	695	1979	15	2.22	-0.08534	-1.05129	0.05
195	346	961	15	2.22	0.15625	-0.61025	0.05
165	181	126	15	2.49	-0.00902	-0.76212	0.05
150	1481	1534	15	2.79	0.03385	-1.03331	0.05
155	669	732	15	3.11	0.05263	-0.88649	0.05
177	1400	1124	15	3.11	-0.41777	-0.71473	0.05
196	1403	1630	15	3.46	-0.1457	-1.02035	0.05
201	1487	1948	15	4.65	0.02633	-0.85909	0.05
202	1323	326	15	4.65	-0.17107	-1.14882	0.05
204	849	1297	15	4.65	-0.14716	-0.93741	0.05
207	1585	1894	15	5.1	-0.03365	-0.68243	0.05
206	1642	1438	15	6.08	0.08867	-0.71396	0.05
208	1593	1332	15	6.08	-0.06201	-1.09022	0.05
203	684	299	15	7.78	-0.10088	-1.01202	0.05
205	1398	857	15	8.41	-0.18304	-1.03541	0.05
0	1079	458	30	0.14	-0.23897	-0.92908	0.05
1	83	842	30	0.14	0.17551	-0.66393	0.05
2	1327	1718	30	0.14	-0.01155	-0.85728	0.05
3	1233	1362	30	0.14	-0.07431	-1.08716	0.05
4	992	77	30	0.14	0.33528	-0.61407	0.05
7	1902	722	30	0.14	0.06623	-0.95631	0.05
11	1666	1614	30	0.14	0.38981	-0.35003	0.05
12	1546	1766	30	0.14	0.4093	-0.27494	0.05
13	1059	75	30	0.14	-0.22315	-1.04263	0.05
15	90	1893	30	0.14	-0.14018	-0.91058	0.05
16	1649	354	30	0.14	0.0326	-0.7658	0.05
21	765	1791	30	0.14	0.00581	-1.01751	0.05
22	141	176	30	0.14	0.18154	-0.81538	0.05
26	1323	767	30	0.14	0.46469	-0.21896	0.05
29	1724	868	30	0.14	0.61621	-0.38166	0.05
34	52	852	30	0.14	0.10329	-0.63856	0.05
42	830	1039	30	0.14	0.3056	-0.69834	0.05
43	1846	953	30	0.14	0.49368	-0.33423	0.05
44	1655	865	30	0.14	0.31885	-0.44288	0.05
45	257	453	30	0.14	-0.28974	-0.96708	0.05
46	622	224	30	0.14	-0.43366	-0.66592	0.05
62	78	1340	30	0.14	0.10119	-0.44683	0.05
63	1463	1038	30	0.14	0.38426	-0.60197	0.05
64	128	1714	30	0.14	0.3546	-0.42903	0.05
65	494	650	30	0.14	0.35279	-0.47051	0.05
66	262	512	30	0.14	0.77377	0.16342	0.05
73	1881	1604	30	0.14	-0.05678	-0.7127	0.05
74	1546	1201	30	0.14	-0.51644	-0.58625	0.05
75	1747	1668	30	0.14	0.28509	-0.37121	0.05
86	917	1369	30	0.14	0.29224	-0.76077	0.05
87	527	1336	30	0.14	-0.35492	-0.71069	0.05
88	19	1208	30	0.14	0.12943	-0.78096	0.05
89	1674	1347	30	0.14	-0.22527	-0.81821	0.05
90	1976	370	30	0.14	-0.19352	-0.91112	0.05
91	1572	723	30	0.14	0.47734	-0.434	0.05
109	121	1493	30	0.14	-0.23398	-0.85656	0.05
110	623	1400	30	0.14	0.54374	-0.17934	0.05
111	43	1035	30	0.14	0.12013	-0.67625	0.05
112	1473	569	30	0.14	0.52115	-0.32921	0.05
113	257	805	30	0.14	0.06451	-0.95502	0.05
131	1852	1637	30	0.14	0.44044	-0.4617	0.05
132	1394	1004	30	0.14	0.4923	-0.32071	0.05
133	735	757	30	0.14	0.46107	-0.39925	0.05
134	1901	614	30	0.14	0.58205	-0.32221	0.05
135	1775	519	30	0.14	0.14195	-0.55538	0.05
136	1117	88	30	0.14	0.4841	-0.47837	0.05
8	887	583	30	0.19	0.42723	-0.58686	0.05
18	40	464	30	0.19	0.42675	-0.48061	0.05
19	25	924	30	0.19	0.32902	-0.79466	0.05
28	1121	650	30	0.19	0.48853	-0.30701	0.05
35	289	2001	30	0.19	-0.16604	-0.90787	0.05
53	1991	1026	30	0.19	0.03892	-0.89526	0.05
54	1857	1881	30	0.19	0.46341	-0.14241	0.05
55	761	1911	30	0.19	-0.16774	-0.80434	0.05
56	213	1941	30	0.19	0.30807	-0.71939	0.05
61	1764	112	30	0.19	0.55239	0.04474	0.05
69	503	1877	30	0.19	0.2229	-0.74962	0.05
80	1564	380	30	0.19	0.65716	0.0685	0.05
81	576	1836	30	0.19	-0.28667	-0.90257	0.05
96	1868	1660	30	0.19	-0.13817	-0.79844	0.05
97	220	448	30	0.19	-0.32719	-0.83202	0.05
105	319	1845	30	0.19	-0.1623	-0.97663	0.05
117	1878	1800	30	0.19	0.16569	-0.93481	0.05
118	1330	129	30	0.19	-0.23268	-0.74187	0.05
119	657	1663	30	0.19	0.09714	-0.34689	0.05
125	1831	1430	30	0.19	0.31737	-0.22065	0.05
126	97	972	30	0.19	0.44031	-0.1751	0.05
127	1798	663	30	0.19	0.25032	-0.61348	0.05
141	367	1265	30	0.19	0.5625	-0.17993	0.05
142	338	1565	30	0.19	0.60331	-0.29792	0.05
144	592	1217	30	0.19	0.50339	-0.52505	0.05
146	1992	993	30	0.19	0.41356	-0.39865	0.05
149	558	816	30	0.19	0.34647	-0.57617	0.05
5	1111	1028	30	0.25	-0.11416	-1.13754	0.05
6	584	942	30	0.25	0.50972	-0.37146	0.05
9	50	57	30	0.25	0.15539	-0.54015	0.05
10	1518	791	30	0.25	0.40498	-0.55471	0.05
27	429	1600	30	0.25	0.20107	-0.76379	0.05
30	780	365	30	0.25	-0.02506	-0.90058	0.05
31	1557	1067	30	0.25	0.467	-0.24289	0.05
36	949	1539	30	0.25	-0.24807	-0.86447	0.05
49	166	1233	30	0.25	0.54066	-0.26583	0.05
50	508	696	30	0.25	0.50722	-0.23902	0.05
51	1250	413	30	0.25	0.6935	-0.08894	0.05
52	154	233	30	0.25	0.36408	-0.53687	0.05
60	845	76	30	0.25	0.34948	0.19731	0.05
70	1448	92	30	0.25	-0.11881	-0.9961	0.05
78	1503	1109	30	0.25	0.60426	0.017	0.05
79	528	938	30	0.25	-0.42267	-0.54081	0.05
98	145	92	30	0.25	0.40895	-0.61347	0.05
99	1729	1306	30	0.25	-0.38983	-0.6365	0.05
100	1233	1273	30	0.25	-0.34533	-0.75443	0.05
101	1102	1133	30	0.25	-0.22937	-0.52105	0.05
102	577	459	30	0.25	0.33398	-0.70474	0.05
103	464	457	30	0.25	0.36965	-0.5132	0.05
104	1800	428	30	0.25	-0.46639	-0.77883	0.05
120	585	387	30	0.25	0.41699	-0.19715	0.05
121	1197	658	30	0.25	0.3839	-0.62414	0.05
122	1357	948	30	0.25	-0.46983	-0.76415	0.05
123	91	1056	30	0.25	0.52365	-0.37468	0.05
124	1718	1981	30	0.25	0.2505	-0.46493	0.05
143	172	449	30	0.25	-0.25485	-0.79804	0.05
145	41	1955	30	0.25	0.25125	1.06471	0.05
147	471	1197	30	0.25	-0.24865	-0.82346	0.05
148	1113	751	30	0.25	0.08672	-0.86106	0.05
17	427	1157	30	0.31	0.47338	-0.39593	0.05
32	404	768	30	0.31	0.55892	-0.33539	0.05
37	1569	1555	30	0.31	-0.31186	-1.04415	0.05
59	49	342	30	0.31	-0.08127	-0.81293	0.05
77	830	547	30	0.31	-0.25481	-0.78102	0.05
94	409	633	30	0.31	-0.21008	-0.96165	0.05
95	91	650	30	0.31	-0.01395	-0.80017	0.05
129	1489	604	30	0.31	0.29155	-0.24681	0.05
130	994	268	30	0.31	-0.19399	-0.9358	0.05
20	1780	1921	30	0.39	-0.0216	-0.83922	0.05
23	1711	1491	30	0.39	0.4747	-0.20403	0.05
33	407	1732	30	0.39	0.51721	-0.17622	0.05
38	1146	463	30	0.39	-0.11121	-0.85204	0.05
39	1318	1679	30	0.39	0.41554	1.53823	0.05
40	152	1357	30	0.39	0.53707	0.30058	0.05
41	299	1141	30	0.39	-0.20286	-1.03083	0.05
57	590	847	30	0.39	0.19721	-0.83943	0.05
67	228	1875	30	0.39	0.39634	-0.53925	0.05
83	443	1503	30	0.39	0.38681	-0.6022	0.05
84	1795	197	30	0.39	-0.24031	-0.86929	0.05
106	1286	860	30	0.39	0.39292	-0.19028	0.05
114	91	782	30	0.39	-0.01714	0.03438	0.05
116	1534	510	30	0.39	-0.2803	-0.81678	0.05
138	1988	1379	30	0.39	0.7331	2.24344	0.05
139	93	1228	30	0.39	0.31561	-0.5129	0.05
140	1845	166	30	0.39	0.32172	-0.49656	0.05
14	336	303	30	0.48	0.33822	-0.74947	0.05
24	308	1298	30	0.48	0.31048	-0.58263	0.05
47	793	744	30	0.48	0.29312	-0.51635	0.05
58	1071	37	30	0.48	-0.2095	-0.93346	0.05
68	615	651	30	0.48	-0.06823	-0.8092	0.05
85	385	1557	30	0.48	-0.13955	-0.98265	0.05
107	176	525	30	0.48	-0.39843	-0.71894	0.05
115	1123	1890	30	0.48	-0.25296	-0.86836	0.05
137	36	527	30	0.48	0.01294	-0.87729	0.05
48	473	622	30	0.58	-0.24689	-0.94661	0.05
72	1960	567	30	0.7	0.59786	0.15421	0.05
92	259	1817	30	0.7	0.54399	-0.0694	0.05
108	1818	257	30	0.7	0.29844	-0.43438	0.05
25	1805	488	30	0.83	0.36701	-0.38417	0.05
71	1706	525	30	0.83	0.72214	0.13761	0.05
93	1269	822	30	0.83	0.06988	0.43708	0.05
76	158	700	30	0.97	0.42727	-0.4918	0.05
82	1416	1734	30	0.97	0.21659	-0.6391	0.05
128	396	888	30	0.97	-0.27925	-0.70587	0.05
152	639	380	30	1.13	0.15749	-0.62253	0.05
155	1212	129	30	1.13	0.15849	-0.75131	0.05
157	1349	1185	30	1.13	0.24004	-0.36851	0.05
158	221	1618	30	1.13	-0.00044	-0.68511	0.05
159	1039	1645	30	1.13	-0.27832	-0.84206	0.05
169	1985	907	30	1.13	0.22235	-0.77184	0.05
178	1689	394	30	1.13	0.26432	-0.48815	0.05
181	1620	281	30	1.13	0.31775	2.08631	0.05
187	646	1862	30	1.13	0.0915	-0.82941	0.05
190	1358	691	30	1.13	0.01493	-0.52645	0.05
192	578	716	30	1.13	-0.28464	-0.51193	0.05
193	529	389	30	1.13	0.30627	-0.6905	0.05
197	632	1454	30	1.13	0.17535	-0.55342	0.05
150	1994	1623	30	1.31	0.46497	-0.28033	0.05
164	949	721	30	1.31	0.36171	-0.37701	0.05
166	1592	1661	30	1.31	0.05629	0.80162	0.05
167	1474	456	30	1.31	0.04584	-0.69581	0.05
170	975	1683	30	1.31	-0.07903	0.42658	0.05
172	1620	787	30	1.31	0.28949	-0.46837	0.05
173	1403	1180	30	1.31	-0.27765	-0.97362	0.05
176	1013	503	30	1.31	-0.00193	-0.7842	0.05
184	1538	1976	30	1.31	0.34261	-0.11404	0.05
189	1180	1115	30	1.31	0.219	-0.44424	0.05
151	1275	176	30	1.51	0.01653	-0.77935	0.05
160	1410	1297	30	1.51	-0.31429	-0.7894	0.05
162	1930	202	30	1.51	-0.3192	-0.85874	0.05
177	1758	2014	30	1.51	0.47904	-0.30162	0.05
179	1384	512	30	1.51	-0.01515	-0.71886	0.05
186	441	26	30	1.51	-0.33622	-0.76178	0.05
191	1572	1132	30	1.51	0.15468	-0.22918	0.05
195	1461	1683	30	1.51	-0.15263	-0.43632	0.05
161	1657	1162	30	1.73	-0.21609	-0.5521	0.05
163	1018	1721	30	1.73	-0.25112	-0.85206	0.05
171	454	1279	30	1.73	0.24513	-0.40831	0.05
194	1765	446	30	1.73	0.10281	-0.72683	0.05
196	1203	1630	30	1.73	0.52434	1.55292	0.05
156	506	38	30	1.96	0.44925	0.19638	0.05
180	1290	1491	30	1.96	0.07236	-0.89422	0.05
165	696	1979	30	2.22	-0.14045	-1.03729	0.05
168	1815	601	30	2.22	0.20059	-0.47238	0.05
182	411	951	30	2.22	0.41596	-0.22378	0.05
153	954	337	30	2.49	0.59318	-0.08952	0.05
175	182	127	30	2.49	0.451	-0.1668	0.05
185	1983	1460	30	2.49	-0.14666	-0.56878	0.05
188	348	961	30	2.49	0.22597	-0.8125	0.05
183	1484	1531	30	2.79	-0.08305	-1.04877	0.05
154	671	732	30	3.11	0.24041	-0.59238	0.05
174	1402	1125	30	3.46	0.31465	2.09169	0.05
201	1403	1630	30	4.22	-0.07083	0.33996	0.05
198	850	1298	30	5.1	0.15067	-0.72641	0.05
199	1326	326	30	5.1	0.39192	-0.29497	0.05
202	1488	1948	30	5.1	0.23594	-0.63314	0.05
204	1587	1894	30	5.57	0.12583	0.36533	0.05
203	1644	1439	30	6.08	-0.23606	-0.38148	0.05
200	685	299	30	8.41	0.17695	-0.75191	0.05
205	1400	858	30	9.08	0.01399	-0.91363	0.05
1	118	1492	45	0.14	0.86517	0.32996	0.05
2	989	76	45	0.14	0.50092	-0.55762	0.05
5	80	842	45	0.14	0.20952	-0.62796	0.05
6	1987	1026	45	0.14	0.75862	0.12258	0.05
9	125	1714	45	0.14	0.5546	-0.17495	0.05
14	1671	1347	45	0.14	-0.18673	-0.75512	0.05
15	792	393	45	0.14	0.88341	0.37902	0.05
18	1267	31	45	0.14	0.79537	0.24658	0.05
19	257	860	45	0.14	0.55242	-0.62138	0.05
20	1849	1637	45	0.14	0.75413	0.02238	0.05
25	1898	722	45	0.14	0.60287	-0.15486	0.05
26	138	175	45	0.14	0.65289	0.21812	0.05
27	1320	767	45	0.14	0.82449	0.16326	0.05
28	731	757	45	0.14	0.86969	0.47305	0.05
37	809	606	45	0.14	0.27352	-0.40434	0.05
38	1721	868	45	0.14	0.95681	0.60644	0.05
44	1391	1004	45	0.14	0.67172	-0.03797	0.05
57	965	1230	45	0.14	-0.07227	-1.04851	0.05
58	497	1465	45	0.14	0.4156	-0.43596	0.05
59	1830	338	45	0.14	0.69955	-0.25584	0.05
65	219	1748	45	0.14	0.68066	0.60142	0.05
66	344	500	45	0.14	0.41652	-0.41276	0.05
67	1076	458	45	0.14	0.522	-0.09488	0.05
68	1054	830	45	0.14	0.67842	0.07068	0.05
69	1718	1039	45	0.14	0.25101	-0.84293	0.05
70	863	1544	45	0.14	-0.23393	-0.67646	0.05
71	1324	1718	45	0.14	-0.22988	-0.79748	0.05
82	946	128	45	0.14	0.17681	-0.63987	0.05
83	346	1516	45	0.14	-0.04967	-0.92424	0.05
84	1158	810	45	0.14	0.63447	-0.13901	0.05
85	595	432	45	0.14	0.61177	-0.44451	0.05
101	1198	900	45	0.14	0.68395	0.11846	0.05
102	1230	1362	45	0.14	-0.08513	-0.99585	0.05
103	1884	1036	45	0.14	-0.26199	-0.58293	0.05
104	220	179	45	0.14	0.722	0.28773	0.05
124	1115	88	45	0.14	0.74578	0.44206	0.05
125	1866	1659	45	0.14	0.61127	-0.16431	0.05
126	1832	1529	45	0.14	0.60494	-0.05979	0.05
127	913	1369	45	0.14	0.55013	-0.46114	0.05
128	1646	353	45	0.14	0.60101	-0.09794	0.05
129	1192	231	45	0.14	0.75792	0.16036	0.05
148	315	1845	45	0.14	0.68189	-0.11044	0.05
149	1500	1619	45	0.14	-0.29763	-0.69616	0.05
11	1940	1116	45	0.19	-0.01507	-0.78289	0.05
17	38	1955	45	0.19	0.82599	0.34015	0.05
23	1417	1884	45	0.19	0.75815	0.481	0.05
29	1327	615	45	0.19	0.83928	0.20803	0.05
30	648	1654	45	0.19	-0.22419	-0.92742	0.05
39	364	1826	45	0.19	0.31157	-0.69358	0.05
40	1306	1396	45	0.19	0.72446	0.01115	0.05
41	397	464	45	0.19	0.68511	-0.02138	0.05
42	1437	57	45	0.19	0.31429	-0.36446	0.05
48	500	1876	45	0.19	0.3785	-0.51206	0.05
49	94	971	45	0.19	0.4671	-0.49325	0.05
55	784	1898	45	0.19	-0.22683	-0.85135	0.05
63	1827	1429	45	0.19	0.59186	-0.19376	0.05
64	36	463	45	0.19	0.72367	0.10135	0.05
78	883	583	45	0.19	0.92149	0.37265	0.05
92	1760	112	45	0.19	1.04148	1.0069	0.05
99	1665	891	45	0.19	0.4247	-0.2401	0.05
115	555	816	45	0.19	0.99936	0.65383	0.05
116	890	981	45	0.19	-0.43439	-0.75792	0.05
117	573	1819	45	0.19	-0.17225	-0.94436	0.05
119	229	490	45	0.19	0.41981	-0.45931	0.05
133	540	700	45	0.19	0.68271	0.18557	0.05
135	335	1564	45	0.19	0.59883	-0.25601	0.05
136	163	1978	45	0.19	1.24336	2.121	0.05
140	532	1775	45	0.19	0.19308	-0.51401	0.05
0	426	1599	45	0.25	0.82461	0.56812	0.05
7	1247	412	45	0.25	0.8688	0.431	0.05
8	1338	1451	45	0.25	-0.12594	-0.64226	0.05
12	1554	1066	45	0.25	0.57857	-0.23725	0.05
13	1486	719	45	0.25	-0.27713	-0.84152	0.05
16	950	1536	45	0.25	-0.25569	-0.94875	0.05
24	88	1055	45	0.25	0.69607	0.04482	0.05
31	856	1879	45	0.25	-0.30261	-0.24811	0.05
54	224	1327	45	0.25	0.72375	-0.10095	0.05
56	1648	39	45	0.25	-0.30179	-0.74904	0.05
62	199	1769	45	0.25	0.44186	-0.31601	0.05
77	505	695	45	0.25	0.88002	0.44483	0.05
91	468	1197	45	0.25	0.43013	-0.38086	0.05
93	581	941	45	0.25	0.81395	0.07446	0.05
94	1738	741	45	0.25	0.37338	-0.33698	0.05
95	1043	596	45	0.25	0.7209	0.15756	0.05
96	168	449	45	0.25	0.34719	-0.40025	0.05
97	532	110	45	0.25	0.47017	-0.24712	0.05
98	47	57	45	0.25	0.5679	0.42554	0.05
118	1194	658	45	0.25	0.85482	-0.07941	0.05
134	199	1284	45	0.25	0.35379	-0.28628	0.05
137	199	1252	45	0.25	0.7039	-0.26549	0.05
138	102	264	45	0.25	0.21593	-0.52185	0.05
139	326	1321	45	0.25	-0.00395	0.09222	0.05
21	1070	1155	45	0.31	0.29413	-0.6192	0.05
32	88	650	45	0.31	0.33198	-0.29968	0.05
43	192	1047	45	0.31	0.25377	-0.68951	0.05
47	1875	889	45	0.31	0.67795	-0.03914	0.05
53	1167	2014	45	0.31	-0.27477	-0.98652	0.05
60	934	956	45	0.31	-0.47202	-0.47281	0.05
61	406	632	45	0.31	0.15956	-0.66106	0.05
73	818	427	45	0.31	0.78886	0.12206	0.05
74	401	768	45	0.31	0.73923	0.31273	0.05
75	46	342	45	0.31	0.63796	0.92528	0.05
88	266	346	45	0.31	0.81709	0.28855	0.05
89	992	267	45	0.31	0.54441	-0.19379	0.05
90	177	821	45	0.31	0.76316	0.11767	0.05
105	582	295	45	0.31	-0.24488	-0.86813	0.05
120	296	1142	45	0.31	0.54276	0.0888	0.05
121	1258	2009	45	0.31	-0.03262	-1.00664	0.05
3	668	582	45	0.39	0.40694	-0.47784	0.05
4	1789	1728	45	0.39	0.59638	0.37921	0.05
22	404	1731	45	0.39	0.98545	0.70361	0.05
34	1203	424	45	0.39	1.05973	0.95019	0.05
45	257	2024	45	0.39	-0.48076	-0.53743	0.05
46	1791	196	45	0.39	0.2061	-0.48862	0.05
72	242	198	45	0.39	0.41409	-0.21308	0.05
80	2012	1161	45	0.39	0.49954	-0.09236	0.05
81	149	1356	45	0.39	1.24256	1.72164	0.05
108	1997	511	45	0.39	0.72559	0.20217	0.05
109	1643	739	45	0.39	1.10787	0.75659	0.05
110	1283	899	45	0.39	1.03449	1.39502	0.05
111	1258	1212	45	0.39	0.45445	-0.40046	0.05
112	26	1604	45	0.39	0.38635	-0.27839	0.05
113	1315	1679	45	0.39	-0.26714	-0.84403	0.05
132	364	1944	45	0.39	-0.11922	-0.70471	0.05
144	1880	1936	45	0.39	1.05046	1.09843	0.05
145	855	909	45	0.39	0.48633	-0.45938	0.05
146	1361	587	45	0.39	0.06226	-0.5214	0.05
33	612	651	45	0.48	0.14125	-0.57342	0.05
51	304	1298	45	0.48	0.5526	-0.19728	0.05
52	33	527	45	0.48	0.54204	-0.41408	0.05
79	1119	1889	45	0.48	0.1363	-0.77576	0.05
100	789	744	45	0.48	0.57988	0.02234	0.05
107	1240	1717	45	0.48	0.85083	0.73737	0.05
114	89	1371	45	0.48	0.7164	0.6406	0.05
130	871	109	45	0.48	-0.22022	-0.96411	0.05
131	382	1557	45	0.48	-0.17266	-0.9782	0.05
143	1255	779	45	0.48	0.0259	-0.57021	0.05
147	173	524	45	0.48	-0.34499	-0.77596	0.05
10	768	1378	45	0.58	0.02985	-0.37202	0.05
35	926	65	45	0.58	0.57703	2.29791	0.05
76	1252	1409	45	0.7	-0.25522	-0.97439	0.05
106	1520	697	45	0.7	0.78614	0.30277	0.05
123	1814	256	45	0.7	0.57945	-0.13647	0.05
141	1261	679	45	0.7	0.62306	-0.43337	0.05
142	1307	467	45	0.7	0.54801	0.1248	0.05
36	1266	822	45	0.83	0.3231	-0.34896	0.05
50	482	919	45	0.83	0.97777	0.81396	0.05
86	1076	908	45	0.83	0.56851	-0.33191	0.05
87	505	1937	45	0.83	0.09952	-0.70318	0.05
122	264	1077	45	0.83	0.22722	-0.40228	0.05
156	1346	1184	45	1.13	0.32365	-0.6827	0.05
157	1981	906	45	1.13	0.91898	0.72155	0.05
165	643	1862	45	1.13	0.68215	0.51145	0.05
167	628	1452	45	1.13	0.85601	0.55255	0.05
173	218	1618	45	1.13	0.3761	-0.35189	0.05
174	635	379	45	1.13	0.43893	-0.08716	0.05
177	1414	1733	45	1.13	1.55393	5.22129	0.05
178	393	889	45	1.13	0.17407	-0.48748	0.05
179	1209	128	45	1.13	0.65231	1.26259	0.05
180	1593	1175	45	1.13	-0.23518	-0.59999	0.05
183	525	389	45	1.13	0.65092	-0.1076	0.05
184	2012	1523	45	1.13	0.56328	0.60518	0.05
195	154	700	45	1.13	0.66322	0.25492	0.05
196	1177	1116	45	1.13	1.16553	1.99981	0.05
198	1617	281	45	1.13	0.98247	1.15185	0.05
202	2036	110	45	1.13	0.39149	-0.23288	0.05
203	575	715	45	1.13	-0.09217	-0.58204	0.05
154	1400	1179	45	1.31	-0.33809	-0.87326	0.05
158	1686	393	45	1.31	0.6466	0.06325	0.05
160	972	1682	45	1.31	-0.18668	-0.86559	0.05
161	1381	511	45	1.31	0.1067	-0.32657	0.05
162	1991	1622	45	1.31	0.86058	0.55648	0.05
163	1535	1975	45	1.31	0.268	-0.23375	0.05
189	1616	786	45	1.31	0.61757	0.08359	0.05
190	1469	454	45	1.31	0.06079	-0.45892	0.05
192	1034	1645	45	1.31	1.30863	4.45822	0.05
159	1407	1297	45	1.51	-0.26868	-0.94286	0.05
164	1272	175	45	1.51	0.17387	-0.45354	0.05
169	1755	2014	45	1.51	0.47044	-0.45843	0.05
172	438	26	45	1.51	-0.16245	-0.63896	0.05
175	1927	202	45	1.51	0.36464	0.42969	0.05
186	1008	502	45	1.51	0.89178	2.07344	0.05
191	1457	1682	45	1.51	0.37187	-0.08412	0.05
197	1588	1660	45	1.51	0.63268	-0.10471	0.05
201	1569	1131	45	1.51	0.37153	1.35937	0.05
150	1200	1631	45	1.73	0.54973	0.32759	0.05
155	1654	1162	45	1.73	0.0534	-0.55007	0.05
188	451	1278	45	1.73	0.48475	0.10694	0.05
193	1760	446	45	1.73	0.60518	0.75349	0.05
166	1813	601	45	1.96	0.4425	-0.35818	0.05
168	1015	1721	45	1.96	0.75243	2.31286	0.05
171	503	37	45	1.96	0.69721	1.05719	0.05
181	1285	1491	45	1.96	0.74622	1.18724	0.05
151	693	1978	45	2.22	0.78288	0.62914	0.05
153	407	951	45	2.22	0.42893	-0.26741	0.05
176	950	336	45	2.22	0.72952	0.30467	0.05
194	916	1606	45	2.22	0.55594	-0.27072	0.05
200	2024	1419	45	2.22	-0.3088	-0.34358	0.05
152	179	126	45	2.49	0.54582	0.32814	0.05
185	345	961	45	2.49	0.41872	-0.6452	0.05
199	1980	1460	45	2.49	0.02503	-0.06558	0.05
182	668	732	45	3.11	0.51549	-0.15623	0.05
187	1480	1531	45	3.11	0.02512	-0.71292	0.05
170	1399	1124	45	3.46	0.27785	2.22681	0.05
204	847	1298	45	5.1	0.13838	-0.4406	0.05
205	1322	326	45	5.1	0.83213	0.45942	0.05
208	1640	1439	45	6.08	0.35203	-0.15871	0.05
206	682	298	45	8.41	0.33725	-0.34788	0.05
207	1397	857	45	8.41	0.15919	-0.72073	0.05
0	734	756	60	0.14	0.78849	0.2156	0.05
1	991	76	60	0.14	0.53472	-0.37791	0.05
4	1116	87	60	0.14	0.82628	0.27343	0.05
6	1160	810	60	0.14	0.85717	0.33582	0.05
10	261	511	60	0.14	0.77992	0.0554	0.05
11	140	175	60	0.14	0.48541	-0.20588	0.05
12	955	1430	60	0.14	0.54567	-0.38854	0.05
15	1653	864	60	0.14	0.5798	-0.17721	0.05
20	1322	766	60	0.14	0.90531	0.4852	0.05
21	1723	867	60	0.14	0.64306	-0.10886	0.05
27	121	1491	60	0.14	0.52411	-0.0604	0.05
37	597	432	60	0.14	0.43594	-0.64137	0.05
38	811	606	60	0.14	0.21207	-0.49392	0.05
39	842	668	60	0.14	0.46436	-0.26367	0.05
40	1992	992	60	0.14	0.8182	0.00697	0.05
41	1877	1799	60	0.14	0.99336	0.59457	0.05
42	317	1845	60	0.14	0.58477	-0.25763	0.05
47	345	499	60	0.14	0.12469	-0.32823	0.05
48	1900	721	60	0.14	0.24797	-0.64633	0.05
49	1056	829	60	0.14	0.53831	-0.13341	0.05
50	1963	1070	60	0.14	0.04353	-0.68185	0.05
51	851	1511	60	0.14	-0.20306	-0.77868	0.05
67	1393	1004	60	0.14	0.57416	-0.01731	0.05
68	493	649	60	0.14	0.54472	-0.32283	0.05
86	798	206	60	0.14	0.3603	-0.72347	0.05
87	1832	337	60	0.14	0.5332	-0.36055	0.05
88	1545	866	60	0.14	0.6756	-0.38186	0.05
89	1647	353	60	0.14	0.37953	-0.26056	0.05
90	221	1748	60	0.14	0.86374	0.41975	0.05
91	1761	1323	60	0.14	-0.18525	-0.65228	0.05
103	598	1330	60	0.14	0.44167	-0.13871	0.05
104	127	1714	60	0.14	0.32658	-0.44454	0.05
105	1269	31	60	0.14	0.48793	-0.36038	0.05
106	373	283	60	0.14	0.15592	-0.70204	0.05
107	1989	1025	60	0.14	0.65797	-0.12687	0.05
108	1974	1773	60	0.14	0.59769	-0.18032	0.05
130	79	1543	60	0.14	0.7945	-0.07234	0.05
131	219	448	60	0.14	0.52314	-0.57635	0.05
132	677	476	60	0.14	0.30919	-0.54865	0.05
133	622	1399	60	0.14	0.51003	-0.36005	0.05
13	845	967	60	0.19	0.46602	-0.54437	0.05
22	1201	772	60	0.19	0.62062	-0.36429	0.05
31	885	582	60	0.19	1.00125	0.68263	0.05
32	1046	1949	60	0.19	-0.14067	-0.67257	0.05
53	1833	1528	60	0.19	0.47102	-0.41134	0.05
54	366	1264	60	0.19	0.9024	0.486	0.05
55	557	815	60	0.19	0.81968	0.06696	0.05
56	39	462	60	0.19	0.7153	0.05	0.05
64	1908	1365	60	0.19	0.5487	-0.61111	0.05
65	562	1828	60	0.19	0.05571	-0.98837	0.05
66	288	2000	60	0.19	0.34701	-0.53516	0.05
73	1562	379	60	0.19	0.64019	-0.07629	0.05
79	1984	1541	60	0.19	-0.30272	-0.72762	0.05
80	314	1891	60	0.19	0.56931	-0.30909	0.05
81	526	1334	60	0.19	-0.48859	-0.57116	0.05
99	1102	1131	60	0.19	0.74892	-0.04244	0.05
100	1419	1883	60	0.19	0.61437	-0.16407	0.05
118	1762	111	60	0.19	0.68426	0.05431	0.05
124	542	699	60	0.19	0.54715	-0.22155	0.05
137	50	851	60	0.19	0.34754	-0.51371	0.05
138	502	1875	60	0.19	0.41715	-0.38774	0.05
139	794	392	60	0.19	0.87789	0.62427	0.05
140	515	175	60	0.19	0.62389	-0.231	0.05
141	1618	685	60	0.19	0.81318	0.04007	0.05
2	90	1055	60	0.25	0.50252	-0.33461	0.05
3	1488	718	60	0.25	-0.22787	-0.97203	0.05
23	1249	412	60	0.25	0.75104	-0.03506	0.05
29	984	418	60	0.25	0.67922	-0.32744	0.05
30	780	364	60	0.25	0.69377	0.46724	0.05
43	1236	1801	60	0.25	-0.17359	-0.96947	0.05
57	879	1412	60	0.25	-0.33936	-0.93923	0.05
63	1740	740	60	0.25	0.67955	-0.02865	0.05
74	440	437	60	0.25	0.22869	-0.1958	0.05
75	534	110	60	0.25	0.30053	-0.56973	0.05
95	1729	1305	60	0.25	-0.37887	-0.64117	0.05
96	1111	750	60	0.25	0.84254	0.2351	0.05
97	144	91	60	0.25	0.35466	-0.71281	0.05
98	583	941	60	0.25	0.60735	-0.40229	0.05
119	1111	1025	60	0.25	0.56305	0.39155	0.05
120	24	923	60	0.25	0.45756	-0.68559	0.05
121	1666	890	60	0.25	0.61322	-0.1349	0.05
122	104	263	60	0.25	0.14676	-0.59881	0.05
123	844	75	60	0.25	-0.21737	-0.89052	0.05
125	226	1327	60	0.25	0.69602	-0.28962	0.05
136	471	1413	60	0.25	0.79549	0.18223	0.05
142	507	694	60	0.25	0.66292	-0.04429	0.05
143	1796	662	60	0.25	0.68659	0.40032	0.05
5	408	632	60	0.31	0.51712	-0.19936	0.05
16	262	588	60	0.31	0.696	-0.14921	0.05
17	993	267	60	0.31	0.51023	-0.32286	0.05
18	402	767	60	0.31	0.68578	-0.12709	0.05
24	48	341	60	0.31	0.50244	-0.28453	0.05
33	1645	236	60	0.31	-0.26399	-0.78675	0.05
34	351	1060	60	0.31	0.49829	-0.44166	0.05
44	419	397	60	0.31	0.34508	-0.33755	0.05
52	1568	1554	60	0.31	0.75531	0.09059	0.05
61	1805	958	60	0.31	-0.21023	-0.98214	0.05
62	1907	521	60	0.31	0.59458	-0.39399	0.05
71	821	428	60	0.31	0.74423	0.12388	0.05
72	829	546	60	0.31	0.19332	-0.31938	0.05
93	1877	888	60	0.31	0.51186	-0.34174	0.05
111	153	232	60	0.31	0.52801	-0.05846	0.05
127	1340	1450	60	0.31	-0.43005	-0.3912	0.05
128	1169	2013	60	0.31	-0.09974	-1.07094	0.05
145	1919	1970	60	0.31	0.70266	-0.279	0.05
146	1812	1382	60	0.31	0.04589	-0.28985	0.05
147	425	1157	60	0.31	0.47863	-0.36768	0.05
7	438	1504	60	0.39	0.46001	-0.44567	0.05
8	1831	122	60	0.39	0.43182	-0.35072	0.05
14	1778	1920	60	0.39	0.53852	0.03109	0.05
25	244	197	60	0.39	0.70265	-0.04062	0.05
26	1145	463	60	0.39	-0.06847	-0.70744	0.05
35	405	1730	60	0.39	0.98715	0.72797	0.05
36	1882	1936	60	0.39	0.86135	0.46391	0.05
45	367	1945	60	0.39	-0.26337	-0.79766	0.05
60	298	1141	60	0.39	0.52982	0.06718	0.05
76	1197	1379	60	0.39	-0.23982	-0.88211	0.05
84	1844	165	60	0.39	0.54116	-0.18186	0.05
101	1793	195	60	0.39	0.26486	-0.66131	0.05
102	718	1894	60	0.39	-0.46392	-0.68988	0.05
9	787	1465	60	0.48	0.19895	-0.78065	0.05
46	1870	1385	60	0.48	0.81507	0.55694	0.05
69	36	526	60	0.48	0.42908	-0.69697	0.05
70	872	108	60	0.48	0.27249	0.71336	0.05
82	236	259	60	0.48	0.41465	-0.48312	0.05
83	1419	686	60	0.48	0.78588	0.63992	0.05
85	1534	1312	60	0.48	-0.59423	-0.34948	0.05
112	1892	220	60	0.48	0.30673	-0.60218	0.05
113	91	1370	60	0.48	0.62623	0.2481	0.05
114	384	1556	60	0.48	0.38311	-0.30796	0.05
115	1986	1379	60	0.48	-0.12212	-0.82515	0.05
116	2014	1161	60	0.48	0.36788	-0.19777	0.05
117	1883	307	60	0.48	0.474	-0.37789	0.05
134	614	650	60	0.48	0.42184	-0.25655	0.05
78	1757	1631	60	0.58	0.77484	-0.02327	0.05
94	1525	1498	60	0.58	-0.22748	-0.81843	0.05
110	928	67	60	0.58	-0.29265	-0.88117	0.05
135	472	621	60	0.58	0.08162	-0.7922	0.05
19	1341	1985	60	0.7	0.82365	0.73224	0.05
28	258	1815	60	0.7	0.55138	0.0161	0.05
58	1309	467	60	0.7	0.65894	0.30782	0.05
59	1817	256	60	0.7	0.61853	-0.04789	0.05
129	1925	1636	60	0.7	0.7953	0.11248	0.05
144	41	1497	60	0.7	0.35797	-0.43271	0.05
77	1803	487	60	0.83	0.45162	-0.41636	0.05
92	507	1936	60	0.83	0.2725	-0.34958	0.05
109	1358	691	60	0.97	0.4922	-0.09639	0.05
126	208	859	60	0.97	0.36513	-0.48748	0.05
148	171	1689	60	0.97	0.54011	-0.42914	0.05
149	1620	279	60	1.13	-0.01978	-0.86782	0.05
152	2014	1522	60	1.13	0.78923	0.86594	0.05
154	638	379	60	1.13	0.56725	-0.25108	0.05
155	394	888	60	1.13	0.71609	0.81947	0.05
159	631	1452	60	1.13	0.58134	-0.23325	0.05
160	578	714	60	1.13	0.36856	-0.29384	0.05
163	645	1861	60	1.13	0.53828	-0.01974	0.05
165	1348	1183	60	1.13	0.22282	-0.87688	0.05
166	527	389	60	1.13	0.31244	-0.66776	0.05
170	220	1618	60	1.13	0.25223	-0.57892	0.05
173	1982	905	60	1.13	0.85479	0.64282	0.05
183	1037	1639	60	1.13	-0.30842	-0.86311	0.05
192	1595	1174	60	1.13	-0.22512	-0.19155	0.05
161	1618	785	60	1.31	0.64709	-0.11245	0.05
162	1993	1622	60	1.31	0.77048	0.40954	0.05
168	1402	1179	60	1.31	-0.28183	-0.89008	0.05
171	1688	391	60	1.31	0.54012	-0.10261	0.05
174	1211	127	60	1.31	0.35124	-0.56521	0.05
190	947	720	60	1.31	0.66879	-0.16468	0.05
193	1537	1975	60	1.31	0.12599	-0.5091	0.05
194	1178	1115	60	1.31	0.86737	0.5804	0.05
151	1274	175	60	1.51	0.32993	-0.35887	0.05
153	1011	502	60	1.51	0.6351	0.18852	0.05
158	1458	1683	60	1.51	0.61344	0.24925	0.05
176	1763	446	60	1.51	0.66214	-0.1222	0.05
177	1590	1660	60	1.51	0.50127	-0.03285	0.05
188	1758	2013	60	1.51	0.55072	0.10318	0.05
191	1473	456	60	1.51	0.3999	-0.46632	0.05
197	1570	1130	60	1.51	0.58231	0.6746	0.05
150	453	1278	60	1.73	0.41787	-0.04776	0.05
164	1017	1720	60	1.73	0.49067	1.62827	0.05
167	1928	201	60	1.73	0.99298	2.06255	0.05
169	1656	1161	60	1.73	-0.09222	-0.30817	0.05
186	440	24	60	1.73	0.29514	-0.17273	0.05
187	1202	1630	60	1.73	0.61778	1.68347	0.05
189	1408	1297	60	1.73	0.02008	-0.74659	0.05
156	505	36	60	1.96	1.61973	5.14455	0.05
181	917	1605	60	1.96	0.74337	1.96885	0.05
179	409	949	60	2.22	0.49312	-0.23042	0.05
180	1815	601	60	2.22	0.45737	-0.5246	0.05
185	695	1978	60	2.22	0.57194	0.06042	0.05
196	2026	1419	60	2.22	0.09565	-0.45628	0.05
157	181	126	60	2.49	0.52198	0.06355	0.05
175	952	335	60	2.49	0.58659	-0.06358	0.05
178	347	960	60	2.49	0.32251	-0.77914	0.05
182	1983	1459	60	2.49	0.08247	-0.32698	0.05
195	1482	1529	60	2.79	-0.04311	-0.45614	0.05
184	670	731	60	3.11	0.45888	-0.32683	0.05
172	1401	1124	60	3.46	-0.6023	-0.03544	0.05
204	1403	1630	60	4.22	0.41454	0.25565	0.05
198	849	1297	60	5.1	0.39111	-0.24821	0.05
199	1325	325	60	5.1	0.71311	0.2214	0.05
203	1487	1947	60	5.1	0.39217	-0.47766	0.05
202	1585	1894	60	5.57	0.25334	-0.49781	0.05
201	1642	1438	60	6.08	0.13241	-0.46287	0.05
200	684	298	60	8.41	0.53066	-0.07268	0.05
205	1398	856	60	9.08	0.29265	-0.81992	0.05
0	738	757	75	0.14	1.062	1.02223	0.05
1	799	394	75	0.14	0.96262	0.6552	0.05
2	22	1208	75	0.14	0.43142	-0.45373	0.05
4	87	842	75	0.14	0.57323	0.04019	0.05
5	682	477	75	0.14	0.86673	0.43194	0.05
6	144	176	75	0.14	0.52684	0.27383	0.05
13	1330	1719	75	0.14	0.57412	0.00173	0.05
14	960	1431	75	0.14	0.61705	-0.13907	0.05
15	378	284	75	0.14	0.2552	-0.20907	0.05
18	72	146	75	0.14	0.74336	0.17394	0.05
23	1968	1071	75	0.14	0.01031	-0.69408	0.05
24	131	1715	75	0.14	0.39157	-0.35763	0.05
25	1727	868	75	0.14	0.85838	0.40575	0.05
26	1652	353	75	0.14	0.52343	-0.44414	0.05
33	816	607	75	0.14	0.38722	0.10872	0.05
34	1832	1276	75	0.14	-0.11907	-0.82469	0.05
35	1738	773	75	0.14	0.5968	-0.22898	0.05
38	50	1661	75	0.14	0.79457	0.26716	0.05
39	1466	1039	75	0.14	0.85103	0.18134	0.05
40	834	1039	75	0.14	0.80291	-0.0642	0.05
41	101	40	75	0.14	-0.2779	-0.58832	0.05
51	193	1484	75	0.14	0.67375	0.07409	0.05
52	413	289	75	0.14	0.82329	0.37515	0.05
53	1836	338	75	0.14	0.93096	0.80252	0.05
54	2011	355	75	0.14	0.58019	-0.34848	0.05
55	264	861	75	0.14	0.65689	-0.08818	0.05
56	637	436	75	0.14	0.4258	-0.4813	0.05
69	1164	609	75	0.14	0.92922	0.57925	0.05
70	603	1332	75	0.14	0.54396	-0.09811	0.05
71	601	984	75	0.14	0.4349	-0.20034	0.05
72	1657	865	75	0.14	0.16242	-0.367	0.05
84	854	1520	75	0.14	-0.15471	-0.75915	0.05
85	1779	519	75	0.14	0.72306	0.33689	0.05
86	261	805	75	0.14	0.62722	-0.05108	0.05
87	920	1369	75	0.14	0.60088	-0.37885	0.05
88	877	1499	75	0.14	0.19134	-0.20721	0.05
102	996	77	75	0.14	0.46349	0.19817	0.05
103	1164	811	75	0.14	1.05224	0.71044	0.05
104	1805	1129	75	0.14	-0.06061	-0.54354	0.05
105	1549	1765	75	0.14	0.48356	-0.24927	0.05
127	1326	767	75	0.14	0.95802	0.77534	0.05
128	952	128	75	0.14	0.09749	-0.5902	0.05
129	1140	319	75	0.14	0.68227	0.25503	0.05
130	261	453	75	0.14	-0.33795	-0.30813	0.05
131	266	513	75	0.14	0.85849	0.25111	0.05
132	1397	1005	75	0.14	0.65473	-0.05877	0.05
133	893	620	75	0.14	0.91248	0.27799	0.05
134	131	1432	75	0.14	0.99661	0.8487	0.05
135	1624	1609	75	0.14	0.73723	0.42412	0.05
145	125	1492	75	0.14	0.51756	-0.31155	0.05
146	1714	1792	75	0.14	0.6269	-0.03398	0.05
147	952	1641	75	0.14	1.32392	4.66685	0.05
148	353	1516	75	0.14	-0.21601	-0.70095	0.05
3	1648	1113	75	0.19	-0.20517	-0.74286	0.05
7	1997	993	75	0.19	0.89605	0.5289	0.05
12	1206	773	75	0.19	0.70728	-0.30584	0.05
20	1858	1048	75	0.19	-0.37692	-0.52634	0.05
29	531	937	75	0.19	1.08216	1.09052	0.05
43	642	1670	75	0.19	-0.00425	-0.79578	0.05
44	1146	1447	75	0.19	-0.30454	-0.78358	0.05
49	370	1826	75	0.19	0.33661	-0.59227	0.05
67	890	583	75	0.19	0.96642	0.54991	0.05
77	803	1792	75	0.19	-0.20301	-0.51562	0.05
78	547	700	75	0.19	0.4362	-0.22252	0.05
80	531	1336	75	0.19	-0.61442	-0.27871	0.05
95	1767	112	75	0.19	0.46556	-0.37155	0.05
96	1423	1884	75	0.19	0.51839	-0.21102	0.05
97	101	971	75	0.19	0.7134	0.20903	0.05
98	236	491	75	0.19	0.45294	-0.46285	0.05
112	561	816	75	0.19	1.03525	0.58956	0.05
113	568	1834	75	0.19	-0.21754	-0.82154	0.05
114	1882	1800	75	0.19	0.7408	0.11861	0.05
118	1567	380	75	0.19	0.55168	-0.4332	0.05
119	1205	901	75	0.19	0.5843	0.17408	0.05
120	81	1340	75	0.19	0.29057	0.00626	0.05
139	507	1877	75	0.19	0.78982	0.07584	0.05
8	109	264	75	0.25	0.34429	-0.30013	0.05
11	1254	413	75	0.25	1.08115	1.15727	0.05
19	884	1414	75	0.25	0.62925	0.23366	0.05
21	206	1769	75	0.25	0.58468	-0.0634	0.05
27	784	365	75	0.25	0.75666	0.29582	0.05
28	1333	128	75	0.25	0.296	-0.16648	0.05
30	341	1565	75	0.25	0.0611	-0.90261	0.05
50	595	1217	75	0.25	0.49068	-0.09661	0.05
64	206	1285	75	0.25	0.44187	-0.25226	0.05
65	1600	873	75	0.25	0.65538	0.22245	0.05
66	988	419	75	0.25	0.88524	0.22146	0.05
79	432	1599	75	0.25	0.65649	0.16856	0.05
81	1492	719	75	0.25	-0.35433	-0.69635	0.05
93	849	1795	75	0.25	-0.11009	-0.57731	0.05
94	943	1519	75	0.25	0.53616	0.64674	0.05
99	44	463	75	0.25	0.78872	0.55201	0.05
100	404	464	75	0.25	0.74696	0.04075	0.05
115	512	696	75	0.25	0.74775	0.10551	0.05
116	1115	1026	75	0.25	0.55965	0.06808	0.05
117	45	1955	75	0.25	0.79181	0.36547	0.05
140	1626	414	75	0.25	0.54125	-0.26544	0.05
141	949	514	75	0.25	0.79864	0.1974	0.05
10	144	780	75	0.31	0.71166	-0.16573	0.05
16	1561	1066	75	0.31	-0.29921	-0.93181	0.05
22	413	633	75	0.31	0.63672	0.25728	0.05
31	355	1061	75	0.31	0.54071	-0.36202	0.05
46	1649	236	75	0.31	-0.28349	-0.57029	0.05
47	1437	1067	75	0.31	0.80291	0.352	0.05
48	1264	2010	75	0.31	-0.1391	-0.86237	0.05
62	941	957	75	0.31	-0.1353	-0.51338	0.05
63	113	1456	75	0.31	0.65103	-0.19045	0.05
89	406	769	75	0.31	0.69871	-0.07489	0.05
90	1713	1112	75	0.31	0.32687	-0.14868	0.05
91	1642	1535	75	0.31	0.64563	-0.10742	0.05
122	302	1142	75	0.31	0.32028	-0.57228	0.05
123	826	429	75	0.31	0.68242	-0.08059	0.05
124	336	248	75	0.31	0.91267	0.5884	0.05
125	1572	1556	75	0.31	0.75502	0.36492	0.05
143	184	821	75	0.31	0.67055	0.21339	0.05
9	1156	289	75	0.39	0.57503	0.07246	0.05
17	1289	899	75	0.39	0.7861	0.44552	0.05
32	443	1504	75	0.39	0.35105	-0.66189	0.05
58	2004	511	75	0.39	0.71049	-0.02915	0.05
59	249	198	75	0.39	0.87786	0.38109	0.05
60	1247	533	75	0.39	0.84334	1.03526	0.05
110	726	1894	75	0.39	-0.28956	-0.94796	0.05
111	1835	124	75	0.39	0.66976	-0.03314	0.05
137	1780	1057	75	0.39	0.1434	-0.49191	0.05
144	33	1604	75	0.39	0.50215	-0.26936	0.05
36	1875	1386	75	0.48	0.67666	0.12548	0.05
42	241	260	75	0.48	0.53843	-0.14749	0.05
61	40	527	75	0.48	0.64578	-0.02695	0.05
73	791	1466	75	0.48	0.19748	-0.64104	0.05
82	1261	779	75	0.48	0.50372	0.14342	0.05
83	878	111	75	0.48	-0.06639	-0.9212	0.05
101	96	1371	75	0.48	0.59262	0.56221	0.05
108	311	1298	75	0.48	0.5679	-0.23204	0.05
109	1380	1228	75	0.48	-0.53888	-0.60859	0.05
136	796	744	75	0.48	0.69097	0.11756	0.05
45	931	69	75	0.58	0.34956	-0.34984	0.05
57	1247	1717	75	0.58	0.43548	-0.3457	0.05
76	1384	1332	75	0.58	0.49218	-0.15829	0.05
121	1724	1681	75	0.58	0.78405	0.4149	0.05
68	1258	1409	75	0.7	1.36178	3.93717	0.05
75	344	853	75	0.7	0.3007	-0.75211	0.05
106	138	472	75	0.7	0.94272	0.94715	0.05
126	1314	468	75	0.7	0.85703	0.89513	0.05
142	1821	257	75	0.7	0.69892	0.56018	0.05
37	511	1938	75	0.83	0.17737	-0.5881	0.05
107	367	1706	75	0.83	0.43662	-0.38247	0.05
74	1710	525	75	0.97	0.95705	0.51988	0.05
92	1529	290	75	0.97	0.80152	0.25469	0.05
138	1362	692	75	0.97	0.63536	0.20156	0.05
149	1987	907	75	1.13	0.86139	0.50672	0.05
152	643	380	75	1.13	0.61678	-0.00541	0.05
153	399	888	75	1.13	0.68301	0.97423	0.05
157	1624	280	75	1.13	-0.18435	-0.98832	0.05
160	224	1619	75	1.13	0.24926	-0.39557	0.05
161	1352	1184	75	1.13	0.24007	-0.63437	0.05
164	1692	393	75	1.13	0.46075	-0.58576	0.05
166	582	715	75	1.13	0.49967	0.03735	0.05
170	2019	1523	75	1.13	0.68954	1.00369	0.05
171	650	1862	75	1.13	0.62334	0.22229	0.05
180	1216	128	75	1.13	0.36705	-0.51756	0.05
190	635	1453	75	1.13	0.58244	-0.17945	0.05
169	1183	1116	75	1.31	0.74549	0.37893	0.05
172	1998	1622	75	1.31	0.89968	0.73363	0.05
173	978	1682	75	1.31	-0.21059	-0.80491	0.05
178	1407	1180	75	1.31	-0.37815	-0.66998	0.05
182	1933	200	75	1.31	0.53541	0.12786	0.05
183	1577	1131	75	1.31	0.54466	1.61056	0.05
189	953	721	75	1.31	0.69222	-0.15355	0.05
191	1622	787	75	1.31	0.60886	-0.20492	0.05
151	1279	176	75	1.51	0.46525	-0.2842	0.05
154	1762	2015	75	1.51	0.75693	0.27415	0.05
155	1595	1660	75	1.51	0.54644	-0.31194	0.05
175	1767	446	75	1.51	0.94953	0.59063	0.05
179	1463	1683	75	1.51	0.66703	-0.00441	0.05
184	1413	1298	75	1.51	-0.16505	-0.93722	0.05
163	445	25	75	1.73	0.44393	-0.34383	0.05
174	458	1279	75	1.73	0.31575	-0.37806	0.05
176	1206	1631	75	1.73	0.66537	0.55508	0.05
187	1661	1162	75	1.73	-0.24641	-0.68931	0.05
156	1022	1720	75	1.96	-0.31977	-0.71946	0.05
162	1820	602	75	1.96	0.50848	-0.33815	0.05
188	509	37	75	1.96	1.14379	2.51242	0.05
192	1293	1491	75	1.96	-0.21639	-0.92888	0.05
150	414	951	75	2.22	0.43042	-0.23214	0.05
158	700	1979	75	2.22	0.67123	0.19385	0.05
165	922	1607	75	2.22	-0.21244	-0.8932	0.05
167	186	127	75	2.49	0.54285	0.12682	0.05
168	1988	1460	75	2.49	0.51301	0.05886	0.05
181	957	336	75	2.49	0.32745	-0.33311	0.05
186	352	962	75	2.49	0.32177	-0.73727	0.05
159	1487	1531	75	2.79	-0.0365	-0.68187	0.05
177	1405	1124	75	3.46	-0.04394	2.17624	0.05
185	675	731	75	3.46	0.4975	-0.06114	0.05
198	1407	1630	75	3.83	1.03889	5.20835	0.05
193	1492	1948	75	5.1	0.49201	-0.21791	0.05
194	1330	326	75	5.1	0.70732	0.29736	0.05
195	854	1298	75	5.1	0.30205	-0.23863	0.05
197	1647	1439	75	6.08	0.40488	0.7241	0.05
196	689	299	75	8.41	0.34484	-0.45719	0.05
0	1324	766	90	0.14	0.76883	0.13553	0.05
1	350	1515	90	0.14	0.13686	-0.81265	0.05
3	1829	1272	90	0.14	-0.28115	-0.7989	0.05
5	1965	1070	90	0.14	-0.16321	-0.85981	0.05
6	859	1056	90	0.14	0.38058	-0.62084	0.05
7	84	841	90	0.14	0.33987	-0.03663	0.05
22	1675	1346	90	0.14	0.52635	0.36935	0.05
23	735	756	90	0.14	0.49021	-0.41997	0.05
24	1902	612	90	0.14	0.52408	-0.3525	0.05
25	950	127	90	0.14	-0.2706	-0.76671	0.05
33	1991	1025	90	0.14	0.73027	0.01028	0.05
34	1776	517	90	0.14	0.53693	-0.15642	0.05
46	98	39	90	0.14	-0.25999	-0.67739	0.05
47	969	1229	90	0.14	0.14916	-0.54099	0.05
48	1853	1635	90	0.14	0.43386	-0.64423	0.05
49	1275	1882	90	0.14	0.70264	0.05871	0.05
50	1712	1791	90	0.14	0.31314	-0.50146	0.05
58	128	1430	90	0.14	0.52128	-0.40515	0.05
59	495	649	90	0.14	0.26179	-0.49945	0.05
60	1161	608	90	0.14	0.75398	0.20575	0.05
61	375	282	90	0.14	-0.21225	-0.60535	0.05
71	46	564	90	0.14	0.40068	-0.78753	0.05
72	679	476	90	0.14	0.29256	-0.52657	0.05
73	1600	574	90	0.14	0.78746	0.00252	0.05
87	47	1660	90	0.14	0.56779	-0.27374	0.05
88	1060	74	90	0.14	0.2765	-0.40523	0.05
89	1546	866	90	0.14	0.52985	-0.41678	0.05
104	634	435	90	0.14	0.41038	-0.50714	0.05
105	693	832	90	0.14	0.08781	-0.5361	0.05
106	600	1330	90	0.14	0.17992	-0.57034	0.05
107	1215	1919	90	0.14	0.33875	-0.18111	0.05
124	410	288	90	0.14	0.5534	-0.37933	0.05
125	205	485	90	0.14	0.5013	-0.17933	0.05
137	1463	1037	90	0.14	0.61465	-0.43368	0.05
138	258	803	90	0.14	0.25174	-0.57892	0.05
139	658	1187	90	0.14	-0.10662	-0.39456	0.05
140	191	1483	90	0.14	-0.02441	-0.52202	0.05
12	1564	379	90	0.19	0.37455	-0.73237	0.05
13	619	1675	90	0.19	0.0092	-1.00804	0.05
14	1420	1883	90	0.19	0.6535	0.40338	0.05
16	1203	772	90	0.19	0.55929	-0.3551	0.05
19	1202	900	90	0.19	0.16175	-0.53265	0.05
38	122	1491	90	0.19	0.24834	-0.69952	0.05
51	503	1875	90	0.19	0.53484	0.02286	0.05
62	770	1879	90	0.19	-0.36595	-0.84804	0.05
84	1645	1112	90	0.19	-0.35967	-0.44243	0.05
103	1040	1928	90	0.19	-0.0957	-0.37531	0.05
113	371	1752	90	0.19	0.42754	-0.25221	0.05
133	1144	1445	90	0.19	-0.40768	-0.55655	0.05
134	544	699	90	0.19	0.69134	0.41983	0.05
135	1271	31	90	0.19	-0.08987	-0.6951	0.05
136	791	1971	90	0.19	0.82147	0.44293	0.05
2	1742	740	90	0.25	0.56686	-0.08236	0.05
11	203	1768	90	0.25	0.17175	-0.6496	0.05
17	1858	1880	90	0.25	0.66288	-0.03243	0.05
21	937	1517	90	0.25	-0.36762	-0.74434	0.05
29	883	1416	90	0.25	-0.18804	-1.10558	0.05
37	338	1564	90	0.25	0.82384	0.41396	0.05
39	91	1054	90	0.25	0.39798	-0.68873	0.05
40	1212	594	90	0.25	-0.03101	-0.66627	0.05
52	42	1954	90	0.25	0.54235	-0.31329	0.05
53	162	1059	90	0.25	0.40913	-0.22867	0.05
54	781	364	90	0.25	0.45157	-0.40392	0.05
63	592	1216	90	0.25	0.32522	-0.3447	0.05
64	442	437	90	0.25	0.23478	-0.49116	0.05
76	1113	1022	90	0.25	-0.2041	-0.9585	0.05
77	509	695	90	0.25	0.52045	-0.38028	0.05
78	401	463	90	0.25	0.55216	-0.40467	0.05
83	316	1890	90	0.25	0.29687	-0.33502	0.05
85	106	263	90	0.25	0.13634	-0.4244	0.05
86	1330	127	90	0.25	0.46812	-0.31887	0.05
98	1442	56	90	0.25	0.37437	-0.16402	0.05
99	1198	658	90	0.25	0.44533	-0.25312	0.05
100	1358	947	90	0.25	0.52036	-0.24437	0.05
101	1632	1305	90	0.25	0.45025	0.12988	0.05
102	1310	1396	90	0.25	-0.28139	-0.84515	0.05
112	712	1089	90	0.25	0.1434	-0.38809	0.05
114	578	458	90	0.25	0.37533	-0.66462	0.05
131	1123	648	90	0.25	0.4723	-0.54255	0.05
132	1490	718	90	0.25	-0.1642	-1.03797	0.05
148	41	462	90	0.25	0.47907	-0.26499	0.05
149	1798	662	90	0.25	0.37074	-0.50258	0.05
8	141	779	90	0.31	0.34449	-0.57354	0.05
18	1406	554	90	0.31	0.53896	-0.24534	0.05
20	241	1468	90	0.31	0.5895	-0.37303	0.05
27	823	510	90	0.31	0.3834	-0.31759	0.05
30	822	427	90	0.31	0.54663	-0.47711	0.05
31	938	955	90	0.31	-0.42346	-0.53769	0.05
41	403	767	90	0.31	0.49939	-0.52603	0.05
42	410	631	90	0.31	0.51563	-0.22886	0.05
43	264	588	90	0.31	0.59631	-0.23096	0.05
55	1558	1066	90	0.31	-0.30705	-0.94896	0.05
65	1518	790	90	0.31	0.39098	-0.37904	0.05
66	111	1455	90	0.31	0.54977	-0.46847	0.05
74	1342	1450	90	0.31	-0.37463	-0.87576	0.05
75	585	941	90	0.31	0.56533	-0.17015	0.05
79	1152	1244	90	0.31	0.55318	-0.39282	0.05
80	180	820	90	0.31	0.42516	-0.12721	0.05
81	822	691	90	0.31	0.58362	-0.45812	0.05
82	1921	1970	90	0.31	0.34903	-0.26855	0.05
93	1434	1065	90	0.31	0.51401	-0.53443	0.05
94	1647	234	90	0.31	-0.40586	-0.67178	0.05
95	1807	958	90	0.31	-0.25147	-0.79398	0.05
96	1047	595	90	0.31	0.36774	-0.46556	0.05
97	1879	888	90	0.31	0.49678	0.09037	0.05
110	195	1046	90	0.31	0.06861	-0.64367	0.05
127	830	546	90	0.31	0.32837	-0.35173	0.05
128	1261	2008	90	0.31	-0.27489	-0.84948	0.05
129	49	341	90	0.31	0.47624	-0.41874	0.05
141	270	345	90	0.31	0.62777	-0.17586	0.05
142	333	246	90	0.31	0.68397	0.2052	0.05
26	440	1504	90	0.39	0.53104	-0.26854	0.05
35	1845	164	90	0.39	0.6156	-0.43032	0.05
36	153	1355	90	0.39	0.47244	-0.56995	0.05
44	228	1873	90	0.39	0.47866	-0.5608	0.05
56	1153	287	90	0.39	0.36478	-0.32227	0.05
108	407	1730	90	0.39	0.84498	0.40212	0.05
116	1324	1682	90	0.39	-0.02964	-0.90823	0.05
117	427	1156	90	0.39	0.33958	-0.41401	0.05
118	1073	1154	90	0.39	0.4078	-0.19819	0.05
119	2001	510	90	0.39	0.47322	-0.50786	0.05
120	191	225	90	0.39	0.62242	-0.06981	0.05
9	875	108	90	0.48	-0.15231	-0.93425	0.05
10	1379	1225	90	0.48	-0.06201	-0.69052	0.05
15	37	526	90	0.48	0.41884	-0.6164	0.05
28	859	909	90	0.48	0.32615	-0.481	0.05
45	1871	1385	90	0.48	0.45549	-0.27105	0.05
67	1258	778	90	0.48	0.31148	-0.47115	0.05
91	641	1779	90	0.48	0.05588	-0.98665	0.05
92	744	1294	90	0.48	-0.20415	-0.31431	0.05
109	37	704	90	0.48	0.36644	-0.71011	0.05
121	177	523	90	0.48	-0.03009	-0.92048	0.05
122	238	259	90	0.48	0.73502	0.33617	0.05
123	1072	36	90	0.48	0.38313	-0.39281	0.05
144	1421	686	90	0.48	0.62819	-0.08028	0.05
145	728	975	90	0.48	0.32566	-0.73112	0.05
146	1884	1936	90	0.48	0.63467	-0.04932	0.05
147	678	2031	90	0.48	0.12336	-0.50106	0.05
4	260	1815	90	0.7	0.46359	-0.63341	0.05
32	1264	678	90	0.7	0.49562	-0.34626	0.05
68	1344	1984	90	0.7	0.64774	0.22125	0.05
69	56	97	90	0.7	0.45757	-0.48961	0.05
90	799	815	90	0.7	0.61173	-0.0265	0.05
111	43	1497	90	0.7	0.42195	-0.31339	0.05
57	1610	522	90	0.83	0.63547	-0.02846	0.05
126	508	1936	90	0.83	0.15345	-0.85967	0.05
143	2016	180	90	0.83	0.12187	-0.8069	0.05
70	486	918	90	0.97	0.80463	0.6457	0.05
115	1526	289	90	0.97	0.43603	-0.54799	0.05
130	173	1689	90	0.97	0.36298	-0.75504	0.05
150	222	1617	90	1.13	0.48964	-0.17406	0.05
151	396	887	90	1.13	0.51972	0.10583	0.05
154	579	714	90	1.13	0.39132	-0.44763	0.05
161	1984	905	90	1.13	0.6503	-0.11084	0.05
163	632	1451	90	1.13	0.26626	-0.74846	0.05
168	647	1860	90	1.13	0.36961	-0.44719	0.05
169	639	379	90	1.13	0.51	-0.23827	0.05
170	2016	1522	90	1.13	0.44935	-0.35439	0.05
174	1621	279	90	1.13	0.97071	1.90232	0.05
178	1039	1638	90	1.13	-0.18159	-0.90942	0.05
187	158	699	90	1.13	0.40833	-0.62433	0.05
157	1213	127	90	1.31	0.38686	-0.55887	0.05
158	1014	501	90	1.31	0.12351	-0.83021	0.05
162	1350	1183	90	1.31	0.38145	-0.58248	0.05
164	1620	785	90	1.31	0.48345	-0.02076	0.05
166	1994	1621	90	1.31	0.74415	0.30753	0.05
167	1180	1114	90	1.31	0.56956	-0.18065	0.05
172	529	388	90	1.31	0.59202	-0.25133	0.05
173	949	719	90	1.31	0.37091	-0.56822	0.05
193	1538	1974	90	1.31	0.07852	-0.72041	0.05
194	1690	391	90	1.31	0.28428	-0.69946	0.05
159	975	1681	90	1.51	-0.26741	-0.62732	0.05
171	1404	1178	90	1.51	-0.3583	-0.74593	0.05
176	1384	511	90	1.51	0.44563	-0.41883	0.05
177	1759	2013	90	1.51	0.57639	-0.1857	0.05
181	1275	175	90	1.51	0.34338	-0.21648	0.05
188	1930	201	90	1.51	0.41353	-0.48327	0.05
191	1460	1682	90	1.51	0.85663	0.49342	0.05
195	1593	1660	90	1.51	0.39313	-0.41122	0.05
196	1572	1130	90	1.51	0.12975	0.17901	0.05
152	455	1278	90	1.73	0.20921	-0.61007	0.05
160	1658	1160	90	1.73	-0.14668	-0.81919	0.05
165	1203	1630	90	1.73	0.43766	-0.7412	0.05
182	1411	1296	90	1.73	-0.14663	-0.69244	0.05
184	1764	444	90	1.73	0.89596	1.33282	0.05
189	442	25	90	1.73	0.22242	-0.8776	0.05
183	1018	1719	90	1.96	0.05544	-0.44287	0.05
155	507	36	90	2.22	0.4243	-0.45692	0.05
185	1817	601	90	2.22	0.31476	-0.78792	0.05
190	919	1606	90	2.22	-0.00333	-0.17584	0.05
156	410	950	90	2.49	0.27953	-0.501	0.05
179	954	335	90	2.49	0.30511	-0.65369	0.05
180	183	125	90	2.49	-0.09648	-0.83575	0.05
192	697	1978	90	2.49	0.47524	-0.44647	0.05
197	1985	1459	90	2.49	0.34404	-0.41696	0.05
186	1484	1530	90	3.11	0.08234	-0.20904	0.05
153	1402	1123	90	3.46	-0.54418	-0.371	0.05
175	671	730	90	3.46	0.33764	-0.33111	0.05
198	1326	324	90	5.1	0.58947	-0.14997	0.05
199	851	1296	90	5.1	0.25154	-0.39019	0.05
200	1489	1947	90	5.1	0.69342	1.21172	0.05
201	687	298	90	9.08	0.5664	-0.21508	0.05
0	1969	1068	105	0.14	-0.1702	-0.75309	0.05
2	194	1481	105	0.14	0.41402	-0.39937	0.05
3	354	1513	105	0.14	0.53902	-0.13476	0.05
7	1679	1344	105	0.14	0.44515	0.10885	0.05
8	683	474	105	0.14	0.41265	-0.3803	0.05
10	739	754	105	0.14	0.78876	0.46524	0.05
11	1780	515	105	0.14	0.49658	-0.13116	0.05
15	132	1428	105	0.14	0.55254	-0.26971	0.05
16	51	1659	105	0.14	0.45332	-0.41274	0.05
20	638	433	105	0.14	0.43466	-0.27626	0.05
26	1083	456	105	0.14	0.36828	-0.46716	0.05
27	953	125	105	0.14	-0.09017	-1.02329	0.05
31	1165	606	105	0.14	0.58818	-0.09164	0.05
32	262	802	105	0.14	0.12497	-0.56029	0.05
33	1165	808	105	0.14	0.62442	-0.43905	0.05
34	662	1186	105	0.14	0.05951	-0.3997	0.05
35	1063	72	105	0.14	-0.31269	-0.73152	0.05
45	50	562	105	0.14	0.20292	-0.57966	0.05
46	602	980	105	0.14	0.30307	-0.64887	0.05
58	1715	1789	105	0.14	0.44283	-0.30206	0.05
64	1142	317	105	0.14	0.58263	-0.29479	0.05
65	863	1054	105	0.14	0.6969	0.74909	0.05
66	973	1227	105	0.14	-0.03802	-1.18166	0.05
67	1331	1715	105	0.14	0.72081	0.41945	0.05
73	666	1108	105	0.14	0.60631	0.04239	0.05
101	1654	350	105	0.14	0.94408	0.91296	0.05
102	1829	1277	105	0.14	-0.17188	-0.92722	0.05
103	1795	1674	105	0.14	0.49438	0.03949	0.05
104	1183	1822	105	0.14	-0.20076	-0.82722	0.05
120	414	286	105	0.14	0.67202	0.04578	0.05
121	23	1205	105	0.14	0.10105	-0.63695	0.05
122	1328	764	105	0.14	0.78761	0.17474	0.05
123	799	391	105	0.14	0.80431	0.6779	0.05
124	379	281	105	0.14	-0.11071	-0.89237	0.05
146	1906	610	105	0.14	0.57026	-0.04243	0.05
147	1808	1105	105	0.14	-0.00262	-0.59605	0.05
148	1871	2015	105	0.14	0.61229	0.10606	0.05
4	1728	865	105	0.19	0.30713	-0.44425	0.05
6	1424	1881	105	0.19	0.54633	0.25039	0.05
13	1568	377	105	0.19	0.64894	-0.2033	0.05
25	1206	898	105	0.19	0.36838	-0.37133	0.05
41	1463	319	105	0.19	0.22334	-0.60403	0.05
42	507	1873	105	0.19	0.55398	-0.00217	0.05
51	1275	29	105	0.19	0.18126	-0.71191	0.05
59	553	1819	105	0.19	-0.3086	-0.74939	0.05
84	605	1669	105	0.19	-0.15941	-0.86103	0.05
85	323	1842	105	0.19	0.06718	-0.88673	0.05
86	1669	1610	105	0.19	0.55659	-0.01436	0.05
87	1846	1588	105	0.19	0.74126	0.50617	0.05
88	532	1332	105	0.19	-0.38559	-0.75676	0.05
96	808	579	105	0.19	0.57166	0.12159	0.05
99	265	857	105	0.19	0.49439	-0.03699	0.05
100	1906	719	105	0.19	-0.11042	-0.94727	0.05
115	375	1750	105	0.19	0.2739	-0.3099	0.05
116	1739	769	105	0.19	0.60048	-0.15156	0.05
136	777	1861	105	0.19	-0.11533	-0.7543	0.05
137	1882	1797	105	0.19	0.73091	0.27094	0.05
138	1551	1762	105	0.19	0.58861	0.01801	0.05
139	372	1262	105	0.19	0.53928	-0.37241	0.05
140	1398	1002	105	0.19	0.24391	-0.30092	0.05
5	405	461	105	0.25	0.30153	-0.73741	0.05
9	207	1766	105	0.25	0.15221	-0.66412	0.05
14	533	934	105	0.25	0.42519	-0.12706	0.05
24	110	261	105	0.25	0.32904	-0.53812	0.05
39	1126	646	105	0.25	0.57044	-0.42822	0.05
40	1624	683	105	0.25	0.46208	-0.31326	0.05
43	862	1875	105	0.25	-0.37417	-0.2075	0.05
48	1118	1020	105	0.25	-0.18495	-0.85342	0.05
49	46	1952	105	0.25	0.42932	-0.49307	0.05
50	1334	125	105	0.25	0.55204	-0.15413	0.05
52	1914	1363	105	0.25	0.54223	-0.5185	0.05
60	342	1562	105	0.25	0.64466	0.2207	0.05
61	1493	716	105	0.25	-0.28457	-0.77302	0.05
68	1265	1302	105	0.25	-0.32013	-0.7645	0.05
80	1251	1335	105	0.25	0.0229	-0.67256	0.05
81	45	460	105	0.25	0.39622	-0.50815	0.05
82	785	362	105	0.25	0.29971	-0.41543	0.05
83	1445	54	105	0.25	0.06266	-0.35863	0.05
89	513	693	105	0.25	0.66113	-0.159	0.05
90	1601	870	105	0.25	0.58253	0.43745	0.05
97	1835	1427	105	0.25	0.21316	-0.48941	0.05
98	1722	1978	105	0.25	0.29604	-0.45193	0.05
117	887	1414	105	0.25	-0.22198	-0.92092	0.05
118	1653	62	105	0.25	-0.32437	-0.80303	0.05
119	1802	660	105	0.25	0.32723	-0.32119	0.05
141	1746	738	105	0.25	0.50863	-0.19845	0.05
142	170	1230	105	0.25	0.55055	-0.4163	0.05
143	1216	592	105	0.25	0.17212	-0.46655	0.05
144	520	173	105	0.25	0.22546	-0.30302	0.05
19	268	586	105	0.31	0.70293	0.11627	0.05
22	158	230	105	0.31	0.51649	0.36726	0.05
29	145	777	105	0.31	0.34335	-0.57652	0.05
44	1522	788	105	0.31	0.3734	-0.17803	0.05
53	1156	1242	105	0.31	0.69655	0.30867	0.05
54	184	818	105	0.31	0.75728	0.29552	0.05
55	1612	22	105	0.31	-0.42229	-0.34424	0.05
62	827	508	105	0.31	0.06164	-0.67669	0.05
69	407	765	105	0.31	0.41129	-0.50283	0.05
78	1347	1446	105	0.31	-0.39656	-0.83128	0.05
79	338	245	105	0.31	0.78646	0.36491	0.05
109	73	996	105	0.31	0.59511	-0.10885	0.05
110	149	89	105	0.31	0.47334	-0.01113	0.05
111	1102	580	105	0.31	0.98034	0.70416	0.05
112	1410	552	105	0.31	0.58627	-0.17057	0.05
113	1981	167	105	0.31	0.3517	-0.50778	0.05
128	414	630	105	0.31	0.55348	0.03155	0.05
129	1051	593	105	0.31	0.62753	-0.01008	0.05
130	834	544	105	0.31	0.41096	-0.25475	0.05
131	588	939	105	0.31	0.62012	0.14757	0.05
132	1437	1063	105	0.31	0.53214	-0.48034	0.05
133	245	1467	105	0.31	0.74016	0.35221	0.05
12	2005	508	105	0.39	0.66783	0.08089	0.05
18	1157	286	105	0.39	0.31689	-0.64427	0.05
30	157	1353	105	0.39	0.49735	-0.44452	0.05
56	1078	1152	105	0.39	0.54802	-0.04388	0.05
57	1948	1499	105	0.39	0.63926	0.13617	0.05
77	1210	422	105	0.39	0.67985	-0.05719	0.05
95	303	1139	105	0.39	0.6106	0.10043	0.05
106	1266	1209	105	0.39	0.51659	-0.45462	0.05
107	411	1728	105	0.39	0.69573	0.49752	0.05
126	444	1502	105	0.39	0.49776	-0.00541	0.05
127	431	1154	105	0.39	0.20416	-0.5779	0.05
1	36	165	105	0.48	0.52741	-0.37948	0.05
21	1262	776	105	0.48	0.49025	0.10172	0.05
36	792	1463	105	0.48	0.2625	-0.41785	0.05
37	41	524	105	0.48	0.63176	-0.17009	0.05
38	863	907	105	0.48	0.73452	0.43105	0.05
70	595	844	105	0.48	0.12889	-0.71834	0.05
71	877	107	105	0.48	-0.17911	-0.68379	0.05
74	1127	1886	105	0.48	0.27882	-0.7945	0.05
75	515	1396	105	0.48	0.35322	-0.40166	0.05
76	1781	1370	105	0.48	0.09622	-0.58748	0.05
93	1290	896	105	0.48	0.55716	0.13844	0.05
94	1888	1934	105	0.48	0.51753	-0.13057	0.05
108	1425	684	105	0.48	0.64878	0.2323	0.05
145	1940	1213	105	0.48	0.08304	-0.34139	0.05
105	1725	1678	105	0.58	0.66953	0.08758	0.05
125	180	520	105	0.58	0.04675	-0.55665	0.05
63	1822	254	105	0.7	0.4488	-0.41539	0.05
92	60	95	105	0.7	0.78287	0.18607	0.05
134	345	849	105	0.7	0.25607	-0.34887	0.05
149	1315	464	105	0.7	0.2225	-0.52346	0.05
17	512	1934	105	0.83	0.04423	-0.97376	0.05
23	885	1745	105	0.83	0.43076	0.0077	0.05
28	1273	820	105	0.83	0.32041	-0.40038	0.05
135	461	377	105	0.83	0.26682	-0.57593	0.05
47	177	1687	105	0.97	0.35662	-0.81105	0.05
72	1711	521	105	0.97	0.60266	-0.08721	0.05
91	490	916	105	0.97	0.68409	0.04989	0.05
114	213	857	105	0.97	0.58311	-0.07512	0.05
151	225	1615	105	1.13	0.21914	-0.47187	0.05
152	1043	1636	105	1.13	0.03794	-0.8299	0.05
153	400	885	105	1.13	0.52909	0.23221	0.05
157	636	1450	105	1.13	0.4442	-0.33849	0.05
158	650	1858	105	1.13	0.29048	-0.56508	0.05
160	2020	1520	105	1.13	0.35263	0.09368	0.05
166	583	713	105	1.13	0.20973	-0.56425	0.05
167	1626	278	105	1.13	-0.23228	-1.03312	0.05
169	1421	1731	105	1.13	0.38266	0.01197	0.05
174	533	387	105	1.13	0.40172	-0.40761	0.05
175	1988	903	105	1.13	0.47202	0.038	0.05
188	1601	1171	105	1.13	-0.28525	-0.40814	0.05
190	1157	1607	105	1.13	0.44191	-0.05046	0.05
191	1694	388	105	1.13	0.13935	-0.82031	0.05
199	1530	287	105	1.13	0.50425	-0.43329	0.05
202	273	1073	105	1.13	0.3575	-0.31825	0.05
154	1998	1619	105	1.31	0.56246	0.03732	0.05
155	642	377	105	1.31	0.38175	-0.55434	0.05
162	1217	125	105	1.31	0.51021	-0.15915	0.05
163	1184	1112	105	1.31	0.66806	0.77753	0.05
173	979	1680	105	1.31	-0.39078	-0.48946	0.05
178	953	717	105	1.31	0.24224	-0.83923	0.05
183	1353	1181	105	1.31	0.14749	-0.59082	0.05
196	1542	1973	105	1.31	0.12276	-0.56266	0.05
198	1623	783	105	1.31	0.35958	-0.13596	0.05
156	1596	1658	105	1.51	0.65989	0.06137	0.05
161	1017	500	105	1.51	0.35799	-0.74223	0.05
168	1279	173	105	1.51	0.06161	-0.70163	0.05
177	1478	453	105	1.51	0.28601	-0.66519	0.05
180	1935	198	105	1.51	0.31655	-0.51263	0.05
182	1768	443	105	1.51	0.56501	-0.32568	0.05
185	1388	509	105	1.51	0.31215	-0.6074	0.05
186	1408	1175	105	1.51	-0.33557	-0.86049	0.05
197	1763	2012	105	1.51	0.63906	0.44471	0.05
201	1464	1681	105	1.51	0.65399	0.22641	0.05
164	459	1276	105	1.73	0.10872	-0.82092	0.05
171	1415	1294	105	1.73	-0.12565	-0.77045	0.05
181	446	23	105	1.73	0.19293	-0.65687	0.05
184	1661	1158	105	1.73	-0.12692	-0.99827	0.05
170	1206	1627	105	1.96	0.19148	-0.84047	0.05
189	1023	1718	105	1.96	-0.30146	-0.58567	0.05
172	922	1604	105	2.22	-0.1467	-0.91553	0.05
176	701	1976	105	2.22	0.35861	-0.62575	0.05
179	415	948	105	2.22	0.18585	-0.5467	0.05
187	1821	599	105	2.22	0.38588	-0.62202	0.05
192	1294	1488	105	2.22	-0.25789	-0.9646	0.05
193	1987	1456	105	2.22	-0.06367	-0.2805	0.05
194	511	35	105	2.22	0.10688	-0.44926	0.05
200	352	957	105	2.22	-0.00405	-0.88026	0.05
195	957	333	105	2.49	0.21695	-0.74766	0.05
165	187	123	105	2.79	0.23424	-0.61463	0.05
203	1488	1528	105	2.79	-0.05185	-0.53037	0.05
150	1406	1121	105	3.46	-0.55646	-0.41493	0.05
159	675	728	105	3.46	0.52195	-0.37988	0.05
208	1408	1627	105	4.22	-0.17173	-0.98035	0.05
204	1492	1945	105	5.1	0.42584	-0.44458	0.05
206	1330	323	105	5.1	0.51374	-0.39785	0.05
207	855	1295	105	5.1	0.0569	-0.51431	0.05
209	1648	1436	105	6.62	0.07661	-0.39195	0.05
205	689	296	105	8.41	0.47371	-0.45988	0.05
210	1404	854	105	9.08	0.15143	-1.01238	0.05
0	51	1656	120	0.14	0.93027	0.55744	0.05
3	94	1887	120	0.14	0.07685	-0.70275	0.05
4	1906	607	120	0.14	0.90079	0.87955	0.05
8	953	123	120	0.14	-0.04721	-0.7643	0.05
13	683	471	120	0.14	0.23037	-0.62445	0.05
14	1063	70	120	0.14	-0.42088	-0.49818	0.05
18	262	799	120	0.14	0.51637	0.11463	0.05
19	1658	860	120	0.14	0.40974	-0.37784	0.05
32	1603	570	120	0.14	0.65507	0.30775	0.05
37	1832	1272	120	0.14	-0.25702	-0.47817	0.05
38	1231	1467	120	0.14	-0.19407	-0.47741	0.05
39	160	2002	120	0.14	0.57343	-0.38178	0.05
40	1083	453	120	0.14	0.66102	0.04015	0.05
41	379	278	120	0.14	-0.18806	-0.46582	0.05
45	662	1183	120	0.14	-0.00328	-0.47518	0.05
46	194	1478	120	0.14	0.67728	0.56242	0.05
47	1328	761	120	0.14	0.91513	0.70503	0.05
48	602	978	120	0.14	0.53919	0.16682	0.05
49	1679	1341	120	0.14	0.06422	0.11748	0.05
57	1780	513	120	0.14	0.56056	0.41969	0.05
58	1805	1101	120	0.14	-0.25219	-0.33969	0.05
59	1165	805	120	0.14	0.71604	-0.25597	0.05
66	102	35	120	0.14	-0.37767	-0.35761	0.05
67	863	1052	120	0.14	0.46835	-0.12952	0.05
86	697	828	120	0.14	-0.50852	-0.16254	0.05
87	414	283	120	0.14	0.58197	0.52176	0.05
88	920	1363	120	0.14	0.83576	0.33078	0.05
89	170	1541	120	0.14	0.13571	-0.64956	0.05
90	1237	1357	120	0.14	-0.05601	-0.70653	0.05
91	1465	1204	120	0.14	-0.39868	-0.40078	0.05
108	1715	1786	120	0.14	0.36259	-0.21515	0.05
109	973	1225	120	0.14	-0.04266	-0.83855	0.05
110	894	615	120	0.14	1.09593	0.83511	0.05
111	739	751	120	0.14	0.72978	0.29681	0.05
112	868	1476	120	0.14	0.00164	-0.6468	0.05
127	499	645	120	0.14	0.11954	-0.30042	0.05
128	2009	1065	120	0.14	-0.17975	-0.39906	0.05
129	1969	1066	120	0.14	0.09622	-0.62536	0.05
130	133	1425	120	0.14	0.48056	0.11957	0.05
131	626	218	120	0.14	-0.27941	-0.65617	0.05
132	800	388	120	0.14	1.00969	1.0829	0.05
133	1468	274	120	0.14	0.51072	-0.08433	0.05
5	551	1808	120	0.19	-0.12293	-0.88967	0.05
11	891	578	120	0.19	0.72225	0.00254	0.05
12	126	1487	120	0.19	-0.19582	-0.70445	0.05
25	1998	987	120	0.19	0.92591	1.01455	0.05
27	267	506	120	0.19	0.36175	-0.01566	0.05
28	1424	1878	120	0.19	0.34575	-0.06274	0.05
34	532	1330	120	0.19	-0.32966	-0.74963	0.05
42	47	1028	120	0.19	0.48964	-0.06093	0.05
43	898	976	120	0.19	-0.45182	-0.56945	0.05
50	789	40	120	0.19	-0.38294	-0.38248	0.05
51	1478	563	120	0.19	0.63343	-0.13083	0.05
63	145	170	120	0.19	0.08554	-0.19213	0.05
64	1398	999	120	0.19	0.21465	-0.41315	0.05
71	1882	1794	120	0.19	0.68906	0.24033	0.05
80	224	443	120	0.19	0.2966	-0.34568	0.05
81	606	1651	120	0.19	-0.18482	-0.75833	0.05
82	1857	1044	120	0.19	-0.27743	-0.50158	0.05
105	1906	716	120	0.19	-0.07644	-0.90951	0.05
106	1206	895	120	0.19	0.27579	-0.37635	0.05
120	578	1858	120	0.19	0.46807	-0.53411	0.05
121	602	427	120	0.19	0.23788	-0.36573	0.05
124	73	141	120	0.19	0.10562	-0.36834	0.05
139	1837	333	120	0.19	0.33386	-0.13022	0.05
140	265	855	120	0.19	0.57963	0.49088	0.05
141	1173	874	120	0.19	0.64016	0.05549	0.05
142	1947	1112	120	0.19	-0.22864	-0.59591	0.05
143	896	1634	120	0.19	-0.08496	-0.47209	0.05
144	217	1935	120	0.19	0.18611	-0.32854	0.05
2	1117	1018	120	0.25	-0.08738	-0.85261	0.05
6	989	413	120	0.25	0.77307	0.3775	0.05
10	207	1764	120	0.25	0.05883	-0.42089	0.05
17	371	1821	120	0.25	0.00024	-0.99887	0.05
22	1862	1876	120	0.25	0.60571	0.23511	0.05
23	1493	714	120	0.25	-0.41193	-0.76878	0.05
24	858	1565	120	0.25	-0.20006	-0.81485	0.05
29	170	1973	120	0.25	0.07883	-0.55556	0.05
30	433	1593	120	0.25	-0.00437	-0.91142	0.05
35	1624	680	120	0.25	0.51043	0.43413	0.05
60	207	1279	120	0.25	0.20603	-0.31346	0.05
61	597	1211	120	0.25	0.05052	-0.77068	0.05
62	405	459	120	0.25	0.63821	0.3226	0.05
65	1735	1298	120	0.25	-0.30195	-0.761	0.05
72	110	258	120	0.25	0.27509	-0.39752	0.05
73	1126	644	120	0.25	0.42774	0.04602	0.05
74	1241	1796	120	0.25	0.35967	-0.03419	0.05
83	520	171	120	0.25	0.60087	0.55705	0.05
84	1215	590	120	0.25	0.34985	-0.5313	0.05
85	1838	1524	120	0.25	0.63741	0.34935	0.05
100	1601	868	120	0.25	-0.05214	-0.50426	0.05
101	44	457	120	0.25	0.11885	-0.30489	0.05
102	207	1246	120	0.25	0.405	-0.07844	0.05
103	1264	1301	120	0.25	-0.08628	-0.84436	0.05
104	1334	123	120	0.25	0.49559	0.051	0.05
122	608	1734	120	0.25	-0.29471	-0.57675	0.05
123	29	918	120	0.25	0.6759	-0.04791	0.05
145	1835	1424	120	0.25	0.38406	0.02692	0.05
146	446	433	120	0.25	0.34761	-0.0165	0.05
147	1745	736	120	0.25	0.60724	0.06189	0.05
148	1101	1445	120	0.25	-0.01898	-0.42066	0.05
149	888	1412	120	0.25	-0.06203	-0.96669	0.05
9	942	951	120	0.31	-0.31548	-0.5868	0.05
33	827	506	120	0.31	0.3421	-0.58092	0.05
36	414	627	120	0.31	0.66327	0.17533	0.05
44	408	763	120	0.31	0.52192	-0.09564	0.05
52	184	816	120	0.31	0.48555	-0.18416	0.05
53	1522	786	120	0.31	0.06137	-0.59653	0.05
54	245	1464	120	0.31	0.66872	-0.03387	0.05
78	1586	1001	120	0.31	0.80807	-0.00516	0.05
79	158	227	120	0.31	0.47595	0.25263	0.05
96	274	340	120	0.31	0.80494	0.37239	0.05
97	1612	21	120	0.31	-0.27532	-0.51029	0.05
98	513	690	120	0.31	0.76011	0.93593	0.05
118	826	686	120	0.31	0.58843	-0.33706	0.05
119	589	936	120	0.31	0.50996	-0.10638	0.05
134	144	775	120	0.31	0.42401	-0.36113	0.05
135	1713	1105	120	0.31	0.57448	0.25721	0.05
1	1157	283	120	0.39	0.43868	-0.26252	0.05
26	1327	1678	120	0.39	-0.09083	-0.95899	0.05
55	444	1499	120	0.39	0.49242	-0.21194	0.05
70	233	1869	120	0.39	0.62937	-0.11949	0.05
76	2005	505	120	0.39	0.66601	0.27953	0.05
95	500	814	120	0.39	0.54113	-0.03368	0.05
115	97	1222	120	0.39	0.64003	-0.10137	0.05
116	1850	159	120	0.39	0.67983	-0.02047	0.05
125	1948	1497	120	0.39	0.29678	-0.60875	0.05
126	53	337	120	0.39	0.29177	-0.33919	0.05
7	41	700	120	0.48	0.27652	-0.75763	0.05
16	595	842	120	0.48	0.15464	-0.6931	0.05
20	863	904	120	0.48	0.50211	-0.17923	0.05
31	792	1460	120	0.48	0.06924	-0.60764	0.05
69	41	521	120	0.48	0.75577	0.4626	0.05
75	97	1365	120	0.48	0.48478	-0.20029	0.05
77	2019	1156	120	0.48	0.3038	-0.17194	0.05
92	893	789	120	0.48	0.55722	0.08585	0.05
93	1875	1380	120	0.48	0.36707	-0.40464	0.05
94	1888	1932	120	0.48	0.31384	-0.42674	0.05
114	1912	379	120	0.48	0.67386	-0.04191	0.05
15	1010	564	120	0.58	0.37504	-0.27039	0.05
113	746	362	120	0.58	0.47976	-0.04623	0.05
136	1248	1711	120	0.58	0.34569	-0.14959	0.05
137	1725	1675	120	0.58	0.58846	-0.22683	0.05
21	264	1811	120	0.7	0.35722	-0.45025	0.05
56	1259	1403	120	0.7	0.30759	-0.41638	0.05
107	569	355	120	0.83	0.58493	0.63531	0.05
68	213	855	120	0.97	0.33549	-0.35293	0.05
99	583	710	120	0.97	0.33658	-0.30413	0.05
117	272	1071	120	0.97	0.45654	-0.2673	0.05
138	1156	1605	120	0.97	0.26223	-0.46996	0.05
150	1043	1634	120	1.13	-0.26311	-0.85868	0.05
152	225	1612	120	1.13	0.14413	-0.18094	0.05
166	400	883	120	1.13	0.45816	-0.06588	0.05
167	1988	901	120	1.13	0.518	0.09949	0.05
171	1625	275	120	1.13	-0.14819	-0.88728	0.05
176	2020	1517	120	1.13	0.28921	-0.11592	0.05
178	1529	284	120	1.13	0.51333	-0.12682	0.05
179	650	1856	120	1.13	0.01119	-0.72357	0.05
181	637	1448	120	1.13	-0.01874	-0.57618	0.05
191	1601	1169	120	1.13	-0.53494	-0.34653	0.05
193	952	714	120	1.13	0.60969	0.2868	0.05
194	162	695	120	1.13	0.33921	-0.46461	0.05
195	533	384	120	1.13	0.50773	-0.38502	0.05
197	1420	1728	120	1.13	0.30074	-0.46336	0.05
151	642	375	120	1.31	0.55069	0.0633	0.05
153	1353	1179	120	1.31	0.24198	-0.25204	0.05
156	1998	1617	120	1.31	0.54857	0.05411	0.05
159	1183	1110	120	1.31	0.62098	-0.06834	0.05
165	1623	780	120	1.31	0.39228	-0.28531	0.05
169	1694	386	120	1.31	0.35099	-0.48343	0.05
173	1408	1173	120	1.31	-0.38624	-0.71529	0.05
174	1216	123	120	1.31	0.36243	-0.53152	0.05
180	1278	171	120	1.31	0.2751	-0.3952	0.05
182	1017	497	120	1.31	0.29665	-0.49915	0.05
196	1542	1970	120	1.31	0.00313	-0.61596	0.05
160	1763	2009	120	1.51	0.33273	-0.39551	0.05
170	1595	1655	120	1.51	0.57001	-0.14013	0.05
188	1934	197	120	1.51	0.42929	-0.38935	0.05
189	1574	1125	120	1.51	-0.46463	-0.21127	0.05
190	1389	506	120	1.51	0.32274	-0.71849	0.05
162	459	1273	120	1.73	0.1952	-0.71034	0.05
164	445	20	120	1.73	0.2125	-0.48447	0.05
168	1769	440	120	1.73	0.6487	0.29269	0.05
177	1415	1292	120	1.73	-0.29835	-0.85089	0.05
198	1207	1625	120	1.73	-0.04899	0.08273	0.05
199	1661	1156	120	1.73	-0.19354	-0.84107	0.05
163	1821	597	120	1.96	0.42714	-0.49675	0.05
172	923	1601	120	1.96	0.09284	-0.8928	0.05
175	1293	1485	120	1.96	-0.11675	-0.98117	0.05
183	1022	1715	120	1.96	-0.30384	-0.71019	0.05
155	511	32	120	2.22	0.22199	-0.33294	0.05
157	415	945	120	2.22	0.04389	-0.61899	0.05
161	701	1973	120	2.22	0.11144	-0.71608	0.05
187	352	955	120	2.22	0.00082	-0.85892	0.05
192	2030	1415	120	2.22	-0.10697	-0.36467	0.05
186	1990	1454	120	2.49	0.15552	-0.68722	0.05
184	1488	1524	120	2.79	-0.08757	-1.02958	0.05
185	187	121	120	2.79	0.22034	-0.49462	0.05
158	675	726	120	3.11	0.26153	-0.68009	0.05
154	1406	1118	120	3.46	-0.51076	-0.23405	0.05
201	1492	1942	120	4.65	0.27919	-0.61737	0.05
200	855	1292	120	5.1	0.09898	-0.6328	0.05
203	1591	1890	120	5.57	0.16154	-0.61016	0.05
202	1404	851	120	8.41	0.12198	-0.66556	0.05
2	95	1884	135	0.14	0.03687	-0.5985	0.05
4	1906	606	135	0.14	0.73255	0.03462	0.05
5	953	121	135	0.14	-0.02212	-0.83186	0.05
12	472	1738	135	0.14	-0.09658	-0.86334	0.05
15	1780	511	135	0.14	0.50721	0.261	0.05
17	1218	1912	135	0.14	0.26074	-0.11845	0.05
18	602	976	135	0.14	0.45942	-0.1146	0.05
19	1063	68	135	0.14	-0.33933	-0.48614	0.05
27	1658	858	135	0.14	0.35257	-0.52402	0.05
28	1805	1096	135	0.14	-0.2272	-0.62699	0.05
32	1880	829	135	0.14	-0.07139	-0.68981	0.05
33	262	797	135	0.14	0.03972	-0.6632	0.05
34	50	558	135	0.14	1.05147	1.0829	0.05
35	1230	52	135	0.14	0.767	0.10704	0.05
44	973	1222	135	0.14	-0.02427	-0.69042	0.05
45	1615	1245	135	0.14	-0.51671	-0.16377	0.05
46	1603	568	135	0.14	0.97541	1.2683	0.05
47	379	276	135	0.14	-0.26893	-0.4234	0.05
54	1468	272	135	0.14	0.51862	-0.13651	0.05
55	1969	1064	135	0.14	0.0696	-0.77195	0.05
56	500	850	135	0.14	0.7545	0.92449	0.05
57	638	429	135	0.14	0.55445	0.26107	0.05
58	604	1324	135	0.14	-0.05217	-0.61643	0.05
71	1331	1841	135	0.14	0.43936	0.15727	0.05
72	901	641	135	0.14	1.06202	1.1056	0.05
73	697	826	135	0.14	-0.31088	-0.57119	0.05
87	766	1944	135	0.14	1.02671	1.23441	0.05
88	1083	451	135	0.14	0.4845	-0.11177	0.05
89	863	1050	135	0.14	-0.18896	-0.61656	0.05
90	870	1473	135	0.14	-0.07864	-0.86498	0.05
91	1871	2011	135	0.14	0.5609	0.15248	0.05
96	800	386	135	0.14	1.00149	1.09431	0.05
97	52	1654	135	0.14	0.80417	0.3095	0.05
98	133	1423	135	0.14	0.27823	-0.31752	0.05
99	622	1348	135	0.14	0.68714	0.68213	0.05
100	1328	759	135	0.14	0.86839	0.68167	0.05
110	170	1539	135	0.14	0.11421	-0.57864	0.05
111	1165	803	135	0.14	0.84511	0.01091	0.05
112	1679	1339	135	0.14	0.35662	0.52607	0.05
138	1995	1018	135	0.14	0.89957	0.42789	0.05
139	90	1762	135	0.14	-0.03357	-0.81878	0.05
1	126	1485	135	0.19	-0.0857	-0.75285	0.05
3	1206	894	135	0.19	-0.33994	-0.63415	0.05
9	267	504	135	0.19	0.76471	0.8787	0.05
16	265	853	135	0.19	0.69495	0.79831	0.05
26	1568	373	135	0.19	0.89265	0.39524	0.05
30	323	1838	135	0.19	0.27757	-0.63257	0.05
40	835	1031	135	0.19	-0.39551	-0.38443	0.05
51	1837	331	135	0.19	0.36685	-0.39758	0.05
52	375	1745	135	0.19	0.47929	0.20633	0.05
53	1424	1876	135	0.19	0.26675	-0.17451	0.05
64	1151	1434	135	0.19	0.28457	-0.29367	0.05
76	898	974	135	0.19	-0.37512	-0.85665	0.05
78	1137	1467	135	0.19	-0.31258	-0.64373	0.05
79	47	1026	135	0.19	0.44953	-0.12225	0.05
102	1174	872	135	0.19	0.61169	-0.08823	0.05
105	1906	715	135	0.19	-0.11377	-0.84951	0.05
121	554	1794	135	0.19	-0.14681	-0.62227	0.05
122	583	1645	135	0.19	-0.1577	-0.88112	0.05
123	1399	997	135	0.19	0.11304	-0.78524	0.05
129	772	1846	135	0.19	0.06551	-0.90594	0.05
131	1882	1792	135	0.19	0.56126	0.04426	0.05
132	1551	1758	135	0.19	0.11049	-0.31204	0.05
133	371	1258	135	0.19	0.52987	-0.05004	0.05
134	997	69	135	0.19	0.41472	-0.33196	0.05
135	787	38	135	0.19	-0.00682	-0.8334	0.05
0	1126	642	135	0.25	0.60479	0.32769	0.05
7	582	452	135	0.25	0.58354	0.07655	0.05
8	1624	678	135	0.25	0.40636	0.17739	0.05
13	433	1591	135	0.25	-0.00393	-1.02288	0.05
21	1216	588	135	0.25	0.08747	-0.8565	0.05
25	850	68	135	0.25	-0.02936	-0.79473	0.05
29	1334	121	135	0.25	0.36426	-0.24793	0.05
38	1601	866	135	0.25	-0.18205	-0.56886	0.05
39	1746	734	135	0.25	0.27687	-0.33446	0.05
49	1242	1794	135	0.25	0.2496	-0.51239	0.05
50	207	1762	135	0.25	-0.03162	-0.51367	0.05
62	1835	1422	135	0.25	0.14024	-0.54853	0.05
63	597	1210	135	0.25	-0.19475	-0.87555	0.05
65	1252	1332	135	0.25	-0.10901	-0.89613	0.05
66	989	411	135	0.25	0.56009	-0.12236	0.05
67	533	930	135	0.25	0.42225	0.35364	0.05
77	1107	1125	135	0.25	0.51288	-0.0447	0.05
80	1862	1874	135	0.25	0.52858	0.10233	0.05
92	1914	1358	135	0.25	0.71585	0.09237	0.05
93	1902	264	135	0.25	0.74784	0.41387	0.05
101	334	1314	135	0.25	0.72112	0.47842	0.05
103	405	457	135	0.25	0.57832	-0.04838	0.05
104	1118	1016	135	0.25	-0.14539	-0.76594	0.05
130	1838	1522	135	0.25	0.18607	-0.45436	0.05
136	45	456	135	0.25	0.0363	-0.78862	0.05
137	1101	1442	135	0.25	-0.15871	-0.89322	0.05
148	941	1511	135	0.25	-0.12976	-0.86851	0.05
149	166	1052	135	0.25	-0.10553	-0.86956	0.05
6	414	625	135	0.31	0.52771	-0.18764	0.05
14	1507	1102	135	0.31	0.09054	-0.36506	0.05
37	145	773	135	0.31	0.25128	-0.40571	0.05
48	185	814	135	0.31	0.30757	-0.47869	0.05
59	1325	1114	135	0.31	0.34558	-0.16862	0.05
60	826	685	135	0.31	0.47224	0.17633	0.05
68	245	1462	135	0.31	0.64328	0.003	0.05
69	1562	1059	135	0.31	-0.11668	-1.02803	0.05
70	942	949	135	0.31	-0.3218	-0.45781	0.05
82	1650	229	135	0.31	-0.20046	-0.83453	0.05
83	1102	576	135	0.31	0.64014	0.13213	0.05
84	1925	1964	135	0.31	0.28655	-0.3248	0.05
85	199	1040	135	0.31	0.52289	0.06656	0.05
106	268	582	135	0.31	0.46019	-0.11689	0.05
107	827	504	135	0.31	0.36667	-0.45156	0.05
120	150	85	135	0.31	0.54665	0.31501	0.05
146	1522	784	135	0.31	0.0119	-0.8969	0.05
20	1157	281	135	0.39	0.04954	-0.66118	0.05
24	233	1867	135	0.39	0.50509	-0.0852	0.05
41	444	1497	135	0.39	0.31183	-0.44834	0.05
43	1151	456	135	0.39	0.78792	0.25687	0.05
61	1949	1495	135	0.39	0.37828	-0.42155	0.05
74	53	335	135	0.39	0.21012	-0.47441	0.05
108	1200	1373	135	0.39	-0.25876	-0.75594	0.05
113	1368	580	135	0.39	0.6811	0.29305	0.05
114	730	1883	135	0.39	-0.30901	-0.80427	0.05
143	372	1937	135	0.39	-0.16459	-0.78852	0.05
23	595	840	135	0.48	0.10102	-0.90438	0.05
42	1262	772	135	0.48	0.49288	0.11997	0.05
86	676	575	135	0.48	0.25793	-0.4756	0.05
94	41	699	135	0.48	0.45244	-0.52711	0.05
115	515	1392	135	0.48	0.30924	-0.37079	0.05
116	1291	891	135	0.48	0.67247	0.11751	0.05
117	877	102	135	0.48	0.11909	-0.53788	0.05
125	36	161	135	0.48	0.62273	-0.0145	0.05
126	41	519	135	0.48	0.37801	-0.38786	0.05
127	1022	998	135	0.48	0.1354	-0.74478	0.05
128	863	903	135	0.48	0.19236	-0.49649	0.05
142	1416	1811	135	0.48	0.63333	0.1879	0.05
144	792	1459	135	0.48	-0.07688	-0.77094	0.05
145	1836	116	135	0.48	0.05209	-0.54907	0.05
10	340	295	135	0.58	0.41293	-0.42837	0.05
11	1010	562	135	0.58	0.35326	-0.24216	0.05
118	746	360	135	0.58	0.23786	-0.32671	0.05
119	1531	1492	135	0.58	-0.40286	-0.726	0.05
22	264	1809	135	0.7	0.28964	-0.53823	0.05
31	60	91	135	0.7	0.34494	-0.19345	0.05
124	1268	671	135	0.7	0.58271	0.09514	0.05
81	1614	516	135	0.83	0.2231	-0.54887	0.05
95	2020	174	135	0.83	0.53354	0.12685	0.05
109	512	1930	135	0.83	0.1384	-0.47397	0.05
140	1084	901	135	0.83	0.49336	-0.01278	0.05
141	1809	480	135	0.83	0.42055	-0.15449	0.05
36	1156	1603	135	0.97	0.20214	-0.56277	0.05
75	214	853	135	0.97	0.49786	0.23348	0.05
147	178	1683	135	0.97	0.36173	-0.15031	0.05
151	1989	899	135	1.13	0.42773	-0.11845	0.05
155	584	708	135	1.13	0.42599	-0.07156	0.05
161	650	1854	135	1.13	0.07392	-0.94468	0.05
162	226	1611	135	1.13	0.39651	-0.28233	0.05
165	400	881	135	1.13	0.52137	-0.01783	0.05
168	1421	1727	135	1.13	0.48076	0.06221	0.05
174	2020	1516	135	1.13	0.26843	0.0881	0.05
176	1043	1632	135	1.13	-0.21149	-0.84912	0.05
177	1626	273	135	1.13	0.09099	-0.76208	0.05
187	1530	283	135	1.13	0.49929	-0.21514	0.05
190	162	693	135	1.13	0.7346	0.38253	0.05
197	637	1446	135	1.13	-0.03062	-0.4169	0.05
201	1364	686	135	1.13	0.17402	0.23443	0.05
204	273	1068	135	1.13	0.17212	-0.59818	0.05
152	1353	1177	135	1.31	0.23446	-0.30995	0.05
156	533	382	135	1.31	0.59039	0.18165	0.05
157	1998	1615	135	1.31	0.40835	-0.43404	0.05
160	1184	1108	135	1.31	0.54714	-0.35022	0.05
163	1695	385	135	1.31	0.5873	-0.01427	0.05
166	643	373	135	1.31	0.38694	-0.06422	0.05
167	1217	121	135	1.31	0.37199	-0.38431	0.05
173	1624	778	135	1.31	0.35754	-0.4895	0.05
182	1543	1968	135	1.31	-0.11882	-0.71526	0.05
185	954	712	135	1.31	0.34167	-0.34977	0.05
193	1408	1171	135	1.31	-0.32734	-0.81389	0.05
199	933	2037	135	1.31	-0.39981	-0.80323	0.05
200	1416	1291	135	1.31	-0.19673	-0.77246	0.05
153	1279	169	135	1.51	0.42	-0.21562	0.05
158	1763	2007	135	1.51	0.41566	-0.23003	0.05
164	1389	504	135	1.51	0.36957	-0.37094	0.05
170	1768	438	135	1.51	0.37673	-0.45342	0.05
178	1574	1124	135	1.51	-0.57532	-0.18594	0.05
179	1017	496	135	1.51	0.39096	-0.35536	0.05
189	1935	194	135	1.51	0.27072	-0.60225	0.05
191	1595	1653	135	1.51	0.77465	0.40613	0.05
192	1464	1676	135	1.51	0.42097	-0.26864	0.05
203	980	1675	135	1.51	0.10271	-0.62488	0.05
169	459	1272	135	1.73	-0.04054	-0.70387	0.05
181	1207	1622	135	1.73	-0.21256	-0.82174	0.05
186	446	18	135	1.73	0.32772	-0.30985	0.05
198	1661	1153	135	1.73	-0.24362	-0.77028	0.05
171	1293	1483	135	1.96	-0.17641	-0.90365	0.05
184	1023	1713	135	1.96	-0.21302	-0.54735	0.05
188	922	1598	135	1.96	-0.02723	-0.65954	0.05
194	511	30	135	1.96	0.45881	-0.15189	0.05
172	957	328	135	2.22	0.18565	-0.54907	0.05
175	415	944	135	2.22	0.0068	-0.52566	0.05
180	1821	595	135	2.22	0.37552	-0.27046	0.05
183	700	1971	135	2.22	0.03294	-0.78526	0.05
202	352	953	135	2.22	0.0349	-0.77273	0.05
150	187	119	135	2.49	0.16614	-0.66424	0.05
159	1989	1452	135	2.49	0.15517	-0.46622	0.05
195	1488	1523	135	2.79	-0.14459	-1.07197	0.05
196	675	723	135	3.11	0.23346	-0.65639	0.05
154	1406	1117	135	3.46	-0.35041	-0.61583	0.05
210	1409	1623	135	4.22	-0.21166	-0.97507	0.05
208	1492	1940	135	4.65	0.20361	-0.64182	0.05
207	854	1290	135	5.1	0.13304	-0.62768	0.05
209	1330	318	135	5.1	0.2669	-0.665	0.05
205	1591	1888	135	5.57	0.15723	-0.72239	0.05
206	1648	1431	135	6.08	0.00744	-0.8465	0.05
211	690	292	135	7.78	0.27214	-0.8175	0.05
212	1404	849	135	9.08	0.14292	-0.90005	0.05
1	196	1477	150	0.14	-0.10859	-0.7628	0.05
2	955	120	150	0.14	-0.04141	-0.79582	0.05
5	1717	1784	150	0.14	0.3625	-0.34961	0.05
6	1092	666	150	0.14	-0.17779	-0.66166	0.05
11	640	428	150	0.14	0.05847	-0.64029	0.05
20	1065	67	150	0.14	-0.08247	-0.73557	0.05
21	1166	601	150	0.14	0.74862	0.21342	0.05
22	264	797	150	0.14	-0.19978	-0.6825	0.05
25	594	1041	150	0.14	-0.14813	-0.83978	0.05
47	1970	1063	150	0.14	-0.03908	-0.71794	0.05
48	75	138	150	0.14	0.43782	-0.18954	0.05
62	134	1423	150	0.14	0.2357	-0.26173	0.05
63	1680	1339	150	0.14	-0.39369	-0.24965	0.05
64	1232	52	150	0.14	0.69977	0.26777	0.05
65	1470	271	150	0.14	0.28936	-0.31408	0.05
66	718	385	150	0.14	0.19929	-0.24775	0.05
67	1422	617	150	0.14	0.14207	-0.21703	0.05
68	1467	1202	150	0.14	-0.43401	-0.4211	0.05
85	1332	1841	150	0.14	0.42341	-0.07408	0.05
86	1280	1876	150	0.14	0.47348	0.49806	0.05
87	663	1181	150	0.14	-0.08477	-0.68046	0.05
88	1605	567	150	0.14	0.70797	0.30133	0.05
99	285	1179	150	0.14	0.32043	-0.29589	0.05
100	211	478	150	0.14	0.27284	-0.59895	0.05
101	1085	451	150	0.14	0.25838	-0.49608	0.05
111	1220	1911	150	0.14	0.26888	-0.27508	0.05
112	53	1654	150	0.14	0.5814	0.01275	0.05
113	605	1323	150	0.14	-0.34094	-0.24757	0.05
134	19	1363	150	0.14	0.70859	0.10123	0.05
135	464	1736	150	0.14	-0.03735	-0.59789	0.05
13	535	1327	150	0.19	-0.15607	-0.93745	0.05
14	373	1257	150	0.19	0.62709	-0.15105	0.05
24	1884	1792	150	0.19	0.50214	-0.18318	0.05
42	268	504	150	0.19	0.73221	0.48646	0.05
55	771	1844	150	0.19	-0.17245	-0.72743	0.05
56	1207	893	150	0.19	-0.20618	-0.67813	0.05
57	266	852	150	0.19	0.6484	0.25057	0.05
58	604	425	150	0.19	-0.10495	-0.76335	0.05
74	89	834	150	0.19	-0.04506	-0.64162	0.05
76	786	39	150	0.19	-0.27566	-0.55184	0.05
90	801	385	150	0.19	0.37712	-0.29128	0.05
91	1996	1017	150	0.19	0.50216	-0.06712	0.05
95	1861	1039	150	0.19	-0.46521	-0.35121	0.05
102	1037	1926	150	0.19	-0.16026	-0.70707	0.05
104	574	1645	150	0.19	-0.2003	-0.78777	0.05
105	1671	1605	150	0.19	-0.01614	-0.65895	0.05
123	86	1333	150	0.19	-0.49275	-0.23492	0.05
127	295	1993	150	0.19	-0.15989	-0.86616	0.05
128	376	1745	150	0.19	0.16678	-0.08681	0.05
130	1657	404	150	0.19	1.11294	1.40512	0.05
132	837	1031	150	0.19	-0.41277	-0.2187	0.05
3	534	929	150	0.25	0.28587	-0.39864	0.05
7	564	808	150	0.25	0.75942	0.29595	0.05
8	1119	1015	150	0.25	-0.14252	-0.89797	0.05
15	1217	588	150	0.25	-0.00481	-0.83418	0.05
17	172	1971	150	0.25	0.49136	-0.33289	0.05
18	522	168	150	0.25	0.19047	-0.49695	0.05
19	46	455	150	0.25	0.13167	-0.61632	0.05
31	344	1557	150	0.25	-0.15408	-0.84294	0.05
32	598	1209	150	0.25	-0.08642	-0.96267	0.05
33	1625	678	150	0.25	0.35557	-0.29353	0.05
34	1769	104	150	0.25	-0.21378	-0.76873	0.05
35	1108	537	150	0.25	0.55494	-0.44903	0.05
41	238	483	150	0.25	-0.16676	-0.80054	0.05
43	1803	655	150	0.25	0.26835	-0.35283	0.05
44	407	456	150	0.25	0.29151	-0.56882	0.05
54	1267	1297	150	0.25	-0.12265	-0.92616	0.05
59	852	960	150	0.25	-0.14453	-0.98548	0.05
60	209	1761	150	0.25	-0.23331	-0.80369	0.05
75	1102	1442	150	0.25	-0.36983	-0.69816	0.05
92	1243	1794	150	0.25	-0.1005	-0.85643	0.05
93	575	1721	150	0.25	-0.0824	-0.86988	0.05
94	1602	865	150	0.25	-0.13872	-0.53483	0.05
103	1495	711	150	0.25	-0.27146	-0.80296	0.05
122	167	1052	150	0.25	-0.17105	-0.6491	0.05
126	1209	765	150	0.25	0.35364	-0.35634	0.05
129	1747	734	150	0.25	0.33041	-0.38994	0.05
131	1304	654	150	0.25	0.85011	0.34743	0.05
133	435	1590	150	0.25	-0.07334	-1.0569	0.05
147	1109	1124	150	0.25	0.10338	-0.67964	0.05
148	942	1510	150	0.25	-0.20743	-0.76434	0.05
149	1988	1797	150	0.25	0.51373	0.24715	0.05
4	1158	1237	150	0.31	0.3865	-0.41664	0.05
12	1326	1113	150	0.31	-0.03004	-0.33482	0.05
28	1509	1102	150	0.31	-0.17566	-0.93568	0.05
29	514	688	150	0.31	0.11505	-0.22399	0.05
38	1651	229	150	0.31	-0.27905	-0.79047	0.05
39	151	84	150	0.31	0.24586	-0.26111	0.05
49	590	934	150	0.31	-0.02753	-0.98008	0.05
78	1524	784	150	0.31	-0.33889	-0.79477	0.05
106	1812	951	150	0.31	-0.28417	-0.97265	0.05
107	1715	1103	150	0.31	0.40917	-0.10909	0.05
120	415	625	150	0.31	0.3974	-0.28534	0.05
121	1411	548	150	0.31	0.5711	0.79579	0.05
125	1267	2001	150	0.31	-0.03563	-0.87319	0.05
143	146	772	150	0.31	0.3344	-0.28988	0.05
144	1348	1442	150	0.31	-0.0738	0.17685	0.05
145	186	814	150	0.31	0.23834	-0.52458	0.05
146	1256	405	150	0.31	-0.18878	-0.79432	0.05
0	305	1134	150	0.39	0.3998	-0.24852	0.05
27	1159	281	150	0.39	-0.00416	-0.88197	0.05
36	2007	503	150	0.39	0.27236	-0.51347	0.05
45	502	812	150	0.39	0.21933	-0.59661	0.05
52	1928	978	150	0.39	0.15964	-0.58347	0.05
53	234	1866	150	0.39	0.24305	-0.57333	0.05
69	1539	502	150	0.39	0.37931	-0.08112	0.05
70	371	340	150	0.39	0.25	-0.25823	0.05
79	275	338	150	0.39	0.61612	0.23461	0.05
80	1152	456	150	0.39	0.52443	-0.29208	0.05
81	413	1723	150	0.39	0.30511	-0.3138	0.05
82	1716	1484	150	0.39	0.2903	-0.71964	0.05
96	197	218	150	0.39	0.05783	-0.52458	0.05
97	1204	1372	150	0.39	-0.21199	-0.9397	0.05
108	1987	1152	150	0.39	0.4152	0.06501	0.05
116	1329	1676	150	0.39	-0.0974	-1.04915	0.05
117	1785	1913	150	0.39	0.17343	-0.60578	0.05
118	373	1937	150	0.39	-0.07255	-0.93648	0.05
140	827	420	150	0.39	0.45439	-0.19007	0.05
9	1890	299	150	0.48	0.57301	-0.09707	0.05
10	864	902	150	0.48	0.21882	-0.44964	0.05
37	1292	891	150	0.48	0.19583	-0.37414	0.05
51	572	151	150	0.48	-0.05699	-0.7547	0.05
71	42	519	150	0.48	0.36872	-0.27316	0.05
72	878	102	150	0.48	-0.16261	-0.82165	0.05
83	1715	582	150	0.48	0.77188	0.47145	0.05
84	517	1391	150	0.48	-0.07255	-0.74307	0.05
98	1426	679	150	0.48	0.43838	-0.14727	0.05
109	1652	732	150	0.48	0.57714	0.17858	0.05
115	895	787	150	0.48	0.18268	-0.50146	0.05
119	243	252	150	0.48	0.08342	-0.50497	0.05
124	1913	377	150	0.48	0.59402	-0.17233	0.05
139	37	160	150	0.48	0.28873	-0.4858	0.05
141	1889	1929	150	0.48	0.0965	-0.72346	0.05
142	1024	998	150	0.48	-0.15203	-0.96462	0.05
26	1249	1709	150	0.58	-0.38559	-0.57183	0.05
30	341	295	150	0.58	0.50486	0.00226	0.05
73	748	360	150	0.58	0.08714	-0.23044	0.05
23	1269	671	150	0.7	0.4171	-0.20682	0.05
61	48	1490	150	0.7	0.05954	-0.9324	0.05
110	266	1808	150	0.7	0.20818	-0.50188	0.05
[truncated: 1,578 more rows]
