# Supplementary material for: Dynamic self-assembly of compartmentalized DNA nanotubes
Source: Nat Commun. 2021 Jun 11;12:3557. doi: 10.1038/s41467-021-23850-1 (PMC8196065; doi:10.1038/s41467-021-23850-1)
Supplement: Supplementary file 8 — Source Data [file 41467_2021_23850_MOESM8_ESM.zip › sourceData/figure5/meanSkewKurt/cotxn_geneTitration_meanKurt_25.xlsx]

## Sheet: Sheet1
	Val	Mean	Std	Time
0	Kurtosis	0.16744	1.82376	15
1	Kurtosis	1.11544	2.73125	30
2	Kurtosis	1.64877	3.35991	60
3	Kurtosis	2.40262	3.77848	180
4	Kurtosis	2.69409	3.78063	360
