# Supplementary material for: Dynamic self-assembly of compartmentalized DNA nanotubes
Source: Nat Commun. 2021 Jun 11;12:3557. doi: 10.1038/s41467-021-23850-1 (PMC8196065; doi:10.1038/s41467-021-23850-1)
Supplement: Supplementary file 8 — Source Data [file 41467_2021_23850_MOESM8_ESM.zip › sourceData/figure5/meanSkewKurt/cotxn_geneTitration_meanSkew_7.xlsx]

## Sheet: Sheet1
	Val	Mean	Std	Time
0	Skew	-0.185476	0.0859523	15
1	Skew	-0.177825	0.0942162	30
2	Skew	0.248149	0.269717	60
3	Skew	1.39391	0.353088	180
4	Skew	1.46391	0.402055	360
