# Supplementary material for: Dynamic self-assembly of compartmentalized DNA nanotubes
Source: Nat Commun. 2021 Jun 11;12:3557. doi: 10.1038/s41467-021-23850-1 (PMC8196065; doi:10.1038/s41467-021-23850-1)
Supplement: Supplementary file 8 — Source Data [file 41467_2021_23850_MOESM8_ESM.zip › sourceData/figure5/meanSkewKurt/cotxn_geneTitration_meanSkew_25.xlsx]

## Sheet: Sheet1
	Val	Mean	Std	Time
0	Skew	0.198184	0.643653	15
1	Skew	0.5188	0.849012	30
2	Skew	0.892886	0.839879	60
3	Skew	1.20218	0.773724	180
4	Skew	1.26831	0.773647	360
