# Supplementary material for: Dynamic self-assembly of compartmentalized DNA nanotubes
Source: Nat Commun. 2021 Jun 11;12:3557. doi: 10.1038/s41467-021-23850-1 (PMC8196065; doi:10.1038/s41467-021-23850-1)
Supplement: Supplementary file 8 — Source Data [file 41467_2021_23850_MOESM8_ESM.zip › sourceData/figure5/meanSkewKurt/cotxn_geneTitration_meanSkew_50.xlsx]

## Sheet: Sheet1
	Val	Mean	Std	Time
0	Skew	0.775872	1.21688	15
1	Skew	1.11168	1.24687	30
2	Skew	0.965854	1.30429	60
3	Skew	1.61087	1.0354	180
4	Skew	1.43493	0.853364	360
