# Supplementary material for: Dynamic self-assembly of compartmentalized DNA nanotubes
Source: Nat Commun. 2021 Jun 11;12:3557. doi: 10.1038/s41467-021-23850-1 (PMC8196065; doi:10.1038/s41467-021-23850-1)
Supplement: Supplementary file 8 — Source Data [file 41467_2021_23850_MOESM8_ESM.zip › sourceData/figure5/meanSkewKurt/cotxn_geneTitration_meanKurt_100.xlsx]

## Sheet: Sheet1
	Val	Mean	Std	Time
0	Kurtosis	1.18804	3.82108	15
1	Kurtosis	1.6961	3.63818	30
2	Kurtosis	1.72464	4.56624	60
3	Kurtosis	1.21232	2.96092	180
4	Kurtosis	2.48111	5.14841	360
