# Supplementary material for: Dynamic self-assembly of compartmentalized DNA nanotubes
Source: Nat Commun. 2021 Jun 11;12:3557. doi: 10.1038/s41467-021-23850-1 (PMC8196065; doi:10.1038/s41467-021-23850-1)
Supplement: Supplementary file 8 — Source Data [file 41467_2021_23850_MOESM8_ESM.zip › sourceData/figure2/csv/2tile_100nM_d1_intensityDistribution.csv]

	Time	Intensity (A.U.)	Number of pixels	Bin No.	radius (um)	volume (pL)
0	0	3496.0	2	1	0.32	0.00014
1	0	3512.516	0	2	0.32	0.00014
2	0	3529.031	1	3	0.32	0.00014
3	0	3545.547	1	4	0.32	0.00014
4	0	3562.062	0	5	0.32	0.00014
5	0	3578.578	0	6	0.32	0.00014
6	0	3595.094	2	7	0.32	0.00014
7	0	3611.609	0	8	0.32	0.00014
8	0	3628.125	1	9	0.32	0.00014
9	0	3644.641	3	10	0.32	0.00014
10	0	3661.156	0	11	0.32	0.00014
11	0	3677.672	1	12	0.32	0.00014
12	0	3694.188	0	13	0.32	0.00014
13	0	3710.703	3	14	0.32	0.00014
14	0	3727.219	0	15	0.32	0.00014
15	0	3743.734	0	16	0.32	0.00014
16	0	3760.25	1	17	0.32	0.00014
17	0	3776.766	3	18	0.32	0.00014
18	0	3793.281	1	19	0.32	0.00014
19	0	3809.797	3	20	0.32	0.00014
20	0	3826.312	1	21	0.32	0.00014
21	0	3842.828	0	22	0.32	0.00014
22	0	3859.344	2	23	0.32	0.00014
23	0	3875.859	4	24	0.32	0.00014
24	0	3892.375	2	25	0.32	0.00014
25	0	3908.891	1	26	0.32	0.00014
26	0	3925.406	4	27	0.32	0.00014
27	0	3941.922	4	28	0.32	0.00014
28	0	3958.438	6	29	0.32	0.00014
29	0	3974.953	3	30	0.32	0.00014
30	0	3991.469	3	31	0.32	0.00014
31	0	4007.984	2	32	0.32	0.00014
32	0	4024.5	3	33	0.32	0.00014
33	0	4041.016	4	34	0.32	0.00014
34	0	4057.531	5	35	0.32	0.00014
35	0	4074.047	4	36	0.32	0.00014
36	0	4090.562	5	37	0.32	0.00014
37	0	4107.078	10	38	0.32	0.00014
38	0	4123.594	4	39	0.32	0.00014
39	0	4140.109	5	40	0.32	0.00014
40	0	4156.625	8	41	0.32	0.00014
41	0	4173.141	8	42	0.32	0.00014
42	0	4189.656	8	43	0.32	0.00014
43	0	4206.172	8	44	0.32	0.00014
44	0	4222.688	2	45	0.32	0.00014
45	0	4239.203	5	46	0.32	0.00014
46	0	4255.719	8	47	0.32	0.00014
47	0	4272.234	5	48	0.32	0.00014
48	0	4288.75	7	49	0.32	0.00014
49	0	4305.266	3	50	0.32	0.00014
50	0	4321.781	4	51	0.32	0.00014
51	0	4338.297	3	52	0.32	0.00014
52	0	4354.812	8	53	0.32	0.00014
53	0	4371.328	7	54	0.32	0.00014
54	0	4387.844	5	55	0.32	0.00014
55	0	4404.359	5	56	0.32	0.00014
56	0	4420.875	14	57	0.32	0.00014
57	0	4437.391	3	58	0.32	0.00014
58	0	4453.906	8	59	0.32	0.00014
59	0	4470.422	4	60	0.32	0.00014
60	0	4486.938	12	61	0.32	0.00014
61	0	4503.453	5	62	0.32	0.00014
62	0	4519.969	6	63	0.32	0.00014
63	0	4536.484	7	64	0.32	0.00014
64	0	4553.0	4	65	0.32	0.00014
65	0	4569.516	8	66	0.32	0.00014
66	0	4586.031	5	67	0.32	0.00014
67	0	4602.547	5	68	0.32	0.00014
68	0	4619.062	2	69	0.32	0.00014
69	0	4635.578	8	70	0.32	0.00014
70	0	4652.094	7	71	0.32	0.00014
71	0	4668.609	2	72	0.32	0.00014
72	0	4685.125	8	73	0.32	0.00014
73	0	4701.641	6	74	0.32	0.00014
74	0	4718.156	6	75	0.32	0.00014
75	0	4734.672	7	76	0.32	0.00014
76	0	4751.188	12	77	0.32	0.00014
77	0	4767.703	6	78	0.32	0.00014
78	0	4784.219	6	79	0.32	0.00014
79	0	4800.734	3	80	0.32	0.00014
80	0	4817.25	8	81	0.32	0.00014
81	0	4833.766	5	82	0.32	0.00014
82	0	4850.281	4	83	0.32	0.00014
83	0	4866.797	6	84	0.32	0.00014
84	0	4883.312	4	85	0.32	0.00014
85	0	4899.828	10	86	0.32	0.00014
86	0	4916.344	3	87	0.32	0.00014
87	0	4932.859	2	88	0.32	0.00014
88	0	4949.375	7	89	0.32	0.00014
89	0	4965.891	16	90	0.32	0.00014
90	0	4982.406	2	91	0.32	0.00014
91	0	4998.922	6	92	0.32	0.00014
92	0	5015.438	8	93	0.32	0.00014
93	0	5031.953	2	94	0.32	0.00014
94	0	5048.469	7	95	0.32	0.00014
95	0	5064.984	5	96	0.32	0.00014
96	0	5081.5	5	97	0.32	0.00014
97	0	5098.016	2	98	0.32	0.00014
98	0	5114.531	17	99	0.32	0.00014
99	0	5131.047	6	100	0.32	0.00014
100	0	5147.562	10	101	0.32	0.00014
101	0	5164.078	7	102	0.32	0.00014
102	0	5180.594	5	103	0.32	0.00014
103	0	5197.109	13	104	0.32	0.00014
104	0	5213.625	2	105	0.32	0.00014
105	0	5230.141	10	106	0.32	0.00014
106	0	5246.656	3	107	0.32	0.00014
107	0	5263.172	10	108	0.32	0.00014
108	0	5279.688	6	109	0.32	0.00014
109	0	5296.203	10	110	0.32	0.00014
110	0	5312.719	11	111	0.32	0.00014
111	0	5329.234	9	112	0.32	0.00014
112	0	5345.75	6	113	0.32	0.00014
113	0	5362.266	6	114	0.32	0.00014
114	0	5378.781	10	115	0.32	0.00014
115	0	5395.297	2	116	0.32	0.00014
116	0	5411.812	7	117	0.32	0.00014
117	0	5428.328	7	118	0.32	0.00014
118	0	5444.844	13	119	0.32	0.00014
119	0	5461.359	2	120	0.32	0.00014
120	0	5477.875	5	121	0.32	0.00014
121	0	5494.391	6	122	0.32	0.00014
122	0	5510.906	2	123	0.32	0.00014
123	0	5527.422	5	124	0.32	0.00014
124	0	5543.938	4	125	0.32	0.00014
125	0	5560.453	13	126	0.32	0.00014
126	0	5576.969	4	127	0.32	0.00014
127	0	5593.484	5	128	0.32	0.00014
128	0	5610.0	6	129	0.32	0.00014
129	0	5626.516	7	130	0.32	0.00014
130	0	5643.031	4	131	0.32	0.00014
131	0	5659.547	10	132	0.32	0.00014
132	0	5676.062	10	133	0.32	0.00014
133	0	5692.578	15	134	0.32	0.00014
134	0	5709.094	8	135	0.32	0.00014
135	0	5725.609	8	136	0.32	0.00014
136	0	5742.125	11	137	0.32	0.00014
137	0	5758.641	9	138	0.32	0.00014
138	0	5775.156	13	139	0.32	0.00014
139	0	5791.672	4	140	0.32	0.00014
140	0	5808.188	6	141	0.32	0.00014
141	0	5824.703	7	142	0.32	0.00014
142	0	5841.219	11	143	0.32	0.00014
143	0	5857.734	6	144	0.32	0.00014
144	0	5874.25	8	145	0.32	0.00014
145	0	5890.766	7	146	0.32	0.00014
146	0	5907.281	8	147	0.32	0.00014
147	0	5923.797	6	148	0.32	0.00014
148	0	5940.312	8	149	0.32	0.00014
149	0	5956.828	5	150	0.32	0.00014
150	0	5973.344	5	151	0.32	0.00014
151	0	5989.859	11	152	0.32	0.00014
152	0	6006.375	6	153	0.32	0.00014
153	0	6022.891	10	154	0.32	0.00014
154	0	6039.406	4	155	0.32	0.00014
155	0	6055.922	7	156	0.32	0.00014
156	0	6072.438	7	157	0.32	0.00014
157	0	6088.953	4	158	0.32	0.00014
158	0	6105.469	9	159	0.32	0.00014
159	0	6121.984	5	160	0.32	0.00014
160	0	6138.5	10	161	0.32	0.00014
161	0	6155.016	6	162	0.32	0.00014
162	0	6171.531	7	163	0.32	0.00014
163	0	6188.047	5	164	0.32	0.00014
164	0	6204.562	8	165	0.32	0.00014
165	0	6221.078	5	166	0.32	0.00014
166	0	6237.594	13	167	0.32	0.00014
167	0	6254.109	4	168	0.32	0.00014
168	0	6270.625	10	169	0.32	0.00014
169	0	6287.141	6	170	0.32	0.00014
170	0	6303.656	8	171	0.32	0.00014
171	0	6320.172	11	172	0.32	0.00014
172	0	6336.688	6	173	0.32	0.00014
173	0	6353.203	6	174	0.32	0.00014
174	0	6369.719	3	175	0.32	0.00014
175	0	6386.234	5	176	0.32	0.00014
176	0	6402.75	1	177	0.32	0.00014
177	0	6419.266	10	178	0.32	0.00014
178	0	6435.781	9	179	0.32	0.00014
179	0	6452.297	5	180	0.32	0.00014
180	0	6468.812	3	181	0.32	0.00014
181	0	6485.328	4	182	0.32	0.00014
182	0	6501.844	8	183	0.32	0.00014
183	0	6518.359	8	184	0.32	0.00014
184	0	6534.875	11	185	0.32	0.00014
185	0	6551.391	5	186	0.32	0.00014
186	0	6567.906	11	187	0.32	0.00014
187	0	6584.422	2	188	0.32	0.00014
188	0	6600.938	11	189	0.32	0.00014
189	0	6617.453	2	190	0.32	0.00014
190	0	6633.969	15	191	0.32	0.00014
191	0	6650.484	6	192	0.32	0.00014
192	0	6667.0	5	193	0.32	0.00014
193	0	6683.516	6	194	0.32	0.00014
194	0	6700.031	6	195	0.32	0.00014
195	0	6716.547	5	196	0.32	0.00014
196	0	6733.062	5	197	0.32	0.00014
197	0	6749.578	10	198	0.32	0.00014
198	0	6766.094	8	199	0.32	0.00014
199	0	6782.609	10	200	0.32	0.00014
200	0	6799.125	9	201	0.32	0.00014
201	0	6815.641	10	202	0.32	0.00014
202	0	6832.156	5	203	0.32	0.00014
203	0	6848.672	11	204	0.32	0.00014
204	0	6865.188	6	205	0.32	0.00014
205	0	6881.703	10	206	0.32	0.00014
206	0	6898.219	9	207	0.32	0.00014
207	0	6914.734	5	208	0.32	0.00014
208	0	6931.25	8	209	0.32	0.00014
209	0	6947.766	4	210	0.32	0.00014
210	0	6964.281	7	211	0.32	0.00014
211	0	6980.797	4	212	0.32	0.00014
212	0	6997.312	7	213	0.32	0.00014
213	0	7013.828	2	214	0.32	0.00014
214	0	7030.344	2	215	0.32	0.00014
215	0	7046.859	8	216	0.32	0.00014
216	0	7063.375	4	217	0.32	0.00014
217	0	7079.891	8	218	0.32	0.00014
218	0	7096.406	3	219	0.32	0.00014
219	0	7112.922	6	220	0.32	0.00014
220	0	7129.438	1	221	0.32	0.00014
221	0	7145.953	7	222	0.32	0.00014
222	0	7162.469	4	223	0.32	0.00014
223	0	7178.984	6	224	0.32	0.00014
224	0	7195.5	1	225	0.32	0.00014
225	0	7212.016	5	226	0.32	0.00014
226	0	7228.531	5	227	0.32	0.00014
227	0	7245.047	6	228	0.32	0.00014
228	0	7261.562	9	229	0.32	0.00014
229	0	7278.078	2	230	0.32	0.00014
230	0	7294.594	3	231	0.32	0.00014
231	0	7311.109	1	232	0.32	0.00014
232	0	7327.625	10	233	0.32	0.00014
233	0	7344.141	3	234	0.32	0.00014
234	0	7360.656	8	235	0.32	0.00014
235	0	7377.172	1	236	0.32	0.00014
236	0	7393.688	2	237	0.32	0.00014
237	0	7410.203	3	238	0.32	0.00014
238	0	7426.719	0	239	0.32	0.00014
239	0	7443.234	1	240	0.32	0.00014
240	0	7459.75	2	241	0.32	0.00014
241	0	7476.266	1	242	0.32	0.00014
242	0	7492.781	1	243	0.32	0.00014
243	0	7509.297	0	244	0.32	0.00014
244	0	7525.812	0	245	0.32	0.00014
245	0	7542.328	1	246	0.32	0.00014
246	0	7558.844	0	247	0.32	0.00014
247	0	7575.359	0	248	0.32	0.00014
248	0	7591.875	0	249	0.32	0.00014
249	0	7608.391	0	250	0.32	0.00014
250	0	7624.906	0	251	0.32	0.00014
251	0	7641.422	0	252	0.32	0.00014
252	0	7657.938	0	253	0.32	0.00014
253	0	7674.453	0	254	0.32	0.00014
254	0	7690.969	0	255	0.32	0.00014
255	0	7707.484	1	256	0.32	0.00014
256	60	2965.0	1	1	0.32	0.00014
257	60	2981.496	1	2	0.32	0.00014
258	60	2997.992	0	3	0.32	0.00014
259	60	3014.488	0	4	0.32	0.00014
260	60	3030.984	1	5	0.32	0.00014
261	60	3047.48	0	6	0.32	0.00014
262	60	3063.977	0	7	0.32	0.00014
263	60	3080.473	0	8	0.32	0.00014
264	60	3096.969	0	9	0.32	0.00014
265	60	3113.465	4	10	0.32	0.00014
266	60	3129.961	1	11	0.32	0.00014
267	60	3146.457	0	12	0.32	0.00014
268	60	3162.953	1	13	0.32	0.00014
269	60	3179.449	1	14	0.32	0.00014
270	60	3195.945	1	15	0.32	0.00014
271	60	3212.441	1	16	0.32	0.00014
272	60	3228.938	2	17	0.32	0.00014
273	60	3245.434	2	18	0.32	0.00014
274	60	3261.93	2	19	0.32	0.00014
275	60	3278.426	3	20	0.32	0.00014
276	60	3294.922	3	21	0.32	0.00014
277	60	3311.418	2	22	0.32	0.00014
278	60	3327.914	3	23	0.32	0.00014
279	60	3344.41	3	24	0.32	0.00014
280	60	3360.906	3	25	0.32	0.00014
281	60	3377.402	3	26	0.32	0.00014
282	60	3393.898	3	27	0.32	0.00014
283	60	3410.395	4	28	0.32	0.00014
284	60	3426.891	2	29	0.32	0.00014
285	60	3443.387	3	30	0.32	0.00014
286	60	3459.883	4	31	0.32	0.00014
287	60	3476.379	7	32	0.32	0.00014
288	60	3492.875	5	33	0.32	0.00014
289	60	3509.371	7	34	0.32	0.00014
290	60	3525.867	8	35	0.32	0.00014
291	60	3542.363	3	36	0.32	0.00014
292	60	3558.859	10	37	0.32	0.00014
293	60	3575.355	6	38	0.32	0.00014
294	60	3591.852	7	39	0.32	0.00014
295	60	3608.348	7	40	0.32	0.00014
296	60	3624.844	12	41	0.32	0.00014
297	60	3641.34	8	42	0.32	0.00014
298	60	3657.836	15	43	0.32	0.00014
299	60	3674.332	13	44	0.32	0.00014
300	60	3690.828	11	45	0.32	0.00014
301	60	3707.324	9	46	0.32	0.00014
302	60	3723.82	3	47	0.32	0.00014
303	60	3740.316	8	48	0.32	0.00014
304	60	3756.812	13	49	0.32	0.00014
305	60	3773.309	14	50	0.32	0.00014
306	60	3789.805	15	51	0.32	0.00014
307	60	3806.301	16	52	0.32	0.00014
308	60	3822.797	11	53	0.32	0.00014
309	60	3839.293	6	54	0.32	0.00014
310	60	3855.789	9	55	0.32	0.00014
311	60	3872.285	9	56	0.32	0.00014
312	60	3888.781	12	57	0.32	0.00014
313	60	3905.277	10	58	0.32	0.00014
314	60	3921.773	9	59	0.32	0.00014
315	60	3938.27	8	60	0.32	0.00014
316	60	3954.766	17	61	0.32	0.00014
317	60	3971.262	6	62	0.32	0.00014
318	60	3987.758	20	63	0.32	0.00014
319	60	4004.254	7	64	0.32	0.00014
320	60	4020.75	19	65	0.32	0.00014
321	60	4037.246	7	66	0.32	0.00014
322	60	4053.742	13	67	0.32	0.00014
323	60	4070.238	7	68	0.32	0.00014
324	60	4086.734	5	69	0.32	0.00014
325	60	4103.23	13	70	0.32	0.00014
326	60	4119.727	13	71	0.32	0.00014
327	60	4136.223	5	72	0.32	0.00014
328	60	4152.719	1	73	0.32	0.00014
329	60	4169.215	13	74	0.32	0.00014
330	60	4185.711	13	75	0.32	0.00014
331	60	4202.207	5	76	0.32	0.00014
332	60	4218.703	15	77	0.32	0.00014
333	60	4235.199	5	78	0.32	0.00014
334	60	4251.695	9	79	0.32	0.00014
335	60	4268.191	7	80	0.32	0.00014
336	60	4284.688	13	81	0.32	0.00014
337	60	4301.184	6	82	0.32	0.00014
338	60	4317.68	13	83	0.32	0.00014
339	60	4334.176	6	84	0.32	0.00014
340	60	4350.672	14	85	0.32	0.00014
341	60	4367.168	17	86	0.32	0.00014
342	60	4383.664	20	87	0.32	0.00014
343	60	4400.16	9	88	0.32	0.00014
344	60	4416.656	12	89	0.32	0.00014
345	60	4433.152	10	90	0.32	0.00014
346	60	4449.648	13	91	0.32	0.00014
347	60	4466.145	11	92	0.32	0.00014
348	60	4482.641	9	93	0.32	0.00014
349	60	4499.137	19	94	0.32	0.00014
350	60	4515.633	9	95	0.32	0.00014
351	60	4532.129	22	96	0.32	0.00014
352	60	4548.625	12	97	0.32	0.00014
353	60	4565.121	11	98	0.32	0.00014
354	60	4581.617	13	99	0.32	0.00014
355	60	4598.113	6	100	0.32	0.00014
356	60	4614.609	17	101	0.32	0.00014
357	60	4631.105	7	102	0.32	0.00014
358	60	4647.602	19	103	0.32	0.00014
359	60	4664.098	11	104	0.32	0.00014
360	60	4680.594	17	105	0.32	0.00014
361	60	4697.09	5	106	0.32	0.00014
362	60	4713.586	14	107	0.32	0.00014
363	60	4730.082	3	108	0.32	0.00014
364	60	4746.578	17	109	0.32	0.00014
365	60	4763.074	10	110	0.32	0.00014
366	60	4779.57	10	111	0.32	0.00014
367	60	4796.066	13	112	0.32	0.00014
368	60	4812.562	21	113	0.32	0.00014
369	60	4829.059	7	114	0.32	0.00014
370	60	4845.555	8	115	0.32	0.00014
371	60	4862.051	11	116	0.32	0.00014
372	60	4878.547	6	117	0.32	0.00014
373	60	4895.043	7	118	0.32	0.00014
374	60	4911.539	5	119	0.32	0.00014
375	60	4928.035	15	120	0.32	0.00014
376	60	4944.531	16	121	0.32	0.00014
377	60	4961.027	7	122	0.32	0.00014
378	60	4977.523	6	123	0.32	0.00014
379	60	4994.02	7	124	0.32	0.00014
380	60	5010.516	10	125	0.32	0.00014
381	60	5027.012	8	126	0.32	0.00014
382	60	5043.508	10	127	0.32	0.00014
383	60	5060.004	6	128	0.32	0.00014
384	60	5076.5	7	129	0.32	0.00014
385	60	5092.996	4	130	0.32	0.00014
386	60	5109.492	8	131	0.32	0.00014
387	60	5125.988	8	132	0.32	0.00014
388	60	5142.484	4	133	0.32	0.00014
389	60	5158.98	5	134	0.32	0.00014
390	60	5175.477	7	135	0.32	0.00014
391	60	5191.973	9	136	0.32	0.00014
392	60	5208.469	3	137	0.32	0.00014
393	60	5224.965	8	138	0.32	0.00014
394	60	5241.461	1	139	0.32	0.00014
395	60	5257.957	11	140	0.32	0.00014
396	60	5274.453	0	141	0.32	0.00014
397	60	5290.949	4	142	0.32	0.00014
398	60	5307.445	5	143	0.32	0.00014
399	60	5323.941	3	144	0.32	0.00014
400	60	5340.438	7	145	0.32	0.00014
401	60	5356.934	7	146	0.32	0.00014
402	60	5373.43	1	147	0.32	0.00014
403	60	5389.926	5	148	0.32	0.00014
404	60	5406.422	11	149	0.32	0.00014
405	60	5422.918	6	150	0.32	0.00014
406	60	5439.414	6	151	0.32	0.00014
407	60	5455.91	5	152	0.32	0.00014
408	60	5472.406	5	153	0.32	0.00014
409	60	5488.902	4	154	0.32	0.00014
410	60	5505.398	3	155	0.32	0.00014
411	60	5521.895	12	156	0.32	0.00014
412	60	5538.391	1	157	0.32	0.00014
413	60	5554.887	5	158	0.32	0.00014
414	60	5571.383	4	159	0.32	0.00014
415	60	5587.879	11	160	0.32	0.00014
416	60	5604.375	5	161	0.32	0.00014
417	60	5620.871	8	162	0.32	0.00014
418	60	5637.367	3	163	0.32	0.00014
419	60	5653.863	5	164	0.32	0.00014
420	60	5670.359	5	165	0.32	0.00014
421	60	5686.855	4	166	0.32	0.00014
422	60	5703.352	6	167	0.32	0.00014
423	60	5719.848	1	168	0.32	0.00014
424	60	5736.344	10	169	0.32	0.00014
425	60	5752.84	2	170	0.32	0.00014
426	60	5769.336	9	171	0.32	0.00014
427	60	5785.832	3	172	0.32	0.00014
428	60	5802.328	4	173	0.32	0.00014
429	60	5818.824	2	174	0.32	0.00014
430	60	5835.32	6	175	0.32	0.00014
431	60	5851.816	3	176	0.32	0.00014
432	60	5868.312	0	177	0.32	0.00014
433	60	5884.809	2	178	0.32	0.00014
434	60	5901.305	2	179	0.32	0.00014
435	60	5917.801	4	180	0.32	0.00014
436	60	5934.297	2	181	0.32	0.00014
437	60	5950.793	3	182	0.32	0.00014
438	60	5967.289	1	183	0.32	0.00014
439	60	5983.785	4	184	0.32	0.00014
440	60	6000.281	1	185	0.32	0.00014
441	60	6016.777	0	186	0.32	0.00014
442	60	6033.273	2	187	0.32	0.00014
443	60	6049.77	1	188	0.32	0.00014
444	60	6066.266	2	189	0.32	0.00014
445	60	6082.762	2	190	0.32	0.00014
446	60	6099.258	1	191	0.32	0.00014
447	60	6115.754	1	192	0.32	0.00014
448	60	6132.25	2	193	0.32	0.00014
449	60	6148.746	0	194	0.32	0.00014
450	60	6165.242	2	195	0.32	0.00014
451	60	6181.738	2	196	0.32	0.00014
452	60	6198.234	0	197	0.32	0.00014
453	60	6214.73	0	198	0.32	0.00014
454	60	6231.227	2	199	0.32	0.00014
455	60	6247.723	1	200	0.32	0.00014
456	60	6264.219	2	201	0.32	0.00014
457	60	6280.715	3	202	0.32	0.00014
458	60	6297.211	2	203	0.32	0.00014
459	60	6313.707	0	204	0.32	0.00014
460	60	6330.203	1	205	0.32	0.00014
461	60	6346.699	1	206	0.32	0.00014
462	60	6363.195	2	207	0.32	0.00014
463	60	6379.691	1	208	0.32	0.00014
464	60	6396.188	0	209	0.32	0.00014
465	60	6412.684	1	210	0.32	0.00014
466	60	6429.18	0	211	0.32	0.00014
467	60	6445.676	2	212	0.32	0.00014
468	60	6462.172	1	213	0.32	0.00014
469	60	6478.668	2	214	0.32	0.00014
470	60	6495.164	0	215	0.32	0.00014
471	60	6511.66	0	216	0.32	0.00014
472	60	6528.156	1	217	0.32	0.00014
473	60	6544.652	0	218	0.32	0.00014
474	60	6561.148	0	219	0.32	0.00014
475	60	6577.645	1	220	0.32	0.00014
476	60	6594.141	2	221	0.32	0.00014
477	60	6610.637	0	222	0.32	0.00014
478	60	6627.133	1	223	0.32	0.00014
479	60	6643.629	0	224	0.32	0.00014
480	60	6660.125	1	225	0.32	0.00014
481	60	6676.621	0	226	0.32	0.00014
482	60	6693.117	0	227	0.32	0.00014
483	60	6709.613	1	228	0.32	0.00014
484	60	6726.109	3	229	0.32	0.00014
485	60	6742.605	0	230	0.32	0.00014
486	60	6759.102	1	231	0.32	0.00014
487	60	6775.598	0	232	0.32	0.00014
488	60	6792.094	0	233	0.32	0.00014
489	60	6808.59	0	234	0.32	0.00014
490	60	6825.086	0	235	0.32	0.00014
491	60	6841.582	2	236	0.32	0.00014
492	60	6858.078	0	237	0.32	0.00014
493	60	6874.574	0	238	0.32	0.00014
494	60	6891.07	0	239	0.32	0.00014
495	60	6907.566	2	240	0.32	0.00014
496	60	6924.062	0	241	0.32	0.00014
497	60	6940.559	1	242	0.32	0.00014
498	60	6957.055	0	243	0.32	0.00014
499	60	6973.551	1	244	0.32	0.00014
500	60	6990.047	0	245	0.32	0.00014
501	60	7006.543	0	246	0.32	0.00014
502	60	7023.039	1	247	0.32	0.00014
503	60	7039.535	0	248	0.32	0.00014
504	60	7056.031	1	249	0.32	0.00014
505	60	7072.527	0	250	0.32	0.00014
506	60	7089.023	1	251	0.32	0.00014
507	60	7105.52	0	252	0.32	0.00014
508	60	7122.016	1	253	0.32	0.00014
509	60	7138.512	0	254	0.32	0.00014
510	60	7155.008	0	255	0.32	0.00014
511	60	7171.504	1	256	0.32	0.00014
512	180	2836.0	1	1	0.32	0.00014
513	180	2862.84	0	2	0.32	0.00014
514	180	2889.68	1	3	0.32	0.00014
515	180	2916.52	2	4	0.32	0.00014
516	180	2943.359	2	5	0.32	0.00014
517	180	2970.199	1	6	0.32	0.00014
518	180	2997.039	6	7	0.32	0.00014
519	180	3023.879	3	8	0.32	0.00014
520	180	3050.719	7	9	0.32	0.00014
521	180	3077.559	14	10	0.32	0.00014
522	180	3104.398	12	11	0.32	0.00014
523	180	3131.238	10	12	0.32	0.00014
524	180	3158.078	15	13	0.32	0.00014
525	180	3184.918	16	14	0.32	0.00014
526	180	3211.758	14	15	0.32	0.00014
527	180	3238.598	8	16	0.32	0.00014
528	180	3265.438	23	17	0.32	0.00014
529	180	3292.277	17	18	0.32	0.00014
530	180	3319.117	15	19	0.32	0.00014
531	180	3345.957	14	20	0.32	0.00014
532	180	3372.797	21	21	0.32	0.00014
533	180	3399.637	16	22	0.32	0.00014
534	180	3426.477	14	23	0.32	0.00014
535	180	3453.316	27	24	0.32	0.00014
536	180	3480.156	24	25	0.32	0.00014
537	180	3506.996	22	26	0.32	0.00014
538	180	3533.836	9	27	0.32	0.00014
539	180	3560.676	12	28	0.32	0.00014
540	180	3587.516	20	29	0.32	0.00014
541	180	3614.355	17	30	0.32	0.00014
542	180	3641.195	21	31	0.32	0.00014
543	180	3668.035	22	32	0.32	0.00014
544	180	3694.875	23	33	0.32	0.00014
545	180	3721.715	8	34	0.32	0.00014
546	180	3748.555	17	35	0.32	0.00014
547	180	3775.395	19	36	0.32	0.00014
548	180	3802.234	15	37	0.32	0.00014
549	180	3829.074	23	38	0.32	0.00014
550	180	3855.914	21	39	0.32	0.00014
551	180	3882.754	26	40	0.32	0.00014
552	180	3909.594	21	41	0.32	0.00014
553	180	3936.434	17	42	0.32	0.00014
554	180	3963.273	15	43	0.32	0.00014
555	180	3990.113	14	44	0.32	0.00014
556	180	4016.953	17	45	0.32	0.00014
557	180	4043.793	15	46	0.32	0.00014
558	180	4070.633	22	47	0.32	0.00014
559	180	4097.473	16	48	0.32	0.00014
560	180	4124.312	15	49	0.32	0.00014
561	180	4151.152	21	50	0.32	0.00014
562	180	4177.992	16	51	0.32	0.00014
563	180	4204.832	11	52	0.32	0.00014
564	180	4231.672	11	53	0.32	0.00014
565	180	4258.512	15	54	0.32	0.00014
566	180	4285.352	18	55	0.32	0.00014
567	180	4312.191	14	56	0.32	0.00014
568	180	4339.031	17	57	0.32	0.00014
569	180	4365.871	10	58	0.32	0.00014
570	180	4392.711	12	59	0.32	0.00014
571	180	4419.551	19	60	0.32	0.00014
572	180	4446.391	19	61	0.32	0.00014
573	180	4473.23	18	62	0.32	0.00014
574	180	4500.07	22	63	0.32	0.00014
575	180	4526.91	21	64	0.32	0.00014
576	180	4553.75	18	65	0.32	0.00014
577	180	4580.59	23	66	0.32	0.00014
578	180	4607.43	20	67	0.32	0.00014
579	180	4634.27	21	68	0.32	0.00014
580	180	4661.109	8	69	0.32	0.00014
581	180	4687.949	20	70	0.32	0.00014
582	180	4714.789	20	71	0.32	0.00014
583	180	4741.629	18	72	0.32	0.00014
584	180	4768.469	14	73	0.32	0.00014
585	180	4795.309	8	74	0.32	0.00014
586	180	4822.148	9	75	0.32	0.00014
587	180	4848.988	9	76	0.32	0.00014
588	180	4875.828	13	77	0.32	0.00014
589	180	4902.668	9	78	0.32	0.00014
590	180	4929.508	9	79	0.32	0.00014
591	180	4956.348	6	80	0.32	0.00014
592	180	4983.188	6	81	0.32	0.00014
593	180	5010.027	7	82	0.32	0.00014
594	180	5036.867	8	83	0.32	0.00014
595	180	5063.707	3	84	0.32	0.00014
596	180	5090.547	4	85	0.32	0.00014
597	180	5117.387	5	86	0.32	0.00014
598	180	5144.227	2	87	0.32	0.00014
599	180	5171.066	7	88	0.32	0.00014
600	180	5197.906	7	89	0.32	0.00014
601	180	5224.746	4	90	0.32	0.00014
602	180	5251.586	1	91	0.32	0.00014
603	180	5278.426	2	92	0.32	0.00014
604	180	5305.266	2	93	0.32	0.00014
605	180	5332.105	5	94	0.32	0.00014
606	180	5358.945	2	95	0.32	0.00014
607	180	5385.785	0	96	0.32	0.00014
608	180	5412.625	3	97	0.32	0.00014
609	180	5439.465	4	98	0.32	0.00014
610	180	5466.305	3	99	0.32	0.00014
611	180	5493.145	3	100	0.32	0.00014
612	180	5519.984	2	101	0.32	0.00014
613	180	5546.824	2	102	0.32	0.00014
614	180	5573.664	5	103	0.32	0.00014
615	180	5600.504	2	104	0.32	0.00014
616	180	5627.344	4	105	0.32	0.00014
617	180	5654.184	6	106	0.32	0.00014
618	180	5681.023	3	107	0.32	0.00014
619	180	5707.863	6	108	0.32	0.00014
620	180	5734.703	3	109	0.32	0.00014
621	180	5761.543	2	110	0.32	0.00014
622	180	5788.383	6	111	0.32	0.00014
623	180	5815.223	3	112	0.32	0.00014
624	180	5842.062	3	113	0.32	0.00014
625	180	5868.902	1	114	0.32	0.00014
626	180	5895.742	3	115	0.32	0.00014
627	180	5922.582	4	116	0.32	0.00014
628	180	5949.422	3	117	0.32	0.00014
629	180	5976.262	0	118	0.32	0.00014
630	180	6003.102	1	119	0.32	0.00014
631	180	6029.941	1	120	0.32	0.00014
632	180	6056.781	6	121	0.32	0.00014
633	180	6083.621	3	122	0.32	0.00014
634	180	6110.461	0	123	0.32	0.00014
635	180	6137.301	1	124	0.32	0.00014
636	180	6164.141	2	125	0.32	0.00014
637	180	6190.98	0	126	0.32	0.00014
638	180	6217.82	1	127	0.32	0.00014
639	180	6244.66	2	128	0.32	0.00014
640	180	6271.5	1	129	0.32	0.00014
641	180	6298.34	2	130	0.32	0.00014
642	180	6325.18	0	131	0.32	0.00014
643	180	6352.02	0	132	0.32	0.00014
644	180	6378.859	2	133	0.32	0.00014
645	180	6405.699	1	134	0.32	0.00014
646	180	6432.539	0	135	0.32	0.00014
647	180	6459.379	2	136	0.32	0.00014
648	180	6486.219	0	137	0.32	0.00014
649	180	6513.059	1	138	0.32	0.00014
650	180	6539.898	0	139	0.32	0.00014
651	180	6566.738	1	140	0.32	0.00014
652	180	6593.578	2	141	0.32	0.00014
653	180	6620.418	0	142	0.32	0.00014
654	180	6647.258	1	143	0.32	0.00014
655	180	6674.098	0	144	0.32	0.00014
656	180	6700.938	2	145	0.32	0.00014
657	180	6727.777	0	146	0.32	0.00014
658	180	6754.617	1	147	0.32	0.00014
659	180	6781.457	0	148	0.32	0.00014
660	180	6808.297	0	149	0.32	0.00014
661	180	6835.137	0	150	0.32	0.00014
662	180	6861.977	0	151	0.32	0.00014
663	180	6888.816	0	152	0.32	0.00014
664	180	6915.656	0	153	0.32	0.00014
665	180	6942.496	3	154	0.32	0.00014
666	180	6969.336	1	155	0.32	0.00014
667	180	6996.176	1	156	0.32	0.00014
668	180	7023.016	1	157	0.32	0.00014
669	180	7049.855	0	158	0.32	0.00014
670	180	7076.695	0	159	0.32	0.00014
671	180	7103.535	0	160	0.32	0.00014
672	180	7130.375	2	161	0.32	0.00014
673	180	7157.215	2	162	0.32	0.00014
674	180	7184.055	0	163	0.32	0.00014
675	180	7210.895	1	164	0.32	0.00014
676	180	7237.734	4	165	0.32	0.00014
677	180	7264.574	0	166	0.32	0.00014
678	180	7291.414	1	167	0.32	0.00014
679	180	7318.254	1	168	0.32	0.00014
680	180	7345.094	0	169	0.32	0.00014
681	180	7371.934	2	170	0.32	0.00014
682	180	7398.773	1	171	0.32	0.00014
683	180	7425.613	0	172	0.32	0.00014
684	180	7452.453	0	173	0.32	0.00014
685	180	7479.293	0	174	0.32	0.00014
686	180	7506.133	0	175	0.32	0.00014
687	180	7532.973	0	176	0.32	0.00014
688	180	7559.812	1	177	0.32	0.00014
689	180	7586.652	0	178	0.32	0.00014
690	180	7613.492	0	179	0.32	0.00014
691	180	7640.332	2	180	0.32	0.00014
692	180	7667.172	1	181	0.32	0.00014
693	180	7694.012	0	182	0.32	0.00014
694	180	7720.852	0	183	0.32	0.00014
695	180	7747.691	0	184	0.32	0.00014
696	180	7774.531	1	185	0.32	0.00014
697	180	7801.371	0	186	0.32	0.00014
698	180	7828.211	0	187	0.32	0.00014
699	180	7855.051	3	188	0.32	0.00014
700	180	7881.891	2	189	0.32	0.00014
701	180	7908.73	0	190	0.32	0.00014
702	180	7935.57	0	191	0.32	0.00014
703	180	7962.41	0	192	0.32	0.00014
704	180	7989.25	1	193	0.32	0.00014
705	180	8016.09	1	194	0.32	0.00014
706	180	8042.93	1	195	0.32	0.00014
707	180	8069.77	1	196	0.32	0.00014
708	180	8096.609	0	197	0.32	0.00014
709	180	8123.449	0	198	0.32	0.00014
710	180	8150.289	0	199	0.32	0.00014
711	180	8177.129	2	200	0.32	0.00014
712	180	8203.969	0	201	0.32	0.00014
713	180	8230.809	0	202	0.32	0.00014
714	180	8257.648	0	203	0.32	0.00014
715	180	8284.488	0	204	0.32	0.00014
716	180	8311.328	0	205	0.32	0.00014
717	180	8338.168	1	206	0.32	0.00014
718	180	8365.008	0	207	0.32	0.00014
719	180	8391.848	0	208	0.32	0.00014
720	180	8418.688	0	209	0.32	0.00014
721	180	8445.527	0	210	0.32	0.00014
722	180	8472.367	0	211	0.32	0.00014
723	180	8499.207	0	212	0.32	0.00014
724	180	8526.047	0	213	0.32	0.00014
725	180	8552.887	0	214	0.32	0.00014
726	180	8579.727	0	215	0.32	0.00014
727	180	8606.566	0	216	0.32	0.00014
728	180	8633.406	1	217	0.32	0.00014
729	180	8660.246	0	218	0.32	0.00014
730	180	8687.086	1	219	0.32	0.00014
731	180	8713.926	1	220	0.32	0.00014
732	180	8740.766	0	221	0.32	0.00014
733	180	8767.605	0	222	0.32	0.00014
734	180	8794.445	1	223	0.32	0.00014
735	180	8821.285	0	224	0.32	0.00014
736	180	8848.125	0	225	0.32	0.00014
737	180	8874.965	1	226	0.32	0.00014
738	180	8901.805	1	227	0.32	0.00014
739	180	8928.645	1	228	0.32	0.00014
740	180	8955.484	1	229	0.32	0.00014
741	180	8982.324	0	230	0.32	0.00014
742	180	9009.164	0	231	0.32	0.00014
743	180	9036.004	0	232	0.32	0.00014
744	180	9062.844	0	233	0.32	0.00014
745	180	9089.684	0	234	0.32	0.00014
746	180	9116.523	0	235	0.32	0.00014
747	180	9143.363	1	236	0.32	0.00014
748	180	9170.203	0	237	0.32	0.00014
749	180	9197.043	0	238	0.32	0.00014
750	180	9223.883	0	239	0.32	0.00014
751	180	9250.723	0	240	0.32	0.00014
752	180	9277.562	0	241	0.32	0.00014
753	180	9304.402	0	242	0.32	0.00014
754	180	9331.242	0	243	0.32	0.00014
755	180	9358.082	0	244	0.32	0.00014
756	180	9384.922	0	245	0.32	0.00014
757	180	9411.762	1	246	0.32	0.00014
758	180	9438.602	0	247	0.32	0.00014
759	180	9465.441	0	248	0.32	0.00014
760	180	9492.281	0	249	0.32	0.00014
761	180	9519.121	0	250	0.32	0.00014
762	180	9545.961	0	251	0.32	0.00014
763	180	9572.801	0	252	0.32	0.00014
764	180	9599.641	0	253	0.32	0.00014
765	180	9626.48	0	254	0.32	0.00014
766	180	9653.32	0	255	0.32	0.00014
767	180	9680.16	1	256	0.32	0.00014
768	360	2687.0	7	1	0.32	0.00014
769	360	2726.312	2	2	0.32	0.00014
770	360	2765.625	7	3	0.32	0.00014
771	360	2804.938	4	4	0.32	0.00014
772	360	2844.25	12	5	0.32	0.00014
773	360	2883.562	13	6	0.32	0.00014
774	360	2922.875	13	7	0.32	0.00014
775	360	2962.188	15	8	0.32	0.00014
776	360	3001.5	15	9	0.32	0.00014
777	360	3040.812	19	10	0.32	0.00014
778	360	3080.125	21	11	0.32	0.00014
779	360	3119.438	30	12	0.32	0.00014
780	360	3158.75	32	13	0.32	0.00014
781	360	3198.062	20	14	0.32	0.00014
782	360	3237.375	29	15	0.32	0.00014
783	360	3276.688	37	16	0.32	0.00014
784	360	3316.0	28	17	0.32	0.00014
785	360	3355.312	33	18	0.32	0.00014
786	360	3394.625	28	19	0.32	0.00014
787	360	3433.938	47	20	0.32	0.00014
788	360	3473.25	42	21	0.32	0.00014
789	360	3512.562	29	22	0.32	0.00014
790	360	3551.875	48	23	0.32	0.00014
791	360	3591.188	41	24	0.32	0.00014
792	360	3630.5	43	25	0.32	0.00014
793	360	3669.812	37	26	0.32	0.00014
794	360	3709.125	49	27	0.32	0.00014
795	360	3748.438	34	28	0.32	0.00014
796	360	3787.75	31	29	0.32	0.00014
797	360	3827.062	31	30	0.32	0.00014
798	360	3866.375	32	31	0.32	0.00014
799	360	3905.688	39	32	0.32	0.00014
800	360	3945.0	31	33	0.32	0.00014
801	360	3984.312	29	34	0.32	0.00014
802	360	4023.625	24	35	0.32	0.00014
803	360	4062.938	24	36	0.32	0.00014
804	360	4102.25	18	37	0.32	0.00014
805	360	4141.562	19	38	0.32	0.00014
806	360	4180.875	13	39	0.32	0.00014
807	360	4220.188	19	40	0.32	0.00014
808	360	4259.5	22	41	0.32	0.00014
809	360	4298.812	15	42	0.32	0.00014
810	360	4338.125	11	43	0.32	0.00014
811	360	4377.438	9	44	0.32	0.00014
812	360	4416.75	7	45	0.32	0.00014
813	360	4456.062	10	46	0.32	0.00014
814	360	4495.375	9	47	0.32	0.00014
815	360	4534.688	13	48	0.32	0.00014
816	360	4574.0	9	49	0.32	0.00014
817	360	4613.312	8	50	0.32	0.00014
818	360	4652.625	13	51	0.32	0.00014
819	360	4691.938	10	52	0.32	0.00014
820	360	4731.25	8	53	0.32	0.00014
821	360	4770.562	6	54	0.32	0.00014
822	360	4809.875	5	55	0.32	0.00014
823	360	4849.188	5	56	0.32	0.00014
824	360	4888.5	5	57	0.32	0.00014
825	360	4927.812	5	58	0.32	0.00014
826	360	4967.125	2	59	0.32	0.00014
827	360	5006.438	3	60	0.32	0.00014
828	360	5045.75	3	61	0.32	0.00014
829	360	5085.062	3	62	0.32	0.00014
830	360	5124.375	2	63	0.32	0.00014
831	360	5163.688	4	64	0.32	0.00014
832	360	5203.0	4	65	0.32	0.00014
833	360	5242.312	2	66	0.32	0.00014
834	360	5281.625	4	67	0.32	0.00014
835	360	5320.938	3	68	0.32	0.00014
836	360	5360.25	5	69	0.32	0.00014
837	360	5399.562	4	70	0.32	0.00014
838	360	5438.875	4	71	0.32	0.00014
839	360	5478.188	3	72	0.32	0.00014
840	360	5517.5	1	73	0.32	0.00014
841	360	5556.812	6	74	0.32	0.00014
842	360	5596.125	4	75	0.32	0.00014
843	360	5635.438	4	76	0.32	0.00014
844	360	5674.75	3	77	0.32	0.00014
845	360	5714.062	4	78	0.32	0.00014
846	360	5753.375	4	79	0.32	0.00014
847	360	5792.688	3	80	0.32	0.00014
848	360	5832.0	2	81	0.32	0.00014
849	360	5871.312	4	82	0.32	0.00014
850	360	5910.625	1	83	0.32	0.00014
851	360	5949.938	1	84	0.32	0.00014
852	360	5989.25	1	85	0.32	0.00014
853	360	6028.562	3	86	0.32	0.00014
854	360	6067.875	5	87	0.32	0.00014
855	360	6107.188	2	88	0.32	0.00014
856	360	6146.5	1	89	0.32	0.00014
857	360	6185.812	1	90	0.32	0.00014
858	360	6225.125	1	91	0.32	0.00014
859	360	6264.438	5	92	0.32	0.00014
860	360	6303.75	2	93	0.32	0.00014
861	360	6343.062	2	94	0.32	0.00014
862	360	6382.375	1	95	0.32	0.00014
863	360	6421.688	3	96	0.32	0.00014
864	360	6461.0	0	97	0.32	0.00014
865	360	6500.312	2	98	0.32	0.00014
866	360	6539.625	3	99	0.32	0.00014
867	360	6578.938	4	100	0.32	0.00014
868	360	6618.25	2	101	0.32	0.00014
869	360	6657.562	4	102	0.32	0.00014
870	360	6696.875	2	103	0.32	0.00014
871	360	6736.188	1	104	0.32	0.00014
872	360	6775.5	1	105	0.32	0.00014
873	360	6814.812	3	106	0.32	0.00014
874	360	6854.125	0	107	0.32	0.00014
875	360	6893.438	2	108	0.32	0.00014
876	360	6932.75	1	109	0.32	0.00014
877	360	6972.062	1	110	0.32	0.00014
878	360	7011.375	1	111	0.32	0.00014
879	360	7050.688	1	112	0.32	0.00014
880	360	7090.0	0	113	0.32	0.00014
881	360	7129.312	0	114	0.32	0.00014
882	360	7168.625	1	115	0.32	0.00014
883	360	7207.938	3	116	0.32	0.00014
884	360	7247.25	0	117	0.32	0.00014
885	360	7286.562	0	118	0.32	0.00014
886	360	7325.875	0	119	0.32	0.00014
887	360	7365.188	0	120	0.32	0.00014
888	360	7404.5	2	121	0.32	0.00014
889	360	7443.812	3	122	0.32	0.00014
890	360	7483.125	0	123	0.32	0.00014
891	360	7522.438	0	124	0.32	0.00014
892	360	7561.75	0	125	0.32	0.00014
893	360	7601.062	1	126	0.32	0.00014
894	360	7640.375	0	127	0.32	0.00014
895	360	7679.688	0	128	0.32	0.00014
896	360	7719.0	0	129	0.32	0.00014
897	360	7758.312	0	130	0.32	0.00014
898	360	7797.625	2	131	0.32	0.00014
899	360	7836.938	0	132	0.32	0.00014
900	360	7876.25	1	133	0.32	0.00014
901	360	7915.562	1	134	0.32	0.00014
902	360	7954.875	0	135	0.32	0.00014
903	360	7994.188	1	136	0.32	0.00014
904	360	8033.5	1	137	0.32	0.00014
905	360	8072.812	0	138	0.32	0.00014
906	360	8112.125	0	139	0.32	0.00014
907	360	8151.438	1	140	0.32	0.00014
908	360	8190.75	1	141	0.32	0.00014
909	360	8230.062	2	142	0.32	0.00014
910	360	8269.375	1	143	0.32	0.00014
911	360	8308.688	0	144	0.32	0.00014
912	360	8348.0	1	145	0.32	0.00014
913	360	8387.312	0	146	0.32	0.00014
914	360	8426.625	0	147	0.32	0.00014
915	360	8465.938	1	148	0.32	0.00014
916	360	8505.25	0	149	0.32	0.00014
917	360	8544.562	1	150	0.32	0.00014
918	360	8583.875	0	151	0.32	0.00014
919	360	8623.188	0	152	0.32	0.00014
920	360	8662.5	0	153	0.32	0.00014
921	360	8701.812	0	154	0.32	0.00014
922	360	8741.125	0	155	0.32	0.00014
923	360	8780.438	1	156	0.32	0.00014
924	360	8819.75	0	157	0.32	0.00014
925	360	8859.062	0	158	0.32	0.00014
926	360	8898.375	1	159	0.32	0.00014
927	360	8937.688	0	160	0.32	0.00014
928	360	8977.0	0	161	0.32	0.00014
929	360	9016.312	0	162	0.32	0.00014
930	360	9055.625	0	163	0.32	0.00014
931	360	9094.938	3	164	0.32	0.00014
932	360	9134.25	1	165	0.32	0.00014
933	360	9173.562	0	166	0.32	0.00014
934	360	9212.875	0	167	0.32	0.00014
935	360	9252.188	0	168	0.32	0.00014
936	360	9291.5	0	169	0.32	0.00014
937	360	9330.812	0	170	0.32	0.00014
938	360	9370.125	1	171	0.32	0.00014
939	360	9409.438	1	172	0.32	0.00014
940	360	9448.75	1	173	0.32	0.00014
941	360	9488.062	0	174	0.32	0.00014
942	360	9527.375	0	175	0.32	0.00014
943	360	9566.688	0	176	0.32	0.00014
944	360	9606.0	1	177	0.32	0.00014
945	360	9645.312	0	178	0.32	0.00014
946	360	9684.625	0	179	0.32	0.00014
947	360	9723.938	0	180	0.32	0.00014
948	360	9763.25	0	181	0.32	0.00014
949	360	9802.562	0	182	0.32	0.00014
950	360	9841.875	0	183	0.32	0.00014
951	360	9881.188	0	184	0.32	0.00014
952	360	9920.5	0	185	0.32	0.00014
953	360	9959.812	1	186	0.32	0.00014
954	360	9999.125	0	187	0.32	0.00014
955	360	10038.438	0	188	0.32	0.00014
956	360	10077.75	1	189	0.32	0.00014
957	360	10117.062	0	190	0.32	0.00014
958	360	10156.375	0	191	0.32	0.00014
959	360	10195.688	0	192	0.32	0.00014
960	360	10235.0	0	193	0.32	0.00014
961	360	10274.312	0	194	0.32	0.00014
962	360	10313.625	0	195	0.32	0.00014
963	360	10352.938	1	196	0.32	0.00014
964	360	10392.25	0	197	0.32	0.00014
965	360	10431.562	2	198	0.32	0.00014
966	360	10470.875	0	199	0.32	0.00014
967	360	10510.188	0	200	0.32	0.00014
968	360	10549.5	0	201	0.32	0.00014
969	360	10588.812	0	202	0.32	0.00014
970	360	10628.125	0	203	0.32	0.00014
971	360	10667.438	0	204	0.32	0.00014
972	360	10706.75	0	205	0.32	0.00014
973	360	10746.062	0	206	0.32	0.00014
974	360	10785.375	0	207	0.32	0.00014
975	360	10824.688	0	208	0.32	0.00014
976	360	10864.0	0	209	0.32	0.00014
977	360	10903.312	0	210	0.32	0.00014
978	360	10942.625	0	211	0.32	0.00014
979	360	10981.938	0	212	0.32	0.00014
980	360	11021.25	0	213	0.32	0.00014
981	360	11060.562	0	214	0.32	0.00014
982	360	11099.875	0	215	0.32	0.00014
983	360	11139.188	0	216	0.32	0.00014
984	360	11178.5	0	217	0.32	0.00014
985	360	11217.812	0	218	0.32	0.00014
986	360	11257.125	0	219	0.32	0.00014
987	360	11296.438	1	220	0.32	0.00014
988	360	11335.75	1	221	0.32	0.00014
989	360	11375.062	0	222	0.32	0.00014
990	360	11414.375	0	223	0.32	0.00014
991	360	11453.688	0	224	0.32	0.00014
992	360	11493.0	0	225	0.32	0.00014
993	360	11532.312	0	226	0.32	0.00014
994	360	11571.625	0	227	0.32	0.00014
995	360	11610.938	0	228	0.32	0.00014
996	360	11650.25	0	229	0.32	0.00014
997	360	11689.562	1	230	0.32	0.00014
998	360	11728.875	0	231	0.32	0.00014
999	360	11768.188	0	232	0.32	0.00014
1000	360	11807.5	0	233	0.32	0.00014
1001	360	11846.812	0	234	0.32	0.00014
1002	360	11886.125	0	235	0.32	0.00014
1003	360	11925.438	0	236	0.32	0.00014
1004	360	11964.75	0	237	0.32	0.00014
1005	360	12004.062	0	238	0.32	0.00014
1006	360	12043.375	0	239	0.32	0.00014
1007	360	12082.688	0	240	0.32	0.00014
1008	360	12122.0	0	241	0.32	0.00014
1009	360	12161.312	0	242	0.32	0.00014
1010	360	12200.625	0	243	0.32	0.00014
1011	360	12239.938	0	244	0.32	0.00014
1012	360	12279.25	0	245	0.32	0.00014
1013	360	12318.562	0	246	0.32	0.00014
1014	360	12357.875	0	247	0.32	0.00014
1015	360	12397.188	0	248	0.32	0.00014
1016	360	12436.5	0	249	0.32	0.00014
1017	360	12475.812	0	250	0.32	0.00014
1018	360	12515.125	0	251	0.32	0.00014
1019	360	12554.438	0	252	0.32	0.00014
1020	360	12593.75	0	253	0.32	0.00014
1021	360	12633.062	0	254	0.32	0.00014
1022	360	12672.375	0	255	0.32	0.00014
1023	360	12711.688	1	256	0.32	0.00014
1024	1440	2468.0	1	1	0.32	0.00014
1025	1440	2503.516	0	2	0.32	0.00014
1026	1440	2539.031	1	3	0.32	0.00014
1027	1440	2574.547	4	4	0.32	0.00014
1028	1440	2610.062	9	5	0.32	0.00014
1029	1440	2645.578	11	6	0.32	0.00014
1030	1440	2681.094	2	7	0.32	0.00014
1031	1440	2716.609	16	8	0.32	0.00014
1032	1440	2752.125	13	9	0.32	0.00014
1033	1440	2787.641	16	10	0.32	0.00014
1034	1440	2823.156	23	11	0.32	0.00014
1035	1440	2858.672	26	12	0.32	0.00014
1036	1440	2894.188	28	13	0.32	0.00014
1037	1440	2929.703	26	14	0.32	0.00014
1038	1440	2965.219	27	15	0.32	0.00014
1039	1440	3000.734	32	16	0.32	0.00014
1040	1440	3036.25	44	17	0.32	0.00014
1041	1440	3071.766	24	18	0.32	0.00014
1042	1440	3107.281	43	19	0.32	0.00014
1043	1440	3142.797	33	20	0.32	0.00014
1044	1440	3178.312	29	21	0.32	0.00014
1045	1440	3213.828	27	22	0.32	0.00014
1046	1440	3249.344	32	23	0.32	0.00014
1047	1440	3284.859	34	24	0.32	0.00014
1048	1440	3320.375	30	25	0.32	0.00014
1049	1440	3355.891	22	26	0.32	0.00014
1050	1440	3391.406	18	27	0.32	0.00014
1051	1440	3426.922	33	28	0.32	0.00014
1052	1440	3462.438	28	29	0.32	0.00014
1053	1440	3497.953	27	30	0.32	0.00014
1054	1440	3533.469	24	31	0.32	0.00014
1055	1440	3568.984	26	32	0.32	0.00014
1056	1440	3604.5	24	33	0.32	0.00014
1057	1440	3640.016	35	34	0.32	0.00014
1058	1440	3675.531	30	35	0.32	0.00014
1059	1440	3711.047	27	36	0.32	0.00014
1060	1440	3746.562	28	37	0.32	0.00014
1061	1440	3782.078	28	38	0.32	0.00014
1062	1440	3817.594	20	39	0.32	0.00014
1063	1440	3853.109	22	40	0.32	0.00014
1064	1440	3888.625	27	41	0.32	0.00014
1065	1440	3924.141	24	42	0.32	0.00014
1066	1440	3959.656	30	43	0.32	0.00014
1067	1440	3995.172	30	44	0.32	0.00014
1068	1440	4030.688	22	45	0.32	0.00014
1069	1440	4066.203	21	46	0.32	0.00014
1070	1440	4101.719	15	47	0.32	0.00014
1071	1440	4137.234	15	48	0.32	0.00014
1072	1440	4172.75	23	49	0.32	0.00014
1073	1440	4208.266	11	50	0.32	0.00014
1074	1440	4243.781	12	51	0.32	0.00014
1075	1440	4279.297	11	52	0.32	0.00014
1076	1440	4314.812	10	53	0.32	0.00014
1077	1440	4350.328	10	54	0.32	0.00014
1078	1440	4385.844	1	55	0.32	0.00014
1079	1440	4421.359	4	56	0.32	0.00014
1080	1440	4456.875	3	57	0.32	0.00014
1081	1440	4492.391	4	58	0.32	0.00014
1082	1440	4527.906	5	59	0.32	0.00014
1083	1440	4563.422	1	60	0.32	0.00014
1084	1440	4598.938	5	61	0.32	0.00014
1085	1440	4634.453	5	62	0.32	0.00014
1086	1440	4669.969	4	63	0.32	0.00014
1087	1440	4705.484	2	64	0.32	0.00014
1088	1440	4741.0	7	65	0.32	0.00014
1089	1440	4776.516	1	66	0.32	0.00014
1090	1440	4812.031	6	67	0.32	0.00014
1091	1440	4847.547	3	68	0.32	0.00014
1092	1440	4883.062	1	69	0.32	0.00014
1093	1440	4918.578	4	70	0.32	0.00014
1094	1440	4954.094	3	71	0.32	0.00014
1095	1440	4989.609	2	72	0.32	0.00014
1096	1440	5025.125	0	73	0.32	0.00014
1097	1440	5060.641	2	74	0.32	0.00014
1098	1440	5096.156	1	75	0.32	0.00014
1099	1440	5131.672	9	76	0.32	0.00014
1100	1440	5167.188	2	77	0.32	0.00014
1101	1440	5202.703	2	78	0.32	0.00014
1102	1440	5238.219	4	79	0.32	0.00014
1103	1440	5273.734	6	80	0.32	0.00014
1104	1440	5309.25	6	81	0.32	0.00014
1105	1440	5344.766	1	82	0.32	0.00014
1106	1440	5380.281	2	83	0.32	0.00014
1107	1440	5415.797	2	84	0.32	0.00014
1108	1440	5451.312	0	85	0.32	0.00014
1109	1440	5486.828	5	86	0.32	0.00014
1110	1440	5522.344	4	87	0.32	0.00014
1111	1440	5557.859	2	88	0.32	0.00014
1112	1440	5593.375	0	89	0.32	0.00014
1113	1440	5628.891	3	90	0.32	0.00014
1114	1440	5664.406	3	91	0.32	0.00014
1115	1440	5699.922	3	92	0.32	0.00014
1116	1440	5735.438	5	93	0.32	0.00014
1117	1440	5770.953	3	94	0.32	0.00014
1118	1440	5806.469	1	95	0.32	0.00014
1119	1440	5841.984	1	96	0.32	0.00014
1120	1440	5877.5	2	97	0.32	0.00014
1121	1440	5913.016	4	98	0.32	0.00014
1122	1440	5948.531	3	99	0.32	0.00014
1123	1440	5984.047	1	100	0.32	0.00014
1124	1440	6019.562	0	101	0.32	0.00014
1125	1440	6055.078	5	102	0.32	0.00014
1126	1440	6090.594	1	103	0.32	0.00014
1127	1440	6126.109	1	104	0.32	0.00014
1128	1440	6161.625	3	105	0.32	0.00014
1129	1440	6197.141	2	106	0.32	0.00014
1130	1440	6232.656	1	107	0.32	0.00014
1131	1440	6268.172	2	108	0.32	0.00014
1132	1440	6303.688	0	109	0.32	0.00014
1133	1440	6339.203	3	110	0.32	0.00014
1134	1440	6374.719	2	111	0.32	0.00014
1135	1440	6410.234	0	112	0.32	0.00014
1136	1440	6445.75	3	113	0.32	0.00014
1137	1440	6481.266	2	114	0.32	0.00014
1138	1440	6516.781	0	115	0.32	0.00014
1139	1440	6552.297	2	116	0.32	0.00014
1140	1440	6587.812	2	117	0.32	0.00014
1141	1440	6623.328	2	118	0.32	0.00014
1142	1440	6658.844	0	119	0.32	0.00014
1143	1440	6694.359	0	120	0.32	0.00014
1144	1440	6729.875	0	121	0.32	0.00014
1145	1440	6765.391	0	122	0.32	0.00014
1146	1440	6800.906	0	123	0.32	0.00014
1147	1440	6836.422	1	124	0.32	0.00014
1148	1440	6871.938	1	125	0.32	0.00014
1149	1440	6907.453	0	126	0.32	0.00014
1150	1440	6942.969	0	127	0.32	0.00014
1151	1440	6978.484	0	128	0.32	0.00014
1152	1440	7014.0	0	129	0.32	0.00014
1153	1440	7049.516	1	130	0.32	0.00014
1154	1440	7085.031	0	131	0.32	0.00014
1155	1440	7120.547	2	132	0.32	0.00014
1156	1440	7156.062	2	133	0.32	0.00014
1157	1440	7191.578	0	134	0.32	0.00014
1158	1440	7227.094	0	135	0.32	0.00014
1159	1440	7262.609	2	136	0.32	0.00014
1160	1440	7298.125	1	137	0.32	0.00014
1161	1440	7333.641	0	138	0.32	0.00014
1162	1440	7369.156	1	139	0.32	0.00014
1163	1440	7404.672	1	140	0.32	0.00014
1164	1440	7440.188	1	141	0.32	0.00014
1165	1440	7475.703	0	142	0.32	0.00014
1166	1440	7511.219	0	143	0.32	0.00014
1167	1440	7546.734	2	144	0.32	0.00014
1168	1440	7582.25	0	145	0.32	0.00014
1169	1440	7617.766	0	146	0.32	0.00014
1170	1440	7653.281	0	147	0.32	0.00014
1171	1440	7688.797	0	148	0.32	0.00014
1172	1440	7724.312	1	149	0.32	0.00014
1173	1440	7759.828	1	150	0.32	0.00014
1174	1440	7795.344	1	151	0.32	0.00014
1175	1440	7830.859	2	152	0.32	0.00014
1176	1440	7866.375	0	153	0.32	0.00014
1177	1440	7901.891	0	154	0.32	0.00014
1178	1440	7937.406	0	155	0.32	0.00014
1179	1440	7972.922	0	156	0.32	0.00014
1180	1440	8008.438	0	157	0.32	0.00014
1181	1440	8043.953	0	158	0.32	0.00014
1182	1440	8079.469	1	159	0.32	0.00014
1183	1440	8114.984	0	160	0.32	0.00014
1184	1440	8150.5	0	161	0.32	0.00014
1185	1440	8186.016	1	162	0.32	0.00014
1186	1440	8221.531	0	163	0.32	0.00014
1187	1440	8257.047	0	164	0.32	0.00014
1188	1440	8292.562	0	165	0.32	0.00014
1189	1440	8328.078	1	166	0.32	0.00014
1190	1440	8363.594	1	167	0.32	0.00014
1191	1440	8399.109	1	168	0.32	0.00014
1192	1440	8434.625	3	169	0.32	0.00014
1193	1440	8470.141	2	170	0.32	0.00014
1194	1440	8505.656	1	171	0.32	0.00014
1195	1440	8541.172	1	172	0.32	0.00014
1196	1440	8576.688	0	173	0.32	0.00014
1197	1440	8612.203	0	174	0.32	0.00014
1198	1440	8647.719	0	175	0.32	0.00014
1199	1440	8683.234	0	176	0.32	0.00014
1200	1440	8718.75	0	177	0.32	0.00014
1201	1440	8754.266	0	178	0.32	0.00014
1202	1440	8789.781	0	179	0.32	0.00014
1203	1440	8825.297	0	180	0.32	0.00014
1204	1440	8860.812	0	181	0.32	0.00014
1205	1440	8896.328	0	182	0.32	0.00014
1206	1440	8931.844	0	183	0.32	0.00014
1207	1440	8967.359	1	184	0.32	0.00014
1208	1440	9002.875	0	185	0.32	0.00014
1209	1440	9038.391	0	186	0.32	0.00014
1210	1440	9073.906	0	187	0.32	0.00014
1211	1440	9109.422	0	188	0.32	0.00014
1212	1440	9144.938	0	189	0.32	0.00014
1213	1440	9180.453	1	190	0.32	0.00014
1214	1440	9215.969	0	191	0.32	0.00014
1215	1440	9251.484	1	192	0.32	0.00014
1216	1440	9287.0	1	193	0.32	0.00014
1217	1440	9322.516	0	194	0.32	0.00014
1218	1440	9358.031	1	195	0.32	0.00014
1219	1440	9393.547	0	196	0.32	0.00014
1220	1440	9429.062	0	197	0.32	0.00014
1221	1440	9464.578	0	198	0.32	0.00014
1222	1440	9500.094	0	199	0.32	0.00014
1223	1440	9535.609	0	200	0.32	0.00014
1224	1440	9571.125	0	201	0.32	0.00014
1225	1440	9606.641	0	202	0.32	0.00014
1226	1440	9642.156	0	203	0.32	0.00014
1227	1440	9677.672	0	204	0.32	0.00014
1228	1440	9713.188	0	205	0.32	0.00014
1229	1440	9748.703	1	206	0.32	0.00014
1230	1440	9784.219	0	207	0.32	0.00014
1231	1440	9819.734	0	208	0.32	0.00014
1232	1440	9855.25	0	209	0.32	0.00014
1233	1440	9890.766	0	210	0.32	0.00014
1234	1440	9926.281	0	211	0.32	0.00014
1235	1440	9961.797	0	212	0.32	0.00014
1236	1440	9997.312	0	213	0.32	0.00014
1237	1440	10032.828	0	214	0.32	0.00014
1238	1440	10068.344	0	215	0.32	0.00014
1239	1440	10103.859	0	216	0.32	0.00014
1240	1440	10139.375	0	217	0.32	0.00014
1241	1440	10174.891	0	218	0.32	0.00014
1242	1440	10210.406	0	219	0.32	0.00014
1243	1440	10245.922	0	220	0.32	0.00014
1244	1440	10281.438	0	221	0.32	0.00014
1245	1440	10316.953	1	222	0.32	0.00014
1246	1440	10352.469	0	223	0.32	0.00014
1247	1440	10387.984	0	224	0.32	0.00014
1248	1440	10423.5	0	225	0.32	0.00014
1249	1440	10459.016	0	226	0.32	0.00014
1250	1440	10494.531	0	227	0.32	0.00014
1251	1440	10530.047	0	228	0.32	0.00014
1252	1440	10565.562	0	229	0.32	0.00014
1253	1440	10601.078	0	230	0.32	0.00014
1254	1440	10636.594	0	231	0.32	0.00014
1255	1440	10672.109	0	232	0.32	0.00014
1256	1440	10707.625	0	233	0.32	0.00014
1257	1440	10743.141	0	234	0.32	0.00014
1258	1440	10778.656	0	235	0.32	0.00014
1259	1440	10814.172	0	236	0.32	0.00014
1260	1440	10849.688	0	237	0.32	0.00014
1261	1440	10885.203	1	238	0.32	0.00014
1262	1440	10920.719	0	239	0.32	0.00014
1263	1440	10956.234	0	240	0.32	0.00014
1264	1440	10991.75	1	241	0.32	0.00014
1265	1440	11027.266	0	242	0.32	0.00014
1266	1440	11062.781	0	243	0.32	0.00014
1267	1440	11098.297	0	244	0.32	0.00014
1268	1440	11133.812	0	245	0.32	0.00014
1269	1440	11169.328	0	246	0.32	0.00014
1270	1440	11204.844	0	247	0.32	0.00014
1271	1440	11240.359	0	248	0.32	0.00014
1272	1440	11275.875	0	249	0.32	0.00014
1273	1440	11311.391	0	250	0.32	0.00014
1274	1440	11346.906	0	251	0.32	0.00014
1275	1440	11382.422	0	252	0.32	0.00014
1276	1440	11417.938	0	253	0.32	0.00014
1277	1440	11453.453	0	254	0.32	0.00014
1278	1440	11488.969	1	255	0.32	0.00014
1279	1440	11524.484	1	256	0.32	0.00014
