# Supplementary material for: Dynamic self-assembly of compartmentalized DNA nanotubes
Source: Nat Commun. 2021 Jun 11;12:3557. doi: 10.1038/s41467-021-23850-1 (PMC8196065; doi:10.1038/s41467-021-23850-1)
Supplement: Supplementary file 8 — Source Data [file 41467_2021_23850_MOESM8_ESM.zip › sourceData/figure3/meanSkewKurt/skew_PEG_means.xlsx]

## Sheet: Sheet1
	Val	Mean	Std	Time
0	Skew	0.299452	0.673367	0
1	Skew	0.435913	0.786327	15
2	Skew	0.56748	0.791731	30
3	Skew	0.624799	0.727639	60
4	Skew	1.19877	0.636441	180
5	Skew	1.40273	0.774569	360
6	Skew	1.3608	0.673958	1440
