# Supplementary material for: Dynamic self-assembly of compartmentalized DNA nanotubes
Source: Nat Commun. 2021 Jun 11;12:3557. doi: 10.1038/s41467-021-23850-1 (PMC8196065; doi:10.1038/s41467-021-23850-1)
Supplement: Supplementary file 8 — Source Data [file 41467_2021_23850_MOESM8_ESM.zip › sourceData/figure3/meanSkewKurt/skew_100nM_means.xlsx]

## Sheet: Sheet1
	Val	Mean	Std	Time
0	Skew	-0.0992334	0.0784683	0
1	Skew	0.0332714	0.448598	15
2	Skew	0.373062	0.66413	30
3	Skew	0.555684	0.783019	60
4	Skew	0.738724	0.693368	180
5	Skew	1.20384	0.684768	360
6	Skew	1.24114	0.601612	1440
