# Supplementary material for: Dynamic self-assembly of compartmentalized DNA nanotubes
Source: Nat Commun. 2021 Jun 11;12:3557. doi: 10.1038/s41467-021-23850-1 (PMC8196065; doi:10.1038/s41467-021-23850-1)
Supplement: Supplementary file 8 — Source Data [file 41467_2021_23850_MOESM8_ESM.zip › sourceData/figure3/meanSkewKurt/kurt_250nM_means.xlsx]

## Sheet: Sheet1
	Val	Mean	Std	Time
0	Kurtosis	-1.03346	0.110912	0
1	Kurtosis	-0.0680703	0.91707	15
2	Kurtosis	0.0880705	1.06833	30
3	Kurtosis	0.187929	1.27163	60
4	Kurtosis	2.33378	3.48422	180
5	Kurtosis	2.6815	4.15858	360
6	Kurtosis	1.59925	1.9184	1440
