# Supplementary material for: Dynamic self-assembly of compartmentalized DNA nanotubes
Source: Nat Commun. 2021 Jun 11;12:3557. doi: 10.1038/s41467-021-23850-1 (PMC8196065; doi:10.1038/s41467-021-23850-1)
Supplement: Supplementary file 8 — Source Data [file 41467_2021_23850_MOESM8_ESM.zip › sourceData/figure3/meanSkewKurt/kurt_50nM_means.xlsx]

## Sheet: Sheet1
	Val	Mean	Std	Time
0	Kurtosis	-0.953405	0.126089	0
1	Kurtosis	0.364163	2.32979	15
2	Kurtosis	1.0484	2.32522	30
3	Kurtosis	1.42388	2.8694	60
4	Kurtosis	2.82858	5.66876	180
5	Kurtosis	4.17118	7.64411	360
6	Kurtosis	4.56773	6.36484	1440
