# Supplementary material for: Dynamic self-assembly of compartmentalized DNA nanotubes
Source: Nat Commun. 2021 Jun 11;12:3557. doi: 10.1038/s41467-021-23850-1 (PMC8196065; doi:10.1038/s41467-021-23850-1)
Supplement: Supplementary file 8 — Source Data [file 41467_2021_23850_MOESM8_ESM.zip › sourceData/figure3/meanSkewKurt/kurt_PEG_means.xlsx]

## Sheet: Sheet1
	Val	Mean	Std	Time
0	Kurtosis	0.914885	2.32655	0
1	Kurtosis	1.17087	2.93388	15
2	Kurtosis	1.56074	3.98743	30
3	Kurtosis	1.31246	2.99129	60
4	Kurtosis	2.3301	2.99648	180
5	Kurtosis	3.78752	4.70481	360
6	Kurtosis	3.36786	3.6514	1440
