# Supplementary material for: Dynamic self-assembly of compartmentalized DNA nanotubes
Source: Nat Commun. 2021 Jun 11;12:3557. doi: 10.1038/s41467-021-23850-1 (PMC8196065; doi:10.1038/s41467-021-23850-1)
Supplement: Supplementary file 8 — Source Data [file 41467_2021_23850_MOESM8_ESM.zip › sourceData/figure3/meanSkewKurt/skew_250nM_means.xlsx]

## Sheet: Sheet1
	Val	Mean	Std	Time
0	Skew	-0.113226	0.102063	0
1	Skew	-0.0350034	0.349562	15
2	Skew	0.0720025	0.394711	30
3	Skew	0.113873	0.439249	60
4	Skew	1.01965	0.89073	180
5	Skew	1.09116	0.867133	360
6	Skew	0.970256	0.73432	1440
