# Supplementary material for: Dynamic self-assembly of compartmentalized DNA nanotubes
Source: Nat Commun. 2021 Jun 11;12:3557. doi: 10.1038/s41467-021-23850-1 (PMC8196065; doi:10.1038/s41467-021-23850-1)
Supplement: Supplementary file 8 — Source Data [file 41467_2021_23850_MOESM8_ESM.zip › sourceData/figure3/meanSkewKurt/kurt_100nM_means.xlsx]

## Sheet: Sheet1
	Val	Mean	Std	Time
0	Kurtosis	-0.931152	0.114902	0
1	Kurtosis	0.0721765	1.21401	15
2	Kurtosis	0.994603	2.46891	30
3	Kurtosis	1.45705	3.43436	60
4	Kurtosis	1.47977	2.46915	180
5	Kurtosis	2.30925	3.21165	360
6	Kurtosis	2.17819	2.12611	1440
