# Supplementary material for: Dynamic self-assembly of compartmentalized DNA nanotubes
Source: Nat Commun. 2021 Jun 11;12:3557. doi: 10.1038/s41467-021-23850-1 (PMC8196065; doi:10.1038/s41467-021-23850-1)
Supplement: Supplementary file 8 — Source Data [file 41467_2021_23850_MOESM8_ESM.zip › sourceData/figure3/meanSkewKurt/skew_50nM_means.xlsx]

## Sheet: Sheet1
	Val	Mean	Std	Time
0	Skew	-0.158441	0.0713757	0
1	Skew	0.114596	0.517879	15
2	Skew	0.48585	0.632601	30
3	Skew	0.643916	0.710979	60
4	Skew	0.942335	1.04899	180
5	Skew	1.17113	1.16851	360
6	Skew	1.40835	1.06203	1440
