# Supplementary material for: Dynamic self-assembly of compartmentalized DNA nanotubes
Source: Nat Commun. 2021 Jun 11;12:3557. doi: 10.1038/s41467-021-23850-1 (PMC8196065; doi:10.1038/s41467-021-23850-1)
Supplement: Supplementary file 8 — Source Data [file 41467_2021_23850_MOESM8_ESM.zip › sourceData/figure4/meanSkewKurt/rnaTriggerTitration_meanKurt_1.xlsx]

## Sheet: Sheet1
	Val	Mean	Std	Time
0	Kurtosis	4.28837	7.84826	15
1	Kurtosis	7.19554	13.5597	30
2	Kurtosis	7.33157	7.32783	60
3	Kurtosis	6.5426	6.38309	180
4	Kurtosis	5.04199	4.79531	360
