# Supplementary material for: Dynamic self-assembly of compartmentalized DNA nanotubes
Source: Nat Commun. 2021 Jun 11;12:3557. doi: 10.1038/s41467-021-23850-1 (PMC8196065; doi:10.1038/s41467-021-23850-1)
Supplement: Supplementary file 8 — Source Data [file 41467_2021_23850_MOESM8_ESM.zip › sourceData/figure4/meanSkewKurt/rnaTriggerTitration_meanSkew_4.xlsx]

## Sheet: Sheet1
	Val	Mean	Std	Time
0	Skew	0.881838	1.33559	15
1	Skew	1.19597	1.30028	30
2	Skew	1.26413	1.05113	60
3	Skew	2.02626	0.965968	180
4	Skew	1.58052	0.933593	360
