# Supplementary material for: Dynamic self-assembly of compartmentalized DNA nanotubes
Source: Nat Commun. 2021 Jun 11;12:3557. doi: 10.1038/s41467-021-23850-1 (PMC8196065; doi:10.1038/s41467-021-23850-1)
Supplement: Supplementary file 8 — Source Data [file 41467_2021_23850_MOESM8_ESM.zip › sourceData/figure4/meanSkewKurt/rnaTriggerTitration_meanKurt_4.xlsx]

## Sheet: Sheet1
	Val	Mean	Std	Time
0	Kurtosis	4.69524	10.0723	15
1	Kurtosis	6.03839	10.3471	30
2	Kurtosis	5.29217	7.34573	60
3	Kurtosis	9.4079	7.25286	180
4	Kurtosis	6.35822	6.39117	360
