# Supplementary material for: Dynamic self-assembly of compartmentalized DNA nanotubes
Source: Nat Commun. 2021 Jun 11;12:3557. doi: 10.1038/s41467-021-23850-1 (PMC8196065; doi:10.1038/s41467-021-23850-1)
Supplement: Supplementary file 8 — Source Data [file 41467_2021_23850_MOESM8_ESM.zip › sourceData/figure4/meanSkewKurt/rnaTriggerTitration_meanSkew_1.xlsx]

## Sheet: Sheet1
	Val	Mean	Std	Time
0	Skew	0.994602	1.29434	15
1	Skew	1.63433	1.48959	30
2	Skew	1.97218	1.18063	60
3	Skew	2.07868	0.996599	180
4	Skew	1.82366	0.848408	360
