# Supplementary material for: Dynamic self-assembly of compartmentalized DNA nanotubes
Source: Nat Commun. 2021 Jun 11;12:3557. doi: 10.1038/s41467-021-23850-1 (PMC8196065; doi:10.1038/s41467-021-23850-1)
Supplement: Supplementary file 8 — Source Data [file 41467_2021_23850_MOESM8_ESM.zip › sourceData/SIfigs/s24-65_radiiHist_skewKurtVSRad/s37_s64_s65_RNaseH_1_finalData.xlsx]

## Sheet: Sheet1
	X (pixels)	Y (pixels)	Radius (pixels)	Time	Volume (pL)	skew	kurtosis	RNaseH
0	690	366	10	15	0.14	-0.08598	-1.07771	0.1
2	1856	1308	10	15	0.14	-0.16595	-1.05325	0.1
3	752	2019	10	15	0.14	-0.15226	-1.05605	0.1
4	2018	1673	10	15	0.14	-0.10232	-1.06412	0.1
5	1990	1533	10	15	0.14	-0.12974	-1.10146	0.1
6	1710	589	10	15	0.14	-0.13716	-1.14081	0.1
7	1482	1875	10	15	0.14	-0.13349	-1.04712	0.1
8	1755	1978	10	15	0.14	-0.11058	-0.99061	0.1
17	1940	177	10	15	0.14	-0.12088	-1.10102	0.1
18	1300	98	10	15	0.14	-0.20457	-0.98569	0.1
24	1477	516	10	15	0.14	-0.13254	-1.09108	0.1
27	219	1414	10	15	0.14	-0.08513	-1.07495	0.1
32	1250	508	10	15	0.14	-0.32799	-0.83959	0.1
40	1410	299	10	15	0.14	-0.1156	-1.16229	0.1
41	1409	1730	10	15	0.14	-0.12104	-1.15125	0.1
42	1696	710	10	15	0.14	-0.21135	-1.02029	0.1
43	1118	645	10	15	0.14	-0.03343	-1.07429	0.1
49	155	1204	10	15	0.14	-0.12731	-1.04855	0.1
50	1107	1022	10	15	0.14	-0.08961	-1.18937	0.1
56	1539	331	10	15	0.14	-0.20269	-0.98091	0.1
57	255	1102	10	15	0.14	-0.03571	-1.06557	0.1
58	371	568	10	15	0.14	-0.15534	-1.01549	0.1
62	1046	1306	10	15	0.14	-0.15435	-0.9857	0.1
63	1207	2024	10	15	0.14	-0.07378	-1.05952	0.1
64	109	1570	10	15	0.14	-0.1664	-0.99102	0.1
65	1561	193	10	15	0.14	-0.20903	-1.00637	0.1
66	1629	1516	10	15	0.14	-0.2645	-0.9353	0.1
67	1711	789	10	15	0.14	-0.0772	-1.13033	0.1
78	17	1565	10	15	0.14	-0.0791	-1.11834	0.1
79	85	1448	10	15	0.14	-0.08466	-1.09705	0.1
80	1113	1387	10	15	0.14	-0.16912	-1.08282	0.1
81	977	769	10	15	0.14	-0.35068	-0.76173	0.1
82	1655	1722	10	15	0.14	-0.30005	-0.74345	0.1
83	1176	503	10	15	0.14	-0.14562	-1.01183	0.1
84	1390	238	10	15	0.14	-0.11338	-1.00709	0.1
93	1004	702	10	15	0.14	-0.16352	-1.05718	0.1
94	897	1205	10	15	0.14	-0.2882	-0.9026	0.1
95	1687	1448	10	15	0.14	-0.13106	-1.01484	0.1
96	821	1891	10	15	0.14	-0.11908	-1.07397	0.1
97	1859	193	10	15	0.14	-0.10284	-1.18146	0.1
98	637	570	10	15	0.14	-0.08544	-1.16106	0.1
101	687	1313	10	15	0.14	-0.06543	-0.99467	0.1
102	1415	694	10	15	0.14	-0.16568	-1.05579	0.1
103	205	1813	10	15	0.14	-0.09455	-1.03087	0.1
116	1783	924	10	15	0.14	-0.13162	-1.0097	0.1
117	137	415	10	15	0.14	-0.08972	-0.96941	0.1
118	487	487	10	15	0.14	-0.07038	-1.04276	0.1
119	1701	268	10	15	0.14	-0.13104	-0.94533	0.1
139	1361	626	10	15	0.14	-0.15713	-0.65352	0.1
149	63	627	10	15	0.14	-0.01651	-1.1048	0.1
150	1491	979	10	15	0.14	-0.12583	-1.14456	0.1
151	2008	1377	10	15	0.14	-0.25753	-0.885	0.1
152	1828	1496	10	15	0.14	-0.25533	-0.92253	0.1
162	1619	1965	10	15	0.14	-0.09665	-1.0743	0.1
163	1066	723	10	15	0.14	-0.10895	-1.09837	0.1
175	959	1940	10	15	0.14	-0.07504	-1.11425	0.1
176	1694	680	10	15	0.14	-0.11655	-1.05205	0.1
177	1832	326	10	15	0.14	-0.2767	-0.87855	0.1
178	1411	1686	10	15	0.14	-0.20409	-0.84541	0.1
193	1133	874	10	15	0.14	-0.07314	-1.14536	0.1
194	657	809	10	15	0.14	-0.15039	-1.03318	0.1
195	1817	1546	10	15	0.14	-0.13714	-1.07636	0.1
1	637	1457	11	15	0.19	-0.15285	-1.04167	0.1
10	1383	69	11	15	0.19	-0.15799	-1.08637	0.1
12	416	1984	11	15	0.19	-0.11444	-1.12213	0.1
13	1601	1302	11	15	0.19	-0.04722	-1.18261	0.1
14	1422	1232	11	15	0.19	-0.0963	-1.11507	0.1
15	1291	797	11	15	0.19	-0.12032	-1.16103	0.1
21	53	31	11	15	0.19	-0.10216	-1.06874	0.1
22	1643	1274	11	15	0.19	-0.17792	-1.01517	0.1
26	1437	718	11	15	0.19	-0.11597	-1.04244	0.1
28	286	1468	11	15	0.19	-0.07185	-1.11385	0.1
29	1848	781	11	15	0.19	-0.11315	-1.07312	0.1
30	533	347	11	15	0.19	-0.11965	-1.08814	0.1
34	1666	1505	11	15	0.19	-0.19049	-1.04611	0.1
36	856	2020	11	15	0.19	-0.14201	-1.06484	0.1
46	566	1144	11	15	0.19	-0.12441	-1.02503	0.1
48	1233	1978	11	15	0.19	-0.22077	-0.93036	0.1
52	1667	819	11	15	0.19	-0.09852	-1.09858	0.1
53	1695	646	11	15	0.19	-0.27123	-0.91215	0.1
71	1620	1245	11	15	0.19	-0.1378	-1.05774	0.1
73	771	1000	11	15	0.19	-0.19366	-1.05376	0.1
75	1310	29	11	15	0.19	-0.12686	-1.1189	0.1
87	132	947	11	15	0.19	-0.02615	-1.13373	0.1
100	326	1283	11	15	0.19	-0.13614	-1.03872	0.1
104	1823	1868	11	15	0.19	-0.1913	-0.88064	0.1
105	1291	133	11	15	0.19	-0.07841	-1.13671	0.1
106	1769	1602	11	15	0.19	-0.22579	-0.97656	0.1
107	818	1206	11	15	0.19	-0.21885	-0.96652	0.1
108	568	1421	11	15	0.19	-0.11362	-1.1014	0.1
110	521	1616	11	15	0.19	-0.18889	-1.04511	0.1
113	495	237	11	15	0.19	-0.16429	-1.04673	0.1
123	232	236	11	15	0.19	-0.12654	-1.08806	0.1
124	1539	1773	11	15	0.19	-0.09971	-1.08777	0.1
128	746	143	11	15	0.19	-0.15887	-1.05258	0.1
135	854	83	11	15	0.19	-0.14796	-1.02058	0.1
136	1620	461	11	15	0.19	-0.12389	-0.98362	0.1
137	1718	1696	11	15	0.19	-0.2789	-0.89598	0.1
145	1719	1479	11	15	0.19	-0.39376	-0.7055	0.1
146	1208	949	11	15	0.19	-0.16102	-1.06851	0.1
147	456	942	11	15	0.19	-0.23025	-0.88351	0.1
157	1356	266	11	15	0.19	-0.08022	-1.15305	0.1
158	647	2006	11	15	0.19	-0.20454	-0.96209	0.1
159	1856	703	11	15	0.19	-0.08648	-1.16658	0.1
167	919	1462	11	15	0.19	-0.09038	-1.09947	0.1
168	1775	703	11	15	0.19	-0.23301	-0.94504	0.1
169	1326	596	11	15	0.19	-0.23537	-0.92598	0.1
171	130	246	11	15	0.19	-0.1041	-1.08675	0.1
181	1421	17	11	15	0.19	-0.09213	-1.1334	0.1
184	1368	1915	11	15	0.19	-0.12845	-1.11212	0.1
185	227	1284	11	15	0.19	-0.26963	-0.88676	0.1
186	1807	840	11	15	0.19	-0.39184	-0.63982	0.1
187	1672	102	11	15	0.19	-0.38764	-0.66217	0.1
188	1800	22	11	15	0.19	-0.08235	-1.1077	0.1
189	215	1344	11	15	0.19	-0.25831	-0.91487	0.1
11	109	1747	12	15	0.25	-0.12196	-1.18129	0.1
19	1898	938	12	15	0.25	-0.21111	-1.0216	0.1
20	324	1352	12	15	0.25	-0.16269	-1.02983	0.1
25	1432	1419	12	15	0.25	-0.18304	-1.08256	0.1
35	588	1993	12	15	0.25	-0.09027	-1.12061	0.1
39	1263	1502	12	15	0.25	-0.20542	-0.99685	0.1
45	1823	1792	12	15	0.25	-0.12158	-1.08907	0.1
47	1534	1121	12	15	0.25	-0.15735	-1.04686	0.1
54	1262	211	12	15	0.25	-0.22027	-0.98153	0.1
55	665	1134	12	15	0.25	-0.16003	-1.08916	0.1
61	121	101	12	15	0.25	-0.12205	-1.054	0.1
72	1018	2012	12	15	0.25	-0.11233	-1.08637	0.1
74	1413	1635	12	15	0.25	-0.09419	-1.11467	0.1
86	1915	1971	12	15	0.25	-0.07492	-0.9979	0.1
88	357	1600	12	15	0.25	-0.04242	-1.01857	0.1
89	386	437	12	15	0.25	-0.20558	-1.01398	0.1
109	350	2030	12	15	0.25	-0.10184	-1.03579	0.1
111	328	229	12	15	0.25	-0.11343	-1.11137	0.1
112	179	719	12	15	0.25	-0.11811	-1.10824	0.1
125	53	1919	12	15	0.25	-0.16855	-1.02363	0.1
126	1339	1040	12	15	0.25	-0.11851	-1.05593	0.1
127	450	778	12	15	0.25	-0.24821	-0.97876	0.1
134	699	1405	12	15	0.25	-0.19737	-0.96532	0.1
138	1332	1698	12	15	0.25	-0.1433	-1.0918	0.1
143	1756	1847	12	15	0.25	-0.14475	-1.06795	0.1
144	2005	666	12	15	0.25	-0.07474	-1.0709	0.1
156	1744	847	12	15	0.25	-0.28501	-0.87624	0.1
160	633	1419	12	15	0.25	-0.15359	-1.13806	0.1
170	1081	596	12	15	0.25	-0.17494	-1.027	0.1
172	1878	275	12	15	0.25	-0.14663	-1.10908	0.1
180	1862	1801	12	15	0.25	-0.18809	-0.91232	0.1
182	764	1972	12	15	0.25	-0.21234	-0.95958	0.1
183	903	135	12	15	0.25	-0.11957	-1.16785	0.1
16	724	1481	13	15	0.31	-0.1912	-1.04421	0.1
31	1952	1808	13	15	0.31	-0.11841	-1.05172	0.1
44	1051	1249	13	15	0.31	-0.22941	-0.96221	0.1
59	462	1122	13	15	0.31	-0.16858	-1.07451	0.1
60	482	272	13	15	0.31	-0.20765	-1.00303	0.1
68	1086	203	13	15	0.31	-0.18939	-1.01842	0.1
114	222	108	13	15	0.31	-0.16241	-1.05197	0.1
122	1845	400	13	15	0.31	-0.09857	-1.07352	0.1
132	273	1820	13	15	0.31	-0.09745	-1.09975	0.1
133	1526	1736	13	15	0.31	-0.16661	-1.01763	0.1
141	444	863	13	15	0.31	-0.13058	-1.1521	0.1
142	781	495	13	15	0.31	-0.19159	-1.06354	0.1
155	1048	1150	13	15	0.31	-0.17808	-1.09085	0.1
165	1134	352	13	15	0.31	-0.26348	-0.92725	0.1
166	1939	643	13	15	0.31	-0.15338	-0.97947	0.1
192	1528	557	13	15	0.31	-0.12245	-1.09513	0.1
23	260	1722	14	15	0.39	-0.16559	-1.04557	0.1
33	1491	168	14	15	0.39	-0.16163	-1.09332	0.1
37	687	1786	14	15	0.39	-0.20248	-1.00475	0.1
38	1530	1837	14	15	0.39	-0.13416	-1.06476	0.1
70	1116	527	14	15	0.39	-0.19226	-1.0408	0.1
85	351	1037	14	15	0.39	-0.42701	-0.65911	0.1
115	1018	1839	14	15	0.39	-0.20934	-0.95417	0.1
131	958	620	14	15	0.39	-0.16186	-1.05246	0.1
140	580	179	14	15	0.39	-0.11083	-1.07309	0.1
173	1133	283	14	15	0.39	-0.18699	-1.03894	0.1
179	1110	1273	14	15	0.39	-0.40422	-0.70144	0.1
9	1776	302	15	15	0.48	-0.09499	-1.08616	0.1
130	1664	519	15	15	0.48	-0.1111	-1.09325	0.1
153	97	454	15	15	0.48	-0.35155	-0.9362	0.1
154	1742	438	15	15	0.48	-0.12648	-1.07128	0.1
161	1708	1762	15	15	0.48	-0.26221	-0.8781	0.1
174	1661	1087	15	15	0.48	-0.14256	-1.00761	0.1
76	1642	1338	16	15	0.58	-0.12208	-1.07967	0.1
77	888	516	16	15	0.58	-0.16746	-1.10204	0.1
99	1118	582	16	15	0.58	-0.14518	-1.079	0.1
121	505	1976	16	15	0.58	-0.21324	-0.99989	0.1
190	404	157	16	15	0.58	-0.16648	-1.11935	0.1
191	303	1310	16	15	0.58	-0.1721	-1.1071	0.1
51	687	1073	17	15	0.7	-0.22875	-0.9838	0.1
69	1417	1857	17	15	0.7	-0.17462	-1.01118	0.1
90	1151	1690	17	15	0.7	-0.15751	-1.04564	0.1
120	1703	142	17	15	0.7	-0.14579	-1.08522	0.1
148	1534	221	17	15	0.7	-0.22009	-0.96965	0.1
91	1035	794	18	15	0.83	-0.15809	-1.09529	0.1
164	555	1465	18	15	0.83	-0.40753	-0.87557	0.1
92	1464	618	19	15	0.97	-0.14536	-1.08959	0.1
129	1154	1963	19	15	0.97	-0.13215	-1.09574	0.1
204	1422	2035	20	15	1.13	-0.56995	-0.66194	0.1
202	1120	1341	21	15	1.31	-0.39587	-0.91487	0.1
196	857	1172	23	15	1.73	-0.15643	-1.12076	0.1
201	948	1848	23	15	1.73	-0.14674	-1.06464	0.1
203	348	925	23	15	1.73	-0.15816	-1.13988	0.1
199	1332	643	24	15	1.96	-0.19026	-1.05243	0.1
197	1975	1306	26	15	2.49	-0.12085	-1.08728	0.1
198	1377	1786	26	15	2.49	-0.1185	-1.11955	0.1
200	741	1061	26	15	2.49	-0.19635	-1.07946	0.1
205	1255	274	30	15	3.83	-0.14794	-1.10357	0.1
208	808	790	31	15	4.22	-0.19352	-1.09187	0.1
209	434	1429	31	15	4.22	-0.18598	-1.06267	0.1
207	446	1007	34	15	5.57	-0.20385	-1.07613	0.1
206	1360	1340	35	15	6.08	-0.34909	-0.88583	0.1
210	287	1025	35	15	6.08	-0.18357	-1.08864	0.1
211	42	145	39	15	8.41	-0.17828	-1.0898	0.1
212	242	798	39	15	8.41	-0.21382	-1.05222	0.1
213	1585	1599	44	15	12.08	-0.15019	-1.11013	0.1
2	1133	1386	10	30	0.14	-0.10022	-1.05895	0.1
4	1138	644	10	30	0.14	-0.11451	-1.08868	0.1
6	1716	709	10	30	0.14	-0.25623	-0.77364	0.1
7	87	1389	10	30	0.14	-0.149	-0.9687	0.1
15	1502	1874	10	30	0.14	-0.03081	-1.08229	0.1
16	771	2018	10	30	0.14	-0.27255	-0.82432	0.1
17	272	1293	10	30	0.14	-0.26979	-0.88409	0.1
18	1851	325	10	30	0.14	0.02885	-0.99618	0.1
21	656	569	10	30	0.14	-0.11353	-1.0181	0.1
22	1775	1977	10	30	0.14	0.00019	-0.93893	0.1
31	1581	192	10	30	0.14	-0.21346	-0.73052	0.1
32	1320	97	10	30	0.14	-0.15454	-0.96783	0.1
39	1126	1021	10	30	0.14	-0.08432	-1.12485	0.1
40	1430	298	10	30	0.14	-0.12727	-1.01629	0.1
41	34	1146	10	30	0.14	-0.10327	-1.12949	0.1
42	225	1812	10	30	0.14	-0.1214	-1.0528	0.1
50	36	1564	10	30	0.14	-0.14311	-0.93745	0.1
51	1086	722	10	30	0.14	-0.25732	-0.84865	0.1
52	1713	679	10	30	0.14	-0.01665	-1.07329	0.1
53	1196	502	10	30	0.14	-0.07566	-1.10463	0.1
54	1747	1299	10	30	0.14	-0.25207	-0.79617	0.1
62	1497	516	10	30	0.14	-0.16092	-0.96064	0.1
63	74	949	10	30	0.14	-0.10686	-1.10563	0.1
64	917	1204	10	30	0.14	-0.25208	-0.8752	0.1
77	1516	917	10	30	0.14	-0.06751	-1.05788	0.1
78	438	1156	10	30	0.14	-0.19295	-1.02516	0.1
79	501	393	10	30	0.14	-0.16323	-1.05119	0.1
80	1614	441	10	30	0.14	-0.15071	-0.89278	0.1
81	507	486	10	30	0.14	-0.13398	-1.06654	0.1
82	997	768	10	30	0.14	-0.32981	-0.7205	0.1
94	1730	589	10	30	0.14	-0.14589	-0.84723	0.1
95	353	1472	10	30	0.14	-0.11142	-1.11888	0.1
96	1922	993	10	30	0.14	-0.02945	-0.94808	0.1
97	1410	851	10	30	0.14	-0.06522	-1.0277	0.1
98	479	633	10	30	0.14	-0.26972	-1.04935	0.1
99	2009	1532	10	30	0.14	-0.10021	-0.85034	0.1
100	17	590	10	30	0.14	-0.13296	-1.0106	0.1
110	1803	924	10	30	0.14	-0.03645	-0.99074	0.1
111	1100	1272	10	30	0.14	-0.1916	-0.98052	0.1
112	1876	1307	10	30	0.14	-0.04483	-0.94869	0.1
113	239	1413	10	30	0.14	-0.14197	-1.05504	0.1
120	562	60	10	30	0.14	-0.38191	-0.62264	0.1
121	710	365	10	30	0.14	-0.19775	-1.03747	0.1
122	1024	701	10	30	0.14	-0.26003	-0.87195	0.1
123	596	1717	10	30	0.14	-0.24335	-0.99182	0.1
124	1226	2023	10	30	0.14	-0.13542	-0.75525	0.1
137	1675	1721	10	30	0.14	-0.12577	-0.98073	0.1
138	1428	1729	10	30	0.14	-0.00514	-0.89863	0.1
145	1720	267	10	30	0.14	-0.18935	-0.75295	0.1
146	1434	693	10	30	0.14	-0.11903	-0.98534	0.1
147	1731	789	10	30	0.14	-0.05006	-1.00911	0.1
148	1959	176	10	30	0.14	-0.18015	-0.77224	0.1
149	841	1891	10	30	0.14	-0.23998	-0.8571	0.1
150	899	162	10	30	0.14	-0.29544	-0.77711	0.1
151	1076	144	10	30	0.14	-0.12114	-1.03268	0.1
161	307	279	10	30	0.14	-0.20589	-0.97685	0.1
162	177	51	10	30	0.14	-0.07348	-1.08221	0.1
163	1153	873	10	30	0.14	-0.09023	-1.05889	0.1
164	1837	1545	10	30	0.14	-0.04059	-0.95256	0.1
165	1371	1505	10	30	0.14	-0.18189	-0.82446	0.1
166	853	1409	10	30	0.14	-0.07128	-1.09341	0.1
167	1277	1362	10	30	0.14	-0.28626	-0.84957	0.1
168	274	1102	10	30	0.14	-0.32542	-0.81875	0.1
185	192	1936	10	30	0.14	-0.1168	-1.04749	0.1
186	1235	24	10	30	0.14	-0.21143	-0.86633	0.1
187	1410	238	10	30	0.14	-0.1456	-1.06463	0.1
188	965	397	10	30	0.14	-0.05468	-1.10927	0.1
1	837	1205	11	30	0.19	-0.26368	-0.9728	0.1
5	780	1754	11	30	0.19	-0.1993	-0.97709	0.1
9	1558	1772	11	30	0.19	-0.04132	-1.09125	0.1
10	657	1456	11	30	0.19	-0.16618	-1.05617	0.1
24	435	1983	11	30	0.19	-0.10949	-1.10524	0.1
29	1311	132	11	30	0.19	-0.08988	-1.09757	0.1
35	790	999	11	30	0.19	-0.1283	-1.08599	0.1
48	766	142	11	30	0.19	-0.13253	-0.99355	0.1
55	1715	646	11	30	0.19	-0.02665	-1.05281	0.1
69	1868	781	11	30	0.19	-0.04828	-1.00507	0.1
71	151	946	11	30	0.19	-0.112	-1.06635	0.1
74	1685	1504	11	30	0.19	-0.2818	-0.63405	0.1
89	1663	1273	11	30	0.19	-0.13075	-0.96488	0.1
90	1789	1602	11	30	0.19	-0.07913	-0.86052	0.1
104	1025	312	11	30	0.19	-0.11705	-1.08606	0.1
105	475	941	11	30	0.19	-0.33518	-0.80482	0.1
106	1442	1231	11	30	0.19	-0.12134	-1.00825	0.1
114	1388	1915	11	30	0.19	-0.06106	-1.02596	0.1
115	587	1421	11	30	0.19	-0.19869	-0.94099	0.1
116	1686	819	11	30	0.19	-0.14635	-1.03175	0.1
127	1330	28	11	30	0.19	-0.18085	-0.98933	0.1
129	1620	1301	11	30	0.19	-0.17735	-0.89609	0.1
131	1639	1244	11	30	0.19	-0.19215	-0.9149	0.1
132	1128	40	11	30	0.19	-0.08872	-1.11522	0.1
135	1311	796	11	30	0.19	-0.14536	-1.0894	0.1
136	777	1837	11	30	0.19	-0.23789	-0.98463	0.1
143	305	1467	11	30	0.19	-0.08079	-1.08738	0.1
144	1441	17	11	30	0.19	-0.09501	-1.03157	0.1
158	1154	944	11	30	0.19	-0.05511	-1.14754	0.1
159	514	237	11	30	0.19	-0.16667	-1.0355	0.1
171	2006	1417	11	30	0.19	-0.026	-0.91612	0.1
172	1252	1977	11	30	0.19	-0.16727	-0.90034	0.1
173	1639	460	11	30	0.19	-0.0875	-1.03284	0.1
174	1346	595	11	30	0.19	-0.35123	-0.78347	0.1
176	1795	703	11	30	0.19	-0.21331	-0.90367	0.1
177	1555	1011	11	30	0.19	-0.14182	-0.93506	0.1
178	978	1202	11	30	0.19	-0.10481	-1.09575	0.1
179	346	1282	11	30	0.19	-0.3135	-0.80209	0.1
180	806	2016	11	30	0.19	-0.14434	-0.9646	0.1
182	874	82	11	30	0.19	-0.23878	-0.91333	0.1
183	1376	265	11	30	0.19	-0.25077	-0.91246	0.1
3	1404	68	12	30	0.25	-0.29356	-0.84964	0.1
11	223	1237	12	30	0.25	-0.11471	-1.14886	0.1
12	1707	1313	12	30	0.25	-0.04496	-1.11449	0.1
13	1352	1697	12	30	0.25	-0.0896	-1.08213	0.1
19	784	1971	12	30	0.25	-0.13784	-1.05269	0.1
20	1226	528	12	30	0.25	-0.08544	-1.05891	0.1
23	218	1095	12	30	0.25	-0.1659	-1.10329	0.1
25	1935	1970	12	30	0.25	-0.05118	-0.94046	0.1
26	1038	2012	12	30	0.25	-0.07103	-1.09675	0.1
27	1451	1418	12	30	0.25	-0.04827	-1.12843	0.1
28	1843	1791	12	30	0.25	-0.02909	-1.04563	0.1
30	1139	1770	12	30	0.25	-0.12426	-1.0516	0.1
36	1119	974	12	30	0.25	-0.09779	-1.13406	0.1
37	1282	210	12	30	0.25	-0.29913	-0.82413	0.1
47	1283	1502	12	30	0.25	-0.12889	-1.04919	0.1
56	923	134	12	30	0.25	-0.13634	-1.05199	0.1
57	1882	1801	12	30	0.25	-0.14551	-0.7925	0.1
58	73	1918	12	30	0.25	-0.14652	-0.96458	0.1
70	685	1134	12	30	0.25	-0.22717	-0.93349	0.1
72	141	100	12	30	0.25	-0.27522	-0.83601	0.1
73	1554	1120	12	30	0.25	-0.06167	-1.15538	0.1
85	608	1992	12	30	0.25	-0.18841	-1.03221	0.1
86	14	294	12	30	0.25	-0.23282	-0.89324	0.1
87	743	496	12	30	0.25	-0.10048	-1.10825	0.1
88	1358	1039	12	30	0.25	-0.16945	-1.02747	0.1
91	150	245	12	30	0.25	-0.12984	-1.07419	0.1
107	2025	665	12	30	0.25	-0.04951	-1.08371	0.1
128	347	229	12	30	0.25	-0.10669	-1.15292	0.1
130	1918	937	12	30	0.25	-0.32833	-0.56743	0.1
142	470	778	12	30	0.25	-0.13579	-1.05629	0.1
157	1775	1846	12	30	0.25	-0.0544	-1.06515	0.1
169	369	2030	12	30	0.25	-0.18044	-0.9441	0.1
170	578	1375	12	30	0.25	-0.31239	-0.83634	0.1
175	212	1296	12	30	0.25	-0.18859	-0.9923	0.1
181	343	1351	12	30	0.25	-0.16388	-1.00151	0.1
0	1546	1735	13	30	0.31	-0.0518	-1.13586	0.1
33	801	495	13	30	0.31	-0.11148	-1.07011	0.1
34	464	863	13	30	0.31	-0.17632	-1.02948	0.1
43	1162	1081	13	30	0.31	-0.11444	-1.108	0.1
44	963	317	13	30	0.31	-0.11755	-1.10549	0.1
65	1972	1808	13	30	0.31	0.0241	-1.07338	0.1
75	2008	588	13	30	0.31	-0.0897	-1.0265	0.1
76	1510	79	13	30	0.31	-0.05287	-1.09871	0.1
108	519	1005	13	30	0.31	-0.5061	-0.71211	0.1
117	1865	399	13	30	0.31	-0.13209	-0.99475	0.1
118	1071	1249	13	30	0.31	-0.09494	-1.08434	0.1
134	39	1648	13	30	0.31	-0.25844	-0.9452	0.1
154	743	1481	13	30	0.31	-0.20678	-0.96835	0.1
155	242	108	13	30	0.31	-0.26276	-0.81021	0.1
156	198	718	13	30	0.31	-0.20724	-0.95907	0.1
49	1136	526	14	30	0.39	-0.17796	-1.04101	0.1
59	1549	1836	14	30	0.39	-0.11392	-1.05506	0.1
61	1511	167	14	30	0.39	-0.08759	-1.11678	0.1
67	1038	1839	14	30	0.39	-0.17061	-0.96869	0.1
68	707	1785	14	30	0.39	-0.17901	-1.02789	0.1
83	280	1721	14	30	0.39	-0.23014	-0.96937	0.1
92	371	1036	14	30	0.39	-0.44274	-0.62255	0.1
109	977	619	14	30	0.39	-0.13198	-1.0998	0.1
126	1152	282	14	30	0.39	-0.12304	-1.09063	0.1
140	1034	834	14	30	0.39	-0.15509	-1.08673	0.1
184	47	639	14	30	0.39	-0.12451	-1.06503	0.1
8	634	2019	15	30	0.48	-0.09568	-1.10401	0.1
14	1796	301	15	30	0.48	-0.0915	-1.15049	0.1
60	308	379	15	30	0.48	-0.20643	-0.98893	0.1
66	1762	437	15	30	0.48	-0.18558	-0.99756	0.1
84	1727	1761	15	30	0.48	-0.1157	-1.02015	0.1
93	1680	1087	15	30	0.48	-0.22922	-0.93651	0.1
119	1684	519	15	30	0.48	-0.17693	-0.98725	0.1
139	783	1648	15	30	0.48	-0.17643	-1.07745	0.1
141	2032	898	15	30	0.48	-0.09128	-1.09455	0.1
160	82	1104	15	30	0.48	-0.12311	-1.10348	0.1
101	38	1482	16	30	0.58	-0.14541	-1.0617	0.1
102	117	453	16	30	0.58	-0.27054	-1.00334	0.1
133	1662	1337	16	30	0.58	-0.0633	-1.08283	0.1
152	424	157	16	30	0.58	-0.17587	-1.05877	0.1
38	1723	141	17	30	0.7	-0.16502	-1.02919	0.1
103	821	1821	17	30	0.7	-0.12532	-1.09481	0.1
125	1171	1689	17	30	0.7	-0.10177	-1.13794	0.1
45	1055	793	18	30	0.83	-0.12561	-1.12275	0.1
46	1797	824	18	30	0.83	-0.11239	-1.03269	0.1
153	1174	1962	19	30	0.97	-0.10363	-1.07435	0.1
196	1140	1340	21	30	1.31	-0.43252	-0.73142	0.1
192	368	925	22	30	1.51	-0.14426	-1.09734	0.1
191	876	1171	23	30	1.73	-0.1583	-1.08911	0.1
193	674	1719	23	30	1.73	-0.13481	-1.06981	0.1
194	967	1847	23	30	1.73	-0.10676	-1.07667	0.1
189	1352	642	24	30	1.96	-0.12529	-1.09575	0.1
190	761	1061	26	30	2.49	-0.17377	-1.08227	0.1
195	1994	1306	26	30	2.49	-0.07499	-1.13421	0.1
197	1274	274	29	30	3.46	-0.10307	-1.11742	0.1
202	828	789	30	30	3.83	-0.15373	-1.09608	0.1
201	453	1428	31	30	4.22	-0.15397	-1.10195	0.1
199	465	1006	34	30	5.57	-0.17387	-1.06754	0.1
198	1379	1340	35	30	6.08	-0.2666	-0.99324	0.1
200	307	1024	35	30	6.08	-0.14735	-1.10531	0.1
203	60	144	39	30	8.41	-0.15739	-1.09172	0.1
205	263	797	40	30	9.08	-0.15251	-1.12036	0.1
204	1604	1599	45	30	12.92	-0.05164	-1.17111	0.1
0	1716	708	10	60	0.14	-0.25415	-0.92268	0.1
1	1851	325	10	60	0.14	-0.14954	-0.91842	0.1
2	1614	440	10	60	0.14	0.02774	-0.79548	0.1
10	917	1203	10	60	0.14	-0.23583	-0.95337	0.1
11	1502	1873	10	60	0.14	-0.08933	-1.0978	0.1
12	239	1412	10	60	0.14	-0.0141	-1.06293	0.1
13	1747	1298	10	60	0.14	-0.10992	-0.95237	0.1
14	1516	916	10	60	0.14	-0.1396	-1.03117	0.1
19	1138	643	10	60	0.14	-0.10775	-1.09553	0.1
23	272	1292	10	60	0.14	-0.13291	-0.90625	0.1
24	1730	588	10	60	0.14	-0.12362	-0.96198	0.1
25	1497	515	10	60	0.14	-0.06649	-1.17805	0.1
31	997	768	10	60	0.14	-0.16618	-0.99032	0.1
32	1959	176	10	60	0.14	-0.10907	-1.0259	0.1
33	1133	1385	10	60	0.14	-0.11608	-1.16468	0.1
34	1713	678	10	60	0.14	-0.16213	-1.09971	0.1
40	1320	97	10	60	0.14	-0.12708	-1.06164	0.1
41	771	2017	10	60	0.14	-0.24077	-0.82023	0.1
49	129	1569	10	60	0.14	-0.01315	-0.95504	0.1
50	391	566	10	60	0.14	-0.14529	-1.00719	0.1
51	1434	692	10	60	0.14	-0.06271	-0.97934	0.1
52	1876	1307	10	60	0.14	-0.1801	-0.96133	0.1
58	1803	923	10	60	0.14	-0.11246	-1.14032	0.1
59	1086	721	10	60	0.14	-0.26434	-0.87614	0.1
68	841	1890	10	60	0.14	-0.13193	-0.97161	0.1
69	1581	191	10	60	0.14	-0.23932	-0.90109	0.1
70	676	808	10	60	0.14	-0.22979	-0.81489	0.1
83	1775	1977	10	60	0.14	-0.13	-0.9569	0.1
84	832	460	10	60	0.14	-0.07507	-1.07299	0.1
85	1127	1020	10	60	0.14	-0.10029	-1.05911	0.1
86	965	396	10	60	0.14	-0.07306	-1.13331	0.1
92	1475	750	10	60	0.14	0.11206	-0.83603	0.1
93	1409	237	10	60	0.14	-0.16295	-0.99617	0.1
94	2009	1531	10	60	0.14	-0.15433	-0.96002	0.1
95	656	568	10	60	0.14	-0.1121	-1.03963	0.1
96	1306	431	10	60	0.14	-0.14785	-1.02842	0.1
97	710	364	10	60	0.14	-0.11373	-1.06718	0.1
98	506	485	10	60	0.14	-0.24396	-0.83951	0.1
99	899	161	10	60	0.14	-0.19856	-0.88367	0.1
110	479	632	10	60	0.14	-0.14999	-1.0509	0.1
111	1731	788	10	60	0.14	-0.09412	-1.11068	0.1
127	562	59	10	60	0.14	-0.27021	-0.78048	0.1
128	794	168	10	60	0.14	-0.24753	-0.90837	0.1
129	1430	298	10	60	0.14	-0.18118	-0.98825	0.1
130	105	1446	10	60	0.14	-0.22554	-0.93488	0.1
131	1707	1447	10	60	0.14	-0.11222	-1.07483	0.1
132	1342	1579	10	60	0.14	0.01736	-0.84384	0.1
137	36	1564	10	60	0.14	-0.10521	-1.08643	0.1
138	225	1812	10	60	0.14	-0.04913	-1.06454	0.1
139	954	1481	10	60	0.14	-0.13193	-1.06386	0.1
140	1113	736	10	60	0.14	-0.10844	-1.08413	0.1
141	1243	643	10	60	0.14	-0.21306	-0.99724	0.1
142	1196	501	10	60	0.14	-0.08889	-1.0566	0.1
143	156	414	10	60	0.14	0.0215	-1.07869	0.1
156	1428	1728	10	60	0.14	-0.12645	-1.07159	0.1
157	1226	2022	10	60	0.14	-0.18603	-0.95302	0.1
158	1968	1429	10	60	0.14	-0.19557	-0.78904	0.1
159	88	1388	10	60	0.14	-0.06424	-1.09701	0.1
160	850	169	10	60	0.14	-0.07367	-1.04743	0.1
161	1022	701	10	60	0.14	-0.19842	-0.98568	0.1
162	175	1203	10	60	0.14	-0.23662	-1.01398	0.1
163	439	1155	10	60	0.14	-0.06979	-1.04292	0.1
164	1341	924	10	60	0.14	-0.16536	-0.99781	0.1
172	1269	506	10	60	0.14	-0.40433	-0.77839	0.1
173	915	104	10	60	0.14	-0.3827	-0.67161	0.1
174	82	625	10	60	0.14	-0.15146	-0.91907	0.1
175	596	1716	10	60	0.14	-0.2035	-1.04275	0.1
9	1715	645	11	60	0.19	-0.12347	-1.10041	0.1
26	1868	780	11	60	0.19	-0.1608	-1.06835	0.1
27	837	1204	11	60	0.19	-0.21338	-0.96171	0.1
29	780	1753	11	60	0.19	-0.16526	-1.00268	0.1
30	1795	702	11	60	0.19	-0.17064	-1.04077	0.1
42	766	142	11	60	0.19	-0.08381	-1.05361	0.1
43	1663	1272	11	60	0.19	-0.13062	-1.12231	0.1
44	1329	27	11	60	0.19	-0.19281	-0.98477	0.1
56	1311	131	11	60	0.19	-0.14647	-1.03639	0.1
65	876	2019	11	60	0.19	-0.09345	-1.07163	0.1
74	790	998	11	60	0.19	-0.19525	-0.9523	0.1
76	1440	16	11	60	0.19	0.07245	-0.67003	0.1
77	777	1836	11	60	0.19	-0.19146	-1.0215	0.1
78	1558	1771	11	60	0.19	-0.0728	-1.08452	0.1
79	1621	1300	11	60	0.19	-0.1095	-1.13536	0.1
87	252	234	11	60	0.19	-0.06482	-1.03288	0.1
88	1154	943	11	60	0.19	-0.10945	-1.08567	0.1
100	1442	1230	11	60	0.19	-0.18702	-1.00052	0.1
101	806	2015	11	60	0.19	-0.09296	-0.96305	0.1
105	1788	1601	11	60	0.19	-0.04983	-1.11672	0.1
114	1686	818	11	60	0.19	-0.1457	-1.02013	0.1
118	1388	1914	11	60	0.19	-0.13784	-1.05936	0.1
119	1685	1503	11	60	0.19	-0.29186	-0.85039	0.1
121	1227	948	11	60	0.19	-0.11727	-1.05712	0.1
122	73	29	11	60	0.19	-0.17438	-1.00622	0.1
124	1739	1478	11	60	0.19	-0.25614	-0.83375	0.1
125	1555	1010	11	60	0.19	-0.12678	-1.14637	0.1
145	1691	101	11	60	0.19	-0.30615	-0.83029	0.1
147	1639	459	11	60	0.19	-0.1481	-1.09625	0.1
148	346	1281	11	60	0.19	-0.22823	-0.98931	0.1
149	2006	1417	11	60	0.19	-0.11909	-0.93538	0.1
150	1738	1695	11	60	0.19	-0.32137	-0.84207	0.1
151	435	1982	11	60	0.19	-0.14222	-1.05901	0.1
153	1025	311	11	60	0.19	-0.12341	-1.15708	0.1
166	553	346	11	60	0.19	-0.15022	-1.06783	0.1
167	514	236	11	60	0.19	-0.18204	-1.103	0.1
168	1843	1867	11	60	0.19	-0.26591	-0.72211	0.1
169	540	1615	11	60	0.19	-0.10114	-1.04944	0.1
180	305	1466	11	60	0.19	-0.18213	-1.07278	0.1
181	657	1455	11	60	0.19	-0.09304	-1.04291	0.1
182	1827	839	11	60	0.19	-0.41107	-0.70389	0.1
4	1404	67	12	60	0.25	-0.27489	-0.90922	0.1
5	1707	1312	12	60	0.25	-0.127	-1.11812	0.1
15	718	1404	12	60	0.25	-0.13969	-1.08275	0.1
16	1038	2011	12	60	0.25	-0.12474	-1.12825	0.1
20	1352	1696	12	60	0.25	-0.15622	-1.05653	0.1
21	141	99	12	60	0.25	-0.13445	-1.01851	0.1
22	1935	1969	12	60	0.25	-0.06355	-1.09042	0.1
28	223	1236	12	60	0.25	-0.10386	-1.14763	0.1
36	128	1746	12	60	0.25	-0.07298	-1.05214	0.1
37	1882	1800	12	60	0.25	-0.14041	-1.02172	0.1
38	1283	1501	12	60	0.25	0.11994	-0.83066	0.1
39	405	436	12	60	0.25	-0.07781	-1.13059	0.1
45	1139	1769	12	60	0.25	-0.14611	-1.05558	0.1
46	1226	527	12	60	0.25	-0.12619	-1.04109	0.1
55	1843	1790	12	60	0.25	-0.0678	-1.17072	0.1
61	470	777	12	60	0.25	-0.08764	-1.10527	0.1
62	1554	1119	12	60	0.25	0.07699	-0.96161	0.1
63	1433	1634	12	60	0.25	-0.14883	-1.05054	0.1
64	369	2029	12	60	0.25	-0.18847	-1.00057	0.1
75	608	1991	12	60	0.25	-0.12236	-1.08018	0.1
80	1119	973	12	60	0.25	0.04459	-1.03452	0.1
81	784	1970	12	60	0.25	-0.17547	-0.9676	0.1
102	1451	1417	12	60	0.25	-0.14547	-1.09228	0.1
103	1358	1038	12	60	0.25	-0.19304	-1.04976	0.1
104	2025	664	12	60	0.25	-0.12082	-1.11454	0.1
120	377	1599	12	60	0.25	-0.12773	-0.96055	0.1
123	73	1918	12	60	0.25	-0.33477	-0.9477	0.1
126	1775	1845	12	60	0.25	-0.08545	-1.10695	0.1
146	1763	845	12	60	0.25	-0.32326	-0.79744	0.1
152	923	134	12	60	0.25	-0.17147	-1.10027	0.1
170	1536	139	12	60	0.25	-0.09478	-0.86034	0.1
179	1918	936	12	60	0.25	-0.36798	-0.70698	0.1
3	801	494	13	60	0.31	-0.10925	-1.11694	0.1
8	1546	1734	13	60	0.31	0.08726	-0.90148	0.1
17	1162	1080	13	60	0.31	-0.11918	-1.12085	0.1
18	1972	1807	13	60	0.31	-0.0767	-1.0586	0.1
35	1510	78	13	60	0.31	-0.1219	-1.07098	0.1
54	2008	587	13	60	0.31	-0.20274	-0.9983	0.1
66	502	270	13	60	0.31	-0.16964	-1.03282	0.1
67	1105	202	13	60	0.31	-0.01537	-1.08849	0.1
89	481	1121	13	60	0.31	-0.13532	-1.08401	0.1
106	242	107	13	60	0.31	-0.22073	-0.92705	0.1
107	743	1480	13	60	0.31	0.13369	-0.95108	0.1
112	1865	398	13	60	0.31	-0.19099	-0.98093	0.1
113	293	1819	13	60	0.31	-0.12368	-1.11076	0.1
117	1958	641	13	60	0.31	-0.11784	-0.9814	0.1
136	1067	1148	13	60	0.31	-0.14262	-1.05259	0.1
144	963	316	13	60	0.31	-0.16023	-1.11066	0.1
165	464	862	13	60	0.31	-0.11694	-1.09382	0.1
176	47	639	13	60	0.31	-0.13478	-1.09085	0.1
47	1511	166	14	60	0.39	-0.07588	-1.06921	0.1
48	1136	525	14	60	0.39	-0.20125	-1.03396	0.1
82	371	1035	14	60	0.39	-0.37899	-0.73286	0.1
91	1038	1838	14	60	0.39	-0.14453	-0.90588	0.1
108	978	618	14	60	0.39	-0.15792	-1.04675	0.1
134	280	1721	14	60	0.39	-0.22035	-0.95771	0.1
135	707	1784	14	60	0.39	-0.15838	-1.05318	0.1
155	1550	1835	14	60	0.39	-0.18731	-1.00023	0.1
178	83	1103	14	60	0.39	-0.2086	-1.01536	0.1
6	1796	300	15	60	0.48	-0.10467	-1.05793	0.1
71	1762	436	15	60	0.48	-0.20125	-1.00149	0.1
72	634	2018	15	60	0.48	-0.17398	-1.10971	0.1
90	1684	518	15	60	0.48	0.02717	-0.92917	0.1
109	1727	1760	15	60	0.48	0.01997	-0.80653	0.1
116	1680	1086	15	60	0.48	-0.2237	-0.91281	0.1
154	424	156	15	60	0.48	-0.16493	-1.05927	0.1
73	1662	1337	16	60	0.58	-0.04001	-0.99169	0.1
53	707	1071	17	60	0.7	-0.14952	-1.0327	0.1
60	1723	140	17	60	0.7	-0.16361	-1.02844	0.1
115	1437	1856	17	60	0.7	-0.25396	-0.91049	0.1
133	1171	1688	17	60	0.7	-0.10175	-1.08628	0.1
177	1554	219	17	60	0.7	-0.21966	-0.97206	0.1
7	575	1463	18	60	0.83	-0.37581	-0.94818	0.1
57	1797	823	18	60	0.83	-0.12464	-1.00559	0.1
171	1877	540	18	60	0.83	-0.12939	-1.04433	0.1
184	876	1171	23	60	1.73	-0.16876	-1.11549	0.1
185	967	1846	23	60	1.73	-0.13073	-1.08773	0.1
183	1352	641	24	60	1.96	-0.16497	-1.11172	0.1
186	761	1060	26	60	2.49	-0.14766	-1.08606	0.1
187	1274	273	30	60	3.83	0.07042	-0.96951	0.1
192	828	787	30	60	3.83	-0.1193	-1.05566	0.1
189	453	1427	31	60	4.22	-0.17237	-1.08994	0.1
188	465	1005	34	60	5.57	-0.11834	-0.96449	0.1
190	1379	1339	35	60	6.08	-0.3456	-0.90656	0.1
191	307	1023	35	60	6.08	0.04883	-0.8714	0.1
193	262	797	39	60	8.41	-0.24174	-0.9112	0.1
194	61	144	39	60	8.41	-0.18649	-1.07169	0.1
195	1604	1598	44	60	12.08	-0.08589	-1.01054	0.1
0	508	484	10	90	0.14	-0.13465	-1.11135	0.1
6	773	2016	10	90	0.14	-0.07672	-0.97525	0.1
7	2011	1530	10	90	0.14	0.39042	-0.40913	0.1
8	89	1387	10	90	0.14	-0.09611	-0.96493	0.1
9	1717	707	10	90	0.14	-0.08169	-0.82693	0.1
11	1615	439	10	90	0.14	0.38642	-0.33873	0.1
12	1128	1019	10	90	0.14	-0.08677	-1.07681	0.1
15	440	1154	10	90	0.14	-0.09952	-0.97608	0.1
16	1197	500	10	90	0.14	-0.20551	-0.84933	0.1
19	1087	720	10	90	0.14	-0.15531	-0.85671	0.1
20	918	1202	10	90	0.14	-0.17179	-0.94393	0.1
24	273	1291	10	90	0.14	0.14653	-0.50817	0.1
25	18	588	10	90	0.14	0.13759	-0.77508	0.1
36	1431	296	10	90	0.14	-0.01403	-0.93566	0.1
37	1708	1446	10	90	0.14	-0.01806	-0.98005	0.1
41	658	567	10	90	0.14	-0.12524	-0.9569	0.1
42	1776	1976	10	90	0.14	-0.02023	-0.88287	0.1
50	354	1470	10	90	0.14	-0.04412	-1.07956	0.1
51	1731	586	10	90	0.14	-0.04542	-0.89333	0.1
60	1583	190	10	90	0.14	-0.16519	-0.83679	0.1
61	176	1202	10	90	0.14	0.35989	-0.49685	0.1
62	1067	1304	10	90	0.14	0.44997	-0.0373	0.1
73	1139	642	10	90	0.14	0.32526	-0.69642	0.1
74	1321	96	10	90	0.14	-0.15346	-0.86028	0.1
75	1024	700	10	90	0.14	-0.08539	-1.09418	0.1
76	1877	1306	10	90	0.14	-0.06192	-0.87358	0.1
77	564	58	10	90	0.14	-0.24869	-0.85596	0.1
78	337	61	10	90	0.14	-0.2424	-0.88162	0.1
79	276	1100	10	90	0.14	0.12868	-0.70068	0.1
80	1961	174	10	90	0.14	-0.03108	-0.69824	0.1
93	1498	514	10	90	0.14	-0.13261	-0.85931	0.1
94	998	766	10	90	0.14	-0.34877	-0.72289	0.1
95	980	1937	10	90	0.14	-0.11008	-0.92608	0.1
96	1804	922	10	90	0.14	-0.02724	-0.73481	0.1
106	593	64	10	90	0.14	-0.24855	-0.84054	0.1
107	1517	915	10	90	0.14	-0.16215	-0.8106	0.1
117	1650	1513	10	90	0.14	-0.37295	-0.61275	0.1
118	106	1446	10	90	0.14	0.33266	-0.38312	0.1
119	1970	1428	10	90	0.14	-0.10934	-0.7186	0.1
120	1236	22	10	90	0.14	-0.22898	-0.67816	0.1
121	36	1144	10	90	0.14	-0.15904	-0.87495	0.1
122	1923	991	10	90	0.14	0.07327	-0.88854	0.1
123	1134	1384	10	90	0.14	0.45425	-0.30809	0.1
136	226	1810	10	90	0.14	-0.18617	-0.82195	0.1
137	1676	1719	10	90	0.14	-0.16404	-0.70871	0.1
138	1411	236	10	90	0.14	-0.06877	-1.09875	0.1
139	711	363	10	90	0.14	-0.10518	-1.10939	0.1
140	1114	735	10	90	0.14	-0.08715	-1.05118	0.1
146	842	1889	10	90	0.14	-0.12315	-0.98573	0.1
147	597	1715	10	90	0.14	-0.28449	-0.73841	0.1
148	38	1563	10	90	0.14	-0.14148	-1.01851	0.1
149	943	1362	10	90	0.14	-0.26041	-0.79387	0.1
150	708	1311	10	90	0.14	-0.31855	-0.7	0.1
151	308	277	10	90	0.14	-0.30496	-0.81065	0.1
152	1722	266	10	90	0.14	0.04185	-0.99223	0.1
153	1880	190	10	90	0.14	0.00451	-0.90111	0.1
171	1227	2021	10	90	0.14	-0.16813	-0.59137	0.1
172	1436	691	10	90	0.14	-0.09949	-0.74968	0.1
173	1714	677	10	90	0.14	0.2481	-0.60819	0.1
174	1077	142	10	90	0.14	-0.1427	-0.83862	0.1
175	1245	642	10	90	0.14	0.21533	-0.85806	0.1
185	158	413	10	90	0.14	-0.197	-0.9294	0.1
186	1503	1872	10	90	0.14	0.64068	0.2298	0.1
187	1560	328	10	90	0.14	-0.09645	-0.67122	0.1
188	502	391	10	90	0.14	0.03368	-0.96482	0.1
189	194	1934	10	90	0.14	-0.15264	-1.01228	0.1
190	1271	506	10	90	0.14	-0.31866	-0.63481	0.1
191	240	1411	10	90	0.14	-0.17726	-0.95505	0.1
192	1748	1297	10	90	0.14	-0.10223	-0.82168	0.1
193	1477	749	10	90	0.14	0.27396	-0.74757	0.1
194	1429	1727	10	90	0.14	0.04436	-0.88416	0.1
195	190	1072	10	90	0.14	-0.1284	-1.01337	0.1
1	767	141	11	90	0.19	-0.071	-1.08744	0.1
4	1790	1600	11	90	0.19	-0.00854	-0.94322	0.1
5	1443	1229	11	90	0.19	-0.1475	-1.04549	0.1
13	1869	779	11	90	0.19	-0.00514	-1.03108	0.1
17	838	1203	11	90	0.19	-0.27803	-0.85941	0.1
18	877	2018	11	90	0.19	-0.07136	-0.91781	0.1
21	1622	1299	11	90	0.19	-0.05118	-1.04283	0.1
22	792	997	11	90	0.19	0.33271	-0.33855	0.1
26	347	1280	11	90	0.19	-0.2933	-0.89074	0.1
29	1664	1271	11	90	0.19	0.19482	-0.68399	0.1
33	781	1752	11	90	0.19	-0.14346	-0.997	0.1
34	153	944	11	90	0.19	0.11525	-0.89692	0.1
45	1716	644	11	90	0.19	-0.09463	-0.92729	0.1
46	1796	701	11	90	0.19	-0.19926	-0.77474	0.1
47	1312	130	11	90	0.19	-0.07918	-1.06863	0.1
67	587	1141	11	90	0.19	0.18329	-0.56818	0.1
68	1739	1694	11	90	0.19	-0.2615	-0.72115	0.1
69	437	1981	11	90	0.19	0.00569	-0.9771	0.1
84	589	1419	11	90	0.19	0.3238	-0.4709	0.1
87	940	1459	11	90	0.19	-0.15945	-0.95669	0.1
98	1389	1913	11	90	0.19	-0.12621	-0.99935	0.1
99	807	2014	11	90	0.19	-0.16686	-0.98077	0.1
100	778	1835	11	90	0.19	-0.30076	-0.83544	0.1
101	674	1937	11	90	0.19	-0.13805	-1.04236	0.1
110	1312	794	11	90	0.19	0.12337	-0.81598	0.1
111	1458	716	11	90	0.19	-0.0709	-1.01533	0.1
125	2007	1416	11	90	0.19	0.36566	-0.4677	0.1
126	658	1454	11	90	0.19	0.34241	-0.68839	0.1
127	875	80	11	90	0.19	0.29123	-0.52186	0.1
132	592	248	11	90	0.19	-0.20408	-0.97091	0.1
133	1130	38	11	90	0.19	-0.10404	-0.96801	0.1
135	1331	26	11	90	0.19	-0.18982	-0.80921	0.1
143	1686	1502	11	90	0.19	-0.317	-0.67424	0.1
144	1442	15	11	90	0.19	0.6549	0.20703	0.1
159	1844	1866	11	90	0.19	-0.3555	-0.5618	0.1
160	667	2004	11	90	0.19	-0.19897	-0.88105	0.1
161	1131	2018	11	90	0.19	-0.22539	-0.73851	0.1
162	1641	458	11	90	0.19	-0.06537	-0.97262	0.1
163	1687	817	11	90	0.19	-0.19898	-0.88239	0.1
164	1229	947	11	90	0.19	-0.15641	-0.91189	0.1
165	248	1282	11	90	0.19	0.1567	-0.75209	0.1
166	236	1341	11	90	0.19	0.24656	-0.59502	0.1
167	1992	1441	11	90	0.19	-0.10721	-0.64752	0.1
168	307	1465	11	90	0.19	-0.23272	-0.99327	0.1
178	392	565	11	90	0.19	-0.25391	-1.01386	0.1
179	1377	263	11	90	0.19	-0.0986	-1.09387	0.1
180	1155	942	11	90	0.19	-0.06768	-1.04531	0.1
182	1254	1975	11	90	0.19	-0.29568	-0.71723	0.1
183	84	624	11	90	0.19	-0.17544	-0.98156	0.1
23	686	1132	12	90	0.25	-0.20494	-0.9667	0.1
27	219	1093	12	90	0.25	-0.18951	-0.99573	0.1
28	349	226	12	90	0.25	0.30924	-0.69726	0.1
35	471	776	12	90	0.25	-0.0918	-1.12624	0.1
40	1708	1311	12	90	0.25	-0.04442	-1.03282	0.1
57	719	1403	12	90	0.25	-0.09764	-1.11488	0.1
58	1555	1118	12	90	0.25	0.69944	0.37723	0.1
59	1844	1789	12	90	0.25	-0.00695	-0.96355	0.1
65	151	243	12	90	0.25	0.17501	-0.73688	0.1
66	2027	663	12	90	0.25	-0.14461	-0.90263	0.1
70	1919	935	12	90	0.25	-0.15225	-0.81848	0.1
85	15	292	12	90	0.25	0.21646	-0.64856	0.1
86	1039	2010	12	90	0.25	-0.12078	-1.03582	0.1
88	924	133	12	90	0.25	-0.11552	-1.0465	0.1
97	1434	1633	12	90	0.25	-0.05665	-1.05158	0.1
102	1227	526	12	90	0.25	0.64238	0.02004	0.1
108	224	1235	12	90	0.25	-0.14847	-1.05253	0.1
109	1765	844	12	90	0.25	-0.13577	-0.92419	0.1
112	371	2028	12	90	0.25	-0.05941	-1.0605	0.1
113	1140	1768	12	90	0.25	-0.03857	-1.01046	0.1
128	1406	66	12	90	0.25	-0.30787	-0.74487	0.1
129	786	1969	12	90	0.25	-0.06375	-1.09736	0.1
130	438	718	12	90	0.25	-0.14017	-1.04151	0.1
131	1359	1037	12	90	0.25	-0.15681	-1.02801	0.1
134	1353	1695	12	90	0.25	-0.19443	-0.93436	0.1
141	609	1990	12	90	0.25	-0.19596	-0.99477	0.1
142	1937	1968	12	90	0.25	-0.02919	-0.79169	0.1
158	345	1349	12	90	0.25	0.02744	-1.01078	0.1
181	1537	138	12	90	0.25	0.31746	-0.65345	0.1
2	1163	1079	13	90	0.31	0.39813	-0.54875	0.1
10	1960	640	13	90	0.31	0.22186	-0.72042	0.1
14	1547	1733	13	90	0.31	0.55375	-0.21414	0.1
31	1634	1086	13	90	0.31	0.47469	-0.36164	0.1
32	300	736	13	90	0.31	-0.27261	-0.55126	0.1
39	465	861	13	90	0.31	0.15927	-0.76375	0.1
44	41	1646	13	90	0.31	-0.20867	-0.98009	0.1
52	745	1479	13	90	0.31	0.38735	-0.42808	0.1
53	965	315	13	90	0.31	0.1456	-0.80739	0.1
54	1974	1806	13	90	0.31	-0.05109	-0.90219	0.1
71	199	716	13	90	0.31	-0.15487	-0.84184	0.1
103	2010	586	13	90	0.31	-0.05404	-1.05957	0.1
114	1072	1247	13	90	0.31	0.64548	-0.18392	0.1
115	520	1003	13	90	0.31	-0.48684	-0.697	0.1
156	1106	201	13	90	0.31	0.41316	-0.58051	0.1
176	1511	77	13	90	0.31	0.08457	-1.06263	0.1
177	1866	397	13	90	0.31	-0.03957	-1.09436	0.1
196	294	1818	13	90	0.31	0.18429	-0.78876	0.1
197	74	1916	13	90	0.31	-0.48309	-0.7056	0.1
198	285	432	13	90	0.31	0.24087	-0.55568	0.1
43	372	1034	14	90	0.39	-0.19217	-0.62658	0.1
48	281	1719	14	90	0.39	-0.14597	-1.06003	0.1
81	1137	524	14	90	0.39	-0.19826	-1.03537	0.1
82	1039	1837	14	90	0.39	0.30832	-0.59841	0.1
92	502	269	14	90	0.39	-0.4325	-0.89291	0.1
104	979	617	14	90	0.39	-0.06634	-1.09948	0.1
154	48	637	14	90	0.39	-0.20184	-1.01896	0.1
155	708	1783	14	90	0.39	-0.08328	-1.09112	0.1
199	1744	310	14	90	0.39	0.29962	-0.55984	0.1
30	309	377	15	90	0.48	0.1641	-0.72041	0.1
49	1797	299	15	90	0.48	0.13209	-0.78684	0.1
64	1681	1085	15	90	0.48	-0.17903	-0.96359	0.1
90	1763	435	15	90	0.48	0.08807	-0.81449	0.1
91	635	2017	15	90	0.48	0.03614	-0.91948	0.1
124	84	1102	15	90	0.48	-0.146	-1.03325	0.1
169	1728	1759	15	90	0.48	0.29457	-0.63023	0.1
170	1685	517	15	90	0.48	0.35202	-0.58757	0.1
3	909	514	16	90	0.58	-0.06599	-1.05922	0.1
55	425	155	16	90	0.58	-0.13221	-1.06804	0.1
56	40	1479	16	90	0.58	-0.1157	-1.10446	0.1
105	323	1308	16	90	0.58	-0.17054	-0.96299	0.1
116	118	451	16	90	0.58	-0.36899	-0.83812	0.1
38	1724	139	17	90	0.7	-0.12955	-1.05978	0.1
63	708	1070	17	90	0.7	0.08251	-0.65252	0.1
145	1172	1687	17	90	0.7	0.25503	-0.61499	0.1
184	1555	217	17	90	0.7	0.10633	-0.92191	0.1
72	1878	539	18	90	0.83	0.13848	-0.86687	0.1
89	1798	822	18	90	0.83	0.22512	-0.49378	0.1
157	1056	790	18	90	0.83	0.38296	-0.49067	0.1
83	1175	1960	19	90	0.97	0.66813	-0.11229	0.1
205	1141	1339	21	90	1.31	-0.39991	-0.72189	0.1
200	877	1170	22	90	1.51	-0.03838	-1.05188	0.1
201	676	1716	23	90	1.73	0.00963	-0.93207	0.1
202	1354	640	23	90	1.73	0.00215	-0.97116	0.1
206	969	1845	23	90	1.73	-0.09048	-1.03524	0.1
203	1991	1123	24	90	1.96	0.28377	-0.50768	0.1
204	1275	272	29	90	3.46	0.31608	-0.58611	0.1
207	830	787	29	90	3.46	0.15016	-0.79909	0.1
212	455	1427	30	90	3.83	-0.14524	-1.07693	0.1
208	467	1004	34	90	5.57	0.14541	-0.7261	0.1
210	1381	1338	34	90	5.57	-0.27398	-0.96526	0.1
209	309	1022	35	90	6.08	0.25229	-0.75417	0.1
211	61	142	39	90	8.41	-0.04312	-1.01712	0.1
213	264	795	39	90	8.41	0.03748	-0.89704	0.1
214	1606	1597	44	90	12.08	-0.06027	-1.05795	0.1
0	773	2015	10	120	0.14	-0.17892	-0.9091	0.1
1	1616	438	10	120	0.14	0.30785	-0.43707	0.1
5	2011	1529	10	120	0.14	0.31765	-0.4524	0.1
6	1749	1296	10	120	0.14	0.34777	-0.38699	0.1
7	1140	641	10	120	0.14	-0.167	-0.9597	0.1
8	1583	189	10	120	0.14	-0.23765	-0.79375	0.1
11	508	483	10	120	0.14	-0.20122	-0.91573	0.1
15	658	566	10	120	0.14	-0.00827	-1.04335	0.1
20	1128	1018	10	120	0.14	-0.05802	-1.12307	0.1
23	843	1888	10	120	0.14	-0.11417	-0.98973	0.1
24	1411	235	10	120	0.14	-0.11988	-1.08362	0.1
25	1436	690	10	120	0.14	-0.04384	-1.13134	0.1
26	1067	1303	10	120	0.14	0.24465	-0.48135	0.1
35	38	1562	10	120	0.14	-0.11424	-1.09165	0.1
41	1722	265	10	120	0.14	-0.07806	-0.9844	0.1
43	1853	323	10	120	0.14	-0.13639	-0.8589	0.1
44	477	938	10	120	0.14	-0.05001	-0.78872	0.1
45	1715	676	10	120	0.14	0.19964	-0.77742	0.1
51	241	1410	10	120	0.14	-0.10368	-1.09095	0.1
52	1777	1975	10	120	0.14	-0.08874	-0.93675	0.1
53	564	57	10	120	0.14	-0.2628	-0.86152	0.1
54	901	159	10	120	0.14	-0.35528	-0.66959	0.1
55	1708	1445	10	120	0.14	-0.05966	-0.99488	0.1
56	1430	1726	10	120	0.14	-0.09921	-0.85667	0.1
57	274	1290	10	120	0.14	-0.04676	-0.82053	0.1
58	1135	1383	10	120	0.14	0.20078	-0.77915	0.1
59	1499	513	10	120	0.14	-0.10003	-1.06964	0.1
60	1718	706	10	120	0.14	-0.24525	-0.73751	0.1
61	1518	914	10	120	0.14	-0.16886	-1.02673	0.1
62	1102	1269	10	120	0.14	-0.14648	-0.94001	0.1
73	999	765	10	120	0.14	-0.28821	-0.87026	0.1
74	227	1809	10	120	0.14	-0.14241	-1.08189	0.1
75	598	1714	10	120	0.14	-0.10993	-0.97495	0.1
76	1477	748	10	120	0.14	0.30754	-0.76378	0.1
77	177	1201	10	120	0.14	0.05639	-0.83051	0.1
88	1198	499	10	120	0.14	-0.02495	-0.98998	0.1
89	1322	95	10	120	0.14	-0.16718	-0.99348	0.1
90	441	1153	10	120	0.14	-0.11309	-1.03603	0.1
91	919	1201	10	120	0.14	-0.17884	-0.90632	0.1
101	1849	1493	10	120	0.14	0.26785	-0.4489	0.1
102	158	412	10	120	0.14	-0.13743	-1.07422	0.1
103	1732	586	10	120	0.14	-0.22364	-0.82738	0.1
104	18	587	10	120	0.14	0.04466	-0.98345	0.1
105	1024	699	10	120	0.14	-0.18075	-1.05879	0.1
106	855	1406	10	120	0.14	-0.04945	-1.10487	0.1
116	90	1386	10	120	0.14	-0.11022	-1.04417	0.1
138	796	166	10	120	0.14	-0.36101	-0.75161	0.1
139	1432	295	10	120	0.14	-0.20719	-0.92666	0.1
140	1412	848	10	120	0.14	-0.09671	-1.06001	0.1
149	1087	719	10	120	0.14	-0.14499	-0.88055	0.1
150	980	1936	10	120	0.14	-0.10352	-1.09552	0.1
151	1838	1542	10	120	0.14	-0.14367	-0.86633	0.1
152	1805	921	10	120	0.14	-0.11444	-1.01884	0.1
153	678	806	10	120	0.14	-0.31861	-0.88098	0.1
154	1115	734	10	120	0.14	-0.17054	-1.09623	0.1
155	1245	641	10	120	0.14	-0.01634	-0.82222	0.1
172	1650	1512	10	120	0.14	-0.4676	-0.67477	0.1
173	1271	505	10	120	0.14	-0.27887	-0.8483	0.1
174	912	616	10	120	0.14	-0.28881	-0.88408	0.1
175	179	48	10	120	0.14	-0.11198	-0.91993	0.1
176	276	1099	10	120	0.14	0.00285	-0.90338	0.1
177	355	1469	10	120	0.14	-0.09655	-1.05742	0.1
178	1228	2020	10	120	0.14	-0.15403	-0.91099	0.1
192	1878	1305	10	120	0.14	-0.17234	-0.96416	0.1
193	1561	327	10	120	0.14	-0.36553	-0.73802	0.1
194	36	1143	10	120	0.14	-0.00809	-1.10757	0.1
195	712	362	10	120	0.14	-0.09695	-0.91868	0.1
196	503	390	10	120	0.14	-0.01572	-1.05251	0.1
197	392	564	10	120	0.14	-0.20016	-0.97263	0.1
198	1732	785	10	120	0.14	-0.12001	-0.90265	0.1
199	337	60	10	120	0.14	-0.0899	-1.16569	0.1
4	839	1202	11	120	0.19	-0.14931	-0.95362	0.1
14	767	140	11	120	0.19	-0.21365	-1.00459	0.1
17	792	996	11	120	0.19	0.03169	-0.77245	0.1
18	718	1356	11	120	0.19	0.33912	-0.57911	0.1
19	782	1751	11	120	0.19	-0.1756	-0.98848	0.1
21	1717	643	11	120	0.19	0.04495	-0.98509	0.1
27	1688	816	11	120	0.19	-0.07843	-1.06833	0.1
42	1331	25	11	120	0.19	-0.11694	-0.98356	0.1
48	1027	309	11	120	0.19	-0.09678	-1.12092	0.1
66	1622	1298	11	120	0.19	-0.06618	-0.89074	0.1
67	1130	37	11	120	0.19	-0.08216	-1.0642	0.1
68	589	1418	11	120	0.19	0.00183	-0.85201	0.1
79	437	1980	11	120	0.19	0.10503	-0.91641	0.1
80	1790	1599	11	120	0.19	-0.10428	-1.08965	0.1
81	658	1454	11	120	0.19	0.05277	-0.78346	0.1
82	1664	1270	11	120	0.19	0.14974	-0.81739	0.1
83	1156	941	11	120	0.19	-0.14255	-1.01177	0.1
84	1312	793	11	120	0.19	-0.03505	-0.92132	0.1
85	1797	700	11	120	0.19	-0.20222	-0.91457	0.1
92	1443	1228	11	120	0.19	-0.10825	-1.01138	0.1
93	1687	1501	11	120	0.19	-0.36118	-0.64054	0.1
94	1560	1770	11	120	0.19	-0.18381	-0.89491	0.1
95	254	233	11	120	0.19	0.09014	-0.95572	0.1
108	236	1340	11	120	0.19	0.00092	-0.85505	0.1
109	1442	14	11	120	0.19	0.29875	-0.49189	0.1
110	516	234	11	120	0.19	-0.13889	-1.06387	0.1
111	779	1834	11	120	0.19	-0.03546	-0.94086	0.1
122	1693	99	11	120	0.19	-0.39089	-0.63809	0.1
125	1741	1476	11	120	0.19	0.20849	-0.37425	0.1
126	1870	778	11	120	0.19	-0.17997	-0.89336	0.1
133	587	1140	11	120	0.19	0.11291	-0.96572	0.1
135	878	2017	11	120	0.19	-0.09777	-1.01346	0.1
136	674	1936	11	120	0.19	-0.12109	-1.02025	0.1
137	1641	457	11	120	0.19	-0.07538	-0.99708	0.1
144	1229	946	11	120	0.19	-0.09942	-1.1428	0.1
145	1557	1008	11	120	0.19	-0.05786	-1.0422	0.1
146	307	1464	11	120	0.19	-0.01574	-0.96592	0.1
160	1390	1912	11	120	0.19	-0.11794	-1.05549	0.1
161	1739	1693	11	120	0.19	-0.19354	-0.87443	0.1
162	1531	1332	11	120	0.19	-0.17067	-0.93399	0.1
163	348	1279	11	120	0.19	-0.2059	-0.84133	0.1
164	972	855	11	120	0.19	0.09256	-0.89735	0.1
169	917	103	11	120	0.19	-0.18174	-0.93789	0.1
182	808	2013	11	120	0.19	-0.158	-0.93732	0.1
183	1730	432	11	120	0.19	-0.14311	-0.86497	0.1
184	1948	803	11	120	0.19	0.12951	-0.93753	0.1
185	153	943	11	120	0.19	-0.12838	-1.00862	0.1
186	1254	1975	11	120	0.19	-0.00415	-1.0491	0.1
187	429	1223	11	120	0.19	0.2644	-0.81564	0.1
9	720	1402	12	120	0.25	-0.05835	-1.02863	0.1
10	371	2027	12	120	0.25	-0.11439	-1.04948	0.1
12	1354	1694	12	120	0.25	-0.20155	-0.94358	0.1
13	1709	1310	12	120	0.25	-0.08278	-1.08779	0.1
16	1406	65	12	120	0.25	-0.26284	-0.87831	0.1
28	786	1968	12	120	0.25	-0.10752	-1.04999	0.1
29	1040	2009	12	120	0.25	-0.12208	-1.08618	0.1
34	130	1744	12	120	0.25	0.22005	-0.80926	0.1
38	225	1234	12	120	0.25	-0.1086	-1.02004	0.1
39	438	717	12	120	0.25	-0.14441	-1.1326	0.1
40	407	434	12	120	0.25	0.07312	-0.97239	0.1
47	1121	971	12	120	0.25	0.24639	-0.84738	0.1
69	1555	1117	12	120	0.25	0.24382	-0.58955	0.1
78	1453	1415	12	120	0.25	-0.16172	-0.96148	0.1
86	2027	662	12	120	0.25	-0.06481	-1.0694	0.1
96	1360	1036	12	120	0.25	-0.14946	-1.08975	0.1
97	143	97	12	120	0.25	-0.31195	-0.79435	0.1
107	378	1597	12	120	0.25	-0.23887	-0.82682	0.1
120	1937	1967	12	120	0.25	-0.09979	-1.03261	0.1
121	1884	1799	12	120	0.25	0.0404	-1.03837	0.1
123	1283	208	12	120	0.25	0.12027	-0.88278	0.1
124	1765	843	12	120	0.25	-0.26389	-0.86085	0.1
127	1228	525	12	120	0.25	0.26361	-0.66971	0.1
128	472	775	12	120	0.25	-0.1616	-1.01434	0.1
134	925	132	12	120	0.25	-0.22795	-0.88417	0.1
147	200	715	12	120	0.25	0.00811	-0.79803	0.1
159	610	1989	12	120	0.25	-0.13466	-0.98129	0.1
165	1845	1788	12	120	0.25	-0.04153	-1.12741	0.1
166	345	1348	12	120	0.25	-0.10744	-0.89736	0.1
167	687	1131	12	120	0.25	-0.22074	-0.96625	0.1
168	16	291	12	120	0.25	-0.33983	-0.83202	0.1
188	1537	137	12	120	0.25	0.21343	-0.73469	0.1
189	1141	1767	12	120	0.25	0.04484	-0.90559	0.1
2	1164	1078	13	120	0.31	0.23421	-0.93096	0.1
32	483	1119	13	120	0.31	-0.05946	-1.02437	0.1
33	41	1645	13	120	0.31	-0.20791	-1.04259	0.1
36	2010	585	13	120	0.31	-0.08167	-0.95225	0.1
37	1960	639	13	120	0.31	0.17469	-0.81413	0.1
46	295	1817	13	120	0.31	0.12886	-0.8735	0.1
63	745	1478	13	120	0.31	0.17166	-0.8825	0.1
64	1548	1732	13	120	0.31	0.39017	-0.60636	0.1
70	1512	76	13	120	0.31	-0.08868	-1.048	0.1
71	1107	200	13	120	0.31	0.08887	-1.01218	0.1
112	521	1002	13	120	0.31	-0.49114	-0.73764	0.1
113	465	860	13	120	0.31	0.1007	-0.99974	0.1
131	74	1916	13	120	0.31	-0.38348	-0.8826	0.1
132	1634	1084	13	120	0.31	0.36351	-0.40497	0.1
143	965	314	13	120	0.31	0.0482	-0.91913	0.1
179	1867	396	13	120	0.31	-0.21862	-0.98036	0.1
180	1974	1799	13	120	0.31	-0.09282	-0.88819	0.1
49	1138	523	14	120	0.39	-0.18755	-0.9681	0.1
65	503	268	14	120	0.39	-0.41636	-0.96799	0.1
98	980	609	14	120	0.39	-0.05543	-0.94913	0.1
99	373	1033	14	120	0.39	-0.30459	-0.61953	0.1
114	1744	309	14	120	0.39	0.15873	-0.62752	0.1
156	1154	280	14	120	0.39	-0.1223	-0.96077	0.1
171	709	1783	14	120	0.39	-0.3145	-0.83587	0.1
190	281	1719	14	120	0.39	-0.21909	-0.97703	0.1
22	636	2016	15	120	0.48	0.0564	-0.91797	0.1
87	1764	434	15	120	0.48	-0.04136	-0.77379	0.1
130	1728	1758	15	120	0.48	0.39586	-0.30361	0.1
157	1686	516	15	120	0.48	0.06878	-0.82102	0.1
158	84	1101	15	120	0.48	-0.13207	-1.09296	0.1
170	1798	293	15	120	0.48	0.05999	-0.89529	0.1
3	909	507	16	120	0.58	-0.00765	-1.00424	0.1
31	1140	578	16	120	0.58	-0.13189	-1.10766	0.1
100	527	1973	16	120	0.58	-0.00867	-0.88122	0.1
119	1664	1335	16	120	0.58	0.31167	-0.53335	0.1
129	324	1307	16	120	0.58	-0.18307	-1.01513	0.1
181	425	148	16	120	0.58	-0.12814	-1.10476	0.1
50	709	1069	17	120	0.7	0.18639	-0.77103	0.1
72	1172	1677	17	120	0.7	0.25069	-0.63691	0.1
117	1724	138	17	120	0.7	-0.13412	-1.12207	0.1
141	459	1606	17	120	0.7	0.07565	-0.88387	0.1
142	1438	1854	17	120	0.7	0.11411	-0.76815	0.1
148	823	1819	17	120	0.7	-0.10686	-1.03545	0.1
191	1555	216	17	120	0.7	0.09458	-0.8489	0.1
30	577	1461	18	120	0.83	-0.24397	-0.91188	0.1
115	1799	821	18	120	0.83	0.18704	-0.68331	0.1
118	1877	531	18	120	0.83	0.04235	-0.96864	0.1
203	1142	1338	20	120	1.13	-0.42554	-0.63735	0.1
205	370	921	22	120	1.51	-0.52287	-0.86907	0.1
201	1349	631	23	120	1.73	0.10612	-0.9119	0.1
207	969	1844	23	120	1.73	-0.00926	-1.01267	0.1
200	765	1049	25	120	2.22	0.09442	-0.93664	0.1
202	1996	1287	26	120	2.49	-0.00088	-1.02406	0.1
204	1398	1770	26	120	2.49	0.17213	-0.89632	0.1
206	1276	271	29	120	3.46	0.17856	-0.88625	0.1
209	454	1410	30	120	3.83	-0.13525	-1.08066	0.1
210	830	768	30	120	3.83	-0.01291	-0.95543	0.1
208	467	990	34	120	5.57	0.06534	-0.76926	0.1
211	1381	1337	34	120	5.57	-0.27508	-1.00202	0.1
212	306	1013	35	120	6.08	-0.03558	-0.88199	0.1
213	264	780	39	120	8.41	-0.07872	-0.95799	0.1
214	60	121	40	120	9.08	-0.07204	-1.00413	0.1
215	1604	1566	45	120	12.92	-0.06308	-1.08769	0.1
2	1518	912	10	180	0.14	-0.23919	-0.94941	0.1
3	1616	436	10	180	0.14	-0.16317	-0.96367	0.1
4	843	1886	10	180	0.14	-0.2052	-0.97322	0.1
10	1322	93	10	180	0.14	-0.16399	-1.02715	0.1
11	919	1199	10	180	0.14	-0.23125	-0.98406	0.1
12	1749	1294	10	180	0.14	-0.14434	-0.93092	0.1
15	773	2013	10	180	0.14	-0.18029	-0.91627	0.1
16	1504	1869	10	180	0.14	-0.15461	-0.94325	0.1
22	712	360	10	180	0.14	-0.14728	-1.08692	0.1
23	241	1408	10	180	0.14	-0.04903	-1.01567	0.1
24	2011	1527	10	180	0.14	-0.19114	-0.91625	0.1
30	1128	1016	10	180	0.14	-0.13582	-1.07167	0.1
31	1140	639	10	180	0.14	-0.17758	-1.07054	0.1
37	177	1199	10	180	0.14	-0.02484	-0.93488	0.1
38	1878	1303	10	180	0.14	-0.11842	-1.03704	0.1
39	1088	717	10	180	0.14	-0.31946	-0.87827	0.1
40	481	628	10	180	0.14	-0.18884	-0.96703	0.1
41	1732	584	10	180	0.14	-0.05276	-1.05473	0.1
42	393	562	10	180	0.14	-0.18914	-1.06015	0.1
43	1583	187	10	180	0.14	-0.27801	-0.7715	0.1
44	901	157	10	180	0.14	-0.20377	-0.8409	0.1
45	90	1384	10	180	0.14	0.00329	-1.09926	0.1
49	1718	704	10	180	0.14	-0.24437	-0.88904	0.1
50	1430	1724	10	180	0.14	-0.15405	-0.94061	0.1
57	1962	172	10	180	0.14	-0.04013	-1.0335	0.1
58	1777	1973	10	180	0.14	-0.04253	-1.04135	0.1
59	1709	1443	10	180	0.14	-0.16493	-1.02019	0.1
60	1715	674	10	180	0.14	-0.1438	-1.02067	0.1
68	1135	1381	10	180	0.14	0.04605	-1.07765	0.1
69	564	55	10	180	0.14	-0.29472	-0.77167	0.1
70	1499	510	10	180	0.14	-0.21216	-1.04071	0.1
71	1432	293	10	180	0.14	-0.12207	-1.11033	0.1
79	999	763	10	180	0.14	-0.34038	-0.79485	0.1
80	1308	427	10	180	0.14	-0.05817	-1.11758	0.1
81	1853	321	10	180	0.14	-0.13844	-1.06184	0.1
82	1805	919	10	180	0.14	-0.12492	-0.99201	0.1
83	1677	1716	10	180	0.14	-0.00351	-0.83253	0.1
90	1198	497	10	180	0.14	-0.17814	-0.88827	0.1
91	1411	233	10	180	0.14	-0.05389	-1.03971	0.1
92	967	392	10	180	0.14	-0.13101	-1.04518	0.1
93	18	585	10	180	0.14	-0.03583	-1.03038	0.1
94	441	1151	10	180	0.14	-0.05086	-0.98158	0.1
95	274	1288	10	180	0.14	-0.11525	-0.99377	0.1
106	1561	325	10	180	0.14	-0.31383	-0.58931	0.1
107	1102	1267	10	180	0.14	-0.21414	-0.90455	0.1
108	508	481	10	180	0.14	-0.17906	-0.97708	0.1
130	1722	263	10	180	0.14	-0.12472	-0.99772	0.1
131	1067	1300	10	180	0.14	-0.07391	-0.87967	0.1
132	158	410	10	180	0.14	-0.02545	-1.0722	0.1
133	1245	639	10	180	0.14	-0.15374	-0.97254	0.1
134	1436	688	10	180	0.14	-0.10064	-1.0654	0.1
141	961	2023	10	180	0.14	-0.07639	-1.02959	0.1
142	598	1712	10	180	0.14	-0.12211	-1.00776	0.1
143	956	1477	10	180	0.14	-0.16612	-0.94632	0.1
144	136	422	10	180	0.14	-0.04276	-0.85721	0.1
145	796	164	10	180	0.14	-0.21314	-0.86967	0.1
160	107	1442	10	180	0.14	-0.07615	-0.88248	0.1
161	1640	1960	10	180	0.14	-0.0879	-1.05537	0.1
162	1614	1215	10	180	0.14	-0.44374	-0.60117	0.1
163	1970	1425	10	180	0.14	-0.31909	-0.36035	0.1
175	980	1934	10	180	0.14	-0.09241	-1.03949	0.1
176	1650	1510	10	180	0.14	-0.54856	-0.47887	0.1
177	1732	783	10	180	0.14	-0.29358	-0.88918	0.1
178	658	564	10	180	0.14	-0.21309	-0.91611	0.1
179	1445	174	10	180	0.14	-0.25803	-0.60535	0.1
180	1271	502	10	180	0.14	-0.12449	-1.03498	0.1
7	1688	814	11	180	0.19	-0.09633	-1.16628	0.1
13	839	1200	11	180	0.19	-0.15601	-0.97668	0.1
14	1717	641	11	180	0.19	-0.08907	-1.12397	0.1
19	1156	939	11	180	0.19	-0.0742	-1.0868	0.1
20	782	1749	11	180	0.19	-0.1405	-1.02334	0.1
33	1797	698	11	180	0.19	-0.1296	-1.07384	0.1
53	1331	23	11	180	0.19	-0.15305	-1.04757	0.1
54	1665	1268	11	180	0.19	-0.14702	-0.94186	0.1
66	1870	776	11	180	0.19	-0.12047	-1.00264	0.1
73	718	1354	11	180	0.19	0.0048	-0.98346	0.1
76	1390	1910	11	180	0.19	-0.08025	-1.08729	0.1
85	1132	2015	11	180	0.19	-0.27685	-0.80042	0.1
87	1791	1597	11	180	0.19	-0.11946	-0.95399	0.1
88	767	138	11	180	0.19	-0.1949	-0.95194	0.1
96	878	2015	11	180	0.19	-0.07977	-1.07205	0.1
99	1687	1499	11	180	0.19	-0.30308	-0.70096	0.1
100	1623	1296	11	180	0.19	-0.12227	-1.08342	0.1
101	808	2011	11	180	0.19	-0.14683	-1.00177	0.1
110	437	1978	11	180	0.19	-0.16087	-0.90314	0.1
112	2008	1413	11	180	0.19	-0.17627	-0.81593	0.1
113	1444	1226	11	180	0.19	-0.10882	-1.00555	0.1
114	1693	97	11	180	0.19	-0.33851	-0.62771	0.1
115	1313	127	11	180	0.19	-0.07458	-0.97636	0.1
116	254	230	11	180	0.19	-0.13832	-0.99501	0.1
117	1557	1006	11	180	0.19	-0.14864	-1.0948	0.1
118	779	1832	11	180	0.19	-0.2006	-0.87221	0.1
121	348	1277	11	180	0.19	-0.19405	-0.93062	0.1
122	149	1194	11	180	0.19	-0.0368	-1.00365	0.1
123	1845	1863	11	180	0.19	-0.32616	-0.68715	0.1
124	1561	1768	11	180	0.19	-0.0521	-1.0446	0.1
125	75	25	11	180	0.19	-0.28641	-0.87357	0.1
127	542	1611	11	180	0.19	-0.1994	-0.95761	0.1
128	792	994	11	180	0.19	-0.11452	-0.90251	0.1
129	1254	1973	11	180	0.19	-0.14004	-0.97016	0.1
137	1312	791	11	180	0.19	-0.21791	-0.95522	0.1
138	972	853	11	180	0.19	-0.09502	-1.13463	0.1
150	1130	35	11	180	0.19	-0.07409	-1.09395	0.1
151	1730	430	11	180	0.19	-0.20422	-0.91169	0.1
152	429	1221	11	180	0.19	-0.03766	-1.02389	0.1
153	308	1462	11	180	0.19	-0.14103	-0.98842	0.1
170	1642	1240	11	180	0.19	-0.0476	-1.13454	0.1
171	154	942	11	180	0.19	-0.10034	-1.00995	0.1
172	1027	307	11	180	0.19	-0.13602	-1.08526	0.1
184	1459	712	11	180	0.19	-0.28492	-0.84	0.1
186	1948	801	11	180	0.19	-0.11148	-1.03497	0.1
187	1378	260	11	180	0.19	-0.15592	-1.06027	0.1
188	1229	944	11	180	0.19	-0.08056	-1.11517	0.1
189	659	1452	11	180	0.19	-0.16857	-0.95591	0.1
190	590	1416	11	180	0.19	-0.13745	-1.02029	0.1
1	720	1400	12	180	0.25	-0.16604	-1.06558	0.1
6	1406	63	12	180	0.25	-0.23309	-0.95072	0.1
17	1709	1308	12	180	0.25	-0.0607	-1.15878	0.1
18	1354	1692	12	180	0.25	-0.18208	-0.90825	0.1
21	1040	2007	12	180	0.25	-0.06227	-1.06529	0.1
26	225	1232	12	180	0.25	-0.10974	-1.08805	0.1
28	143	95	12	180	0.25	-0.18479	-0.9982	0.1
29	407	432	12	180	0.25	-0.10795	-1.06691	0.1
34	2027	660	12	180	0.25	-0.08523	-1.09857	0.1
35	371	2025	12	180	0.25	-0.24626	-0.87741	0.1
47	1228	523	12	180	0.25	-0.10895	-0.99085	0.1
52	610	1987	12	180	0.25	-0.15759	-0.95941	0.1
63	1937	1965	12	180	0.25	-0.06526	-1.02513	0.1
64	1557	1405	12	180	0.25	-0.30567	-0.98021	0.1
65	1121	969	12	180	0.25	0.04629	-0.93559	0.1
74	1285	1497	12	180	0.25	0.07434	-0.84145	0.1
75	472	773	12	180	0.25	-0.10823	-1.05555	0.1
86	221	1090	12	180	0.25	-0.23967	-1.01291	0.1
97	1777	1841	12	180	0.25	-0.06226	-1.09036	0.1
98	1435	1630	12	180	0.25	-0.14121	-0.92001	0.1
111	1845	1786	12	180	0.25	-0.12529	-1.07488	0.1
126	1765	841	12	180	0.25	-0.29264	-0.81368	0.1
139	346	1346	12	180	0.25	-0.11798	-1.08238	0.1
140	655	1413	12	180	0.25	-0.16966	-1.05296	0.1
149	1884	1797	12	180	0.25	-0.12293	-1.05992	0.1
154	925	130	12	180	0.25	-0.08272	-0.98636	0.1
155	1283	206	12	180	0.25	-0.0833	-1.01726	0.1
156	1453	1414	12	180	0.25	-0.19136	-1.06788	0.1
167	1360	1034	12	180	0.25	-0.14995	-1.04905	0.1
168	1826	692	12	180	0.25	-0.13216	-0.9602	0.1
169	786	1966	12	180	0.25	-0.14943	-0.96129	0.1
185	1556	1115	12	180	0.25	0.03509	-1.02213	0.1
5	1974	1797	13	180	0.31	-0.1047	-1.09373	0.1
8	295	1815	13	180	0.31	-0.03664	-1.06426	0.1
9	1164	1076	13	180	0.31	0.02389	-1.05921	0.1
25	1548	1730	13	180	0.31	0.0301	-0.92725	0.1
27	1107	198	13	180	0.31	-0.02691	-0.9961	0.1
32	483	1117	13	180	0.31	-0.14239	-1.06452	0.1
51	1512	74	13	180	0.31	-0.14437	-1.04416	0.1
61	1960	637	13	180	0.31	-0.12753	-1.02727	0.1
62	2010	583	13	180	0.31	-0.13644	-1.01186	0.1
67	244	103	13	180	0.31	-0.22713	-0.92682	0.1
89	1731	1874	13	180	0.31	-0.15735	-0.91415	0.1
102	1069	1145	13	180	0.31	-0.11456	-1.06346	0.1
103	803	490	13	180	0.31	-0.36071	-0.96974	0.1
136	1072	1244	13	180	0.31	-0.01271	-0.84135	0.1
166	1635	1082	13	180	0.31	0.05001	-0.90257	0.1
181	466	858	13	180	0.31	-0.10116	-1.08672	0.1
46	1138	521	14	180	0.39	-0.13479	-1.03797	0.1
72	709	1781	14	180	0.39	-0.27087	-0.92857	0.1
104	1040	1834	14	180	0.39	-0.09831	-0.93252	0.1
105	980	607	14	180	0.39	-0.18016	-1.02225	0.1
148	503	266	14	180	0.39	-0.30897	-1.10747	0.1
157	282	1716	14	180	0.39	-0.20229	-1.01551	0.1
158	602	173	14	180	0.39	-0.18502	-0.93523	0.1
159	1513	162	14	180	0.39	-0.12805	-1.07953	0.1
173	1744	307	14	180	0.39	-0.08304	-1.06566	0.1
174	1154	277	14	180	0.39	-0.14815	-1.07393	0.1
182	1552	1831	14	180	0.39	-0.15034	-1.01662	0.1
183	244	911	14	180	0.39	-0.13703	-1.09504	0.1
48	1764	432	15	180	0.48	-0.1263	-1.05439	0.1
55	636	2014	15	180	0.48	-0.07279	-1.07286	0.1
77	119	448	15	180	0.48	-0.30554	-0.99581	0.1
78	1798	290	15	180	0.48	-0.16581	-1.02999	0.1
120	1729	1756	15	180	0.48	-0.11212	-0.86316	0.1
135	324	1305	16	180	0.58	-0.20167	-1.03495	0.1
146	909	504	16	180	0.58	-0.17094	-1.08014	0.1
147	1140	576	16	180	0.58	-0.14225	-1.10498	0.1
191	1186	328	16	180	0.58	-0.17084	-0.95138	0.1
36	1172	1675	17	180	0.7	-0.08012	-1.03851	0.1
109	1725	136	17	180	0.7	-0.19299	-0.91023	0.1
119	823	1817	17	180	0.7	-0.11588	-1.09825	0.1
164	1438	1852	17	180	0.7	-0.13674	-1.01948	0.1
165	709	1067	17	180	0.7	-0.11906	-0.95189	0.1
0	577	1459	18	180	0.83	-0.37122	-0.94485	0.1
56	1877	529	18	180	0.83	-0.07516	-1.06628	0.1
84	1799	819	18	180	0.83	-0.07189	-0.96132	0.1
193	1142	1336	20	180	1.13	-0.42454	-0.73486	0.1
192	876	1155	22	180	1.51	-0.12859	-1.08979	0.1
195	370	919	22	180	1.51	-0.4923	-0.8839	0.1
194	1349	629	23	180	1.73	-0.06114	-1.05381	0.1
196	765	1046	25	180	2.22	-0.04643	-1.05657	0.1
197	1399	1768	26	180	2.49	-0.0341	-1.04302	0.1
198	1996	1286	26	180	2.49	-0.08454	-1.08685	0.1
199	1276	269	29	180	3.46	-0.0134	-0.94738	0.1
200	830	765	30	180	3.83	-0.07157	-1.03818	0.1
203	454	1408	30	180	3.83	-0.12804	-1.09134	0.1
201	467	988	34	180	5.57	-0.14828	-0.89927	0.1
202	1381	1335	35	180	6.08	-0.33479	-0.92235	0.1
205	306	1010	35	180	6.08	-0.0735	-0.90631	0.1
204	264	778	39	180	8.41	-0.15264	-0.92349	0.1
206	62	120	39	180	8.41	-0.1729	-0.97683	0.1
207	1604	1563	45	180	12.92	-0.0772	-1.07908	0.1
