# Supplementary material for: Dynamic self-assembly of compartmentalized DNA nanotubes
Source: Nat Commun. 2021 Jun 11;12:3557. doi: 10.1038/s41467-021-23850-1 (PMC8196065; doi:10.1038/s41467-021-23850-1)
Supplement: Supplementary file 8 — Source Data [file 41467_2021_23850_MOESM8_ESM.zip › sourceData/SIfigs/s24-65_radiiHist_skewKurtVSRad/s34_s58_s59_RNaseH_025_finalData.xlsx]

## Sheet: Sheet1
	X (pixels)	Y (pixels)	Radius (pixels)	Time	Volume (pL)	skew	kurtosis	RNaseH
1	1999	122	10	15	0.14	-0.00783	-0.79354	0.025
5	691	1291	10	15	0.14	-0.06962	-0.94936	0.025
6	694	1192	10	15	0.14	0.20329	-0.73165	0.025
7	1475	940	10	15	0.14	0.06559	-0.8633	0.025
17	750	701	10	15	0.14	-0.10604	-0.89992	0.025
24	385	975	10	15	0.14	-0.06338	-0.92192	0.025
26	802	1005	10	15	0.14	-0.09283	-0.95345	0.025
27	227	432	10	15	0.14	-0.08478	-1.00625	0.025
34	198	565	10	15	0.14	-0.12934	-0.9732	0.025
35	1574	575	10	15	0.14	-0.04775	-0.91999	0.025
43	1022	961	10	15	0.14	-0.09774	-0.744	0.025
44	36	409	10	15	0.14	-0.16181	-1.01624	0.025
49	843	1396	10	15	0.14	0.03612	-0.93391	0.025
50	603	247	10	15	0.14	-0.14211	-0.97035	0.025
57	1174	269	10	15	0.14	-0.2044	-0.89969	0.025
58	786	1727	10	15	0.14	-0.07108	-0.90746	0.025
63	517	2030	10	15	0.14	-0.18422	-0.98394	0.025
64	841	2003	10	15	0.14	-0.14148	-0.95084	0.025
65	168	1526	10	15	0.14	-0.03534	-0.98686	0.025
72	1852	1549	10	15	0.14	0.01104	-0.94878	0.025
73	1268	1418	10	15	0.14	-0.06051	-0.7632	0.025
74	2024	1186	10	15	0.14	-0.05397	-0.81935	0.025
75	862	893	10	15	0.14	-0.19605	-0.85306	0.025
76	492	396	10	15	0.14	-0.1835	-0.89781	0.025
77	700	1848	10	15	0.14	-0.25346	-0.74488	0.025
86	460	39	10	15	0.14	-0.46108	-0.79711	0.025
87	446	1094	10	15	0.14	-0.21461	-0.91377	0.025
88	513	1185	10	15	0.14	-0.23197	-0.8145	0.025
98	1060	95	10	15	0.14	-0.1806	-0.80602	0.025
99	434	685	10	15	0.14	-0.23895	-0.80448	0.025
100	1149	1221	10	15	0.14	0.03043	-0.91213	0.025
101	1636	593	10	15	0.14	-0.26599	-0.72207	0.025
107	574	1660	10	15	0.14	-0.22588	-0.79319	0.025
108	1473	1744	10	15	0.14	-0.06211	-0.84894	0.025
109	437	1503	10	15	0.14	-0.15319	-0.86106	0.025
110	243	197	10	15	0.14	-0.20116	-0.76037	0.025
111	430	608	10	15	0.14	0.29949	-0.34784	0.025
112	822	607	10	15	0.14	-0.0966	-1.03072	0.025
113	269	464	10	15	0.14	-0.09593	-1.0205	0.025
114	881	207	10	15	0.14	0.25338	-0.82921	0.025
123	382	682	10	15	0.14	-0.27492	-0.82933	0.025
124	980	1154	10	15	0.14	-0.12882	-0.80454	0.025
125	1497	1938	10	15	0.14	-0.11013	-0.72827	0.025
133	1658	2029	10	15	0.14	-0.07424	-0.91993	0.025
134	461	223	10	15	0.14	-0.32624	-0.75625	0.025
135	754	571	10	15	0.14	-0.18263	-0.83144	0.025
136	183	1900	10	15	0.14	-0.48024	-0.33105	0.025
137	320	1719	10	15	0.14	-0.14511	-0.90326	0.025
138	1275	1377	10	15	0.14	-0.20262	-0.65886	0.025
139	29	1102	10	15	0.14	-0.10931	-0.9625	0.025
140	533	172	10	15	0.14	-0.09393	-0.92345	0.025
162	194	1934	10	15	0.14	-0.17144	-0.82112	0.025
163	1422	1515	10	15	0.14	-0.11796	-0.81088	0.025
164	841	108	10	15	0.14	-0.22921	-0.79066	0.025
165	329	474	10	15	0.14	-0.15442	-0.94311	0.025
166	1958	574	10	15	0.14	-0.23449	-0.62846	0.025
170	1292	391	10	15	0.14	0.04585	-0.86763	0.025
173	479	1510	10	15	0.14	-0.10705	-0.94564	0.025
179	1682	1145	10	15	0.14	-0.03866	-0.9224	0.025
180	1789	1188	10	15	0.14	-0.07863	-0.91232	0.025
181	1019	1596	10	15	0.14	-0.47874	-0.52	0.025
182	627	1411	10	15	0.14	-0.37236	-0.51102	0.025
192	1496	375	10	15	0.14	-0.05894	-0.89533	0.025
193	16	1021	10	15	0.14	-0.11045	-0.92409	0.025
199	1126	1514	10	15	0.14	-0.11118	-0.82157	0.025
200	401	410	10	15	0.14	-0.44597	-0.59117	0.025
201	1235	1404	10	15	0.14	-0.08051	-0.84323	0.025
204	1828	1776	10	15	0.14	-0.08559	-0.93307	0.025
205	126	1678	10	15	0.14	-0.15959	-0.82695	0.025
206	1195	1602	10	15	0.14	-0.58166	-0.28834	0.025
207	353	957	10	15	0.14	-0.21851	-0.83524	0.025
208	1384	758	10	15	0.14	-0.01472	-0.92064	0.025
209	1950	766	10	15	0.14	-0.3829	-0.43857	0.025
211	1028	2001	10	15	0.14	-0.16912	-0.82408	0.025
212	505	1397	10	15	0.14	-0.49418	-0.2924	0.025
213	426	850	10	15	0.14	-0.12126	-1.01022	0.025
214	1734	394	10	15	0.14	-0.03663	-0.86933	0.025
215	855	283	10	15	0.14	-0.54018	-0.34285	0.025
216	1950	472	10	15	0.14	-0.23957	-0.75305	0.025
217	650	1132	10	15	0.14	-0.62196	-0.22305	0.025
218	148	821	10	15	0.14	-0.26169	-0.71718	0.025
219	583	953	10	15	0.14	-0.57308	-0.25669	0.025
220	1623	741	10	15	0.14	-0.09829	-0.67422	0.025
221	814	1232	10	15	0.14	-0.14574	-0.87937	0.025
222	1821	348	10	15	0.14	-0.63284	-0.28678	0.025
223	788	1485	10	15	0.14	-0.0617	-1.00617	0.025
0	955	619	11	15	0.19	-0.07221	-0.95445	0.025
4	80	164	11	15	0.19	-0.05278	-1.05453	0.025
9	1680	1550	11	15	0.19	0.10322	-0.76374	0.025
12	1599	152	11	15	0.19	-0.03474	-0.98165	0.025
16	1472	790	11	15	0.19	-0.06681	-1.00648	0.025
19	1754	175	11	15	0.19	-0.16458	-0.57107	0.025
20	497	59	11	15	0.19	-0.29514	-0.77936	0.025
21	1639	1503	11	15	0.19	0.02107	-1.04869	0.025
23	215	932	11	15	0.19	-0.05306	-1.02072	0.025
30	905	553	11	15	0.19	-0.01659	-1.09837	0.025
31	1152	493	11	15	0.19	-0.01424	-1.00613	0.025
32	1475	105	11	15	0.19	-0.03019	-1.05219	0.025
36	719	1888	11	15	0.19	-0.00646	-0.90393	0.025
40	268	439	11	15	0.19	-0.06219	-1.09235	0.025
41	454	1391	11	15	0.19	-0.13833	-1.00924	0.025
42	2011	2000	11	15	0.19	-0.05951	-0.73828	0.025
47	1161	1269	11	15	0.19	-0.01589	-0.94939	0.025
51	408	536	11	15	0.19	-0.11757	-1.00479	0.025
52	1127	1669	11	15	0.19	-0.08884	-0.84366	0.025
61	67	1661	11	15	0.19	-0.02881	-0.93343	0.025
62	1998	1528	11	15	0.19	-0.06519	-0.82128	0.025
70	1769	1685	11	15	0.19	-0.13457	-0.7955	0.025
71	929	483	11	15	0.19	-0.06052	-1.05238	0.025
80	1328	1027	11	15	0.19	-0.06363	-0.89201	0.025
92	645	1787	11	15	0.19	-0.12674	-0.87162	0.025
93	374	1052	11	15	0.19	-0.18019	-0.8128	0.025
94	790	638	11	15	0.19	-0.07135	-1.06697	0.025
116	1703	1180	11	15	0.19	-0.05048	-0.83593	0.025
117	357	209	11	15	0.19	-0.10982	-0.9499	0.025
141	1021	521	11	15	0.19	-0.24184	-0.81895	0.025
153	1152	709	11	15	0.19	-0.41425	-0.62424	0.025
157	1056	1380	11	15	0.19	-0.03613	-1.06568	0.025
158	225	16	11	15	0.19	0.18552	-0.74863	0.025
168	1882	1643	11	15	0.19	0.04978	-0.81668	0.025
169	1723	1394	11	15	0.19	-0.15555	-0.75469	0.025
178	170	507	11	15	0.19	-0.29917	-0.79365	0.025
188	1500	2020	11	15	0.19	0.21465	-0.5976	0.025
2	1144	958	12	15	0.25	0.01079	-1.03856	0.025
8	1293	665	12	15	0.25	0.01734	-1.13367	0.025
11	696	186	12	15	0.25	-0.03424	-1.08632	0.025
14	1613	276	12	15	0.25	-0.06169	-0.91823	0.025
15	1934	1005	12	15	0.25	0.02588	-0.96175	0.025
37	632	1520	12	15	0.25	0.25342	-0.66969	0.025
38	1648	356	12	15	0.25	-0.11163	-0.88195	0.025
39	1508	1084	12	15	0.25	0.01209	-1.0702	0.025
45	95	519	12	15	0.25	0.09586	-0.67947	0.025
46	112	493	12	15	0.25	-0.19292	-0.97933	0.025
81	803	529	12	15	0.25	-0.30782	-0.80579	0.025
95	1513	31	12	15	0.25	-0.00498	-0.99213	0.025
104	448	168	12	15	0.25	-0.09648	-1.10896	0.025
118	1956	76	12	15	0.25	-0.57474	-0.67472	0.025
119	540	1079	12	15	0.25	-0.22597	-0.86132	0.025
154	338	1887	12	15	0.25	-0.02533	-1.10299	0.025
160	1028	173	12	15	0.25	-0.09815	-0.8948	0.025
161	1382	1964	12	15	0.25	-0.02797	-0.98225	0.025
195	1293	208	12	15	0.25	-0.22697	-0.75557	0.025
196	351	1921	12	15	0.25	-0.13347	-0.94989	0.025
197	950	1389	12	15	0.25	-0.07214	-1.08881	0.025
203	688	604	12	15	0.25	-0.08737	-1.02789	0.025
3	1990	1468	13	15	0.31	-0.14623	-0.82063	0.025
10	1911	1856	13	15	0.31	0.10695	-0.85479	0.025
13	791	1917	13	15	0.31	-0.15013	-1.05918	0.025
22	1300	1454	13	15	0.31	-0.0196	-1.19874	0.025
28	1780	617	13	15	0.31	0.01469	-1.02522	0.025
48	1814	742	13	15	0.31	-0.02802	-1.0931	0.025
53	160	436	13	15	0.31	-0.11201	-1.09261	0.025
59	587	93	13	15	0.31	-0.13591	-0.99424	0.025
60	881	312	13	15	0.31	-0.11471	-1.04663	0.025
69	589	1398	13	15	0.31	-0.04355	-1.00319	0.025
79	1457	741	13	15	0.31	-0.04208	-1.097	0.025
89	396	1860	13	15	0.31	-0.17464	-1.03907	0.025
106	1910	1764	13	15	0.31	-0.06779	-0.91855	0.025
120	689	934	13	15	0.31	-0.193	-0.94842	0.025
121	1810	311	13	15	0.31	0.00237	-1.1316	0.025
126	1202	759	13	15	0.31	0.19554	-0.56756	0.025
127	1714	1855	13	15	0.31	0.46161	-0.27998	0.025
142	340	1051	13	15	0.31	0.07358	-0.74217	0.025
143	523	1025	13	15	0.31	-0.13213	-0.93131	0.025
144	433	767	13	15	0.31	0.05461	-0.96244	0.025
145	460	1310	13	15	0.31	-0.20416	-0.89593	0.025
150	324	1259	13	15	0.31	-0.10409	-1.08951	0.025
151	144	1155	13	15	0.31	0.27556	-0.72861	0.025
152	1886	79	13	15	0.31	-0.45801	-0.77967	0.025
167	891	977	13	15	0.31	-0.22037	-0.86841	0.025
176	1986	1833	13	15	0.31	0.01094	-1.02904	0.025
177	713	1455	13	15	0.31	-0.1244	-0.96156	0.025
183	31	742	13	15	0.31	-0.06932	-1.13274	0.025
184	1003	1632	13	15	0.31	-0.26004	-0.84458	0.025
185	879	657	13	15	0.31	-0.08627	-1.0615	0.025
186	1302	1871	13	15	0.31	-0.29244	-0.75915	0.025
191	1546	512	13	15	0.31	-0.07966	-0.97929	0.025
198	36	1617	13	15	0.31	-0.13775	-0.96649	0.025
210	1680	2013	13	15	0.31	0.07345	-0.92699	0.025
25	498	1304	14	15	0.39	-0.13444	-0.97645	0.025
67	1600	1541	14	15	0.39	0.30814	-0.73684	0.025
68	215	204	14	15	0.39	-0.17154	-0.928	0.025
78	564	693	14	15	0.39	-0.07467	-1.07847	0.025
82	313	1155	14	15	0.39	0.01385	-0.72417	0.025
85	794	1868	14	15	0.39	-0.13393	-0.96617	0.025
96	103	1396	14	15	0.39	-0.10665	-1.07364	0.025
97	239	2009	14	15	0.39	-0.24945	-0.8837	0.025
122	1642	723	14	15	0.39	0.02242	-0.9133	0.025
128	486	927	14	15	0.39	-0.05946	-1.09756	0.025
129	137	45	14	15	0.39	-0.16085	-0.9559	0.025
155	171	780	14	15	0.39	-0.08662	-1.06757	0.025
156	672	51	14	15	0.39	-0.25669	-0.9377	0.025
174	75	1256	14	15	0.39	-0.19742	-0.972	0.025
190	1869	1982	14	15	0.39	0.12551	-0.92302	0.025
202	1879	682	14	15	0.39	-0.27934	-0.74713	0.025
29	78	572	15	15	0.48	-0.15563	-1.06641	0.025
54	33	1682	15	15	0.48	-0.17862	-1.13536	0.025
55	531	1385	15	15	0.48	-0.17384	-0.97604	0.025
56	650	1380	15	15	0.48	0.01784	-0.91915	0.025
66	760	1236	15	15	0.48	0.12183	-0.84526	0.025
83	500	606	15	15	0.48	-0.12127	-0.97592	0.025
84	960	1646	15	15	0.48	-0.12986	-0.98313	0.025
103	1667	1953	15	15	0.48	-0.04045	-1.04893	0.025
130	773	552	15	15	0.48	-0.09756	-1.03951	0.025
131	1659	38	15	15	0.48	-0.04646	-1.13432	0.025
159	81	1630	15	15	0.48	-0.11017	-1.06744	0.025
175	990	1600	15	15	0.48	-0.31057	-0.77185	0.025
189	654	324	15	15	0.48	-0.20539	-0.95184	0.025
18	1521	255	16	15	0.58	0.15576	-0.7832	0.025
33	854	81	16	15	0.58	-0.11615	-1.06116	0.025
90	1324	958	16	15	0.58	-0.08089	-1.13521	0.025
91	329	1124	16	15	0.58	-0.024	-0.55395	0.025
102	21	631	16	15	0.58	-0.09709	-1.12951	0.025
105	894	1252	16	15	0.58	-0.09781	-0.93908	0.025
115	1155	618	16	15	0.58	-0.04536	-1.12265	0.025
132	1680	235	16	15	0.58	-0.09924	-1.05092	0.025
146	927	1261	16	15	0.58	-0.17109	-1.014	0.025
147	734	891	16	15	0.58	-0.1517	-1.00592	0.025
149	1407	1897	16	15	0.58	-0.05924	-1.10363	0.025
171	575	480	16	15	0.58	-0.10481	-1.10762	0.025
172	1304	170	16	15	0.58	-0.15129	-0.9546	0.025
187	1308	1511	16	15	0.58	-0.2482	-0.94879	0.025
148	1542	1689	17	15	0.7	-0.14268	-1.09353	0.025
194	1115	701	17	15	0.7	-0.07096	-1.09335	0.025
225	689	388	23	15	1.73	-0.00707	-0.98312	0.025
227	1378	1355	24	15	1.96	-0.12593	-1.13214	0.025
224	1272	1904	25	15	2.22	-0.05136	-1.12656	0.025
226	1445	224	25	15	2.22	-0.08254	-1.11256	0.025
228	1135	323	26	15	2.49	-0.10495	-1.12786	0.025
229	789	351	29	15	3.46	-0.19695	-1.02329	0.025
230	1934	691	31	15	4.22	-0.30594	-0.9096	0.025
0	1472	787	10	30	0.14	0.69037	-0.21725	0.025
1	691	1288	10	30	0.14	0.02673	-0.95943	0.025
9	2023	1183	10	30	0.14	-0.13535	-0.7269	0.025
12	328	471	10	30	0.14	-0.03928	-1.00669	0.025
13	1574	572	10	30	0.14	0.4241	-0.53778	0.025
19	446	1091	10	30	0.14	-0.04916	-0.45923	0.025
20	167	1523	10	30	0.14	0.2701	-0.39707	0.025
30	385	972	10	30	0.14	-0.08787	-0.98187	0.025
37	198	563	10	30	0.14	-0.19075	-0.83566	0.025
38	1754	172	10	30	0.14	0.7169	0.2795	0.025
41	1475	102	10	30	0.14	0.59122	-0.40781	0.025
42	1152	705	10	30	0.14	0.31153	-0.04684	0.025
43	1021	518	10	30	0.14	-0.07112	-0.87582	0.025
49	1275	1374	10	30	0.14	0.66667	0.0146	0.025
55	786	1724	10	30	0.14	0.49719	-0.27406	0.025
56	693	1189	10	30	0.14	0.51513	-0.35273	0.025
57	802	1002	10	30	0.14	-0.04896	-0.88466	0.025
58	408	533	10	30	0.14	0.94186	0.4008	0.025
59	1292	388	10	30	0.14	-0.17935	-0.97276	0.025
60	603	243	10	30	0.14	-0.22504	-0.73596	0.025
66	645	1783	10	30	0.14	0.85064	0.30056	0.025
67	1496	1936	10	30	0.14	0.75674	-0.1034	0.025
68	1059	92	10	30	0.14	1.9023	6.2916	0.025
69	1851	1546	10	30	0.14	0.38465	-0.62657	0.025
75	750	698	10	30	0.14	0.73956	0.426	0.025
76	269	461	10	30	0.14	0.92673	0.83808	0.025
77	533	169	10	30	0.14	-0.14267	-0.90451	0.025
85	434	682	10	30	0.14	-0.22243	-0.76246	0.025
86	1475	936	10	30	0.14	0.695	0.17293	0.025
87	1999	1525	10	30	0.14	0.3208	-0.50835	0.025
88	1682	1142	10	30	0.14	-0.04456	-0.87149	0.025
104	738	2042	10	30	0.14	0.71654	-0.01673	0.025
105	928	480	10	30	0.14	0.52289	-0.21099	0.025
106	492	394	10	30	0.14	1.20739	1.4228	0.025
112	1829	1773	10	30	0.14	-0.0395	-0.88749	0.025
121	1769	1683	10	30	0.14	0.71403	-0.04668	0.025
122	1267	1415	10	30	0.14	-0.18171	-0.80457	0.025
123	513	1182	10	30	0.14	-0.07248	-0.73182	0.025
124	863	890	10	30	0.14	-0.11956	-0.80978	0.025
130	126	1675	10	30	0.14	-0.16961	-0.80132	0.025
131	1149	1219	10	30	0.14	-0.06926	-0.98356	0.025
132	1383	755	10	30	0.14	-0.20311	-0.78725	0.025
134	1456	736	10	30	0.14	0.46596	-0.47223	0.025
135	1635	591	10	30	0.14	0.72088	-0.16642	0.025
147	1825	458	10	30	0.14	-0.10507	-1.0216	0.025
148	1680	1548	10	30	0.14	0.64825	-0.28007	0.025
149	1473	1741	10	30	0.14	0.01393	-1.06391	0.025
150	1658	2026	10	30	0.14	-0.09163	-0.6423	0.025
151	243	193	10	30	0.14	0.24031	-0.66993	0.025
152	1733	391	10	30	0.14	0.97527	2.06988	0.025
158	1438	1032	10	30	0.14	-0.29459	-0.80637	0.025
159	1197	1601	10	30	0.14	-0.02827	0.5867	0.025
160	353	954	10	30	0.14	-0.05158	-0.92325	0.025
161	1496	373	10	30	0.14	-0.09891	-0.80503	0.025
162	169	504	10	30	0.14	0.72236	-0.19359	0.025
165	1174	266	10	30	0.14	0.51214	-0.26134	0.025
166	1234	1400	10	30	0.14	-0.20731	-0.60898	0.025
167	754	568	10	30	0.14	-0.16017	-0.89824	0.025
174	1998	119	10	30	0.14	0.61814	-0.2096	0.025
175	1521	1245	10	30	0.14	-0.49684	-0.42437	0.025
2	497	56	11	30	0.19	-0.39733	-0.69547	0.025
5	1599	149	11	30	0.19	-0.04851	-0.95557	0.025
8	1328	1024	11	30	0.19	0.00539	-0.86909	0.025
15	905	550	11	30	0.19	-0.01338	-1.07067	0.025
16	790	635	11	30	0.19	0.25871	-0.63194	0.025
21	375	130	11	30	0.19	0.3025	-0.18452	0.025
24	1161	1267	11	30	0.19	0.38517	-0.20585	0.025
25	268	435	11	30	0.19	0.27271	-0.40537	0.025
32	1639	1500	11	30	0.19	0.01388	-0.96254	0.025
34	2011	1997	11	30	0.19	-0.05534	-0.83608	0.025
36	215	929	11	30	0.19	-0.13245	-1.04853	0.025
40	1152	490	11	30	0.19	-0.08769	-1.10214	0.025
51	80	162	11	30	0.19	0.12928	-0.76389	0.025
52	1934	1002	11	30	0.19	0.66151	-0.19115	0.025
61	881	204	11	30	0.19	-0.18147	-1.01433	0.025
70	1127	1667	11	30	0.19	0.40292	-0.45318	0.025
72	225	13	11	30	0.19	0.70255	-0.08748	0.025
73	1512	28	11	30	0.19	0.63328	-0.13704	0.025
79	719	1885	11	30	0.19	0.59604	0.09501	0.025
80	454	1388	11	30	0.19	0.29134	-0.56165	0.025
81	955	616	11	30	0.19	0.36993	-0.38564	0.025
94	351	1918	11	30	0.19	-0.19841	-0.85383	0.025
95	1703	1176	11	30	0.19	-0.0231	-0.75045	0.025
96	696	183	11	30	0.19	1.23048	1.11747	0.025
101	517	2027	11	30	0.19	0.49358	1.38578	0.025
102	1648	352	11	30	0.19	0.76059	0.48032	0.025
103	357	206	11	30	0.19	0.37057	0.05043	0.025
143	68	1659	11	30	0.19	-0.22349	-0.65566	0.025
145	950	1386	11	30	0.19	0.49159	-0.40238	0.025
154	539	1076	11	30	0.19	0.57041	-0.09983	0.025
163	688	602	11	30	0.19	0.40952	0.00054	0.025
168	840	103	11	30	0.19	0.64638	1.41681	0.025
173	1292	205	11	30	0.19	0.39038	-0.93531	0.025
179	374	1049	11	30	0.19	1.93207	5.22485	0.025
4	1613	273	12	30	0.25	0.5712	-0.06078	0.025
7	1144	955	12	30	0.25	0.01724	-1.12003	0.025
11	1293	662	12	30	0.25	0.16922	-0.9526	0.025
14	1383	1962	12	30	0.25	0.78473	0.53274	0.025
17	1508	1081	12	30	0.25	0.00493	-1.02589	0.025
22	802	526	12	30	0.25	-0.30206	-0.73831	0.025
23	111	490	12	30	0.25	0.07154	-0.82278	0.025
35	448	165	12	30	0.25	-0.01099	-0.93205	0.025
48	95	517	12	30	0.25	-0.22651	-0.72293	0.025
71	1501	2017	12	30	0.25	-0.0108	-0.90955	0.025
78	12	169	12	30	0.25	0.22632	0.17499	0.025
90	338	1884	12	30	0.25	0.79968	0.22236	0.025
110	1057	1377	12	30	0.25	-0.0492	-1.04614	0.025
116	1780	614	12	30	0.25	0.68618	0.04386	0.025
126	633	1516	12	30	0.25	0.59012	-0.23646	0.025
144	1004	1630	12	30	0.25	0.35499	-0.03651	0.025
3	1990	1465	13	30	0.31	-0.0881	-0.74458	0.025
6	791	1914	13	30	0.31	-0.05401	-0.99093	0.025
26	160	433	13	30	0.31	0.36242	-0.26198	0.025
33	1810	308	13	30	0.31	0.1901	-0.72025	0.025
39	1813	739	13	30	0.31	-0.09848	-0.95702	0.025
46	713	1453	13	30	0.31	0.57661	-0.12778	0.025
47	397	1857	13	30	0.31	0.64354	0.17322	0.025
50	690	931	13	30	0.31	0.57587	-0.44244	0.025
53	587	90	13	30	0.31	0.2877	-0.6168	0.025
54	892	974	13	30	0.31	1.08989	0.80283	0.025
62	1028	170	13	30	0.31	0.37739	-0.32194	0.025
63	31	739	13	30	0.31	0.45943	-0.41069	0.025
64	433	764	13	30	0.31	0.72765	0.20172	0.025
65	523	1022	13	30	0.31	0.72679	0.54513	0.025
74	1600	1538	13	30	0.31	0.55116	-0.4332	0.025
89	1202	757	13	30	0.31	0.44983	-0.26535	0.025
109	880	308	13	30	0.31	0.28098	-0.29905	0.025
114	1302	1868	13	30	0.31	-0.36468	-0.73863	0.025
115	324	1256	13	30	0.31	2.51411	12.9854	0.025
129	1301	1452	13	30	0.31	0.24699	-0.88068	0.025
133	340	1049	13	30	0.31	1.18647	1.03631	0.025
136	1911	1854	13	30	0.31	0.53337	-0.12505	0.025
137	1986	1830	13	30	0.31	0.64074	-0.11262	0.025
146	1910	1762	13	30	0.31	0.56203	-0.45407	0.025
155	879	654	13	30	0.31	0.98502	3.22958	0.025
164	835	649	13	30	0.31	-0.0902	-0.98802	0.025
169	171	777	13	30	0.31	0.85363	0.39321	0.025
172	1869	1979	13	30	0.31	0.37886	-0.29179	0.025
28	564	690	14	30	0.39	0.16307	-0.83334	0.025
31	672	49	14	30	0.39	0.66495	-0.16545	0.025
45	1668	1950	14	30	0.39	0.44497	-0.50602	0.025
82	352	838	14	30	0.39	0.08467	-0.71218	0.025
99	137	42	14	30	0.39	0.43404	-0.22469	0.025
118	215	200	14	30	0.39	0.69146	0.6144	0.025
119	1072	1059	14	30	0.39	-0.12369	-0.85485	0.025
120	498	1301	14	30	0.39	-0.26789	-1.00054	0.025
140	313	1152	14	30	0.39	0.46223	-0.19593	0.025
141	76	1254	14	30	0.39	0.96352	0.70644	0.025
142	794	1866	14	30	0.39	0.08226	-0.53002	0.025
156	1643	720	14	30	0.39	0.44616	-0.29985	0.025
157	1680	2010	14	30	0.39	-0.00209	-0.95956	0.025
171	760	1233	14	30	0.39	0.42148	-0.06354	0.025
176	14	253	14	30	0.39	0.53521	-0.14363	0.025
177	239	2006	14	30	0.39	-0.41928	-0.51216	0.025
180	1879	680	14	30	0.39	0.20277	-0.3032	0.025
10	650	1377	15	30	0.48	0.01159	-0.91544	0.025
27	79	569	15	30	0.48	1.07945	1.62364	0.025
83	33	1680	15	30	0.48	-0.04499	-0.80362	0.025
91	575	476	15	30	0.48	0.21286	-0.54026	0.025
92	500	603	15	30	0.48	0.56333	-0.04962	0.025
93	531	1382	15	30	0.48	0.02108	-0.73264	0.025
100	1308	1508	15	30	0.48	0.84076	1.44523	0.025
108	81	1627	15	30	0.48	0.67001	0.39027	0.025
113	1659	34	15	30	0.48	0.65008	-0.19651	0.025
117	562	1356	15	30	0.48	-0.19187	-1.00322	0.025
127	654	321	15	30	0.48	0.48824	-0.17979	0.025
138	773	549	15	30	0.48	0.4937	-0.52191	0.025
139	960	1643	15	30	0.48	0.39266	0.51309	0.025
170	487	925	15	30	0.48	-0.28163	-0.75726	0.025
18	854	78	16	30	0.58	-0.14024	-1.03394	0.025
29	1155	615	16	30	0.58	0.13041	-0.88523	0.025
44	1304	167	16	30	0.58	-0.24074	-1.02041	0.025
84	894	1250	16	30	0.58	0.41532	-0.56601	0.025
97	1680	231	16	30	0.58	-0.03807	-1.12054	0.025
98	928	1258	16	30	0.58	0.35591	-0.30337	0.025
107	734	888	16	30	0.58	0.01951	-0.88308	0.025
111	21	627	16	30	0.58	0.02106	-0.88885	0.025
125	1115	697	16	30	0.58	0.42211	-0.10778	0.025
128	1542	1685	16	30	0.58	0.84321	0.28723	0.025
153	1520	253	16	30	0.58	0.43243	-0.54527	0.025
178	1324	955	16	30	0.58	0.81022	0.65746	0.025
183	688	386	23	30	1.73	0.52622	-0.33958	0.025
181	1445	220	25	30	2.22	0.15035	-0.88846	0.025
184	1272	1901	25	30	2.22	0.34306	-0.50311	0.025
186	1376	1352	25	30	2.22	-0.12076	-0.73973	0.025
182	1135	321	26	30	2.49	0.12408	-0.83296	0.025
185	789	348	29	30	3.46	0.30602	-0.53276	0.025
187	1934	687	31	30	4.22	-0.39361	-0.69454	0.025
0	2010	2008	10	60	0.14	0.35254	-0.83047	0.025
1	214	940	10	60	0.14	0.69254	-0.2681	0.025
3	496	67	10	60	0.14	1.15109	1.4706	0.025
6	79	173	10	60	0.14	0.56566	-0.48313	0.025
9	1500	2027	10	60	0.14	0.96358	1.03684	0.025
13	1471	798	10	60	0.14	0.50852	-0.62721	0.025
14	433	693	10	60	0.14	0.75891	0.15407	0.025
15	1126	1678	10	60	0.14	0.79231	-0.26991	0.025
20	268	446	10	60	0.14	0.74145	0.15365	0.025
21	904	561	10	60	0.14	0.90781	0.22537	0.025
26	242	205	10	60	0.14	0.46977	-0.44033	0.025
28	1020	529	10	60	0.14	0.84413	0.09719	0.025
29	1824	470	10	60	0.14	-0.26151	-0.8461	0.025
34	356	218	10	60	0.14	0.83416	0.01039	0.025
35	1328	1036	10	60	0.14	0.66374	-0.33893	0.025
36	1768	1693	10	60	0.14	0.61602	-0.05495	0.025
38	1151	502	10	60	0.14	0.9014	0.11985	0.025
47	1475	113	10	60	0.14	0.47761	-0.61035	0.025
48	718	1897	10	60	0.14	1.2633	1.19245	0.025
49	928	491	10	60	0.14	0.95664	0.4387	0.025
50	1850	1557	10	60	0.14	0.63507	-0.40021	0.025
51	384	983	10	60	0.14	0.65493	-0.23538	0.025
57	1293	217	10	60	0.14	0.34374	-0.74477	0.025
58	1018	1603	10	60	0.14	0.49014	-0.40249	0.025
60	1753	182	10	60	0.14	0.46185	-0.10145	0.025
67	1634	603	10	60	0.14	0.80758	-0.11082	0.025
71	169	516	10	60	0.14	0.47059	-0.58778	0.025
72	454	1400	10	60	0.14	0.50461	-0.4487	0.025
73	517	2039	10	60	0.14	1.01977	0.83289	0.025
74	880	215	10	60	0.14	1.35031	2.39477	0.025
75	1598	160	10	60	0.14	0.7905	0.21956	0.025
76	690	1299	10	60	0.14	0.4434	-0.64333	0.025
85	2022	1193	10	60	0.14	0.25818	-0.43902	0.025
86	646	1795	10	60	0.14	1.13849	0.84996	0.025
87	1056	1388	10	60	0.14	1.09816	0.6969	0.025
88	954	628	10	60	0.14	0.8851	-0.13604	0.025
89	1291	399	10	60	0.14	1.02163	0.57959	0.025
90	1495	1947	10	60	0.14	0.4233	-0.7646	0.025
99	225	25	10	60	0.14	1.36879	1.99601	0.025
100	1997	1536	10	60	0.14	0.64418	-0.23475	0.025
101	1679	1559	10	60	0.14	0.89389	0.17306	0.025
107	1471	1753	10	60	0.14	0.17541	-0.52762	0.025
108	692	1200	10	60	0.14	0.71151	-0.09957	0.025
109	197	574	10	60	0.14	0.83765	0.53066	0.025
119	532	181	10	60	0.14	0.84294	0.18943	0.025
120	1997	129	10	60	0.14	0.58477	-0.31421	0.025
121	1058	103	10	60	0.14	1.76589	4.14583	0.025
122	538	1087	10	60	0.14	0.82311	-0.09144	0.025
127	35	418	10	60	0.14	0.62545	-0.38934	0.025
128	1274	1386	10	60	0.14	0.74307	0.00381	0.025
4	687	613	11	60	0.19	0.59907	-0.02207	0.025
8	1143	966	11	60	0.19	0.77211	-0.09329	0.025
11	1293	673	11	60	0.19	0.67674	-0.20611	0.025
12	789	646	11	60	0.19	0.85448	0.29479	0.025
22	1613	284	11	60	0.19	0.81375	0.36346	0.025
23	448	176	11	60	0.19	0.86367	0.14612	0.025
33	1639	1511	11	60	0.19	0.34137	-0.6168	0.025
37	372	1060	11	60	0.19	0.36388	-0.5512	0.025
43	324	1268	11	60	0.19	0.72383	-0.20846	0.025
52	1302	1878	11	60	0.19	0.43268	-0.374	0.025
64	791	1926	11	60	0.19	0.61152	-0.2069	0.025
65	949	1397	11	60	0.19	0.99631	0.50355	0.025
77	1886	86	11	60	0.19	0.30441	-0.25031	0.025
78	351	1928	11	60	0.19	0.85254	0.44008	0.025
92	1647	364	11	60	0.19	0.96166	0.6255	0.025
98	94	527	11	60	0.19	0.85261	0.04326	0.025
105	1680	2019	11	60	0.19	0.13459	-0.4403	0.025
106	1933	1013	11	60	0.19	0.61799	-0.35195	0.025
116	879	318	11	60	0.19	0.92143	0.17544	0.025
117	1510	38	11	60	0.19	0.66522	0.0453	0.025
118	1028	180	11	60	0.19	1.22784	1.08192	0.025
124	802	537	11	60	0.19	1.12143	1.18099	0.025
125	1989	1477	11	60	0.19	0.51065	-0.35747	0.025
132	1730	402	11	60	0.19	0.15461	-0.33639	0.025
133	696	195	11	60	0.19	1.23063	0.91752	0.025
134	1456	749	11	60	0.19	0.79578	-0.31764	0.025
5	1507	1092	12	60	0.25	0.90865	0.42729	0.025
18	586	100	12	60	0.25	0.3535	-0.50231	0.025
27	111	501	12	60	0.25	-0.15461	-0.96919	0.025
61	35	1625	12	60	0.25	0.71674	0.33036	0.025
62	523	1033	12	60	0.25	0.75647	0.28145	0.025
63	11	180	12	60	0.25	2.15647	8.54575	0.025
79	395	1868	12	60	0.25	1.0152	0.41829	0.025
80	1003	1641	12	60	0.25	0.39166	-0.27038	0.025
81	630	1527	12	60	0.25	0.79789	0.01759	0.025
91	1910	1865	12	60	0.25	0.63603	-0.28172	0.025
115	144	1164	12	60	0.25	0.9274	0.17841	0.025
129	1600	1549	12	60	0.25	0.8367	-0.26884	0.025
136	1250	1614	12	60	0.25	0.40166	-0.31758	0.025
2	834	660	13	60	0.31	0.63277	0.09548	0.025
7	1813	750	13	60	0.31	0.54376	-0.05641	0.025
10	879	665	13	60	0.31	-0.26545	-0.99366	0.025
16	432	775	13	60	0.31	0.88948	0.33927	0.025
17	794	1877	13	60	0.31	0.78231	0.13878	0.025
42	30	750	13	60	0.31	1.78767	5.89548	0.025
59	159	444	13	60	0.31	0.72602	0.60149	0.025
66	1071	1071	13	60	0.31	1.02792	0.53965	0.025
97	312	1164	13	60	0.31	0.43798	-0.60664	0.025
103	239	2018	13	60	0.31	1.26988	1.35752	0.025
104	1868	1990	13	60	0.31	0.7604	0.21892	0.025
113	498	1312	13	60	0.31	1.0968	0.85037	0.025
114	14	264	13	60	0.31	0.76472	0.06357	0.025
123	1201	768	13	60	0.31	0.92684	0.37062	0.025
131	672	59	13	60	0.31	0.42347	-0.70763	0.025
135	1985	1841	13	60	0.31	0.35011	-0.59167	0.025
30	485	935	14	60	0.39	0.72156	0.20032	0.025
32	136	54	14	60	0.39	1.20169	1.84367	0.025
55	351	850	14	60	0.39	0.80471	-0.08322	0.025
56	1667	1962	14	60	0.39	0.82465	0.11126	0.025
68	564	701	14	60	0.39	1.04278	0.65966	0.025
69	102	1404	14	60	0.39	0.87974	0.68956	0.025
70	773	561	14	60	0.39	0.90148	0.03438	0.025
95	1879	691	14	60	0.39	0.19774	-0.41048	0.025
112	214	212	14	60	0.39	0.91566	0.50442	0.025
130	530	1393	14	60	0.39	1.23048	1.77967	0.025
19	1679	242	15	60	0.48	0.41711	-0.4821	0.025
31	927	1269	15	60	0.48	0.66095	0.04437	0.025
39	1154	626	15	60	0.48	0.98543	1.22029	0.025
40	1307	1520	15	60	0.48	1.44118	2.47595	0.025
41	32	1691	15	60	0.48	0.73429	0.37854	0.025
44	654	333	15	60	0.48	0.64729	-0.22152	0.025
45	893	1260	15	60	0.48	0.81818	0.04103	0.025
46	990	1609	15	60	0.48	0.65379	0.04326	0.025
53	1406	1905	15	60	0.48	0.65581	-0.26818	0.025
54	561	1367	15	60	0.48	0.53345	0.04629	0.025
82	499	614	15	60	0.48	1.10182	1.59449	0.025
93	959	1654	15	60	0.48	0.75599	0.01816	0.025
94	575	488	15	60	0.48	0.9579	0.56524	0.025
96	1542	1698	15	60	0.48	0.37642	-0.73722	0.025
102	759	1245	15	60	0.48	0.65556	-0.403	0.025
111	1323	966	15	60	0.48	1.05485	0.94245	0.025
126	1520	265	15	60	0.48	0.81402	0.00635	0.025
24	20	639	16	60	0.58	0.90548	0.55163	0.025
25	734	899	16	60	0.58	0.63084	-0.07751	0.025
83	854	89	16	60	0.58	0.70408	0.42853	0.025
84	1114	710	16	60	0.58	0.82142	0.04262	0.025
110	1302	179	16	60	0.58	1.16483	1.41815	0.025
139	688	396	22	60	1.51	0.90818	0.46975	0.025
137	1376	1363	23	60	1.73	0.69009	-0.09828	0.025
138	1444	232	24	60	1.96	0.35175	-0.43934	0.025
142	1271	1912	24	60	1.96	0.50904	-0.23938	0.025
140	1134	332	25	60	2.22	0.87446	0.51142	0.025
141	788	358	28	60	3.11	0.6432	0.68345	0.025
0	932	488	10	90	0.14	0.82276	0.03643	0.025
1	1475	795	10	90	0.14	0.62343	-0.42887	0.025
2	1155	498	10	90	0.14	0.86406	0.13508	0.025
7	457	1397	10	90	0.14	0.57443	-0.48077	0.025
8	1757	180	10	90	0.14	0.54469	-0.29389	0.025
13	1478	110	10	90	0.14	0.49747	-0.60423	0.025
14	958	624	10	90	0.14	0.6706	-0.34244	0.025
21	694	1296	10	90	0.14	0.35471	-0.79666	0.025
22	1130	1674	10	90	0.14	0.57658	-0.5231	0.025
26	218	937	10	90	0.14	0.57576	-0.44953	0.025
34	1603	156	10	90	0.14	0.90821	0.43499	0.025
35	355	1925	10	90	0.14	0.66366	-0.19517	0.025
36	361	214	10	90	0.14	0.5804	-0.4729	0.025
37	437	689	10	90	0.14	0.75376	0.02052	0.025
45	1500	1943	10	90	0.14	0.31477	-0.57114	0.025
46	1155	713	10	90	0.14	0.59314	-0.1259	0.025
47	690	610	10	90	0.14	0.67755	-0.40866	0.025
48	83	170	10	90	0.14	0.37533	-0.72757	0.025
55	753	706	10	90	0.14	0.55906	-0.4341	0.025
56	499	64	10	90	0.14	1.15426	1.21201	0.025
57	411	542	10	90	0.14	0.66303	-0.3123	0.025
62	387	980	10	90	0.14	0.68544	-0.16117	0.025
63	909	557	10	90	0.14	0.50564	-0.34478	0.025
64	1062	100	10	90	0.14	1.54066	2.96649	0.025
65	272	443	10	90	0.14	0.52499	-0.3722	0.025
66	1332	1032	10	90	0.14	0.76586	0.01405	0.025
67	542	1083	10	90	0.14	0.99847	0.39471	0.025
68	1772	1690	10	90	0.14	0.67108	0.12349	0.025
69	650	1790	10	90	0.14	0.89398	0.63904	0.025
74	1577	580	10	90	0.14	0.83877	0.09158	0.025
77	433	614	10	90	0.14	0.41865	-0.73423	0.025
81	1279	1382	10	90	0.14	0.8252	0.09719	0.025
82	39	415	10	90	0.14	0.33884	-0.66875	0.025
83	464	227	10	90	0.14	0.82405	0.14527	0.025
84	723	1894	10	90	0.14	1.07331	0.81378	0.025
92	215	209	10	90	0.14	0.33571	-0.59411	0.025
93	696	1197	10	90	0.14	1.0716	1.07013	0.025
94	2001	1533	10	90	0.14	0.63261	-0.45377	0.025
98	201	570	10	90	0.14	0.47414	-0.42372	0.025
99	1638	598	10	90	0.14	0.99223	0.5729	0.025
114	2014	2004	10	90	0.14	0.68824	-0.16449	0.025
115	1854	1554	10	90	0.14	0.54679	-0.43223	0.025
116	884	213	10	90	0.14	0.80582	-0.0475	0.025
117	230	438	10	90	0.14	0.53896	-0.31592	0.025
121	33	1108	10	90	0.14	0.06368	-0.5961	0.025
122	896	979	10	90	0.14	0.61493	-0.31145	0.025
123	376	1055	10	90	0.14	0.12749	-0.39345	0.025
124	450	1101	10	90	0.14	0.24607	-0.39463	0.025
125	1726	1399	10	90	0.14	0.92083	0.23736	0.025
126	2002	127	10	90	0.14	0.78434	-0.02198	0.025
3	1297	671	11	90	0.19	0.65395	-0.09442	0.025
6	954	1393	11	90	0.19	0.80257	0.38256	0.025
10	1642	1508	11	90	0.19	0.35345	-0.69024	0.025
19	228	21	11	90	0.19	0.65235	-0.1406	0.025
24	1147	963	11	90	0.19	0.70135	-0.34897	0.025
27	793	643	11	90	0.19	0.76817	-0.07567	0.025
40	452	172	11	90	0.19	0.83845	0.2368	0.025
54	1937	1010	11	90	0.19	0.69841	-0.24081	0.025
60	1060	1385	11	90	0.19	1.07438	0.86762	0.025
71	1386	1970	11	90	0.19	1.1192	0.98324	0.025
72	15	176	11	90	0.19	0.8779	0.39396	0.025
80	1650	360	11	90	0.19	0.76191	-0.06643	0.025
100	1460	745	11	90	0.19	0.64192	-0.51318	0.025
103	700	192	11	90	0.19	1.07531	0.60876	0.025
104	1504	2024	11	90	0.19	0.92814	0.97809	0.025
119	806	533	11	90	0.19	0.64397	-0.00177	0.025
120	341	1892	11	90	0.19	0.88846	0.03368	0.025
128	1517	35	11	90	0.19	0.91424	0.09526	0.025
129	1306	1874	11	90	0.19	0.28105	-0.45106	0.025
135	98	524	11	90	0.19	0.60256	-0.48197	0.025
4	1512	1089	12	90	0.25	0.86319	0.21169	0.025
20	115	498	12	90	0.25	0.38022	-0.47621	0.025
41	1032	177	12	90	0.25	1.25018	1.37339	0.025
42	148	1161	12	90	0.25	0.8504	0.19979	0.025
44	464	1315	12	90	0.25	0.52449	-0.77274	0.025
53	1616	281	12	90	0.25	0.34101	-0.6334	0.025
58	400	1865	12	90	0.25	1.05976	0.82251	0.025
59	591	97	12	90	0.25	0.31184	-0.53762	0.025
79	38	1622	12	90	0.25	0.5209	-0.3658	0.025
88	1914	1862	12	90	0.25	0.75036	0.03793	0.025
89	1993	1473	12	90	0.25	0.5841	-0.24809	0.025
101	882	662	12	90	0.25	0.86441	-0.09995	0.025
102	343	1056	12	90	0.25	0.78974	-0.19088	0.025
132	1814	316	12	90	0.25	0.77109	0.0074	0.025
133	328	1264	12	90	0.25	0.7372	-0.09136	0.025
5	436	772	13	90	0.31	0.7159	-0.09614	0.025
9	1872	1986	13	90	0.31	0.60329	-0.12145	0.025
15	526	1030	13	90	0.31	0.74436	0.10479	0.025
25	35	747	13	90	0.31	0.95771	1.08835	0.025
28	798	1874	13	90	0.31	0.84289	0.23761	0.025
29	163	441	13	90	0.31	0.484	-0.04141	0.025
30	1075	1068	13	90	0.31	0.52549	-0.77362	0.025
38	175	784	13	90	0.31	0.6897	-0.22692	0.025
43	591	1404	13	90	0.31	1.02502	0.28711	0.025
70	1817	747	13	90	0.31	0.86673	0.44687	0.025
75	18	261	13	90	0.31	0.57643	-0.11468	0.025
76	79	1262	13	90	0.31	0.73553	-0.22048	0.025
95	1207	765	13	90	0.31	0.76908	-0.08492	0.025
96	838	657	13	90	0.31	0.93921	0.15134	0.025
105	1989	1839	13	90	0.31	0.54696	-0.50305	0.025
106	243	2014	13	90	0.31	1.16763	1.25023	0.025
107	1913	1771	13	90	0.31	0.64282	-0.12572	0.025
111	693	939	13	90	0.31	0.77136	-0.15903	0.025
112	716	1461	13	90	0.31	0.70537	-0.21359	0.025
113	1603	1546	13	90	0.31	0.93256	0.02238	0.025
134	1647	728	13	90	0.31	0.7257	-0.20028	0.025
17	82	577	14	90	0.39	0.87115	-0.07535	0.025
18	1671	1959	14	90	0.39	0.89152	0.43523	0.025
23	567	698	14	90	0.39	0.94231	0.58374	0.025
50	37	1687	14	90	0.39	0.92744	0.28793	0.025
73	675	57	14	90	0.39	0.40069	-0.83494	0.025
90	355	846	14	90	0.39	0.81142	0.27527	0.025
91	316	1160	14	90	0.39	0.4901	-0.44314	0.025
118	1402	565	14	90	0.39	0.88176	0.13359	0.025
11	776	557	15	90	0.48	0.82908	-0.06292	0.025
12	1327	963	15	90	0.48	1.05483	0.90971	0.025
16	1663	43	15	90	0.48	0.76682	-0.05415	0.025
32	653	1385	15	90	0.48	0.72057	-0.27221	0.025
39	565	1363	15	90	0.48	0.60192	0.06334	0.025
51	931	1266	15	90	0.48	0.74846	0.23878	0.025
52	1311	1516	15	90	0.48	1.4058	2.22885	0.025
61	1409	1902	15	90	0.48	0.70849	0.01976	0.025
78	897	1257	15	90	0.48	0.77363	-0.01944	0.025
85	963	1651	15	90	0.48	0.60629	-0.24951	0.025
86	1683	238	15	90	0.48	0.39313	-0.28195	0.025
108	535	1389	15	90	0.48	0.96988	0.69127	0.025
109	333	1129	15	90	0.48	0.90192	0.31062	0.025
130	763	1242	15	90	0.48	0.61131	-0.35957	0.025
131	579	485	15	90	0.48	1.11239	1.08269	0.025
31	1158	623	16	90	0.58	1.25582	1.72606	0.025
33	24	636	16	90	0.58	0.51311	-0.36264	0.025
49	1307	175	16	90	0.58	1.12199	1.37172	0.025
87	502	611	16	90	0.58	0.95975	1.49605	0.025
97	738	896	16	90	0.58	0.58141	-0.24817	0.025
110	1118	706	16	90	0.58	0.79256	0.00733	0.025
127	1524	261	16	90	0.58	0.84585	0.354	0.025
136	692	393	22	90	1.51	1.03445	0.73957	0.025
137	1380	1361	24	90	1.96	0.4278	-0.56109	0.025
138	1448	228	25	90	2.22	0.64828	-0.01751	0.025
140	1275	1909	25	90	2.22	0.75958	0.24251	0.025
141	1138	329	25	90	2.22	0.87206	0.84923	0.025
139	792	355	28	90	3.11	0.62821	-0.16773	0.025
142	1938	696	31	90	4.22	-0.36217	-0.63573	0.025
143	403	56	44	90	12.08	0.21711	-0.50705	0.025
2	653	1787	10	120	0.14	0.37392	-0.44574	0.025
3	2016	2001	10	120	0.14	0.75828	-0.00484	0.025
6	961	621	10	120	0.14	0.35015	-0.6942	0.025
7	793	1733	10	120	0.14	0.4184	-0.63234	0.025
12	1158	495	10	120	0.14	0.50019	-0.56227	0.025
19	756	702	10	120	0.14	0.14115	-0.9432	0.025
22	1857	1550	10	120	0.14	0.5573	-0.40118	0.025
23	722	1895	10	120	0.14	0.70653	0.10901	0.025
24	1686	1553	10	120	0.14	0.69058	-0.35111	0.025
28	1760	177	10	120	0.14	0.33576	-0.67377	0.025
29	1297	393	10	120	0.14	0.42415	-0.72103	0.025
30	2003	1529	10	120	0.14	0.42906	-0.6658	0.025
35	1026	523	10	120	0.14	0.28171	-0.68544	0.025
36	696	1293	10	120	0.14	0.06334	-0.83853	0.025
39	1502	1940	10	120	0.14	0.18336	-0.86375	0.025
40	699	1194	10	120	0.14	0.60371	0.25198	0.025
41	413	538	10	120	0.14	0.14954	-0.89551	0.025
42	174	509	10	120	0.14	-0.04831	-0.73458	0.025
43	1481	107	10	120	0.14	0.18909	-0.87141	0.025
44	1065	96	10	120	0.14	0.92601	1.44696	0.025
45	502	61	10	120	0.14	0.39227	-0.33057	0.025
48	466	225	10	120	0.14	0.24895	-0.67517	0.025
49	440	686	10	120	0.14	0.05227	-0.73092	0.025
50	1167	1271	10	120	0.14	0.5295	-0.44127	0.025
57	2004	123	10	120	0.14	0.42846	0.00235	0.025
58	1241	1406	10	120	0.14	0.27442	-0.6834	0.025
67	86	166	10	120	0.14	0.0575	-0.92147	0.025
68	693	606	10	120	0.14	0.33642	-0.90741	0.025
69	490	1169	10	120	0.14	0.45397	-0.48511	0.025
70	888	209	10	120	0.14	0.4765	-0.3614	0.025
76	435	610	10	120	0.14	-0.02329	-0.8702	0.025
77	1775	1688	10	120	0.14	0.63933	-0.13972	0.025
78	935	484	10	120	0.14	0.17412	-0.68799	0.025
93	1478	791	10	120	0.14	0.25828	-0.63079	0.025
94	1730	1396	10	120	0.14	0.60052	-0.12605	0.025
100	274	440	10	120	0.14	0.06639	-0.96892	0.025
102	1026	1596	10	120	0.14	0.12886	-0.36648	0.025
107	607	249	10	120	0.14	-0.12634	-0.57619	0.025
108	848	1399	10	120	0.14	0.31042	-0.3801	0.025
109	390	977	10	120	0.14	0.22198	-0.89132	0.025
118	1579	577	10	120	0.14	0.49423	-0.43505	0.025
119	1886	1645	10	120	0.14	0.50752	-0.3447	0.025
120	452	1095	10	120	0.14	0.27983	-0.70597	0.025
121	42	410	10	120	0.14	-0.15333	-0.87275	0.025
126	173	1528	10	120	0.14	0.23636	-1.00451	0.025
127	1717	1857	10	120	0.14	0.56672	-0.39182	0.025
128	72	1664	10	120	0.14	0.16234	-0.64317	0.025
129	2029	1188	10	120	0.14	0.61247	-0.26653	0.025
138	518	1188	10	120	0.14	0.14848	-0.92759	0.025
139	807	1007	10	120	0.14	0.26213	-0.61871	0.025
140	248	199	10	120	0.14	0.15122	-0.81579	0.025
146	1272	1419	10	120	0.14	0.7423	-0.04242	0.025
147	511	1400	10	120	0.14	0.1461	-0.76095	0.025
148	35	1105	10	120	0.14	-0.35939	-0.60643	0.025
149	539	174	10	120	0.14	0.09049	-1.04733	0.025
150	232	433	10	120	0.14	-0.12956	-0.68456	0.025
151	760	573	10	120	0.14	0.02108	-0.3692	0.025
152	1641	596	10	120	0.14	0.72636	0.16093	0.025
156	497	397	10	120	0.14	0.26285	-0.62903	0.025
157	402	1072	10	120	0.14	0.12227	-0.94522	0.025
158	1708	1181	10	120	0.14	0.8877	0.39874	0.025
159	2007	711	10	120	0.14	-0.24583	-0.65056	0.025
160	203	567	10	120	0.14	0.06323	-0.91699	0.025
162	1931	1516	10	120	0.14	-0.35158	-0.46121	0.025
163	327	1719	10	120	0.14	0.16012	-0.4066	0.025
164	705	1851	10	120	0.14	0.51913	-0.29835	0.025
165	1130	1514	10	120	0.14	-0.09267	-0.42843	0.025
166	869	896	10	120	0.14	0.03499	-0.44687	0.025
169	846	2003	10	120	0.14	0.47837	-0.10205	0.025
170	153	823	10	120	0.14	-0.04215	-0.81058	0.025
171	1281	1379	10	120	0.14	0.40096	-0.61171	0.025
172	1057	1817	10	120	0.14	0.11125	-0.45308	0.025
173	1829	462	10	120	0.14	-0.16199	-0.36827	0.025
174	1532	1918	10	120	0.14	0.02994	-0.52166	0.025
175	1664	2030	10	120	0.14	0.37502	-0.53345	0.025
176	35	2000	10	120	0.14	0.03473	-0.8112	0.025
177	826	609	10	120	0.14	0.34905	-0.13304	0.025
178	832	1167	10	120	0.14	-0.16299	-0.52701	0.025
179	444	1505	10	120	0.14	0.13364	-0.6881	0.025
180	486	1512	10	120	0.14	-0.18863	-0.62151	0.025
181	1203	1604	10	120	0.14	-0.49927	-0.35131	0.025
182	1626	142	10	120	0.14	0.32061	-0.08329	0.025
183	431	850	10	120	0.14	-0.1028	-0.86722	0.025
184	1503	377	10	120	0.14	-0.16511	-0.51522	0.025
5	18	174	11	120	0.19	0.31792	-0.75041	0.025
10	703	188	11	120	0.19	0.50819	-0.15745	0.025
11	956	1390	11	120	0.19	0.34819	-0.56827	0.025
14	1506	2021	11	120	0.19	0.85332	0.83918	0.025
16	1653	357	11	120	0.19	0.69935	-0.1978	0.025
17	807	530	11	120	0.19	0.28464	-0.46208	0.025
18	795	640	11	120	0.19	0.42133	-0.48483	0.025
20	231	18	11	120	0.19	0.09582	-0.89927	0.025
21	357	1922	11	120	0.19	0.28623	-0.79764	0.025
26	101	521	11	120	0.19	0.13515	-0.90689	0.025
34	1299	210	11	120	0.19	0.60823	-0.09276	0.025
46	220	934	11	120	0.19	0.13111	-0.94318	0.025
51	1063	1382	11	120	0.19	0.65145	-0.15194	0.025
53	363	212	11	120	0.19	0.15775	-0.89194	0.025
66	1645	1504	11	120	0.19	0.83955	0.30664	0.025
73	1132	1671	11	120	0.19	0.47327	-0.30235	0.025
75	1605	153	11	120	0.19	0.4874	-0.40079	0.025
86	459	1393	11	120	0.19	0.1429	-0.94916	0.025
99	638	1527	11	120	0.19	0.52136	-0.34926	0.025
105	911	554	11	120	0.19	0.12961	-0.86849	0.025
136	378	1054	11	120	0.19	-0.3138	-0.25702	0.025
137	1334	1029	11	120	0.19	0.33188	-0.73571	0.025
155	1940	1007	11	120	0.19	0.5413	-0.55831	0.025
161	275	463	11	120	0.19	-0.20904	-0.53949	0.025
0	1619	278	12	120	0.25	0.13078	-0.89742	0.025
1	1388	1966	12	120	0.25	0.91906	0.46329	0.025
15	1514	1086	12	120	0.25	0.59326	-0.29469	0.025
25	151	1164	12	120	0.25	0.20914	-0.85657	0.025
31	1034	174	12	120	0.25	0.84086	0.28872	0.025
32	118	495	12	120	0.25	0.05999	-0.84236	0.025
33	1463	742	12	120	0.25	0.69253	0.13019	0.025
52	1299	667	12	120	0.25	0.52553	-0.29055	0.025
63	327	1266	12	120	0.25	0.3677	-0.6168	0.025
64	1786	627	12	120	0.25	0.74812	-0.07187	0.025
74	1150	960	12	120	0.25	0.39383	-0.66843	0.025
87	1519	32	12	120	0.25	0.67144	-0.41884	0.025
88	797	1918	12	120	0.25	0.68567	-0.13917	0.025
89	466	1312	12	120	0.25	0.4661	-0.55007	0.025
98	40	1618	12	120	0.25	0.09924	-0.69658	0.025
112	1309	1873	12	120	0.25	0.46039	-0.43662	0.025
113	884	659	12	120	0.25	0.50299	-0.4942	0.025
130	347	1053	12	120	0.25	0.43764	-0.76665	0.025
154	1009	1635	12	120	0.25	0.22574	-0.90932	0.025
4	1077	1064	13	120	0.31	0.37214	-0.71007	0.025
8	1815	313	13	120	0.31	0.49686	-0.52019	0.025
9	1819	744	13	120	0.31	0.64128	0.03711	0.025
47	593	95	13	120	0.31	0.1386	-0.87312	0.025
59	594	1401	13	120	0.31	0.57546	-0.4807	0.025
60	695	936	13	120	0.31	0.39475	-0.65485	0.025
61	165	436	13	120	0.31	-0.34383	-0.40614	0.025
62	438	775	13	120	0.31	0.07043	-0.96539	0.025
65	82	1265	13	120	0.31	0.19911	-0.80997	0.025
72	528	1027	13	120	0.31	0.20354	-0.82414	0.025
81	20	257	13	120	0.31	-0.08568	-0.88486	0.025
82	800	1871	13	120	0.31	0.56593	-0.21971	0.025
83	1996	1470	13	120	0.31	0.44393	-0.68395	0.025
84	1306	1455	13	120	0.31	0.41301	-0.68188	0.025
95	1916	1858	13	120	0.31	0.62032	-0.1906	0.025
96	1915	1766	13	120	0.31	0.96976	0.49188	0.025
97	719	1458	13	120	0.31	0.43768	-0.56365	0.025
101	178	781	13	120	0.31	0.15269	-0.79759	0.025
114	37	743	13	120	0.31	0.20732	-0.89016	0.025
135	221	206	13	120	0.31	0.2678	-0.73998	0.025
167	1989	1834	13	120	0.31	0.44907	0.44369	0.025
168	1551	514	13	120	0.31	0.50345	-0.5599	0.025
185	318	1157	13	120	0.31	0.07442	-0.74562	0.025
38	1673	1955	14	120	0.39	0.63008	-0.44731	0.025
54	491	929	14	120	0.39	0.02591	-0.83334	0.025
80	1607	1548	14	120	0.39	0.56704	-0.39522	0.025
90	109	1403	14	120	0.39	0.1181	-0.37843	0.025
91	678	53	14	120	0.39	0.05223	-0.82145	0.025
122	537	1386	14	120	0.39	0.36703	-0.75196	0.025
123	1648	725	14	120	0.39	0.60524	-0.17014	0.025
124	35	1692	14	120	0.39	0.32047	-0.27946	0.025
125	995	1602	14	120	0.39	0.1673	-0.4238	0.025
132	142	48	14	120	0.39	0.29738	-0.75513	0.025
133	1685	2014	14	120	0.39	0.97683	1.37065	0.025
142	570	694	14	120	0.39	0.31389	-0.51737	0.025
144	1404	562	14	120	0.39	0.74056	0.03953	0.025
145	86	1631	14	120	0.39	0.33452	-0.61569	0.025
153	1874	1983	14	120	0.39	0.6086	-0.10807	0.025
13	656	1381	15	120	0.48	0.0771	-0.73138	0.025
27	506	607	15	120	0.48	0.04801	-0.96984	0.025
37	31	642	15	120	0.48	-0.15103	-1.15419	0.025
71	1686	242	15	120	0.48	0.4298	-0.4528	0.025
79	1158	623	15	120	0.48	0.73938	0.41069	0.025
92	779	554	15	120	0.48	0.4983	-0.59362	0.025
103	1314	1513	15	120	0.48	1.15576	1.664	0.025
104	660	326	15	120	0.48	0.02556	-0.85726	0.025
110	966	1647	15	120	0.48	0.4445	-0.5571	0.025
115	1664	48	15	120	0.48	0.37969	-0.49216	0.025
131	1332	964	15	120	0.48	0.35462	-0.56001	0.025
141	900	1261	15	120	0.48	0.19516	-0.65281	0.025
55	1526	258	16	120	0.58	0.56143	-0.4072	0.025
85	568	1361	16	120	0.58	-0.13292	-0.66659	0.025
106	860	83	16	120	0.58	0.29521	-0.677	0.025
111	741	900	16	120	0.58	0.16554	-0.81651	0.025
116	1415	1907	16	120	0.58	0.54383	-0.16965	0.025
117	335	1127	16	120	0.58	0.23067	-0.70876	0.025
134	935	1268	16	120	0.58	1.01999	2.06525	0.025
143	1310	173	16	120	0.58	1.05819	1.69635	0.025
56	1548	1702	17	120	0.7	0.70231	0.36421	0.025
187	693	393	22	120	1.51	0.45014	-0.72244	0.025
188	1380	1379	23	120	1.73	0.40111	-0.28457	0.025
186	1448	240	24	120	1.96	0.22295	-0.7122	0.025
190	1140	337	25	120	2.22	0.63488	-0.12284	0.025
189	801	378	27	120	2.79	0.28051	0.06921	0.025
191	1940	691	29	120	3.46	-0.45248	-0.50842	0.025
192	1295	1203	35	120	6.08	0.43789	-0.27501	0.025
193	411	81	43	120	11.27	0.13196	-0.53996	0.025
1	1480	788	10	180	0.14	0.30865	-0.70529	0.025
2	1300	389	10	180	0.14	0.36924	-0.63417	0.025
7	890	205	10	180	0.14	0.34692	-0.73038	0.025
8	462	1390	10	180	0.14	0.20636	-0.82663	0.025
11	1068	93	10	180	0.14	0.45141	-0.30586	0.025
12	177	505	10	180	0.14	0.08699	-0.98667	0.025
13	469	221	10	180	0.14	0.15149	-0.62989	0.025
14	393	973	10	180	0.14	0.11235	-0.98258	0.025
15	963	617	10	180	0.14	0.41126	-0.76637	0.025
16	2006	1526	10	180	0.14	0.4364	-0.3526	0.025
21	758	699	10	180	0.14	0.09673	-0.98629	0.025
24	702	1190	10	180	0.14	0.25885	-0.7601	0.025
25	1028	1592	10	180	0.14	0.22875	-0.41147	0.025
26	1160	491	10	180	0.14	0.51653	-0.49004	0.025
32	442	683	10	180	0.14	0.01706	-0.89048	0.025
33	1484	103	10	180	0.14	0.41152	-0.29425	0.025
40	1762	173	10	180	0.14	0.49192	-0.20844	0.025
41	416	534	10	180	0.14	0.357	-0.7939	0.025
42	795	1729	10	180	0.14	0.19861	-0.74746	0.025
51	1160	706	10	180	0.14	0.03673	-0.59423	0.025
52	1582	573	10	180	0.14	0.34087	-0.59286	0.025
53	505	57	10	180	0.14	0.21986	-0.32983	0.025
57	1505	1936	10	180	0.14	0.38757	-0.3846	0.025
58	656	1784	10	180	0.14	0.22833	-0.86343	0.025
59	699	1289	10	180	0.14	0.19678	-0.84046	0.025
60	438	607	10	180	0.14	0.44896	-0.52445	0.025
61	1029	519	10	180	0.14	0.09976	-0.85527	0.025
62	937	481	10	180	0.14	0.3476	-0.74895	0.025
63	2007	119	10	180	0.14	-0.05666	-0.47014	0.025
68	1283	1375	10	180	0.14	0.34861	-0.4536	0.025
69	224	930	10	180	0.14	0.12541	-0.88983	0.025
70	1890	1641	10	180	0.14	0.43576	-0.42436	0.025
76	913	550	10	180	0.14	0.08592	-0.61898	0.025
77	725	1892	10	180	0.14	0.40931	-0.34843	0.025
78	1860	1546	10	180	0.14	0.2008	-0.70695	0.025
79	1336	1025	10	180	0.14	0.10885	-0.89538	0.025
80	277	436	10	180	0.14	0.02125	-0.78061	0.025
93	521	1184	10	180	0.14	0.25378	-0.84939	0.025
99	610	245	10	180	0.14	0.13498	-0.54465	0.025
100	276	462	10	180	0.14	0.05601	-0.66815	0.025
101	1392	756	10	180	0.14	0.09887	-0.79607	0.025
102	454	1092	10	180	0.14	0.11452	-0.82835	0.025
103	175	1523	10	180	0.14	0.06454	-0.72033	0.025
108	525	2027	10	180	0.14	0.53669	-0.39244	0.025
117	1778	1683	10	180	0.14	0.44152	-0.35242	0.025
118	1711	1177	10	180	0.14	0.52518	-0.60912	0.025
119	493	1166	10	180	0.14	0.61747	-0.40551	0.025
120	236	430	10	180	0.14	0.04199	-0.74459	0.025
127	1430	1514	10	180	0.14	0.26552	-0.58357	0.025
128	1732	1392	10	180	0.14	0.43775	-0.28252	0.025
133	2031	1183	10	180	0.14	0.09773	-0.35267	0.025
134	206	564	10	180	0.14	0.11969	-0.89966	0.025
135	1170	1267	10	180	0.14	0.2772	-0.62202	0.025
139	708	1847	10	180	0.14	0.79894	0.12631	0.025
140	509	1423	10	180	0.14	-0.37098	-0.74963	0.025
146	1505	374	10	180	0.14	-0.05635	-0.55094	0.025
147	1667	2027	10	180	0.14	0.24868	-0.46603	0.025
148	1182	267	10	180	0.14	0.32967	-0.2949	0.025
154	850	105	10	180	0.14	0.36003	-0.63843	0.025
155	542	171	10	180	0.14	0.16555	-0.56153	0.025
156	251	196	10	180	0.14	-0.0062	-0.69716	0.025
157	512	1395	10	180	0.14	-0.53786	-0.0187	0.025
158	76	1660	10	180	0.14	0.44301	-0.30162	0.025
160	1833	459	10	180	0.14	-0.02512	-0.71462	0.025
161	1642	592	10	180	0.14	0.30466	-0.4602	0.025
162	37	1996	10	180	0.14	-0.08606	-0.42217	0.025
163	762	569	10	180	0.14	0.1663	-0.78987	0.025
164	851	1393	10	180	0.14	0.51518	-0.33786	0.025
165	1037	1998	10	180	0.14	-0.13038	-0.41344	0.025
166	501	395	10	180	0.14	0.45032	-0.35887	0.025
167	434	848	10	180	0.14	-0.04949	-0.7419	0.025
169	405	1069	10	180	0.14	0.00391	-0.44187	0.025
170	1661	624	10	180	0.14	-0.32533	-0.30999	0.025
171	488	636	10	180	0.14	-0.08257	-0.40219	0.025
172	870	890	10	180	0.14	0.11186	-0.69461	0.025
173	1244	1403	10	180	0.14	-0.0671	-0.36933	0.025
174	44	408	10	180	0.14	0.18461	-0.44764	0.025
175	1229	1496	10	180	0.14	-0.24348	-0.47939	0.025
176	135	1675	10	180	0.14	-0.02295	-0.61847	0.025
177	203	1931	10	180	0.14	0.23246	-0.53865	0.025
3	798	636	11	180	0.19	0.5404	-0.4673	0.025
4	696	603	11	180	0.19	0.37642	-0.6039	0.025
6	21	170	11	180	0.19	0.52424	-0.41234	0.025
18	1065	1378	11	180	0.19	0.67767	0.01277	0.025
19	233	14	11	180	0.19	0.09091	-0.89515	0.025
23	88	163	11	180	0.19	0.00356	-0.93859	0.025
29	365	208	11	180	0.19	0.27736	-0.41852	0.025
30	360	1919	11	180	0.19	0.14608	-0.67734	0.025
35	959	1386	11	180	0.19	-0.00356	-0.69853	0.025
45	1508	2017	11	180	0.19	0.08122	-0.81242	0.025
46	2019	1997	11	180	0.19	0.42805	-0.45023	0.025
55	1656	354	11	180	0.19	0.68131	-0.0831	0.025
64	1153	956	11	180	0.19	0.33554	-0.49295	0.025
72	1135	1668	11	180	0.19	0.04418	-0.76491	0.025
73	811	527	11	180	0.19	0.39573	-0.41834	0.025
74	704	184	11	180	0.19	0.53172	-0.40058	0.025
85	1688	1549	11	180	0.19	0.53002	-0.49955	0.025
87	1648	1501	11	180	0.19	0.50997	-0.47607	0.025
97	380	1050	11	180	0.19	-0.00611	-0.21579	0.025
114	1942	1003	11	180	0.19	0.4052	-0.60649	0.025
124	547	1076	11	180	0.19	0.51164	-0.4981	0.025
131	1301	206	11	180	0.19	0.52852	-0.32896	0.025
136	1607	149	11	180	0.19	0.4183	-0.32045	0.025
9	120	491	12	180	0.25	0.0263	-0.87584	0.025
20	347	1885	12	180	0.25	0.51029	-0.55882	0.025
22	1391	1963	12	180	0.25	0.49174	-0.40932	0.025
36	1301	663	12	180	0.25	0.31988	-0.66903	0.025
37	1037	170	12	180	0.25	0.68822	-0.01029	0.025
47	1621	274	12	180	0.25	-0.04082	-0.98713	0.025
48	800	1914	12	180	0.25	0.55413	-0.32021	0.025
71	405	1857	12	180	0.25	0.33718	-0.48226	0.025
82	329	1262	12	180	0.25	0.34153	-0.69765	0.025
83	154	1161	12	180	0.25	0.22818	-0.79138	0.025
84	1516	1082	12	180	0.25	0.46429	-0.58283	0.025
86	1520	28	12	180	0.25	0.4585	-0.41857	0.025
92	887	655	12	180	0.25	0.61125	-0.31592	0.025
96	1688	2009	12	180	0.25	0.02512	-0.52217	0.025
98	640	1524	12	180	0.25	0.46195	-0.55904	0.025
110	1998	1466	12	180	0.25	0.15901	-0.4778	0.025
111	1465	738	12	180	0.25	0.34383	-0.56878	0.025
112	1788	623	12	180	0.25	0.83491	0.18668	0.025
113	1311	1869	12	180	0.25	0.25997	-0.68991	0.025
115	457	166	12	180	0.25	0.10789	-0.63547	0.025
137	1918	1763	12	180	0.25	0.65837	-0.02774	0.025
141	43	1615	12	180	0.25	0.35474	-0.45845	0.025
168	1723	1853	12	180	0.25	0.82107	0.00385	0.025
0	1818	309	13	180	0.31	0.29847	-0.73087	0.025
17	531	1023	13	180	0.31	0.28897	-0.53527	0.025
28	698	932	13	180	0.31	0.46258	-0.43126	0.025
34	1079	1061	13	180	0.31	0.23218	-0.89385	0.025
44	1919	1854	13	180	0.31	0.35113	-0.44146	0.025
49	596	1396	13	180	0.31	0.45075	-0.63767	0.025
50	1308	1452	13	180	0.31	0.2894	-0.70244	0.025
56	1610	1545	13	180	0.31	0.4143	-0.66067	0.025
65	180	778	13	180	0.31	0.61703	-0.3029	0.025
66	803	1867	13	180	0.31	0.21473	-0.63175	0.025
81	169	435	13	180	0.31	0.19347	-0.785	0.025
90	842	650	13	180	0.31	0.62815	-0.29365	0.025
91	40	740	13	180	0.31	0.29382	-0.60337	0.025
106	889	310	13	180	0.31	0.78188	0.19333	0.025
109	1652	720	13	180	0.31	0.29088	-0.79462	0.025
116	1877	1980	13	180	0.31	0.36339	-0.45372	0.025
121	595	91	13	180	0.31	0.01509	-0.8765	0.025
122	440	772	13	180	0.31	0.10238	-0.75808	0.025
132	722	1454	13	180	0.31	0.3902	-0.60655	0.025
142	1210	758	13	180	0.31	0.35668	-0.46911	0.025
145	1822	740	13	180	0.31	0.12009	-0.80879	0.025
159	1994	1831	13	180	0.31	0.43473	-0.55377	0.025
5	1675	1952	14	180	0.39	0.52319	-0.51168	0.025
10	680	50	14	180	0.39	0.19912	-0.87591	0.025
27	38	1688	14	180	0.39	0.47209	-0.44787	0.025
39	23	254	14	180	0.39	-0.00934	-0.96858	0.025
67	91	576	14	180	0.39	0.58626	-0.52167	0.025
75	145	44	14	180	0.39	0.37084	-0.60543	0.025
105	572	691	14	180	0.39	0.24343	-0.63652	0.025
107	539	1383	14	180	0.39	0.4868	-0.43464	0.025
143	321	1152	14	180	0.39	0.11227	-0.59245	0.025
150	224	203	14	180	0.39	0.28796	-0.65222	0.025
152	1888	681	14	180	0.39	0.6881	0.15904	0.025
153	247	2007	14	180	0.39	0.46041	-0.31058	0.025
178	360	839	14	180	0.39	0.42569	-0.45216	0.025
31	1688	238	15	180	0.48	0.37478	-0.58464	0.025
38	1335	961	15	180	0.48	0.31756	-0.70018	0.025
54	570	1356	15	180	0.48	0.42471	-0.33577	0.025
88	968	1644	15	180	0.48	0.27873	-0.56324	0.025
89	1666	44	15	180	0.48	-0.00196	-0.92126	0.025
95	1316	1509	15	180	0.48	0.80394	0.20703	0.025
104	1419	1903	15	180	0.48	0.34904	-0.55516	0.025
123	903	1258	15	180	0.48	0.7305	-0.0642	0.025
129	658	1377	15	180	0.48	0.17596	-0.69977	0.025
138	780	550	15	180	0.48	0.37271	-0.40512	0.025
144	508	603	15	180	0.48	0.30592	-0.65251	0.025
151	584	478	15	180	0.48	0.30931	-0.71323	0.025
43	1123	699	16	180	0.58	0.41661	-0.46576	0.025
94	862	79	16	180	0.58	0.42116	-0.34624	0.025
125	743	897	16	180	0.58	0.05535	-0.83429	0.025
126	1313	169	16	180	0.58	0.64626	0.20627	0.025
130	1551	1698	16	180	0.58	0.53363	-0.3517	0.025
149	1528	254	16	180	0.58	0.44952	-0.51539	0.025
182	695	390	22	180	1.51	0.76273	0.39856	0.025
184	1382	1375	23	180	1.73	0.37462	-0.45078	0.025
179	1143	334	24	180	1.96	0.53258	-0.13851	0.025
181	1450	236	24	180	1.96	0.26094	-0.69997	0.025
183	1276	1912	25	180	2.22	0.75362	0.15437	0.025
180	803	374	27	180	2.79	0.0934	-1.04335	0.025
185	1942	688	30	180	3.83	-0.27417	-0.89481	0.025
186	1298	1200	35	180	6.08	0.29708	-0.6319	0.025
187	413	78	44	180	12.08	0.28208	-0.53119	0.025
