# Supplementary material for: Dynamic self-assembly of compartmentalized DNA nanotubes
Source: Nat Commun. 2021 Jun 11;12:3557. doi: 10.1038/s41467-021-23850-1 (PMC8196065; doi:10.1038/s41467-021-23850-1)
Supplement: Supplementary file 8 — Source Data [file 41467_2021_23850_MOESM8_ESM.zip › sourceData/SIfigs/s24-65_radiiHist_skewKurtVSRad/nonRNaseH_finalData_readme.txt]

4/5/2021  MAK

The final data files used to generate SI figures s24-33 and s38-57 are the same files used to create main text figures 3-5. For convenience, the SI figure numbers and their associated files are listed below:

s24, s38, s39 : figure3/twotile_50nM_finalData.xlsx
s25, s40, s41 : figure3/twotile_100nM_finalData.xlsx
s26, s42, s43 : figure3/twotile_250nM_finalData.xlsx
s27m s44, s45 : figure3/twotile_PEG_100nM_finalData.xlsx

s28, s46, s47 : figure4/rnaTrigger_1x_finalData.xlsx
s29, s48, s49 : figure4/rnaTrigger_4x_finalData.xlsx

s30, s50, s51 : figure5/gene_7p5nM_finalData.xlsx
s31, s52, s53 : figure5/gene_25nM_finalData.xlsx
s32, s54, s55 : figure5/gene_50nM_finalData.xlsx
s33, s56, s57 : figure5/gene_100nM_finalData.xlsx

The final data files for SI figs s34-s37 and s58-s65 are truncated versions of the files found in figure6 directory, as plots were generated in the SI for only select time points.
