# Supplementary material for: Dynamic self-assembly of compartmentalized DNA nanotubes
Source: Nat Commun. 2021 Jun 11;12:3557. doi: 10.1038/s41467-021-23850-1 (PMC8196065; doi:10.1038/s41467-021-23850-1)
Supplement: Supplementary file 8 — Source Data [file 41467_2021_23850_MOESM8_ESM.zip › sourceData/SIfigs/s69/s69_24h_profile_final.xlsx]

## Sheet: Sheet1
	Distance_(microns)	Intensity (a.u.)	norm Intensity (a.u.)	concentration
0	0	2505.75	262.663	50 nM
1	0.32	2605.74	362.651	50 nM
2	0.65	2612.29	369.207	50 nM
3	0.97	2747.92	504.835	50 nM
4	1.29	2882.56	639.475	50 nM
5	1.62	2886.55	643.46	50 nM
6	1.94	2965.42	722.332	50 nM
7	2.26	3055.18	812.088	50 nM
8	2.59	3201.4	958.313	50 nM
9	2.91	3382.15	1139.06	50 nM
10	3.23	3563.62	1320.54	50 nM
11	3.56	3916.84	1673.76	50 nM
12	3.88	4305.25	2062.16	50 nM
13	4.21	4433.86	2190.77	50 nM
14	4.53	4224.01	1980.93	50 nM
15	4.85	4065.78	1822.69	50 nM
16	5.18	4099.15	1856.06	50 nM
17	5.5	4085.94	1842.85	50 nM
18	5.82	4059.09	1816	50 nM
19	6.15	4150.16	1907.08	50 nM
20	6.47	4180.88	1937.79	50 nM
21	6.79	4280.23	2037.14	50 nM
22	7.12	4362.25	2119.16	50 nM
23	7.44	4379.09	2136.01	50 nM
24	7.76	4367	2123.91	50 nM
25	8.09	4396.86	2153.77	50 nM
26	8.41	4456.05	2212.96	50 nM
27	8.73	4434.78	2191.69	50 nM
28	9.06	4445.98	2202.89	50 nM
29	9.38	4548.38	2305.29	50 nM
30	9.7	4491.69	2248.6	50 nM
31	10.03	4456.68	2213.59	50 nM
32	10.35	4516.48	2273.39	50 nM
33	10.68	4553.48	2310.39	50 nM
34	11	4619.07	2375.98	50 nM
35	11.32	4602.89	2359.8	50 nM
36	11.65	4658.29	2415.2	50 nM
37	11.97	4801.21	2558.12	50 nM
38	12.29	4968	2724.91	50 nM
39	12.62	5192.83	2949.74	50 nM
40	12.94	5580.75	3337.66	50 nM
41	13.26	5963.24	3720.15	50 nM
42	13.59	5788.84	3545.76	50 nM
43	13.91	5296.36	3053.27	50 nM
44	14.23	5009.65	2766.56	50 nM
45	14.56	4873	2629.91	50 nM
46	14.88	4780.49	2537.4	50 nM
47	15.2	4684.7	2441.62	50 nM
48	15.53	4738.15	2495.06	50 nM
49	15.85	4875.1	2632.01	50 nM
50	16.17	4822.09	2579.01	50 nM
51	16.5	4846.52	2603.44	50 nM
52	16.82	4915.48	2672.39	50 nM
53	17.15	4811.04	2567.96	50 nM
54	17.47	4646.48	2403.39	50 nM
55	17.79	4641.12	2398.04	50 nM
56	18.12	4588.3	2345.21	50 nM
57	18.44	4349.23	2106.14	50 nM
58	18.76	4072.48	1829.39	50 nM
59	19.09	3891.67	1648.59	50 nM
60	19.41	3795.25	1552.16	50 nM
61	19.73	3730.61	1487.53	50 nM
62	20.06	3628.64	1385.55	50 nM
63	20.38	3564.56	1321.47	50 nM
64	20.7	3483.05	1239.96	50 nM
65	21.03	3395.75	1152.66	50 nM
66	21.35	3270.44	1027.36	50 nM
67	21.67	3247.75	1004.67	50 nM
68	22	3183.93	940.838	50 nM
69	22.32	3161.75	918.666	50 nM
70	22.64	3223.41	980.319	50 nM
71	22.97	3055.26	812.175	50 nM
72	23.29	2847.4	604.313	50 nM
73	23.62	2623.66	380.572	50 nM
74	23.94	2508.57	265.482	50 nM
75	24.26	2425.52	182.429	50 nM
76	24.59	2417.31	174.225	50 nM
77	24.91	2338.27	95.185	50 nM
78	25.23	2243.09	0	50 nM
79	25.56	2245.42	2.329	50 nM
80	25.88	2245.25	2.163	50 nM
0	0	2478.75	0	100 nM
1	0.32	2597.98	119.231	100 nM
2	0.65	2604.68	125.925	100 nM
3	0.97	2690.79	212.044	100 nM
4	1.29	2631.53	152.775	100 nM
5	1.62	2724.53	245.781	100 nM
6	1.94	2762.01	283.262	100 nM
7	2.26	2848.02	369.269	100 nM
8	2.59	3079.4	600.65	100 nM
9	2.91	3116.07	637.319	100 nM
10	3.23	3295.94	817.188	100 nM
11	3.56	3456.23	977.481	100 nM
12	3.88	3528.78	1050.03	100 nM
13	4.21	3595.07	1116.33	100 nM
14	4.53	3654.74	1175.99	100 nM
15	4.85	3824.88	1346.12	100 nM
16	5.18	3959.65	1480.9	100 nM
17	5.5	4238.34	1759.59	100 nM
18	5.82	4425.14	1946.39	100 nM
19	6.15	4455.27	1976.52	100 nM
20	6.47	4688.62	2209.88	100 nM
21	6.79	5001.03	2522.28	100 nM
22	7.12	5302.51	2823.76	100 nM
23	7.44	5629.57	3150.82	100 nM
24	7.76	5633.6	3154.85	100 nM
25	8.09	5742.5	3263.75	100 nM
26	8.41	6131.38	3652.62	100 nM
27	8.73	6112.37	3633.62	100 nM
28	9.06	6204.38	3725.62	100 nM
29	9.38	6184.51	3705.76	100 nM
30	9.7	6363.06	3884.31	100 nM
31	10.03	6517.39	4038.64	100 nM
32	10.35	6826	4347.25	100 nM
33	10.68	6848.23	4369.48	100 nM
34	11	7361.3	4882.55	100 nM
35	11.32	8067.81	5589.06	100 nM
36	11.65	8248.95	5770.2	100 nM
37	11.97	8279.08	5800.33	100 nM
38	12.29	7919.73	5440.98	100 nM
39	12.62	8135.45	5656.7	100 nM
40	12.94	8207	5728.25	100 nM
41	13.26	8103.65	5624.9	100 nM
42	13.59	8283.71	5804.96	100 nM
43	13.91	8138.81	5660.06	100 nM
44	14.23	7555.88	5077.12	100 nM
45	14.56	7875.22	5396.47	100 nM
46	14.88	7386.46	4907.71	100 nM
47	15.2	7541.04	5062.29	100 nM
48	15.53	7686.75	5208	100 nM
49	15.85	7390.11	4911.36	100 nM
50	16.17	7132	4653.25	100 nM
51	16.5	6647.58	4168.83	100 nM
52	16.82	6978.38	4499.62	100 nM
53	17.15	7007.08	4528.33	100 nM
54	17.47	6974.15	4495.4	100 nM
55	17.79	6673.75	4195	100 nM
56	18.12	7000.3	4521.55	100 nM
57	18.44	6847.84	4369.09	100 nM
58	18.76	7148.94	4670.19	100 nM
59	19.09	7253.45	4774.7	100 nM
60	19.41	7421.25	4942.5	100 nM
61	19.73	7065.23	4586.48	100 nM
62	20.06	6756.15	4277.4	100 nM
63	20.38	6655.21	4176.46	100 nM
64	20.7	6365.35	3886.6	100 nM
65	21.03	5948.97	3470.22	100 nM
66	21.35	5607.14	3128.39	100 nM
67	21.67	5159.99	2681.24	100 nM
68	22	4990.07	2511.32	100 nM
69	22.32	4375.77	1897.02	100 nM
70	22.64	4128.62	1649.88	100 nM
71	22.97	3922.21	1443.46	100 nM
72	23.29	3617.4	1138.65	100 nM
73	23.62	3408.33	929.581	100 nM
74	23.94	3231.61	752.863	100 nM
75	24.26	3076.03	597.281	100 nM
76	24.59	3074.78	596.025	100 nM
77	24.91	2852.61	373.856	100 nM
78	25.23	2815.79	337.038	100 nM
79	25.56	2660.38	181.631	100 nM
80	25.88	2578.5	99.75	100 nM
0	0	2823.5	8.962	250 nM
1	0.32	2817.54	3	250 nM
2	0.65	2814.54	0	250 nM
3	0.97	3127.52	312.981	250 nM
4	1.29	3056.23	241.693	250 nM
5	1.62	3495.03	680.493	250 nM
6	1.94	3366.8	552.262	250 nM
7	2.26	3612.98	798.445	250 nM
8	2.59	3632.1	817.562	250 nM
9	2.91	3814.41	999.87	250 nM
10	3.23	4035.02	1220.48	250 nM
11	3.56	4247.36	1432.82	250 nM
12	3.88	4581.36	1766.82	250 nM
13	4.21	4979.11	2164.58	250 nM
14	4.53	5265.9	2451.36	250 nM
15	4.85	5352.78	2538.24	250 nM
16	5.18	5666.38	2851.84	250 nM
17	5.5	5983.82	3169.28	250 nM
18	5.82	6045.01	3230.48	250 nM
19	6.15	6293.27	3478.73	250 nM
20	6.47	6342.22	3527.68	250 nM
21	6.79	6533.45	3718.91	250 nM
22	7.12	6826.36	4011.82	250 nM
23	7.44	6858.01	4043.47	250 nM
24	7.76	7242.79	4428.25	250 nM
25	8.09	7419.42	4604.88	250 nM
26	8.41	7630.03	4815.49	250 nM
27	8.73	7907.44	5092.9	250 nM
28	9.06	8486.11	5671.57	250 nM
29	9.38	8804.83	5990.29	250 nM
30	9.7	9523.86	6709.32	250 nM
31	10.03	10016.7	7202.13	250 nM
32	10.35	10650.5	7836.01	250 nM
33	10.68	11175.1	8360.57	250 nM
34	11	11873.4	9058.87	250 nM
35	11.32	12232	9417.48	250 nM
36	11.65	12088.5	9273.92	250 nM
37	11.97	11671	8856.44	250 nM
38	12.29	11387.8	8573.22	250 nM
39	12.62	11474.5	8659.94	250 nM
40	12.94	11250.8	8436.21	250 nM
41	13.26	11011.9	8197.34	250 nM
42	13.59	10733.2	7918.63	250 nM
43	13.91	10549.3	7734.79	250 nM
44	14.23	10069.1	7254.53	250 nM
45	14.56	9659.21	6844.67	250 nM
46	14.88	9473.66	6659.12	250 nM
47	15.2	9521.22	6706.68	250 nM
48	15.53	9313.52	6498.99	250 nM
49	15.85	9348.42	6533.89	250 nM
50	16.17	9197.14	6382.6	250 nM
51	16.5	9411.32	6596.78	250 nM
52	16.82	9672.68	6858.14	250 nM
53	17.15	10057.5	7242.99	250 nM
54	17.47	10402.7	7588.15	250 nM
55	17.79	10029.2	7214.7	250 nM
56	18.12	9232.83	6418.29	250 nM
57	18.44	8483.27	5668.73	250 nM
58	18.76	8175.78	5361.25	250 nM
59	19.09	7780.28	4965.74	250 nM
60	19.41	7541.69	4727.15	250 nM
61	19.73	7252.88	4438.34	250 nM
62	20.06	7017.83	4203.3	250 nM
63	20.38	6841.67	4027.13	250 nM
64	20.7	6646.3	3831.76	250 nM
65	21.03	6449.61	3635.07	250 nM
66	21.35	6193.69	3379.15	250 nM
67	21.67	5765.25	2950.71	250 nM
68	22	5328.52	2513.99	250 nM
69	22.32	5019.28	2204.74	250 nM
70	22.64	4648.5	1833.96	250 nM
71	22.97	4332.88	1518.35	250 nM
72	23.29	4171.36	1356.82	250 nM
73	23.62	3948.2	1133.67	250 nM
74	23.94	3800.05	985.515	250 nM
75	24.26	3639.87	825.329	250 nM
76	24.59	3456.58	642.043	250 nM
77	24.91	3367.61	553.071	250 nM
78	25.23	3318.32	503.787	250 nM
79	25.56	3271	456.462	250 nM
80	25.88	3258.25	443.712	250 nM
