# Supplementary material for: Dynamic self-assembly of compartmentalized DNA nanotubes
Source: Nat Commun. 2021 Jun 11;12:3557. doi: 10.1038/s41467-021-23850-1 (PMC8196065; doi:10.1038/s41467-021-23850-1)
Supplement: Supplementary file 8 — Source Data [file 41467_2021_23850_MOESM8_ESM.zip › sourceData/SIfigs/s69/s69_0h_profile_final.xlsx]

## Sheet: Sheet1
	Distance_(microns)	Intensity (a.u.)	norm Intensity (a.u.)	concentration
0	0	2164.88	35.5	50 nM
1	0.32	2259.68	130.303	50 nM
2	0.65	2382.36	252.981	50 nM
3	0.97	2452.41	323.031	50 nM
4	1.29	2538.45	409.075	50 nM
5	1.62	2722.47	593.094	50 nM
6	1.94	2990.84	861.462	50 nM
7	2.26	3252.83	1123.45	50 nM
8	2.59	3428.15	1298.78	50 nM
9	2.91	3676.16	1546.78	50 nM
10	3.23	3954.19	1824.81	50 nM
11	3.56	4103.88	1974.5	50 nM
12	3.88	4229.85	2100.48	50 nM
13	4.21	4424.13	2294.75	50 nM
14	4.53	4619.07	2489.69	50 nM
15	4.85	4655.08	2525.7	50 nM
16	5.18	4758.5	2629.12	50 nM
17	5.5	4895.21	2765.83	50 nM
18	5.82	4992.74	2863.36	50 nM
19	6.15	5290.44	3161.07	50 nM
20	6.47	5297.06	3167.69	50 nM
21	6.79	5264	3134.62	50 nM
22	7.12	5366.49	3237.11	50 nM
23	7.44	5487.1	3357.73	50 nM
24	7.76	5623.3	3493.93	50 nM
25	8.09	5702.17	3572.8	50 nM
26	8.41	5706.43	3577.05	50 nM
27	8.73	5774.85	3645.48	50 nM
28	9.06	5871.19	3741.81	50 nM
29	9.38	5911.38	3782.01	50 nM
30	9.7	5931.44	3802.06	50 nM
31	10.03	5951.23	3821.86	50 nM
32	10.35	6027.2	3897.82	50 nM
33	10.68	5966.91	3837.53	50 nM
34	11	5932.39	3803.01	50 nM
35	11.32	6039.09	3909.72	50 nM
36	11.65	6095.21	3965.84	50 nM
37	11.97	6197.12	4067.74	50 nM
38	12.29	6183.31	4053.93	50 nM
39	12.62	6104.96	3975.58	50 nM
40	12.94	6169.5	4040.12	50 nM
41	13.26	6215.03	4085.66	50 nM
42	13.59	6184.71	4055.34	50 nM
43	13.91	6193.52	4064.14	50 nM
44	14.23	6241.86	4112.49	50 nM
45	14.56	6180.39	4051.02	50 nM
46	14.88	6101.27	3971.89	50 nM
47	15.2	6103.51	3974.13	50 nM
48	15.53	6064.2	3934.82	50 nM
49	15.85	6078.4	3949.02	50 nM
50	16.17	6095.59	3966.22	50 nM
51	16.5	5981.1	3851.72	50 nM
52	16.82	5916.99	3787.61	50 nM
53	17.15	5876.96	3747.59	50 nM
54	17.47	5812.67	3683.29	50 nM
55	17.79	5647.23	3517.86	50 nM
56	18.12	5502.9	3373.53	50 nM
57	18.44	5453.83	3324.46	50 nM
58	18.76	5433.12	3303.74	50 nM
59	19.09	5397.69	3268.31	50 nM
60	19.41	5318.62	3189.25	50 nM
61	19.73	5251.87	3122.49	50 nM
62	20.06	5010.79	2881.41	50 nM
63	20.38	4945.8	2816.43	50 nM
64	20.7	4851.85	2722.48	50 nM
65	21.03	4671.58	2542.2	50 nM
66	21.35	4544.01	2414.64	50 nM
67	21.67	4369.77	2240.4	50 nM
68	22	4292.75	2163.38	50 nM
69	22.32	4101.88	1972.51	50 nM
70	22.64	3806.03	1676.66	50 nM
71	22.97	3589.47	1460.09	50 nM
72	23.29	3392.95	1263.58	50 nM
73	23.62	3110.29	980.916	50 nM
74	23.94	2838.68	709.3	50 nM
75	24.26	2649.66	520.281	50 nM
76	24.59	2464.04	334.663	50 nM
77	24.91	2364.82	235.45	50 nM
78	25.23	2303.72	174.344	50 nM
79	25.56	2183.32	53.947	50 nM
80	25.88	2129.38	0	50 nM
0	0	2417.25	59.75	100 nM
1	0.32	2479.21	121.709	100 nM
2	0.65	2545.89	188.387	100 nM
3	0.97	2635.38	277.884	100 nM
4	1.29	2769.93	412.425	100 nM
5	1.62	2843.27	485.766	100 nM
6	1.94	2974.76	617.256	100 nM
7	2.26	3061.19	703.694	100 nM
8	2.59	3190.4	832.9	100 nM
9	2.91	3402.33	1044.83	100 nM
10	3.23	3899.34	1541.84	100 nM
11	3.56	4347.24	1989.74	100 nM
12	3.88	4721.7	2364.2	100 nM
13	4.21	5125.79	2768.29	100 nM
14	4.53	5495.14	3137.64	100 nM
15	4.85	5669.31	3311.81	100 nM
16	5.18	6079	3721.5	100 nM
17	5.5	6385.3	4027.8	100 nM
18	5.82	6773.26	4415.76	100 nM
19	6.15	6985.17	4627.67	100 nM
20	6.47	7095.69	4738.19	100 nM
21	6.79	7304.23	4946.73	100 nM
22	7.12	7500.32	5142.82	100 nM
23	7.44	7791.89	5434.39	100 nM
24	7.76	7979.05	5621.55	100 nM
25	8.09	8377.75	6020.25	100 nM
26	8.41	8307.77	5950.27	100 nM
27	8.73	8274.67	5917.17	100 nM
28	9.06	8490.2	6132.7	100 nM
29	9.38	8888.34	6530.84	100 nM
30	9.7	8817.5	6460	100 nM
31	10.03	8819.91	6462.41	100 nM
32	10.35	9115.6	6758.1	100 nM
33	10.68	9191.04	6833.54	100 nM
34	11	9343.67	6986.17	100 nM
35	11.32	9315.12	6957.62	100 nM
36	11.65	9490.1	7132.6	100 nM
37	11.97	9515.73	7158.23	100 nM
38	12.29	9629.11	7271.61	100 nM
39	12.62	9361.59	7004.09	100 nM
40	12.94	9455.5	7098	100 nM
41	13.26	9366.56	7009.06	100 nM
42	13.59	9149.24	6791.74	100 nM
43	13.91	9392.79	7035.29	100 nM
44	14.23	9364.84	7007.34	100 nM
45	14.56	9258.89	6901.39	100 nM
46	14.88	9184.76	6827.26	100 nM
47	15.2	8989.32	6631.82	100 nM
48	15.53	8984.77	6627.27	100 nM
49	15.85	8816.07	6458.57	100 nM
50	16.17	8766.16	6408.66	100 nM
51	16.5	8700.64	6343.14	100 nM
52	16.82	8509.61	6152.11	100 nM
53	17.15	8330.96	5973.46	100 nM
54	17.47	8232.55	5875.05	100 nM
55	17.79	8110.77	5753.27	100 nM
56	18.12	7868.15	5510.65	100 nM
57	18.44	7909.98	5552.48	100 nM
58	18.76	7466.26	5108.76	100 nM
59	19.09	7217.33	4859.83	100 nM
60	19.41	7034.88	4677.38	100 nM
61	19.73	6838.31	4480.81	100 nM
62	20.06	6499.34	4141.84	100 nM
63	20.38	6234.58	3877.08	100 nM
64	20.7	6196.38	3838.88	100 nM
65	21.03	5769.91	3412.41	100 nM
66	21.35	5520.15	3162.65	100 nM
67	21.67	5143.69	2786.19	100 nM
68	22	4732.04	2374.54	100 nM
69	22.32	4404.87	2047.37	100 nM
70	22.64	3836.62	1479.12	100 nM
71	22.97	3497.59	1140.09	100 nM
72	23.29	3119.3	761.8	100 nM
73	23.62	3032.44	674.944	100 nM
74	23.94	2856.18	498.675	100 nM
75	24.26	2768.38	410.875	100 nM
76	24.59	2579.91	222.413	100 nM
77	24.91	2582.7	225.197	100 nM
78	25.23	2517.03	159.531	100 nM
79	25.56	2432.13	74.634	100 nM
80	25.88	2357.5	0	100 nM
0	0	3433	0	250 nM
1	0.32	3508.77	75.773	250 nM
2	0.65	3640.83	207.834	250 nM
3	0.97	3928.29	495.289	250 nM
4	1.29	3989.57	556.569	250 nM
5	1.62	4282.35	849.352	250 nM
6	1.94	4604.8	1171.8	250 nM
7	2.26	5147.96	1714.96	250 nM
8	2.59	6131.75	2698.75	250 nM
9	2.91	7024.55	3591.55	250 nM
10	3.23	8053.03	4620.03	250 nM
11	3.56	8884.44	5451.44	250 nM
12	3.88	9529.07	6096.07	250 nM
13	4.21	9998.69	6565.69	250 nM
14	4.53	10646.2	7213.23	250 nM
15	4.85	11148.4	7715.36	250 nM
16	5.18	11737.9	8304.85	250 nM
17	5.5	12684.4	9251.4	250 nM
18	5.82	13245	9812.04	250 nM
19	6.15	13684.1	10251.1	250 nM
20	6.47	14062.1	10629.1	250 nM
21	6.79	14438.9	11005.9	250 nM
22	7.12	14730	11297	250 nM
23	7.44	15327	11894	250 nM
24	7.76	15713.8	12280.8	250 nM
25	8.09	15888.1	12455.1	250 nM
26	8.41	16314.6	12881.6	250 nM
27	8.73	16506.3	13073.3	250 nM
28	9.06	16502	13069	250 nM
29	9.38	16799.6	13366.6	250 nM
30	9.7	16933.2	13500.2	250 nM
31	10.03	17161.3	13728.4	250 nM
32	10.35	17407.3	13974.3	250 nM
33	10.68	17539.9	14106.9	250 nM
34	11	17649.2	14216.2	250 nM
35	11.32	17742.7	14309.7	250 nM
36	11.65	17677.2	14244.2	250 nM
37	11.97	17854.1	14421.1	250 nM
38	12.29	17899.7	14466.7	250 nM
39	12.62	18015.2	14582.2	250 nM
40	12.94	17826.2	14393.2	250 nM
41	13.26	17844.5	14411.5	250 nM
42	13.59	17818.9	14385.9	250 nM
43	13.91	17728.2	14295.2	250 nM
44	14.23	17730.1	14297.1	250 nM
45	14.56	17682.1	14249.1	250 nM
46	14.88	17555.6	14122.6	250 nM
47	15.2	17629.6	14196.6	250 nM
48	15.53	17250.1	13817.1	250 nM
49	15.85	17330.7	13897.7	250 nM
50	16.17	16904	13471	250 nM
51	16.5	16631.8	13198.8	250 nM
52	16.82	16516.1	13083.1	250 nM
53	17.15	16185.3	12752.3	250 nM
54	17.47	15629.4	12196.4	250 nM
55	17.79	15167	11734	250 nM
56	18.12	14590.9	11157.9	250 nM
57	18.44	14210.6	10777.6	250 nM
58	18.76	13296.2	9863.19	250 nM
59	19.09	12813.9	9380.87	250 nM
60	19.41	12264.7	8831.69	250 nM
61	19.73	11563.9	8130.93	250 nM
62	20.06	10920.2	7487.16	250 nM
63	20.38	10359.5	6926.47	250 nM
64	20.7	9761.45	6328.45	250 nM
65	21.03	8874.31	5441.31	250 nM
66	21.35	8131.46	4698.46	250 nM
67	21.67	7365.46	3932.46	250 nM
68	22	6330.78	2897.78	250 nM
69	22.32	5424.13	1991.13	250 nM
70	22.64	4825.33	1392.33	250 nM
71	22.97	4456.81	1023.8	250 nM
72	23.29	4218.29	785.288	250 nM
73	23.62	4016.23	583.228	250 nM
74	23.94	3961.84	528.837	250 nM
75	24.26	3874.48	441.484	250 nM
76	24.59	3725.15	292.15	250 nM
77	24.91	3701.72	268.72	250 nM
78	25.23	3746.72	313.725	250 nM
79	25.56	3836.26	403.256	250 nM
80	25.88	4122.5	689.5	250 nM
