# Supplementary material for: Dynamic self-assembly of compartmentalized DNA nanotubes
Source: Nat Commun. 2021 Jun 11;12:3557. doi: 10.1038/s41467-021-23850-1 (PMC8196065; doi:10.1038/s41467-021-23850-1)
Supplement: Supplementary file 8 — Source Data [file 41467_2021_23850_MOESM8_ESM.zip › sourceData/SIfigs/s19-23_numberOfDroplets/s22_cotxn_rnasehTitration_counts_075.xlsx]

## Sheet: Sheet1
Time	Count
15	192
30	197
45	197
60	197
75	196
90	198
105	195
120	196
135	197
150	198
165	196
180	189
195	193
210	193
225	192
