# Supplementary material for: Dynamic self-assembly of compartmentalized DNA nanotubes
Source: Nat Commun. 2021 Jun 11;12:3557. doi: 10.1038/s41467-021-23850-1 (PMC8196065; doi:10.1038/s41467-021-23850-1)
Supplement: Supplementary file 8 — Source Data [file 41467_2021_23850_MOESM8_ESM.zip › sourceData/SIfigs/s19-23_numberOfDroplets/s22_cotxn_rnasehTitration_counts_025.xlsx]

## Sheet: Sheet1
Time	Count
15	231
30	188
45	150
60	143
75	152
90	144
105	161
120	194
135	205
150	189
165	186
180	188
195	179
210	179
225	198
240	182
255	192
270	181
285	198
