# Supplementary material for: Dynamic self-assembly of compartmentalized DNA nanotubes
Source: Nat Commun. 2021 Jun 11;12:3557. doi: 10.1038/s41467-021-23850-1 (PMC8196065; doi:10.1038/s41467-021-23850-1)
Supplement: Supplementary file 8 — Source Data [file 41467_2021_23850_MOESM8_ESM.zip › sourceData/SIfigs/s19-23_numberOfDroplets/s21_cotxn_geneTitration_counts_25.xlsx]

## Sheet: Sheet1
Time	Count
15	380
30	343
60	144
180	271
360	133
