# Supplementary material for: Dynamic self-assembly of compartmentalized DNA nanotubes
Source: Nat Commun. 2021 Jun 11;12:3557. doi: 10.1038/s41467-021-23850-1 (PMC8196065; doi:10.1038/s41467-021-23850-1)
Supplement: Supplementary file 8 — Source Data [file 41467_2021_23850_MOESM8_ESM.zip › sourceData/SIfigs/s19-23_numberOfDroplets/s22_cotxn_rnasehTitration_counts_1.xlsx]

## Sheet: Sheet1
Time	Count
15	214
30	206
45	206
60	196
75	212
90	215
105	212
120	216
135	214
150	217
165	215
180	208
195	219
210	217
225	220
240	218
255	216
270	220
285	211
