# Supplementary material for: Dynamic self-assembly of compartmentalized DNA nanotubes
Source: Nat Commun. 2021 Jun 11;12:3557. doi: 10.1038/s41467-021-23850-1 (PMC8196065; doi:10.1038/s41467-021-23850-1)
Supplement: Supplementary file 8 — Source Data [file 41467_2021_23850_MOESM8_ESM.zip › sourceData/SIfigs/s19-23_numberOfDroplets/s22_cotxn_rnasehTitration_counts_05.xlsx]

## Sheet: Sheet1
Time	Count
15	209
30	206
45	209
60	206
75	199
90	202
105	211
120	204
135	213
150	211
165	214
180	216
195	215
210	214
225	216
240	215
255	217
