# Supplementary material for: Dynamic self-assembly of compartmentalized DNA nanotubes
Source: Nat Commun. 2021 Jun 11;12:3557. doi: 10.1038/s41467-021-23850-1 (PMC8196065; doi:10.1038/s41467-021-23850-1)
Supplement: Supplementary file 8 — Source Data [file 41467_2021_23850_MOESM8_ESM.zip › sourceData/SIfigs/s17_exposureSkewKurt/exposureControl_final_data.xlsx]

## Sheet: Sheet1
	roi	exposure	skew	kurtosis
0	1	100 ms	0.24183	0.01488
1	2	100 ms	0.66394	0.43781
2	3	100 ms	0.54965	0.78718
3	4	100 ms	0.45824	-0.089
4	100	100 ms	2.47305	13.5488
0	1	1 s	0.16026	-0.16911
1	2	1 s	0.75666	0.54048
2	3	1 s	0.73605	0.89478
3	4	1 s	0.58538	-0.23108
4	100	1 s	3.65288	22.6055
0	1	3 s	-0.00644	-0.68701
1	2	3 s	0.71978	0.57342
2	3	3 s	0.75605	1.05384
3	4	3 s	0.49143	-0.41097
4	100	3 s	3.75737	23.7054
0	1	5 s	0.03005	-0.63504
1	2	5 s	0.6819	0.39494
2	3	5 s	0.75413	0.58472
3	4	5 s	0.50029	-0.46188
4	100	5 s	3.82801	24.4253
