# Supplementary material for: Dynamic self-assembly of compartmentalized DNA nanotubes
Source: Nat Commun. 2021 Jun 11;12:3557. doi: 10.1038/s41467-021-23850-1 (PMC8196065; doi:10.1038/s41467-021-23850-1)
Supplement: Supplementary file 8 — Source Data [file 41467_2021_23850_MOESM8_ESM.zip › sourceData/SIfigs/s18_exposurePixelDistribution/allExposures_cleanRad_normIntensities.xlsx]

## Sheet: Sheet1
	roi	Intensity (A.U.)	Number of pixels	Bin No.	exposure	norm Intensity (a.u.)
0	1	165	1	0	100 ms	0
1	1	165.941	0	1	100 ms	0.00391987
2	1	166.883	1	2	100 ms	0.00784391
3	1	167.824	0	3	100 ms	0.0117638
4	1	168.766	2	4	100 ms	0.0156878
5	1	169.707	0	5	100 ms	0.0196077
6	1	170.648	1	6	100 ms	0.0235275
7	1	171.59	1	7	100 ms	0.0274516
8	1	172.531	0	8	100 ms	0.0313715
9	1	173.473	0	9	100 ms	0.0352955
10	1	174.414	2	10	100 ms	0.0392154
11	1	175.355	1	11	100 ms	0.0431352
12	1	176.297	1	12	100 ms	0.0470593
13	1	177.238	1	13	100 ms	0.0509791
14	1	178.18	0	14	100 ms	0.0549032
15	1	179.121	1	15	100 ms	0.058823
16	1	180.062	3	16	100 ms	0.0627429
17	1	181.004	0	17	100 ms	0.0666669
18	1	181.945	2	18	100 ms	0.0705868
19	1	182.887	2	19	100 ms	0.0745108
20	1	183.828	5	20	100 ms	0.0784307
21	1	184.77	2	21	100 ms	0.0823548
22	1	185.711	1	22	100 ms	0.0862746
23	1	186.652	1	23	100 ms	0.0901945
24	1	187.594	2	24	100 ms	0.0941185
25	1	188.535	1	25	100 ms	0.0980384
26	1	189.477	3	26	100 ms	0.101962
27	1	190.418	3	27	100 ms	0.105882
28	1	191.359	8	28	100 ms	0.109802
29	1	192.301	4	29	100 ms	0.113726
30	1	193.242	5	30	100 ms	0.117646
31	1	194.184	3	31	100 ms	0.12157
32	1	195.125	3	32	100 ms	0.12549
33	1	196.066	4	33	100 ms	0.12941
34	1	197.008	0	34	100 ms	0.133334
35	1	197.949	10	35	100 ms	0.137254
36	1	198.891	7	36	100 ms	0.141178
37	1	199.832	14	37	100 ms	0.145098
38	1	200.773	4	38	100 ms	0.149018
39	1	201.715	6	39	100 ms	0.152942
40	1	202.656	5	40	100 ms	0.156861
41	1	203.598	5	41	100 ms	0.160785
42	1	204.539	6	42	100 ms	0.164705
43	1	205.48	13	43	100 ms	0.168625
44	1	206.422	9	44	100 ms	0.172549
45	1	207.363	7	45	100 ms	0.176469
46	1	208.305	11	46	100 ms	0.180393
47	1	209.246	11	47	100 ms	0.184313
48	1	210.188	12	48	100 ms	0.188237
49	1	211.129	6	49	100 ms	0.192157
50	1	212.07	8	50	100 ms	0.196077
51	1	213.012	0	51	100 ms	0.200001
52	1	213.953	11	52	100 ms	0.203921
53	1	214.895	10	53	100 ms	0.207845
54	1	215.836	12	54	100 ms	0.211765
55	1	216.777	17	55	100 ms	0.215684
56	1	217.719	14	56	100 ms	0.219609
57	1	218.66	10	57	100 ms	0.223528
58	1	219.602	19	58	100 ms	0.227452
59	1	220.543	18	59	100 ms	0.231372
60	1	221.484	21	60	100 ms	0.235292
61	1	222.426	7	61	100 ms	0.239216
62	1	223.367	21	62	100 ms	0.243136
63	1	224.309	20	63	100 ms	0.24706
64	1	225.25	19	64	100 ms	0.25098
65	1	226.191	16	65	100 ms	0.2549
66	1	227.133	17	66	100 ms	0.258824
67	1	228.074	12	67	100 ms	0.262744
68	1	229.016	0	68	100 ms	0.266668
69	1	229.957	24	69	100 ms	0.270588
70	1	230.898	15	70	100 ms	0.274508
71	1	231.84	17	71	100 ms	0.278432
72	1	232.781	14	72	100 ms	0.282351
73	1	233.723	27	73	100 ms	0.286275
74	1	234.664	23	74	100 ms	0.290195
75	1	235.605	14	75	100 ms	0.294115
76	1	236.547	22	76	100 ms	0.298039
77	1	237.488	28	77	100 ms	0.301959
78	1	238.43	17	78	100 ms	0.305883
79	1	239.371	27	79	100 ms	0.309803
80	1	240.312	16	80	100 ms	0.313723
81	1	241.254	22	81	100 ms	0.317647
82	1	242.195	24	82	100 ms	0.321567
83	1	243.137	17	83	100 ms	0.325491
84	1	244.078	17	84	100 ms	0.329411
85	1	245.02	0	85	100 ms	0.333335
86	1	245.961	26	86	100 ms	0.337255
87	1	246.902	24	87	100 ms	0.341174
88	1	247.844	28	88	100 ms	0.345098
89	1	248.785	21	89	100 ms	0.349018
90	1	249.727	27	90	100 ms	0.352942
91	1	250.668	14	91	100 ms	0.356862
92	1	251.609	15	92	100 ms	0.360782
93	1	252.551	22	93	100 ms	0.364706
94	1	253.492	26	94	100 ms	0.368626
95	1	254.434	20	95	100 ms	0.37255
96	1	255.375	29	96	100 ms	0.37647
97	1	256.316	18	97	100 ms	0.38039
98	1	257.258	19	98	100 ms	0.384314
99	1	258.199	27	99	100 ms	0.388234
100	1	259.141	22	100	100 ms	0.392158
101	1	260.082	14	101	100 ms	0.396078
102	1	261.023	0	102	100 ms	0.399998
103	1	261.965	20	103	100 ms	0.403922
104	1	262.906	13	104	100 ms	0.407841
105	1	263.848	21	105	100 ms	0.411765
106	1	264.789	25	106	100 ms	0.415685
107	1	265.73	23	107	100 ms	0.419605
108	1	266.672	20	108	100 ms	0.423529
109	1	267.613	18	109	100 ms	0.427449
110	1	268.555	32	110	100 ms	0.431373
111	1	269.496	23	111	100 ms	0.435293
112	1	270.438	26	112	100 ms	0.439217
113	1	271.379	28	113	100 ms	0.443137
114	1	272.32	20	114	100 ms	0.447057
115	1	273.262	16	115	100 ms	0.450981
116	1	274.203	24	116	100 ms	0.454901
117	1	275.145	30	117	100 ms	0.458825
118	1	276.086	17	118	100 ms	0.462745
119	1	277.027	0	119	100 ms	0.466664
120	1	277.969	17	120	100 ms	0.470588
121	1	278.91	23	121	100 ms	0.474508
122	1	279.852	29	122	100 ms	0.478432
123	1	280.793	18	123	100 ms	0.482352
124	1	281.734	16	124	100 ms	0.486272
125	1	282.676	23	125	100 ms	0.490196
126	1	283.617	8	126	100 ms	0.494116
127	1	284.559	21	127	100 ms	0.49804
128	1	285.5	24	128	100 ms	0.50196
129	1	286.441	23	129	100 ms	0.50588
130	1	287.383	16	130	100 ms	0.509804
131	1	288.324	8	131	100 ms	0.513724
132	1	289.266	16	132	100 ms	0.517648
133	1	290.207	22	133	100 ms	0.521568
134	1	291.148	14	134	100 ms	0.525487
135	1	292.09	7	135	100 ms	0.529412
136	1	293.031	0	136	100 ms	0.533331
137	1	293.973	16	137	100 ms	0.537255
138	1	294.914	19	138	100 ms	0.541175
139	1	295.855	19	139	100 ms	0.545095
140	1	296.797	13	140	100 ms	0.549019
141	1	297.738	9	141	100 ms	0.552939
142	1	298.68	11	142	100 ms	0.556863
143	1	299.621	16	143	100 ms	0.560783
144	1	300.562	12	144	100 ms	0.564703
145	1	301.504	12	145	100 ms	0.568627
146	1	302.445	6	146	100 ms	0.572547
147	1	303.387	8	147	100 ms	0.576471
148	1	304.328	5	148	100 ms	0.580391
149	1	305.27	12	149	100 ms	0.584315
150	1	306.211	9	150	100 ms	0.588235
151	1	307.152	7	151	100 ms	0.592154
152	1	308.094	8	152	100 ms	0.596078
153	1	309.035	0	153	100 ms	0.599998
154	1	309.977	6	154	100 ms	0.603922
155	1	310.918	10	155	100 ms	0.607842
156	1	311.859	8	156	100 ms	0.611762
157	1	312.801	5	157	100 ms	0.615686
158	1	313.742	7	158	100 ms	0.619606
159	1	314.684	7	159	100 ms	0.62353
160	1	315.625	9	160	100 ms	0.62745
161	1	316.566	6	161	100 ms	0.63137
162	1	317.508	5	162	100 ms	0.635294
163	1	318.449	8	163	100 ms	0.639214
164	1	319.391	9	164	100 ms	0.643138
165	1	320.332	6	165	100 ms	0.647058
166	1	321.273	6	166	100 ms	0.650977
167	1	322.215	7	167	100 ms	0.654902
168	1	323.156	4	168	100 ms	0.658821
169	1	324.098	5	169	100 ms	0.662745
170	1	325.039	0	170	100 ms	0.666665
171	1	325.98	6	171	100 ms	0.670585
172	1	326.922	6	172	100 ms	0.674509
173	1	327.863	4	173	100 ms	0.678429
174	1	328.805	4	174	100 ms	0.682353
175	1	329.746	3	175	100 ms	0.686273
176	1	330.688	5	176	100 ms	0.690197
177	1	331.629	1	177	100 ms	0.694117
178	1	332.57	2	178	100 ms	0.698037
179	1	333.512	4	179	100 ms	0.701961
180	1	334.453	5	180	100 ms	0.705881
181	1	335.395	2	181	100 ms	0.709805
182	1	336.336	1	182	100 ms	0.713725
183	1	337.277	0	183	100 ms	0.717644
184	1	338.219	1	184	100 ms	0.721568
185	1	339.16	2	185	100 ms	0.725488
186	1	340.102	3	186	100 ms	0.729412
187	1	341.043	0	187	100 ms	0.733332
188	1	341.984	1	188	100 ms	0.737252
189	1	342.926	1	189	100 ms	0.741176
190	1	343.867	2	190	100 ms	0.745096
191	1	344.809	1	191	100 ms	0.74902
192	1	345.75	2	192	100 ms	0.75294
193	1	346.691	1	193	100 ms	0.75686
194	1	347.633	0	194	100 ms	0.760784
195	1	348.574	0	195	100 ms	0.764704
196	1	349.516	1	196	100 ms	0.768628
197	1	350.457	3	197	100 ms	0.772548
198	1	351.398	2	198	100 ms	0.776467
199	1	352.34	3	199	100 ms	0.780391
200	1	353.281	0	200	100 ms	0.784311
201	1	354.223	2	201	100 ms	0.788235
202	1	355.164	1	202	100 ms	0.792155
203	1	356.105	0	203	100 ms	0.796075
204	1	357.047	0	204	100 ms	0.799999
205	1	357.988	0	205	100 ms	0.803919
206	1	358.93	1	206	100 ms	0.807843
207	1	359.871	1	207	100 ms	0.811763
208	1	360.812	0	208	100 ms	0.815683
209	1	361.754	0	209	100 ms	0.819607
210	1	362.695	0	210	100 ms	0.823527
211	1	363.637	0	211	100 ms	0.827451
212	1	364.578	0	212	100 ms	0.831371
213	1	365.52	0	213	100 ms	0.835295
214	1	366.461	0	214	100 ms	0.839215
215	1	367.402	0	215	100 ms	0.843134
216	1	368.344	2	216	100 ms	0.847058
217	1	369.285	0	217	100 ms	0.850978
218	1	370.227	0	218	100 ms	0.854902
219	1	371.168	1	219	100 ms	0.858822
220	1	372.109	0	220	100 ms	0.862742
221	1	373.051	0	221	100 ms	0.866666
222	1	373.992	0	222	100 ms	0.870586
223	1	374.934	0	223	100 ms	0.87451
224	1	375.875	0	224	100 ms	0.87843
225	1	376.816	0	225	100 ms	0.88235
226	1	377.758	0	226	100 ms	0.886274
227	1	378.699	0	227	100 ms	0.890194
228	1	379.641	0	228	100 ms	0.894118
229	1	380.582	1	229	100 ms	0.898038
230	1	381.523	0	230	100 ms	0.901957
231	1	382.465	0	231	100 ms	0.905881
232	1	383.406	1	232	100 ms	0.909801
233	1	384.348	0	233	100 ms	0.913725
234	1	385.289	0	234	100 ms	0.917645
235	1	386.23	0	235	100 ms	0.921565
236	1	387.172	1	236	100 ms	0.925489
237	1	388.113	0	237	100 ms	0.929409
238	1	389.055	0	238	100 ms	0.933333
239	1	389.996	0	239	100 ms	0.937253
240	1	390.938	0	240	100 ms	0.941177
241	1	391.879	0	241	100 ms	0.945097
242	1	392.82	0	242	100 ms	0.949017
243	1	393.762	0	243	100 ms	0.952941
244	1	394.703	0	244	100 ms	0.956861
245	1	395.645	0	245	100 ms	0.960785
246	1	396.586	0	246	100 ms	0.964705
247	1	397.527	0	247	100 ms	0.968624
248	1	398.469	0	248	100 ms	0.972548
249	1	399.41	0	249	100 ms	0.976468
250	1	400.352	1	250	100 ms	0.980392
251	1	401.293	0	251	100 ms	0.984312
252	1	402.234	0	252	100 ms	0.988232
253	1	403.176	0	253	100 ms	0.992156
254	1	404.117	0	254	100 ms	0.996076
255	1	405.059	1	255	100 ms	1
256	2	147	1	0	100 ms	0
257	2	147.664	0	1	100 ms	0.0039212
258	2	148.328	0	2	100 ms	0.0078424
259	2	148.992	1	3	100 ms	0.0117636
260	2	149.656	2	4	100 ms	0.0156848
261	2	150.32	0	5	100 ms	0.019606
262	2	150.984	0	6	100 ms	0.0235272
263	2	151.648	1	7	100 ms	0.0274484
264	2	152.312	0	8	100 ms	0.0313696
265	2	152.977	1	9	100 ms	0.0352967
266	2	153.641	0	10	100 ms	0.0392179
267	2	154.305	0	11	100 ms	0.0431391
268	2	154.969	2	12	100 ms	0.0470603
269	2	155.633	1	13	100 ms	0.0509815
270	2	156.297	0	14	100 ms	0.0549027
271	2	156.961	1	15	100 ms	0.0588239
272	2	157.625	4	16	100 ms	0.0627451
273	2	158.289	0	17	100 ms	0.0666663
274	2	158.953	1	18	100 ms	0.0705875
275	2	159.617	7	19	100 ms	0.0745087
276	2	160.281	0	20	100 ms	0.0784299
277	2	160.945	3	21	100 ms	0.0823511
278	2	161.609	3	22	100 ms	0.0862723
279	2	162.273	0	23	100 ms	0.0901935
280	2	162.938	0	24	100 ms	0.0941206
281	2	163.602	2	25	100 ms	0.0980418
282	2	164.266	0	26	100 ms	0.101963
283	2	164.93	2	27	100 ms	0.105884
284	2	165.594	6	28	100 ms	0.109805
285	2	166.258	0	29	100 ms	0.113727
286	2	166.922	6	30	100 ms	0.117648
287	2	167.586	3	31	100 ms	0.121569
288	2	168.25	0	32	100 ms	0.12549
289	2	168.914	5	33	100 ms	0.129411
290	2	169.578	2	34	100 ms	0.133333
291	2	170.242	0	35	100 ms	0.137254
292	2	170.906	9	36	100 ms	0.141175
293	2	171.57	6	37	100 ms	0.145096
294	2	172.234	0	38	100 ms	0.149017
295	2	172.898	11	39	100 ms	0.152939
296	2	173.562	5	40	100 ms	0.15686
297	2	174.227	0	41	100 ms	0.160787
298	2	174.891	13	42	100 ms	0.164708
299	2	175.555	9	43	100 ms	0.168629
300	2	176.219	0	44	100 ms	0.17255
301	2	176.883	4	45	100 ms	0.176472
302	2	177.547	15	46	100 ms	0.180393
303	2	178.211	0	47	100 ms	0.184314
304	2	178.875	5	48	100 ms	0.188235
305	2	179.539	14	49	100 ms	0.192156
306	2	180.203	0	50	100 ms	0.196078
307	2	180.867	9	51	100 ms	0.199999
308	2	181.531	7	52	100 ms	0.20392
309	2	182.195	0	53	100 ms	0.207841
310	2	182.859	7	54	100 ms	0.211762
311	2	183.523	14	55	100 ms	0.215684
312	2	184.188	0	56	100 ms	0.219611
313	2	184.852	13	57	100 ms	0.223532
314	2	185.516	11	58	100 ms	0.227453
315	2	186.18	0	59	100 ms	0.231374
316	2	186.844	7	60	100 ms	0.235296
317	2	187.508	6	61	100 ms	0.239217
318	2	188.172	0	62	100 ms	0.243138
319	2	188.836	14	63	100 ms	0.247059
320	2	189.5	15	64	100 ms	0.25098
321	2	190.164	0	65	100 ms	0.254901
322	2	190.828	15	66	100 ms	0.258823
323	2	191.492	8	67	100 ms	0.262744
324	2	192.156	0	68	100 ms	0.266665
325	2	192.82	17	69	100 ms	0.270586
326	2	193.484	9	70	100 ms	0.274507
327	2	194.148	0	71	100 ms	0.278429
328	2	194.812	10	72	100 ms	0.28235
329	2	195.477	19	73	100 ms	0.286277
330	2	196.141	0	74	100 ms	0.290198
331	2	196.805	16	75	100 ms	0.294119
332	2	197.469	13	76	100 ms	0.298041
333	2	198.133	0	77	100 ms	0.301962
334	2	198.797	11	78	100 ms	0.305883
335	2	199.461	14	79	100 ms	0.309804
336	2	200.125	0	80	100 ms	0.313725
337	2	200.789	9	81	100 ms	0.317647
338	2	201.453	19	82	100 ms	0.321568
339	2	202.117	0	83	100 ms	0.325489
340	2	202.781	14	84	100 ms	0.32941
341	2	203.445	12	85	100 ms	0.333331
342	2	204.109	0	86	100 ms	0.337253
343	2	204.773	23	87	100 ms	0.341174
344	2	205.438	20	88	100 ms	0.345101
345	2	206.102	0	89	100 ms	0.349022
346	2	206.766	8	90	100 ms	0.352943
347	2	207.43	12	91	100 ms	0.356864
348	2	208.094	0	92	100 ms	0.360786
349	2	208.758	12	93	100 ms	0.364707
350	2	209.422	12	94	100 ms	0.368628
351	2	210.086	0	95	100 ms	0.372549
352	2	210.75	11	96	100 ms	0.37647
353	2	211.414	8	97	100 ms	0.380392
354	2	212.078	0	98	100 ms	0.384313
355	2	212.742	15	99	100 ms	0.388234
356	2	213.406	9	100	100 ms	0.392155
357	2	214.07	0	101	100 ms	0.396076
358	2	214.734	11	102	100 ms	0.399998
359	2	215.398	11	103	100 ms	0.403919
360	2	216.062	0	104	100 ms	0.40784
361	2	216.727	15	105	100 ms	0.411767
362	2	217.391	6	106	100 ms	0.415688
363	2	218.055	0	107	100 ms	0.41961
364	2	218.719	15	108	100 ms	0.423531
365	2	219.383	16	109	100 ms	0.427452
366	2	220.047	0	110	100 ms	0.431373
367	2	220.711	9	111	100 ms	0.435294
368	2	221.375	8	112	100 ms	0.439216
369	2	222.039	0	113	100 ms	0.443137
370	2	222.703	8	114	100 ms	0.447058
371	2	223.367	10	115	100 ms	0.450979
372	2	224.031	0	116	100 ms	0.4549
373	2	224.695	8	117	100 ms	0.458822
374	2	225.359	9	118	100 ms	0.462743
375	2	226.023	0	119	100 ms	0.466664
376	2	226.688	4	120	100 ms	0.470591
377	2	227.352	6	121	100 ms	0.474512
378	2	228.016	0	122	100 ms	0.478433
379	2	228.68	5	123	100 ms	0.482355
380	2	229.344	10	124	100 ms	0.486276
381	2	230.008	0	125	100 ms	0.490197
382	2	230.672	10	126	100 ms	0.494118
383	2	231.336	0	127	100 ms	0.498039
384	2	232	8	128	100 ms	0.501961
385	2	232.664	2	129	100 ms	0.505882
386	2	233.328	0	130	100 ms	0.509803
387	2	233.992	11	131	100 ms	0.513724
388	2	234.656	9	132	100 ms	0.517645
389	2	235.32	0	133	100 ms	0.521567
390	2	235.984	3	134	100 ms	0.525488
391	2	236.648	6	135	100 ms	0.529409
392	2	237.312	0	136	100 ms	0.53333
393	2	237.977	15	137	100 ms	0.537257
394	2	238.641	9	138	100 ms	0.541178
395	2	239.305	0	139	100 ms	0.5451
396	2	239.969	9	140	100 ms	0.549021
397	2	240.633	4	141	100 ms	0.552942
398	2	241.297	0	142	100 ms	0.556863
399	2	241.961	5	143	100 ms	0.560784
400	2	242.625	2	144	100 ms	0.564706
401	2	243.289	0	145	100 ms	0.568627
402	2	243.953	3	146	100 ms	0.572548
403	2	244.617	4	147	100 ms	0.576469
404	2	245.281	0	148	100 ms	0.58039
405	2	245.945	5	149	100 ms	0.584312
406	2	246.609	5	150	100 ms	0.588233
407	2	247.273	0	151	100 ms	0.592154
408	2	247.938	2	152	100 ms	0.596081
409	2	248.602	1	153	100 ms	0.600002
410	2	249.266	0	154	100 ms	0.603924
411	2	249.93	5	155	100 ms	0.607845
412	2	250.594	3	156	100 ms	0.611766
413	2	251.258	0	157	100 ms	0.615687
414	2	251.922	3	158	100 ms	0.619608
415	2	252.586	4	159	100 ms	0.62353
416	2	253.25	0	160	100 ms	0.627451
417	2	253.914	3	161	100 ms	0.631372
418	2	254.578	2	162	100 ms	0.635293
419	2	255.242	0	163	100 ms	0.639214
420	2	255.906	3	164	100 ms	0.643136
421	2	256.57	2	165	100 ms	0.647057
422	2	257.234	0	166	100 ms	0.650978
423	2	257.898	2	167	100 ms	0.654899
424	2	258.562	1	168	100 ms	0.65882
425	2	259.227	0	169	100 ms	0.662747
426	2	259.891	2	170	100 ms	0.666669
427	2	260.555	3	171	100 ms	0.67059
428	2	261.219	0	172	100 ms	0.674511
429	2	261.883	2	173	100 ms	0.678432
430	2	262.547	2	174	100 ms	0.682353
431	2	263.211	0	175	100 ms	0.686275
432	2	263.875	2	176	100 ms	0.690196
433	2	264.539	3	177	100 ms	0.694117
434	2	265.203	0	178	100 ms	0.698038
435	2	265.867	0	179	100 ms	0.701959
436	2	266.531	2	180	100 ms	0.705881
437	2	267.195	0	181	100 ms	0.709802
438	2	267.859	1	182	100 ms	0.713723
439	2	268.523	1	183	100 ms	0.717644
440	2	269.188	0	184	100 ms	0.721571
441	2	269.852	2	185	100 ms	0.725493
442	2	270.516	1	186	100 ms	0.729414
443	2	271.18	0	187	100 ms	0.733335
444	2	271.844	1	188	100 ms	0.737256
445	2	272.508	1	189	100 ms	0.741177
446	2	273.172	0	190	100 ms	0.745099
447	2	273.836	1	191	100 ms	0.74902
448	2	274.5	2	192	100 ms	0.752941
449	2	275.164	0	193	100 ms	0.756862
450	2	275.828	3	194	100 ms	0.760783
451	2	276.492	0	195	100 ms	0.764704
452	2	277.156	0	196	100 ms	0.768626
453	2	277.82	6	197	100 ms	0.772547
454	2	278.484	0	198	100 ms	0.776468
455	2	279.148	0	199	100 ms	0.780389
456	2	279.812	0	200	100 ms	0.78431
457	2	280.477	2	201	100 ms	0.788238
458	2	281.141	0	202	100 ms	0.792159
459	2	281.805	2	203	100 ms	0.79608
460	2	282.469	2	204	100 ms	0.800001
461	2	283.133	0	205	100 ms	0.803922
462	2	283.797	0	206	100 ms	0.807844
463	2	284.461	2	207	100 ms	0.811765
464	2	285.125	0	208	100 ms	0.815686
465	2	285.789	0	209	100 ms	0.819607
466	2	286.453	2	210	100 ms	0.823528
467	2	287.117	0	211	100 ms	0.82745
468	2	287.781	1	212	100 ms	0.831371
469	2	288.445	0	213	100 ms	0.835292
470	2	289.109	0	214	100 ms	0.839213
471	2	289.773	2	215	100 ms	0.843134
472	2	290.438	0	216	100 ms	0.847061
473	2	291.102	0	217	100 ms	0.850983
474	2	291.766	1	218	100 ms	0.854904
475	2	292.43	0	219	100 ms	0.858825
476	2	293.094	0	220	100 ms	0.862746
477	2	293.758	2	221	100 ms	0.866667
478	2	294.422	0	222	100 ms	0.870589
479	2	295.086	0	223	100 ms	0.87451
480	2	295.75	1	224	100 ms	0.878431
481	2	296.414	0	225	100 ms	0.882352
482	2	297.078	0	226	100 ms	0.886273
483	2	297.742	0	227	100 ms	0.890195
484	2	298.406	1	228	100 ms	0.894116
485	2	299.07	0	229	100 ms	0.898037
486	2	299.734	0	230	100 ms	0.901958
487	2	300.398	1	231	100 ms	0.905879
488	2	301.062	0	232	100 ms	0.909801
489	2	301.727	0	233	100 ms	0.913728
490	2	302.391	0	234	100 ms	0.917649
491	2	303.055	0	235	100 ms	0.92157
492	2	303.719	0	236	100 ms	0.925491
493	2	304.383	0	237	100 ms	0.929413
494	2	305.047	0	238	100 ms	0.933334
495	2	305.711	0	239	100 ms	0.937255
496	2	306.375	0	240	100 ms	0.941176
497	2	307.039	0	241	100 ms	0.945097
498	2	307.703	0	242	100 ms	0.949019
499	2	308.367	0	243	100 ms	0.95294
500	2	309.031	0	244	100 ms	0.956861
501	2	309.695	0	245	100 ms	0.960782
502	2	310.359	0	246	100 ms	0.964703
503	2	311.023	0	247	100 ms	0.968625
504	2	311.688	1	248	100 ms	0.972552
505	2	312.352	0	249	100 ms	0.976473
506	2	313.016	0	250	100 ms	0.980394
507	2	313.68	0	251	100 ms	0.984315
508	2	314.344	0	252	100 ms	0.988236
509	2	315.008	0	253	100 ms	0.992158
510	2	315.672	0	254	100 ms	0.996079
511	2	316.336	1	255	100 ms	1
512	3	145	1	0	100 ms	0
513	3	145.586	0	1	100 ms	0.00392199
514	3	146.172	0	2	100 ms	0.00784398
515	3	146.758	1	3	100 ms	0.011766
516	3	147.344	0	4	100 ms	0.015688
517	3	147.93	0	5	100 ms	0.0196099
518	3	148.516	1	6	100 ms	0.0235319
519	3	149.102	0	7	100 ms	0.0274539
520	3	149.688	0	8	100 ms	0.0313759
521	3	150.273	0	9	100 ms	0.0352912
522	3	150.859	1	10	100 ms	0.0392132
523	3	151.445	2	11	100 ms	0.0431352
524	3	152.031	0	12	100 ms	0.0470572
525	3	152.617	1	13	100 ms	0.0509792
526	3	153.203	0	14	100 ms	0.0549011
527	3	153.789	0	15	100 ms	0.0588231
528	3	154.375	0	16	100 ms	0.0627451
529	3	154.961	4	17	100 ms	0.0666671
530	3	155.547	1	18	100 ms	0.0705891
531	3	156.133	0	19	100 ms	0.0745111
532	3	156.719	7	20	100 ms	0.0784331
533	3	157.305	0	21	100 ms	0.0823551
534	3	157.891	0	22	100 ms	0.0862771
535	3	158.477	2	23	100 ms	0.090199
536	3	159.062	0	24	100 ms	0.0941143
537	3	159.648	7	25	100 ms	0.0980363
538	3	160.234	0	26	100 ms	0.101958
539	3	160.82	3	27	100 ms	0.10588
540	3	161.406	0	28	100 ms	0.109802
541	3	161.992	6	29	100 ms	0.113724
542	3	162.578	5	30	100 ms	0.117646
543	3	163.164	0	31	100 ms	0.121568
544	3	163.75	6	32	100 ms	0.12549
545	3	164.336	0	33	100 ms	0.129412
546	3	164.922	2	34	100 ms	0.133334
547	3	165.508	9	35	100 ms	0.137256
548	3	166.094	0	36	100 ms	0.141178
549	3	166.68	7	37	100 ms	0.1451
550	3	167.266	0	38	100 ms	0.149022
551	3	167.852	7	39	100 ms	0.152944
552	3	168.438	10	40	100 ms	0.156866
553	3	169.023	0	41	100 ms	0.160781
554	3	169.609	6	42	100 ms	0.164703
555	3	170.195	0	43	100 ms	0.168625
556	3	170.781	4	44	100 ms	0.172547
557	3	171.367	0	45	100 ms	0.176469
558	3	171.953	7	46	100 ms	0.180391
559	3	172.539	20	47	100 ms	0.184313
560	3	173.125	0	48	100 ms	0.188235
561	3	173.711	11	49	100 ms	0.192157
562	3	174.297	0	50	100 ms	0.196079
563	3	174.883	13	51	100 ms	0.200001
564	3	175.469	11	52	100 ms	0.203923
565	3	176.055	0	53	100 ms	0.207845
566	3	176.641	14	54	100 ms	0.211767
567	3	177.227	0	55	100 ms	0.215689
568	3	177.812	21	56	100 ms	0.219605
569	3	178.398	0	57	100 ms	0.223527
570	3	178.984	7	58	100 ms	0.227449
571	3	179.57	17	59	100 ms	0.231371
572	3	180.156	0	60	100 ms	0.235293
573	3	180.742	15	61	100 ms	0.239215
574	3	181.328	0	62	100 ms	0.243137
575	3	181.914	20	63	100 ms	0.247059
576	3	182.5	9	64	100 ms	0.25098
577	3	183.086	0	65	100 ms	0.254902
578	3	183.672	18	66	100 ms	0.258824
579	3	184.258	0	67	100 ms	0.262746
580	3	184.844	13	68	100 ms	0.266668
581	3	185.43	15	69	100 ms	0.27059
582	3	186.016	0	70	100 ms	0.274512
583	3	186.602	10	71	100 ms	0.278434
584	3	187.188	0	72	100 ms	0.282356
585	3	187.773	15	73	100 ms	0.286272
586	3	188.359	0	74	100 ms	0.290194
587	3	188.945	23	75	100 ms	0.294116
588	3	189.531	13	76	100 ms	0.298038
589	3	190.117	0	77	100 ms	0.30196
590	3	190.703	24	78	100 ms	0.305882
591	3	191.289	0	79	100 ms	0.309804
592	3	191.875	23	80	100 ms	0.313726
593	3	192.461	26	81	100 ms	0.317648
594	3	193.047	0	82	100 ms	0.32157
595	3	193.633	18	83	100 ms	0.325492
596	3	194.219	0	84	100 ms	0.329414
597	3	194.805	20	85	100 ms	0.333336
598	3	195.391	0	86	100 ms	0.337258
599	3	195.977	16	87	100 ms	0.34118
600	3	196.562	21	88	100 ms	0.345095
601	3	197.148	0	89	100 ms	0.349017
602	3	197.734	24	90	100 ms	0.352939
603	3	198.32	0	91	100 ms	0.356861
604	3	198.906	18	92	100 ms	0.360783
605	3	199.492	14	93	100 ms	0.364705
606	3	200.078	0	94	100 ms	0.368627
607	3	200.664	15	95	100 ms	0.372549
608	3	201.25	0	96	100 ms	0.376471
609	3	201.836	13	97	100 ms	0.380393
610	3	202.422	26	98	100 ms	0.384315
611	3	203.008	0	99	100 ms	0.388237
612	3	203.594	16	100	100 ms	0.392159
613	3	204.18	0	101	100 ms	0.396081
614	3	204.766	17	102	100 ms	0.400003
615	3	205.352	0	103	100 ms	0.403925
616	3	205.938	11	104	100 ms	0.407847
617	3	206.523	21	105	100 ms	0.411762
618	3	207.109	0	106	100 ms	0.415684
619	3	207.695	6	107	100 ms	0.419606
620	3	208.281	0	108	100 ms	0.423528
621	3	208.867	18	109	100 ms	0.42745
622	3	209.453	20	110	100 ms	0.431372
623	3	210.039	0	111	100 ms	0.435294
624	3	210.625	6	112	100 ms	0.439216
625	3	211.211	0	113	100 ms	0.443138
626	3	211.797	9	114	100 ms	0.44706
627	3	212.383	0	115	100 ms	0.450982
628	3	212.969	13	116	100 ms	0.454904
629	3	213.555	17	117	100 ms	0.458826
630	3	214.141	0	118	100 ms	0.462748
631	3	214.727	20	119	100 ms	0.46667
632	3	215.312	0	120	100 ms	0.470585
633	3	215.898	22	121	100 ms	0.474507
634	3	216.484	4	122	100 ms	0.478429
635	3	217.07	0	123	100 ms	0.482351
636	3	217.656	3	124	100 ms	0.486273
637	3	218.242	0	125	100 ms	0.490195
638	3	218.828	7	126	100 ms	0.494117
639	3	219.414	0	127	100 ms	0.498039
640	3	220	13	128	100 ms	0.501961
641	3	220.586	7	129	100 ms	0.505883
642	3	221.172	0	130	100 ms	0.509805
643	3	221.758	12	131	100 ms	0.513727
644	3	222.344	0	132	100 ms	0.517649
645	3	222.93	7	133	100 ms	0.521571
646	3	223.516	10	134	100 ms	0.525493
647	3	224.102	0	135	100 ms	0.529415
648	3	224.688	7	136	100 ms	0.533337
649	3	225.273	0	137	100 ms	0.537252
650	3	225.859	5	138	100 ms	0.541174
651	3	226.445	1	139	100 ms	0.545096
652	3	227.031	0	140	100 ms	0.549018
653	3	227.617	4	141	100 ms	0.55294
654	3	228.203	0	142	100 ms	0.556862
655	3	228.789	1	143	100 ms	0.560784
656	3	229.375	0	144	100 ms	0.564706
657	3	229.961	4	145	100 ms	0.568628
658	3	230.547	7	146	100 ms	0.57255
659	3	231.133	0	147	100 ms	0.576472
660	3	231.719	4	148	100 ms	0.580394
661	3	232.305	0	149	100 ms	0.584316
662	3	232.891	2	150	100 ms	0.588238
663	3	233.477	4	151	100 ms	0.59216
664	3	234.062	0	152	100 ms	0.596075
665	3	234.648	2	153	100 ms	0.599997
666	3	235.234	0	154	100 ms	0.603919
667	3	235.82	4	155	100 ms	0.607841
668	3	236.406	0	156	100 ms	0.611763
669	3	236.992	4	157	100 ms	0.615685
670	3	237.578	4	158	100 ms	0.619607
671	3	238.164	0	159	100 ms	0.623529
672	3	238.75	2	160	100 ms	0.627451
673	3	239.336	0	161	100 ms	0.631373
674	3	239.922	0	162	100 ms	0.635295
675	3	240.508	6	163	100 ms	0.639217
676	3	241.094	0	164	100 ms	0.643139
677	3	241.68	2	165	100 ms	0.647061
678	3	242.266	0	166	100 ms	0.650983
679	3	242.852	2	167	100 ms	0.654905
680	3	243.438	1	168	100 ms	0.658827
681	3	244.023	0	169	100 ms	0.662742
682	3	244.609	2	170	100 ms	0.666664
683	3	245.195	0	171	100 ms	0.670586
684	3	245.781	1	172	100 ms	0.674508
685	3	246.367	0	173	100 ms	0.67843
686	3	246.953	2	174	100 ms	0.682352
687	3	247.539	1	175	100 ms	0.686274
688	3	248.125	0	176	100 ms	0.690196
689	3	248.711	0	177	100 ms	0.694118
690	3	249.297	0	178	100 ms	0.69804
691	3	249.883	1	179	100 ms	0.701962
692	3	250.469	0	180	100 ms	0.705884
693	3	251.055	0	181	100 ms	0.709806
694	3	251.641	1	182	100 ms	0.713728
695	3	252.227	0	183	100 ms	0.71765
696	3	252.812	1	184	100 ms	0.721566
697	3	253.398	0	185	100 ms	0.725488
698	3	253.984	1	186	100 ms	0.72941
699	3	254.57	1	187	100 ms	0.733332
700	3	255.156	0	188	100 ms	0.737254
701	3	255.742	2	189	100 ms	0.741176
702	3	256.328	0	190	100 ms	0.745098
703	3	256.914	2	191	100 ms	0.74902
704	3	257.5	1	192	100 ms	0.752941
705	3	258.086	0	193	100 ms	0.756863
706	3	258.672	2	194	100 ms	0.760785
707	3	259.258	0	195	100 ms	0.764707
708	3	259.844	0	196	100 ms	0.768629
709	3	260.43	1	197	100 ms	0.772551
710	3	261.016	0	198	100 ms	0.776473
711	3	261.602	0	199	100 ms	0.780395
712	3	262.188	0	200	100 ms	0.784317
713	3	262.773	1	201	100 ms	0.788233
714	3	263.359	0	202	100 ms	0.792155
715	3	263.945	0	203	100 ms	0.796077
716	3	264.531	0	204	100 ms	0.799999
717	3	265.117	0	205	100 ms	0.803921
718	3	265.703	0	206	100 ms	0.807843
719	3	266.289	0	207	100 ms	0.811765
720	3	266.875	0	208	100 ms	0.815687
721	3	267.461	0	209	100 ms	0.819609
722	3	268.047	0	210	100 ms	0.823531
723	3	268.633	0	211	100 ms	0.827453
724	3	269.219	0	212	100 ms	0.831375
725	3	269.805	1	213	100 ms	0.835297
726	3	270.391	0	214	100 ms	0.839219
727	3	270.977	1	215	100 ms	0.843141
728	3	271.562	0	216	100 ms	0.847056
729	3	272.148	0	217	100 ms	0.850978
730	3	272.734	0	218	100 ms	0.8549
731	3	273.32	0	219	100 ms	0.858822
732	3	273.906	1	220	100 ms	0.862744
733	3	274.492	0	221	100 ms	0.866666
734	3	275.078	0	222	100 ms	0.870588
735	3	275.664	0	223	100 ms	0.87451
736	3	276.25	0	224	100 ms	0.878432
737	3	276.836	0	225	100 ms	0.882354
738	3	277.422	0	226	100 ms	0.886276
739	3	278.008	0	227	100 ms	0.890198
740	3	278.594	0	228	100 ms	0.89412
741	3	279.18	0	229	100 ms	0.898042
742	3	279.766	0	230	100 ms	0.901964
743	3	280.352	0	231	100 ms	0.905886
744	3	280.938	0	232	100 ms	0.909808
745	3	281.523	0	233	100 ms	0.913723
746	3	282.109	0	234	100 ms	0.917645
747	3	282.695	0	235	100 ms	0.921567
748	3	283.281	0	236	100 ms	0.925489
749	3	283.867	1	237	100 ms	0.929411
750	3	284.453	0	238	100 ms	0.933333
751	3	285.039	0	239	100 ms	0.937255
752	3	285.625	0	240	100 ms	0.941177
753	3	286.211	0	241	100 ms	0.945099
754	3	286.797	0	242	100 ms	0.949021
755	3	287.383	0	243	100 ms	0.952943
756	3	287.969	0	244	100 ms	0.956865
757	3	288.555	0	245	100 ms	0.960787
758	3	289.141	0	246	100 ms	0.964709
759	3	289.727	0	247	100 ms	0.968631
760	3	290.312	0	248	100 ms	0.972546
761	3	290.898	0	249	100 ms	0.976468
762	3	291.484	0	250	100 ms	0.98039
763	3	292.07	0	251	100 ms	0.984312
764	3	292.656	0	252	100 ms	0.988234
765	3	293.242	0	253	100 ms	0.992156
766	3	293.828	0	254	100 ms	0.996078
767	3	294.414	1	255	100 ms	1
768	4	154	1	0	100 ms	0
769	4	154.715	0	1	100 ms	0.00392243
770	4	155.43	0	2	100 ms	0.00784486
771	4	156.145	0	3	100 ms	0.0117673
772	4	156.859	0	4	100 ms	0.0156842
773	4	157.574	0	5	100 ms	0.0196067
774	4	158.289	0	6	100 ms	0.0235291
775	4	159.004	0	7	100 ms	0.0274515
776	4	159.719	0	8	100 ms	0.0313739
777	4	160.434	0	9	100 ms	0.0352964
778	4	161.148	0	10	100 ms	0.0392133
779	4	161.863	1	11	100 ms	0.0431357
780	4	162.578	0	12	100 ms	0.0470582
781	4	163.293	1	13	100 ms	0.0509806
782	4	164.008	0	14	100 ms	0.054903
783	4	164.723	0	15	100 ms	0.0588255
784	4	165.438	2	16	100 ms	0.0627479
785	4	166.152	0	17	100 ms	0.0666648
786	4	166.867	1	18	100 ms	0.0705873
787	4	167.582	1	19	100 ms	0.0745097
788	4	168.297	1	20	100 ms	0.0784321
789	4	169.012	0	21	100 ms	0.0823546
790	4	169.727	1	22	100 ms	0.086277
791	4	170.441	0	23	100 ms	0.0901939
792	4	171.156	0	24	100 ms	0.0941164
793	4	171.871	1	25	100 ms	0.0980388
794	4	172.586	3	26	100 ms	0.101961
795	4	173.301	1	27	100 ms	0.105884
796	4	174.016	0	28	100 ms	0.109806
797	4	174.73	4	29	100 ms	0.113723
798	4	175.445	1	30	100 ms	0.117645
799	4	176.16	0	31	100 ms	0.121568
800	4	176.875	0	32	100 ms	0.12549
801	4	177.59	4	33	100 ms	0.129413
802	4	178.305	1	34	100 ms	0.133335
803	4	179.02	0	35	100 ms	0.137258
804	4	179.734	8	36	100 ms	0.141175
805	4	180.449	2	37	100 ms	0.145097
806	4	181.164	0	38	100 ms	0.149019
807	4	181.879	4	39	100 ms	0.152942
808	4	182.594	5	40	100 ms	0.156864
809	4	183.309	4	41	100 ms	0.160787
810	4	184.023	0	42	100 ms	0.164704
811	4	184.738	7	43	100 ms	0.168626
812	4	185.453	5	44	100 ms	0.172548
813	4	186.168	0	45	100 ms	0.176471
814	4	186.883	7	46	100 ms	0.180393
815	4	187.598	9	47	100 ms	0.184316
816	4	188.312	13	48	100 ms	0.188233
817	4	189.027	0	49	100 ms	0.192155
818	4	189.742	2	50	100 ms	0.196078
819	4	190.457	9	51	100 ms	0.2
820	4	191.172	0	52	100 ms	0.203922
821	4	191.887	9	53	100 ms	0.207845
822	4	192.602	12	54	100 ms	0.211767
823	4	193.316	8	55	100 ms	0.215684
824	4	194.031	0	56	100 ms	0.219607
825	4	194.746	20	57	100 ms	0.223529
826	4	195.461	16	58	100 ms	0.227452
827	4	196.176	0	59	100 ms	0.231374
828	4	196.891	9	60	100 ms	0.235296
829	4	197.605	10	61	100 ms	0.239213
830	4	198.32	9	62	100 ms	0.243136
831	4	199.035	0	63	100 ms	0.247058
832	4	199.75	14	64	100 ms	0.250981
833	4	200.465	12	65	100 ms	0.254903
834	4	201.18	0	66	100 ms	0.258825
835	4	201.895	11	67	100 ms	0.262748
836	4	202.609	11	68	100 ms	0.266665
837	4	203.324	9	69	100 ms	0.270587
838	4	204.039	0	70	100 ms	0.27451
839	4	204.754	18	71	100 ms	0.278432
840	4	205.469	13	72	100 ms	0.282355
841	4	206.184	0	73	100 ms	0.286277
842	4	206.898	17	74	100 ms	0.290194
843	4	207.613	15	75	100 ms	0.294116
844	4	208.328	19	76	100 ms	0.298039
845	4	209.043	0	77	100 ms	0.301961
846	4	209.758	18	78	100 ms	0.305884
847	4	210.473	20	79	100 ms	0.309806
848	4	211.188	0	80	100 ms	0.313729
849	4	211.902	13	81	100 ms	0.317645
850	4	212.617	26	82	100 ms	0.321568
851	4	213.332	20	83	100 ms	0.32549
852	4	214.047	0	84	100 ms	0.329413
853	4	214.762	16	85	100 ms	0.333335
854	4	215.477	20	86	100 ms	0.337258
855	4	216.191	0	87	100 ms	0.341175
856	4	216.906	24	88	100 ms	0.345097
857	4	217.621	15	89	100 ms	0.349019
858	4	218.336	21	90	100 ms	0.352942
859	4	219.051	0	91	100 ms	0.356864
860	4	219.766	8	92	100 ms	0.360787
861	4	220.48	18	93	100 ms	0.364704
862	4	221.195	0	94	100 ms	0.368626
863	4	221.91	20	95	100 ms	0.372548
864	4	222.625	17	96	100 ms	0.376471
865	4	223.34	18	97	100 ms	0.380393
866	4	224.055	0	98	100 ms	0.384316
867	4	224.77	15	99	100 ms	0.388238
868	4	225.484	9	100	100 ms	0.392155
869	4	226.199	0	101	100 ms	0.396078
870	4	226.914	24	102	100 ms	0.4
871	4	227.629	15	103	100 ms	0.403922
872	4	228.344	18	104	100 ms	0.407845
873	4	229.059	0	105	100 ms	0.411767
874	4	229.773	10	106	100 ms	0.415684
875	4	230.488	14	107	100 ms	0.419607
876	4	231.203	0	108	100 ms	0.423529
877	4	231.918	10	109	100 ms	0.427452
878	4	232.633	13	110	100 ms	0.431374
879	4	233.348	7	111	100 ms	0.435296
880	4	234.062	0	112	100 ms	0.439213
881	4	234.777	15	113	100 ms	0.443136
882	4	235.492	19	114	100 ms	0.447058
883	4	236.207	0	115	100 ms	0.450981
884	4	236.922	17	116	100 ms	0.454903
885	4	237.637	8	117	100 ms	0.458825
886	4	238.352	14	118	100 ms	0.462748
887	4	239.066	0	119	100 ms	0.466665
888	4	239.781	10	120	100 ms	0.470587
889	4	240.496	14	121	100 ms	0.47451
890	4	241.211	0	122	100 ms	0.478432
891	4	241.926	13	123	100 ms	0.482355
892	4	242.641	20	124	100 ms	0.486277
893	4	243.355	15	125	100 ms	0.490194
894	4	244.07	0	126	100 ms	0.494116
895	4	244.785	19	127	100 ms	0.498039
896	4	245.5	16	128	100 ms	0.501961
897	4	246.215	0	129	100 ms	0.505884
898	4	246.93	10	130	100 ms	0.509806
899	4	247.645	12	131	100 ms	0.513729
900	4	248.359	9	132	100 ms	0.517645
901	4	249.074	0	133	100 ms	0.521568
902	4	249.789	11	134	100 ms	0.52549
903	4	250.504	9	135	100 ms	0.529413
904	4	251.219	0	136	100 ms	0.533335
905	4	251.934	10	137	100 ms	0.537258
906	4	252.648	11	138	100 ms	0.541175
907	4	253.363	13	139	100 ms	0.545097
908	4	254.078	0	140	100 ms	0.549019
909	4	254.793	15	141	100 ms	0.552942
910	4	255.508	7	142	100 ms	0.556864
911	4	256.223	0	143	100 ms	0.560787
912	4	256.938	12	144	100 ms	0.564709
913	4	257.652	11	145	100 ms	0.568626
914	4	258.367	7	146	100 ms	0.572548
915	4	259.082	0	147	100 ms	0.576471
916	4	259.797	8	148	100 ms	0.580393
917	4	260.512	11	149	100 ms	0.584316
918	4	261.227	0	150	100 ms	0.588238
919	4	261.941	13	151	100 ms	0.592155
920	4	262.656	7	152	100 ms	0.596078
921	4	263.371	10	153	100 ms	0.6
922	4	264.086	0	154	100 ms	0.603922
923	4	264.801	10	155	100 ms	0.607845
924	4	265.516	7	156	100 ms	0.611767
925	4	266.23	0	157	100 ms	0.615684
926	4	266.945	6	158	100 ms	0.619607
927	4	267.66	0	159	100 ms	0.623529
928	4	268.375	5	160	100 ms	0.627452
929	4	269.09	0	161	100 ms	0.631374
930	4	269.805	7	162	100 ms	0.635296
931	4	270.52	10	163	100 ms	0.639219
932	4	271.234	0	164	100 ms	0.643136
933	4	271.949	3	165	100 ms	0.647058
934	4	272.664	2	166	100 ms	0.650981
935	4	273.379	3	167	100 ms	0.654903
936	4	274.094	0	168	100 ms	0.658825
937	4	274.809	5	169	100 ms	0.662748
938	4	275.523	6	170	100 ms	0.666665
939	4	276.238	0	171	100 ms	0.670587
940	4	276.953	3	172	100 ms	0.67451
941	4	277.668	3	173	100 ms	0.678432
942	4	278.383	5	174	100 ms	0.682355
943	4	279.098	0	175	100 ms	0.686277
944	4	279.812	9	176	100 ms	0.690194
945	4	280.527	4	177	100 ms	0.694116
946	4	281.242	0	178	100 ms	0.698039
947	4	281.957	5	179	100 ms	0.701961
948	4	282.672	3	180	100 ms	0.705884
949	4	283.387	0	181	100 ms	0.709806
950	4	284.102	0	182	100 ms	0.713729
951	4	284.816	4	183	100 ms	0.717645
952	4	285.531	0	184	100 ms	0.721568
953	4	286.246	0	185	100 ms	0.72549
954	4	286.961	4	186	100 ms	0.729413
955	4	287.676	2	187	100 ms	0.733335
956	4	288.391	1	188	100 ms	0.737258
957	4	289.105	0	189	100 ms	0.741175
958	4	289.82	2	190	100 ms	0.745097
959	4	290.535	3	191	100 ms	0.749019
960	4	291.25	0	192	100 ms	0.752942
961	4	291.965	4	193	100 ms	0.756864
962	4	292.68	3	194	100 ms	0.760787
963	4	293.395	1	195	100 ms	0.764709
964	4	294.109	0	196	100 ms	0.768626
965	4	294.824	2	197	100 ms	0.772548
966	4	295.539	3	198	100 ms	0.776471
967	4	296.254	0	199	100 ms	0.780393
968	4	296.969	1	200	100 ms	0.784316
969	4	297.684	3	201	100 ms	0.788238
970	4	298.398	2	202	100 ms	0.792155
971	4	299.113	0	203	100 ms	0.796078
972	4	299.828	3	204	100 ms	0.8
973	4	300.543	3	205	100 ms	0.803922
974	4	301.258	0	206	100 ms	0.807845
975	4	301.973	1	207	100 ms	0.811767
976	4	302.688	3	208	100 ms	0.81569
977	4	303.402	0	209	100 ms	0.819607
978	4	304.117	0	210	100 ms	0.823529
979	4	304.832	3	211	100 ms	0.827452
980	4	305.547	2	212	100 ms	0.831374
981	4	306.262	0	213	100 ms	0.835296
982	4	306.977	1	214	100 ms	0.839219
983	4	307.691	1	215	100 ms	0.843136
984	4	308.406	4	216	100 ms	0.847058
985	4	309.121	0	217	100 ms	0.850981
986	4	309.836	2	218	100 ms	0.854903
987	4	310.551	1	219	100 ms	0.858825
988	4	311.266	0	220	100 ms	0.862748
989	4	311.98	0	221	100 ms	0.866665
990	4	312.695	1	222	100 ms	0.870587
991	4	313.41	0	223	100 ms	0.87451
992	4	314.125	0	224	100 ms	0.878432
993	4	314.84	0	225	100 ms	0.882355
994	4	315.555	0	226	100 ms	0.886277
995	4	316.27	0	227	100 ms	0.890199
996	4	316.984	0	228	100 ms	0.894116
997	4	317.699	0	229	100 ms	0.898039
998	4	318.414	0	230	100 ms	0.901961
999	4	319.129	0	231	100 ms	0.905884
1000	4	319.844	0	232	100 ms	0.909806
1001	4	320.559	0	233	100 ms	0.913729
1002	4	321.273	0	234	100 ms	0.917645
1003	4	321.988	0	235	100 ms	0.921568
1004	4	322.703	0	236	100 ms	0.92549
1005	4	323.418	0	237	100 ms	0.929413
1006	4	324.133	0	238	100 ms	0.933335
1007	4	324.848	1	239	100 ms	0.937258
1008	4	325.562	0	240	100 ms	0.941175
1009	4	326.277	0	241	100 ms	0.945097
1010	4	326.992	0	242	100 ms	0.949019
1011	4	327.707	0	243	100 ms	0.952942
1012	4	328.422	0	244	100 ms	0.956864
1013	4	329.137	0	245	100 ms	0.960787
1014	4	329.852	0	246	100 ms	0.964709
1015	4	330.566	0	247	100 ms	0.968626
1016	4	331.281	0	248	100 ms	0.972548
1017	4	331.996	0	249	100 ms	0.976471
1018	4	332.711	0	250	100 ms	0.980393
1019	4	333.426	0	251	100 ms	0.984316
1020	4	334.141	0	252	100 ms	0.988238
1021	4	334.855	0	253	100 ms	0.992155
1022	4	335.57	0	254	100 ms	0.996078
1023	4	336.285	1	255	100 ms	1
1024	100	69	1	0	100 ms	0
1025	100	70.949	0	1	100 ms	0.00392113
1026	100	72.898	0	2	100 ms	0.00784225
1027	100	74.848	0	3	100 ms	0.0117654
1028	100	76.797	2	4	100 ms	0.0156865
1029	100	78.746	2	5	100 ms	0.0196076
1030	100	80.695	3	6	100 ms	0.0235288
1031	100	82.645	4	7	100 ms	0.0274519
1032	100	84.594	1	8	100 ms	0.031373
1033	100	86.543	7	9	100 ms	0.0352942
1034	100	88.492	6	10	100 ms	0.0392153
1035	100	90.441	6	11	100 ms	0.0431364
1036	100	92.391	17	12	100 ms	0.0470596
1037	100	94.34	13	13	100 ms	0.0509807
1038	100	96.289	8	14	100 ms	0.0549018
1039	100	98.238	10	15	100 ms	0.0588229
1040	100	100.188	18	16	100 ms	0.0627461
1041	100	102.137	27	17	100 ms	0.0666672
1042	100	104.086	37	18	100 ms	0.0705883
1043	100	106.035	36	19	100 ms	0.0745095
1044	100	107.984	56	20	100 ms	0.0784306
1045	100	109.934	70	21	100 ms	0.0823537
1046	100	111.883	112	22	100 ms	0.0862748
1047	100	113.832	163	23	100 ms	0.090196
1048	100	115.781	240	24	100 ms	0.0941171
1049	100	117.73	321	25	100 ms	0.0980382
1050	100	119.68	560	26	100 ms	0.101961
1051	100	121.629	910	27	100 ms	0.105882
1052	100	123.578	1627	28	100 ms	0.109804
1053	100	125.527	2784	29	100 ms	0.113725
1054	100	127.477	4279	30	100 ms	0.117648
1055	100	129.426	6791	31	100 ms	0.121569
1056	100	131.375	10669	32	100 ms	0.12549
1057	100	133.324	17104	33	100 ms	0.129411
1058	100	135.273	23677	34	100 ms	0.133332
1059	100	137.223	34390	35	100 ms	0.137256
1060	100	139.172	47569	36	100 ms	0.141177
1061	100	141.121	60965	37	100 ms	0.145098
1062	100	143.07	78842	38	100 ms	0.149019
1063	100	145.02	50086	39	100 ms	0.152942
1064	100	146.969	109299	40	100 ms	0.156863
1065	100	148.918	129447	41	100 ms	0.160784
1066	100	150.867	145245	42	100 ms	0.164705
1067	100	152.816	162588	43	100 ms	0.168627
1068	100	154.766	179173	44	100 ms	0.17255
1069	100	156.715	196813	45	100 ms	0.176471
1070	100	158.664	229112	46	100 ms	0.180392
1071	100	160.613	235298	47	100 ms	0.184313
1072	100	162.562	210589	48	100 ms	0.188234
1073	100	164.512	202228	49	100 ms	0.192157
1074	100	166.461	193683	50	100 ms	0.196078
1075	100	168.41	183620	51	100 ms	0.2
1076	100	170.359	171404	52	100 ms	0.203921
1077	100	172.309	160894	53	100 ms	0.207844
1078	100	174.258	151361	54	100 ms	0.211765
1079	100	176.207	141158	55	100 ms	0.215686
1080	100	178.156	124109	56	100 ms	0.219607
1081	100	180.105	104067	57	100 ms	0.223528
1082	100	182.055	88569	58	100 ms	0.227452
1083	100	184.004	34969	59	100 ms	0.231373
1084	100	185.953	78404	60	100 ms	0.235294
1085	100	187.902	67726	61	100 ms	0.239215
1086	100	189.852	57680	62	100 ms	0.243138
1087	100	191.801	49443	63	100 ms	0.247059
1088	100	193.75	42773	64	100 ms	0.25098
1089	100	195.699	38614	65	100 ms	0.254901
1090	100	197.648	34033	66	100 ms	0.258823
1091	100	199.598	30483	67	100 ms	0.262746
1092	100	201.547	27580	68	100 ms	0.266667
1093	100	203.496	24375	69	100 ms	0.270588
1094	100	205.445	21956	70	100 ms	0.274509
1095	100	207.395	19286	71	100 ms	0.278432
1096	100	209.344	17252	72	100 ms	0.282353
1097	100	211.293	15583	73	100 ms	0.286274
1098	100	213.242	14032	74	100 ms	0.290196
1099	100	215.191	12964	75	100 ms	0.294117
1100	100	217.141	11853	76	100 ms	0.29804
1101	100	219.09	10550	77	100 ms	0.301961
1102	100	221.039	4957	78	100 ms	0.305882
1103	100	222.988	9144	79	100 ms	0.309803
1104	100	224.938	8316	80	100 ms	0.313726
1105	100	226.887	7477	81	100 ms	0.317647
1106	100	228.836	6842	82	100 ms	0.321569
1107	100	230.785	6326	83	100 ms	0.32549
1108	100	232.734	5602	84	100 ms	0.329411
1109	100	234.684	5279	85	100 ms	0.333334
1110	100	236.633	4783	86	100 ms	0.337255
1111	100	238.582	4343	87	100 ms	0.341176
1112	100	240.531	4106	88	100 ms	0.345097
1113	100	242.48	3665	89	100 ms	0.349019
1114	100	244.43	3341	90	100 ms	0.352942
1115	100	246.379	3109	91	100 ms	0.356863
1116	100	248.328	2910	92	100 ms	0.360784
1117	100	250.277	2517	93	100 ms	0.364705
1118	100	252.227	2431	94	100 ms	0.368628
1119	100	254.176	2300	95	100 ms	0.372549
1120	100	256.125	2099	96	100 ms	0.37647
1121	100	258.074	2027	97	100 ms	0.380392
1122	100	260.023	917	98	100 ms	0.384313
1123	100	261.973	1761	99	100 ms	0.388236
1124	100	263.922	1618	100	100 ms	0.392157
1125	100	265.871	1530	101	100 ms	0.396078
1126	100	267.82	1424	102	100 ms	0.399999
1127	100	269.77	1384	103	100 ms	0.403922
1128	100	271.719	1214	104	100 ms	0.407843
1129	100	273.668	1197	105	100 ms	0.411765
1130	100	275.617	1136	106	100 ms	0.415686
1131	100	277.566	1056	107	100 ms	0.419607
1132	100	279.516	922	108	100 ms	0.42353
1133	100	281.465	917	109	100 ms	0.427451
1134	100	283.414	822	110	100 ms	0.431372
1135	100	285.363	816	111	100 ms	0.435293
1136	100	287.312	788	112	100 ms	0.439214
1137	100	289.262	725	113	100 ms	0.443138
1138	100	291.211	698	114	100 ms	0.447059
1139	100	293.16	673	115	100 ms	0.45098
1140	100	295.109	652	116	100 ms	0.454901
1141	100	297.059	611	117	100 ms	0.458824
1142	100	299.008	265	118	100 ms	0.462745
1143	100	300.957	576	119	100 ms	0.466666
1144	100	302.906	539	120	100 ms	0.470588
1145	100	304.855	492	121	100 ms	0.474509
1146	100	306.805	480	122	100 ms	0.478432
1147	100	308.754	454	123	100 ms	0.482353
1148	100	310.703	447	124	100 ms	0.486274
1149	100	312.652	410	125	100 ms	0.490195
1150	100	314.602	412	126	100 ms	0.494118
1151	100	316.551	368	127	100 ms	0.498039
1152	100	318.5	370	128	100 ms	0.501961
1153	100	320.449	336	129	100 ms	0.505882
1154	100	322.398	369	130	100 ms	0.509803
1155	100	324.348	308	131	100 ms	0.513726
1156	100	326.297	326	132	100 ms	0.517647
1157	100	328.246	273	133	100 ms	0.521568
1158	100	330.195	269	134	100 ms	0.525489
1159	100	332.145	237	135	100 ms	0.529412
1160	100	334.094	256	136	100 ms	0.533334
1161	100	336.043	113	137	100 ms	0.537255
1162	100	337.992	230	138	100 ms	0.541176
1163	100	339.941	238	139	100 ms	0.545097
1164	100	341.891	201	140	100 ms	0.54902
1165	100	343.84	197	141	100 ms	0.552941
1166	100	345.789	191	142	100 ms	0.556862
1167	100	347.738	187	143	100 ms	0.560784
1168	100	349.688	200	144	100 ms	0.564707
1169	100	351.637	202	145	100 ms	0.568628
1170	100	353.586	179	146	100 ms	0.572549
1171	100	355.535	178	147	100 ms	0.57647
1172	100	357.484	147	148	100 ms	0.580391
1173	100	359.434	160	149	100 ms	0.584314
1174	100	361.383	154	150	100 ms	0.588235
1175	100	363.332	126	151	100 ms	0.592157
1176	100	365.281	126	152	100 ms	0.596078
1177	100	367.23	136	153	100 ms	0.599999
1178	100	369.18	127	154	100 ms	0.603922
1179	100	371.129	125	155	100 ms	0.607843
1180	100	373.078	127	156	100 ms	0.611764
1181	100	375.027	35	157	100 ms	0.615685
1182	100	376.977	100	158	100 ms	0.619608
1183	100	378.926	94	159	100 ms	0.62353
1184	100	380.875	97	160	100 ms	0.627451
1185	100	382.824	94	161	100 ms	0.631372
1186	100	384.773	83	162	100 ms	0.635293
1187	100	386.723	81	163	100 ms	0.639216
1188	100	388.672	72	164	100 ms	0.643137
1189	100	390.621	75	165	100 ms	0.647058
1190	100	392.57	67	166	100 ms	0.650979
1191	100	394.52	43	167	100 ms	0.654903
1192	100	396.469	54	168	100 ms	0.658824
1193	100	398.418	56	169	100 ms	0.662745
1194	100	400.367	51	170	100 ms	0.666666
1195	100	402.316	41	171	100 ms	0.670587
1196	100	404.266	51	172	100 ms	0.67451
1197	100	406.215	50	173	100 ms	0.678431
1198	100	408.164	44	174	100 ms	0.682353
1199	100	410.113	32	175	100 ms	0.686274
1200	100	412.062	31	176	100 ms	0.690195
1201	100	414.012	17	177	100 ms	0.694118
1202	100	415.961	41	178	100 ms	0.698039
1203	100	417.91	34	179	100 ms	0.70196
1204	100	419.859	26	180	100 ms	0.705881
1205	100	421.809	27	181	100 ms	0.709804
1206	100	423.758	19	182	100 ms	0.713726
1207	100	425.707	20	183	100 ms	0.717647
1208	100	427.656	23	184	100 ms	0.721568
1209	100	429.605	23	185	100 ms	0.725489
1210	100	431.555	21	186	100 ms	0.729412
1211	100	433.504	15	187	100 ms	0.733333
1212	100	435.453	17	188	100 ms	0.737254
1213	100	437.402	14	189	100 ms	0.741175
1214	100	439.352	18	190	100 ms	0.745099
1215	100	441.301	12	191	100 ms	0.74902
1216	100	443.25	7	192	100 ms	0.752941
1217	100	445.199	6	193	100 ms	0.756862
1218	100	447.148	7	194	100 ms	0.760783
1219	100	449.098	9	195	100 ms	0.764706
1220	100	451.047	4	196	100 ms	0.768627
1221	100	452.996	8	197	100 ms	0.772548
1222	100	454.945	2	198	100 ms	0.77647
1223	100	456.895	8	199	100 ms	0.780393
1224	100	458.844	5	200	100 ms	0.784314
1225	100	460.793	6	201	100 ms	0.788235
1226	100	462.742	5	202	100 ms	0.792156
1227	100	464.691	2	203	100 ms	0.796077
1228	100	466.641	1	204	100 ms	0.8
1229	100	468.59	3	205	100 ms	0.803922
1230	100	470.539	3	206	100 ms	0.807843
1231	100	472.488	6	207	100 ms	0.811764
1232	100	474.438	7	208	100 ms	0.815687
1233	100	476.387	0	209	100 ms	0.819608
1234	100	478.336	4	210	100 ms	0.823529
1235	100	480.285	2	211	100 ms	0.82745
1236	100	482.234	2	212	100 ms	0.831371
1237	100	484.184	4	213	100 ms	0.835295
1238	100	486.133	4	214	100 ms	0.839216
1239	100	488.082	2	215	100 ms	0.843137
1240	100	490.031	0	216	100 ms	0.847058
1241	100	491.98	0	217	100 ms	0.850979
1242	100	493.93	2	218	100 ms	0.854902
1243	100	495.879	5	219	100 ms	0.858823
1244	100	497.828	1	220	100 ms	0.862744
1245	100	499.777	2	221	100 ms	0.866666
1246	100	501.727	1	222	100 ms	0.870589
1247	100	503.676	1	223	100 ms	0.87451
1248	100	505.625	0	224	100 ms	0.878431
1249	100	507.574	1	225	100 ms	0.882352
1250	100	509.523	1	226	100 ms	0.886273
1251	100	511.473	2	227	100 ms	0.890196
1252	100	513.422	0	228	100 ms	0.894118
1253	100	515.371	0	229	100 ms	0.898039
1254	100	517.32	1	230	100 ms	0.90196
1255	100	519.27	0	231	100 ms	0.905883
1256	100	521.219	1	232	100 ms	0.909804
1257	100	523.168	1	233	100 ms	0.913725
1258	100	525.117	0	234	100 ms	0.917646
1259	100	527.066	1	235	100 ms	0.921567
1260	100	529.016	0	236	100 ms	0.925491
1261	100	530.965	1	237	100 ms	0.929412
1262	100	532.914	0	238	100 ms	0.933333
1263	100	534.863	0	239	100 ms	0.937254
1264	100	536.812	1	240	100 ms	0.941175
1265	100	538.762	0	241	100 ms	0.945098
1266	100	540.711	1	242	100 ms	0.949019
1267	100	542.66	0	243	100 ms	0.95294
1268	100	544.609	1	244	100 ms	0.956862
1269	100	546.559	0	245	100 ms	0.960785
1270	100	548.508	1	246	100 ms	0.964706
1271	100	550.457	0	247	100 ms	0.968627
1272	100	552.406	0	248	100 ms	0.972548
1273	100	554.355	0	249	100 ms	0.976469
1274	100	556.305	0	250	100 ms	0.980392
1275	100	558.254	0	251	100 ms	0.984313
1276	100	560.203	0	252	100 ms	0.988235
1277	100	562.152	0	253	100 ms	0.992156
1278	100	564.102	1	254	100 ms	0.996079
1279	100	566.051	1	255	100 ms	1
0	1	1010	2	0	1 s	0
1	1	1018.3	0	1	1 s	0.00392172
2	1	1026.61	0	2	1 s	0.00784296
3	1	1034.91	1	3	1 s	0.0117647
4	1	1043.22	3	4	1 s	0.0156864
5	1	1051.52	0	5	1 s	0.0196076
6	1	1059.83	1	6	1 s	0.0235294
7	1	1068.13	1	7	1 s	0.0274511
8	1	1076.44	0	8	1 s	0.0313728
9	1	1084.74	0	9	1 s	0.035294
10	1	1093.05	5	10	1 s	0.0392158
11	1	1101.35	4	11	1 s	0.0431375
12	1	1109.66	4	12	1 s	0.0470587
13	1	1117.96	2	13	1 s	0.0509804
14	1	1126.27	4	14	1 s	0.0549021
15	1	1134.57	4	15	1 s	0.0588234
16	1	1142.88	5	16	1 s	0.0627451
17	1	1151.18	8	17	1 s	0.0666668
18	1	1159.48	5	18	1 s	0.0705881
19	1	1167.79	5	19	1 s	0.0745098
20	1	1176.09	2	20	1 s	0.0784315
21	1	1184.4	6	21	1 s	0.0823527
22	1	1192.7	11	22	1 s	0.0862745
23	1	1201.01	8	23	1 s	0.0901962
24	1	1209.31	6	24	1 s	0.0941174
25	1	1217.62	7	25	1 s	0.0980391
26	1	1225.92	6	26	1 s	0.101961
27	1	1234.23	9	27	1 s	0.105883
28	1	1242.53	7	28	1 s	0.109804
29	1	1250.84	5	29	1 s	0.113726
30	1	1259.14	10	30	1 s	0.117647
31	1	1267.44	10	31	1 s	0.121568
32	1	1275.75	10	32	1 s	0.12549
33	1	1284.06	11	33	1 s	0.129412
34	1	1292.36	17	34	1 s	0.133333
35	1	1300.66	15	35	1 s	0.137255
36	1	1308.97	9	36	1 s	0.141177
37	1	1317.27	10	37	1 s	0.145098
38	1	1325.58	15	38	1 s	0.14902
39	1	1333.88	8	39	1 s	0.152941
40	1	1342.19	7	40	1 s	0.156863
41	1	1350.49	16	41	1 s	0.160784
42	1	1358.8	12	42	1 s	0.164706
43	1	1367.1	15	43	1 s	0.168628
44	1	1375.41	18	44	1 s	0.172549
45	1	1383.71	10	45	1 s	0.176471
46	1	1392.02	8	46	1 s	0.180392
47	1	1400.32	11	47	1 s	0.184314
48	1	1408.62	11	48	1 s	0.188235
49	1	1416.93	15	49	1 s	0.192157
50	1	1425.23	12	50	1 s	0.196078
51	1	1433.54	12	51	1 s	0.2
52	1	1441.84	16	52	1 s	0.203922
53	1	1450.15	18	53	1 s	0.207843
54	1	1458.45	25	54	1 s	0.211765
55	1	1466.76	18	55	1 s	0.215686
56	1	1475.06	22	56	1 s	0.219608
57	1	1483.37	11	57	1 s	0.223529
58	1	1491.67	15	58	1 s	0.227451
59	1	1499.98	20	59	1 s	0.231373
60	1	1508.28	22	60	1 s	0.235294
61	1	1516.59	8	61	1 s	0.239216
62	1	1524.89	22	62	1 s	0.243137
63	1	1533.19	17	63	1 s	0.247059
64	1	1541.5	16	64	1 s	0.25098
65	1	1549.81	20	65	1 s	0.254902
66	1	1558.11	17	66	1 s	0.258823
67	1	1566.41	14	67	1 s	0.262745
68	1	1574.72	27	68	1 s	0.266667
69	1	1583.02	16	69	1 s	0.270588
70	1	1591.33	20	70	1 s	0.27451
71	1	1599.63	22	71	1 s	0.278432
72	1	1607.94	19	72	1 s	0.282353
73	1	1616.24	17	73	1 s	0.286274
74	1	1624.55	27	74	1 s	0.290196
75	1	1632.85	19	75	1 s	0.294118
76	1	1641.16	20	76	1 s	0.298039
77	1	1649.46	15	77	1 s	0.301961
78	1	1657.77	23	78	1 s	0.305883
79	1	1666.07	18	79	1 s	0.309804
80	1	1674.38	20	80	1 s	0.313726
81	1	1682.68	19	81	1 s	0.317647
82	1	1690.98	8	82	1 s	0.321568
83	1	1699.29	19	83	1 s	0.32549
84	1	1707.59	20	84	1 s	0.329412
85	1	1715.9	17	85	1 s	0.333333
86	1	1724.2	26	86	1 s	0.337255
87	1	1732.51	24	87	1 s	0.341177
88	1	1740.81	18	88	1 s	0.345098
89	1	1749.12	15	89	1 s	0.34902
90	1	1757.42	17	90	1 s	0.352941
91	1	1765.73	15	91	1 s	0.356863
92	1	1774.03	14	92	1 s	0.360784
93	1	1782.34	19	93	1 s	0.364706
94	1	1790.64	18	94	1 s	0.368628
95	1	1798.94	30	95	1 s	0.372549
96	1	1807.25	19	96	1 s	0.376471
97	1	1815.56	15	97	1 s	0.380392
98	1	1823.86	27	98	1 s	0.384314
99	1	1832.16	17	99	1 s	0.388235
100	1	1840.47	12	100	1 s	0.392157
101	1	1848.77	22	101	1 s	0.396078
102	1	1857.08	20	102	1 s	0.4
103	1	1865.38	23	103	1 s	0.403922
104	1	1873.69	15	104	1 s	0.407843
105	1	1881.99	13	105	1 s	0.411765
106	1	1890.3	19	106	1 s	0.415686
107	1	1898.6	19	107	1 s	0.419608
108	1	1906.91	20	108	1 s	0.423529
109	1	1915.21	22	109	1 s	0.427451
110	1	1923.52	22	110	1 s	0.431373
111	1	1931.82	25	111	1 s	0.435294
112	1	1940.12	30	112	1 s	0.439216
113	1	1948.43	19	113	1 s	0.443137
114	1	1956.73	17	114	1 s	0.447059
115	1	1965.04	18	115	1 s	0.45098
116	1	1973.34	21	116	1 s	0.454902
117	1	1981.65	16	117	1 s	0.458823
118	1	1989.95	12	118	1 s	0.462745
119	1	1998.26	21	119	1 s	0.466667
120	1	2006.56	17	120	1 s	0.470588
121	1	2014.87	12	121	1 s	0.47451
122	1	2023.17	20	122	1 s	0.478432
123	1	2031.48	16	123	1 s	0.482353
124	1	2039.78	13	124	1 s	0.486274
125	1	2048.09	18	125	1 s	0.490196
126	1	2056.39	21	126	1 s	0.494118
127	1	2064.7	16	127	1 s	0.498039
128	1	2073	14	128	1 s	0.501961
129	1	2081.3	13	129	1 s	0.505883
130	1	2089.61	17	130	1 s	0.509804
131	1	2097.91	14	131	1 s	0.513726
132	1	2106.22	14	132	1 s	0.517647
133	1	2114.52	14	133	1 s	0.521568
134	1	2122.83	14	134	1 s	0.52549
135	1	2131.13	8	135	1 s	0.529412
136	1	2139.44	15	136	1 s	0.533334
137	1	2147.74	12	137	1 s	0.537255
138	1	2156.05	14	138	1 s	0.541177
139	1	2164.35	8	139	1 s	0.545098
140	1	2172.66	8	140	1 s	0.54902
141	1	2180.96	9	141	1 s	0.552941
142	1	2189.27	10	142	1 s	0.556863
143	1	2197.57	3	143	1 s	0.560784
144	1	2205.88	8	144	1 s	0.564706
145	1	2214.18	12	145	1 s	0.568628
146	1	2222.48	6	146	1 s	0.572549
147	1	2230.79	4	147	1 s	0.576471
148	1	2239.09	9	148	1 s	0.580392
149	1	2247.4	10	149	1 s	0.584314
150	1	2255.7	8	150	1 s	0.588235
151	1	2264.01	8	151	1 s	0.592157
152	1	2272.31	1	152	1 s	0.596078
153	1	2280.62	4	153	1 s	0.6
154	1	2288.92	4	154	1 s	0.603922
155	1	2297.23	0	155	1 s	0.607843
156	1	2305.53	4	156	1 s	0.611765
157	1	2313.84	1	157	1 s	0.615686
158	1	2322.14	2	158	1 s	0.619608
159	1	2330.45	4	159	1 s	0.623529
160	1	2338.75	3	160	1 s	0.627451
161	1	2347.05	2	161	1 s	0.631373
162	1	2355.36	2	162	1 s	0.635294
163	1	2363.66	2	163	1 s	0.639216
164	1	2371.97	4	164	1 s	0.643137
165	1	2380.27	1	165	1 s	0.647059
166	1	2388.58	0	166	1 s	0.65098
167	1	2396.88	4	167	1 s	0.654902
168	1	2405.19	3	168	1 s	0.658824
169	1	2413.49	5	169	1 s	0.662745
170	1	2421.8	1	170	1 s	0.666667
171	1	2430.1	3	171	1 s	0.670589
172	1	2438.41	1	172	1 s	0.67451
173	1	2446.71	2	173	1 s	0.678432
174	1	2455.02	1	174	1 s	0.682353
175	1	2463.32	0	175	1 s	0.686274
176	1	2471.62	0	176	1 s	0.690196
177	1	2479.93	3	177	1 s	0.694118
178	1	2488.23	0	178	1 s	0.698039
179	1	2496.54	4	179	1 s	0.701961
180	1	2504.84	3	180	1 s	0.705883
181	1	2513.15	1	181	1 s	0.709804
182	1	2521.45	0	182	1 s	0.713726
183	1	2529.76	0	183	1 s	0.717647
184	1	2538.06	1	184	1 s	0.721568
185	1	2546.37	0	185	1 s	0.72549
186	1	2554.67	0	186	1 s	0.729412
187	1	2562.98	0	187	1 s	0.733334
188	1	2571.28	0	188	1 s	0.737255
189	1	2579.59	0	189	1 s	0.741177
190	1	2587.89	0	190	1 s	0.745098
191	1	2596.2	0	191	1 s	0.74902
192	1	2604.5	0	192	1 s	0.752941
193	1	2612.8	0	193	1 s	0.756863
194	1	2621.11	0	194	1 s	0.760784
195	1	2629.41	0	195	1 s	0.764706
196	1	2637.72	0	196	1 s	0.768628
197	1	2646.02	0	197	1 s	0.772549
198	1	2654.33	0	198	1 s	0.776471
199	1	2662.63	0	199	1 s	0.780392
200	1	2670.94	0	200	1 s	0.784314
201	1	2679.24	0	201	1 s	0.788235
202	1	2687.55	0	202	1 s	0.792157
203	1	2695.85	0	203	1 s	0.796079
204	1	2704.16	0	204	1 s	0.8
205	1	2712.46	0	205	1 s	0.803922
206	1	2720.77	0	206	1 s	0.807843
207	1	2729.07	1	207	1 s	0.811765
208	1	2737.38	0	208	1 s	0.815686
209	1	2745.68	0	209	1 s	0.819608
210	1	2753.98	0	210	1 s	0.823529
211	1	2762.29	1	211	1 s	0.827451
212	1	2770.59	0	212	1 s	0.831373
213	1	2778.9	0	213	1 s	0.835294
214	1	2787.2	0	214	1 s	0.839216
215	1	2795.51	0	215	1 s	0.843137
216	1	2803.81	0	216	1 s	0.847059
217	1	2812.12	0	217	1 s	0.85098
218	1	2820.42	1	218	1 s	0.854902
219	1	2828.73	0	219	1 s	0.858824
220	1	2837.03	0	220	1 s	0.862745
221	1	2845.34	0	221	1 s	0.866667
222	1	2853.64	0	222	1 s	0.870589
223	1	2861.95	0	223	1 s	0.87451
224	1	2870.25	0	224	1 s	0.878432
225	1	2878.55	0	225	1 s	0.882353
226	1	2886.86	0	226	1 s	0.886274
227	1	2895.16	1	227	1 s	0.890196
228	1	2903.47	0	228	1 s	0.894118
229	1	2911.77	0	229	1 s	0.898039
230	1	2920.08	0	230	1 s	0.901961
231	1	2928.38	0	231	1 s	0.905883
232	1	2936.69	0	232	1 s	0.909804
233	1	2944.99	0	233	1 s	0.913726
234	1	2953.3	0	234	1 s	0.917647
235	1	2961.6	0	235	1 s	0.921569
236	1	2969.91	1	236	1 s	0.92549
237	1	2978.21	0	237	1 s	0.929412
238	1	2986.52	0	238	1 s	0.933334
239	1	2994.82	0	239	1 s	0.937255
240	1	3003.12	0	240	1 s	0.941177
241	1	3011.43	0	241	1 s	0.945098
242	1	3019.73	1	242	1 s	0.94902
243	1	3028.04	0	243	1 s	0.952941
244	1	3036.34	0	244	1 s	0.956863
245	1	3044.65	0	245	1 s	0.960784
246	1	3052.95	0	246	1 s	0.964706
247	1	3061.26	0	247	1 s	0.968628
248	1	3069.56	0	248	1 s	0.972549
249	1	3077.87	0	249	1 s	0.976471
250	1	3086.17	0	250	1 s	0.980392
251	1	3094.48	0	251	1 s	0.984314
252	1	3102.78	0	252	1 s	0.988235
253	1	3111.09	0	253	1 s	0.992157
254	1	3119.39	0	254	1 s	0.996079
255	1	3127.7	1	255	1 s	1
256	2	729	1	0	1 s	0
257	2	734.84	0	1	1 s	0.00392167
258	2	740.68	0	2	1 s	0.00784335
259	2	746.52	1	3	1 s	0.011765
260	2	752.359	1	4	1 s	0.015686
261	2	758.199	0	5	1 s	0.0196077
262	2	764.039	1	6	1 s	0.0235294
263	2	769.879	0	7	1 s	0.027451
264	2	775.719	0	8	1 s	0.0313727
265	2	781.559	1	9	1 s	0.0352944
266	2	787.398	1	10	1 s	0.0392154
267	2	793.238	1	11	1 s	0.0431371
268	2	799.078	0	12	1 s	0.0470587
269	2	804.918	2	13	1 s	0.0509804
270	2	810.758	1	14	1 s	0.0549021
271	2	816.598	0	15	1 s	0.0588238
272	2	822.438	0	16	1 s	0.0627454
273	2	828.277	2	17	1 s	0.0666664
274	2	834.117	2	18	1 s	0.0705881
275	2	839.957	2	19	1 s	0.0745098
276	2	845.797	6	20	1 s	0.0784315
277	2	851.637	1	21	1 s	0.0823531
278	2	857.477	4	22	1 s	0.0862748
279	2	863.316	9	23	1 s	0.0901958
280	2	869.156	6	24	1 s	0.0941175
281	2	874.996	2	25	1 s	0.0980392
282	2	880.836	1	26	1 s	0.101961
283	2	886.676	8	27	1 s	0.105883
284	2	892.516	9	28	1 s	0.109804
285	2	898.355	10	29	1 s	0.113725
286	2	904.195	6	30	1 s	0.117647
287	2	910.035	5	31	1 s	0.121569
288	2	915.875	6	32	1 s	0.12549
289	2	921.715	6	33	1 s	0.129412
290	2	927.555	7	34	1 s	0.133334
291	2	933.395	7	35	1 s	0.137255
292	2	939.234	10	36	1 s	0.141176
293	2	945.074	6	37	1 s	0.145098
294	2	950.914	12	38	1 s	0.14902
295	2	956.754	5	39	1 s	0.152941
296	2	962.594	9	40	1 s	0.156863
297	2	968.434	5	41	1 s	0.160785
298	2	974.273	13	42	1 s	0.164706
299	2	980.113	5	43	1 s	0.168627
300	2	985.953	11	44	1 s	0.172549
301	2	991.793	6	45	1 s	0.176471
302	2	997.633	8	46	1 s	0.180392
303	2	1003.47	6	47	1 s	0.184314
304	2	1009.31	6	48	1 s	0.188235
305	2	1015.15	6	49	1 s	0.192157
306	2	1020.99	18	50	1 s	0.196078
307	2	1026.83	9	51	1 s	0.2
308	2	1032.67	4	52	1 s	0.203922
309	2	1038.51	4	53	1 s	0.207843
310	2	1044.35	15	54	1 s	0.211765
311	2	1050.19	9	55	1 s	0.215686
312	2	1056.03	5	56	1 s	0.219608
313	2	1061.87	7	57	1 s	0.223529
314	2	1067.71	4	58	1 s	0.227451
315	2	1073.55	11	59	1 s	0.231373
316	2	1079.39	10	60	1 s	0.235294
317	2	1085.23	7	61	1 s	0.239215
318	2	1091.07	5	62	1 s	0.243137
319	2	1096.91	8	63	1 s	0.247059
320	2	1102.75	12	64	1 s	0.25098
321	2	1108.59	7	65	1 s	0.254902
322	2	1114.43	12	66	1 s	0.258824
323	2	1120.27	9	67	1 s	0.262745
324	2	1126.11	3	68	1 s	0.266666
325	2	1131.95	7	69	1 s	0.270588
326	2	1137.79	8	70	1 s	0.27451
327	2	1143.63	5	71	1 s	0.278431
328	2	1149.47	10	72	1 s	0.282353
329	2	1155.31	11	73	1 s	0.286275
330	2	1161.15	8	74	1 s	0.290196
331	2	1166.99	11	75	1 s	0.294117
332	2	1172.83	11	76	1 s	0.298039
333	2	1178.67	9	77	1 s	0.301961
334	2	1184.51	9	78	1 s	0.305883
335	2	1190.35	5	79	1 s	0.309804
336	2	1196.19	11	80	1 s	0.313726
337	2	1202.03	4	81	1 s	0.317647
338	2	1207.87	6	82	1 s	0.321569
339	2	1213.71	2	83	1 s	0.32549
340	2	1219.55	13	84	1 s	0.329412
341	2	1225.39	12	85	1 s	0.333334
342	2	1231.23	8	86	1 s	0.337255
343	2	1237.07	7	87	1 s	0.341176
344	2	1242.91	9	88	1 s	0.345098
345	2	1248.75	9	89	1 s	0.34902
346	2	1254.59	9	90	1 s	0.352941
347	2	1260.43	6	91	1 s	0.356863
348	2	1266.27	8	92	1 s	0.360785
349	2	1272.11	5	93	1 s	0.364706
350	2	1277.94	10	94	1 s	0.368627
351	2	1283.79	8	95	1 s	0.372549
352	2	1289.62	8	96	1 s	0.376471
353	2	1295.46	6	97	1 s	0.380392
354	2	1301.31	11	98	1 s	0.384314
355	2	1307.14	7	99	1 s	0.388236
356	2	1312.98	9	100	1 s	0.392157
357	2	1318.82	8	101	1 s	0.396078
358	2	1324.66	4	102	1 s	0.4
359	2	1330.5	12	103	1 s	0.403922
360	2	1336.34	9	104	1 s	0.407843
361	2	1342.18	8	105	1 s	0.411765
362	2	1348.02	3	106	1 s	0.415686
363	2	1353.86	10	107	1 s	0.419608
364	2	1359.7	5	108	1 s	0.423529
365	2	1365.54	1	109	1 s	0.427451
366	2	1371.38	2	110	1 s	0.431373
367	2	1377.22	7	111	1 s	0.435294
368	2	1383.06	3	112	1 s	0.439215
369	2	1388.9	9	113	1 s	0.443137
370	2	1394.74	9	114	1 s	0.447059
371	2	1400.58	10	115	1 s	0.45098
372	2	1406.42	1	116	1 s	0.454902
373	2	1412.26	3	117	1 s	0.458824
374	2	1418.1	3	118	1 s	0.462745
375	2	1423.94	6	119	1 s	0.466666
376	2	1429.78	5	120	1 s	0.470588
377	2	1435.62	7	121	1 s	0.47451
378	2	1441.46	1	122	1 s	0.478431
379	2	1447.3	5	123	1 s	0.482353
380	2	1453.14	1	124	1 s	0.486275
381	2	1458.98	7	125	1 s	0.490196
382	2	1464.82	3	126	1 s	0.494117
383	2	1470.66	2	127	1 s	0.498039
384	2	1476.5	6	128	1 s	0.501961
385	2	1482.34	3	129	1 s	0.505883
386	2	1488.18	4	130	1 s	0.509804
387	2	1494.02	3	131	1 s	0.513726
388	2	1499.86	4	132	1 s	0.517647
389	2	1505.7	2	133	1 s	0.521569
390	2	1511.54	4	134	1 s	0.52549
391	2	1517.38	2	135	1 s	0.529412
392	2	1523.22	4	136	1 s	0.533334
393	2	1529.06	2	137	1 s	0.537255
394	2	1534.9	2	138	1 s	0.541176
395	2	1540.74	6	139	1 s	0.545098
396	2	1546.58	4	140	1 s	0.54902
397	2	1552.42	5	141	1 s	0.552941
398	2	1558.26	2	142	1 s	0.556863
399	2	1564.1	3	143	1 s	0.560785
400	2	1569.94	2	144	1 s	0.564706
401	2	1575.78	1	145	1 s	0.568627
402	2	1581.62	2	146	1 s	0.572549
403	2	1587.46	1	147	1 s	0.576471
404	2	1593.3	1	148	1 s	0.580392
405	2	1599.14	2	149	1 s	0.584314
406	2	1604.98	2	150	1 s	0.588236
407	2	1610.82	2	151	1 s	0.592157
408	2	1616.66	1	152	1 s	0.596078
409	2	1622.5	0	153	1 s	0.6
410	2	1628.34	3	154	1 s	0.603922
411	2	1634.18	2	155	1 s	0.607843
412	2	1640.02	1	156	1 s	0.611765
413	2	1645.86	2	157	1 s	0.615686
414	2	1651.69	3	158	1 s	0.619608
415	2	1657.54	0	159	1 s	0.623529
416	2	1663.38	1	160	1 s	0.627451
417	2	1669.21	1	161	1 s	0.631373
418	2	1675.06	2	162	1 s	0.635294
419	2	1680.89	1	163	1 s	0.639216
420	2	1686.73	1	164	1 s	0.643137
421	2	1692.57	1	165	1 s	0.647059
422	2	1698.41	0	166	1 s	0.65098
423	2	1704.25	0	167	1 s	0.654902
424	2	1710.09	1	168	1 s	0.658824
425	2	1715.93	3	169	1 s	0.662745
426	2	1721.77	1	170	1 s	0.666666
427	2	1727.61	1	171	1 s	0.670588
428	2	1733.45	2	172	1 s	0.67451
429	2	1739.29	1	173	1 s	0.678431
430	2	1745.13	2	174	1 s	0.682353
431	2	1750.97	2	175	1 s	0.686275
432	2	1756.81	0	176	1 s	0.690196
433	2	1762.65	0	177	1 s	0.694117
434	2	1768.49	2	178	1 s	0.698039
435	2	1774.33	2	179	1 s	0.701961
436	2	1780.17	0	180	1 s	0.705883
437	2	1786.01	0	181	1 s	0.709804
438	2	1791.85	0	182	1 s	0.713726
439	2	1797.69	1	183	1 s	0.717647
440	2	1803.53	4	184	1 s	0.721569
441	2	1809.37	0	185	1 s	0.72549
442	2	1815.21	1	186	1 s	0.729412
443	2	1821.05	1	187	1 s	0.733334
444	2	1826.89	3	188	1 s	0.737255
445	2	1832.73	0	189	1 s	0.741176
446	2	1838.57	0	190	1 s	0.745098
447	2	1844.41	0	191	1 s	0.74902
448	2	1850.25	1	192	1 s	0.752941
449	2	1856.09	1	193	1 s	0.756863
450	2	1861.93	0	194	1 s	0.760785
451	2	1867.77	0	195	1 s	0.764706
452	2	1873.61	1	196	1 s	0.768627
453	2	1879.45	0	197	1 s	0.772549
454	2	1885.29	2	198	1 s	0.776471
455	2	1891.13	0	199	1 s	0.780392
456	2	1896.97	0	200	1 s	0.784314
457	2	1902.81	1	201	1 s	0.788236
458	2	1908.65	1	202	1 s	0.792157
459	2	1914.49	1	203	1 s	0.796078
460	2	1920.33	0	204	1 s	0.8
461	2	1926.17	1	205	1 s	0.803922
462	2	1932.01	0	206	1 s	0.807843
463	2	1937.85	0	207	1 s	0.811765
464	2	1943.69	0	208	1 s	0.815687
465	2	1949.53	0	209	1 s	0.819608
466	2	1955.37	0	210	1 s	0.823529
467	2	1961.21	0	211	1 s	0.827451
468	2	1967.05	1	212	1 s	0.831373
469	2	1972.89	0	213	1 s	0.835294
470	2	1978.73	0	214	1 s	0.839216
471	2	1984.57	0	215	1 s	0.843137
472	2	1990.41	0	216	1 s	0.847059
473	2	1996.25	0	217	1 s	0.85098
474	2	2002.09	0	218	1 s	0.854902
475	2	2007.93	1	219	1 s	0.858824
476	2	2013.77	0	220	1 s	0.862745
477	2	2019.61	0	221	1 s	0.866666
478	2	2025.44	0	222	1 s	0.870588
479	2	2031.29	0	223	1 s	0.87451
480	2	2037.12	0	224	1 s	0.878431
481	2	2042.96	0	225	1 s	0.882353
482	2	2048.8	0	226	1 s	0.886275
483	2	2054.64	0	227	1 s	0.890196
484	2	2060.48	1	228	1 s	0.894117
485	2	2066.32	0	229	1 s	0.898039
486	2	2072.16	0	230	1 s	0.901961
487	2	2078	0	231	1 s	0.905883
488	2	2083.84	0	232	1 s	0.909804
489	2	2089.68	1	233	1 s	0.913726
490	2	2095.52	0	234	1 s	0.917647
491	2	2101.36	1	235	1 s	0.921569
492	2	2107.2	0	236	1 s	0.92549
493	2	2113.04	0	237	1 s	0.929412
494	2	2118.88	0	238	1 s	0.933334
495	2	2124.72	0	239	1 s	0.937255
496	2	2130.56	0	240	1 s	0.941176
497	2	2136.4	0	241	1 s	0.945098
498	2	2142.24	0	242	1 s	0.94902
499	2	2148.08	0	243	1 s	0.952941
500	2	2153.92	0	244	1 s	0.956863
501	2	2159.76	0	245	1 s	0.960785
502	2	2165.6	0	246	1 s	0.964706
503	2	2171.44	0	247	1 s	0.968627
504	2	2177.28	0	248	1 s	0.972549
505	2	2183.12	0	249	1 s	0.976471
506	2	2188.96	0	250	1 s	0.980392
507	2	2194.8	0	251	1 s	0.984314
508	2	2200.64	0	252	1 s	0.988236
509	2	2206.48	0	253	1 s	0.992157
510	2	2212.32	0	254	1 s	0.996078
511	2	2218.16	1	255	1 s	1
512	3	759	1	0	1 s	0
513	3	763.117	0	1	1 s	0.00392139
514	3	767.234	0	2	1 s	0.00784278
515	3	771.352	0	3	1 s	0.0117651
516	3	775.469	0	4	1 s	0.0156865
517	3	779.586	0	5	1 s	0.0196079
518	3	783.703	1	6	1 s	0.0235293
519	3	787.82	1	7	1 s	0.0274507
520	3	791.938	2	8	1 s	0.031373
521	3	796.055	1	9	1 s	0.0352944
522	3	800.172	2	10	1 s	0.0392158
523	3	804.289	1	11	1 s	0.0431372
524	3	808.406	1	12	1 s	0.0470586
525	3	812.523	1	13	1 s	0.05098
526	3	816.641	0	14	1 s	0.0549023
527	3	820.758	4	15	1 s	0.0588237
528	3	824.875	1	16	1 s	0.0627451
529	3	828.992	2	17	1 s	0.0666665
530	3	833.109	4	18	1 s	0.0705879
531	3	837.227	1	19	1 s	0.0745102
532	3	841.344	2	20	1 s	0.0784316
533	3	845.461	0	21	1 s	0.082353
534	3	849.578	4	22	1 s	0.0862744
535	3	853.695	6	23	1 s	0.0901958
536	3	857.812	5	24	1 s	0.0941172
537	3	861.93	5	25	1 s	0.0980395
538	3	866.047	4	26	1 s	0.101961
539	3	870.164	3	27	1 s	0.105882
540	3	874.281	6	28	1 s	0.109804
541	3	878.398	7	29	1 s	0.113725
542	3	882.516	3	30	1 s	0.117647
543	3	886.633	5	31	1 s	0.121569
544	3	890.75	5	32	1 s	0.12549
545	3	894.867	4	33	1 s	0.129412
546	3	898.984	9	34	1 s	0.133333
547	3	903.102	4	35	1 s	0.137255
548	3	907.219	4	36	1 s	0.141177
549	3	911.336	11	37	1 s	0.145098
550	3	915.453	4	38	1 s	0.149019
551	3	919.57	10	39	1 s	0.152941
552	3	923.688	9	40	1 s	0.156863
553	3	927.805	5	41	1 s	0.160785
554	3	931.922	8	42	1 s	0.164706
555	3	936.039	5	43	1 s	0.168627
556	3	940.156	6	44	1 s	0.172549
557	3	944.273	6	45	1 s	0.17647
558	3	948.391	9	46	1 s	0.180392
559	3	952.508	6	47	1 s	0.184314
560	3	956.625	7	48	1 s	0.188235
561	3	960.742	8	49	1 s	0.192157
562	3	964.859	12	50	1 s	0.196078
563	3	968.977	10	51	1 s	0.2
564	3	973.094	7	52	1 s	0.203922
565	3	977.211	9	53	1 s	0.207843
566	3	981.328	11	54	1 s	0.211765
567	3	985.445	7	55	1 s	0.215686
568	3	989.562	6	56	1 s	0.219607
569	3	993.68	7	57	1 s	0.22353
570	3	997.797	13	58	1 s	0.227451
571	3	1001.91	11	59	1 s	0.231372
572	3	1006.03	10	60	1 s	0.235294
573	3	1010.15	11	61	1 s	0.239215
574	3	1014.27	13	62	1 s	0.243138
575	3	1018.38	10	63	1 s	0.247059
576	3	1022.5	9	64	1 s	0.25098
577	3	1026.62	3	65	1 s	0.254902
578	3	1030.73	11	66	1 s	0.258823
579	3	1034.85	16	67	1 s	0.262745
580	3	1038.97	14	68	1 s	0.266667
581	3	1043.09	12	69	1 s	0.270588
582	3	1047.2	8	70	1 s	0.27451
583	3	1051.32	6	71	1 s	0.278431
584	3	1055.44	14	72	1 s	0.282353
585	3	1059.56	7	73	1 s	0.286275
586	3	1063.67	8	74	1 s	0.290196
587	3	1067.79	10	75	1 s	0.294118
588	3	1071.91	8	76	1 s	0.298039
589	3	1076.02	7	77	1 s	0.30196
590	3	1080.14	13	78	1 s	0.305883
591	3	1084.26	10	79	1 s	0.309804
592	3	1088.38	10	80	1 s	0.313725
593	3	1092.49	11	81	1 s	0.317647
594	3	1096.61	13	82	1 s	0.321568
595	3	1100.73	8	83	1 s	0.325491
596	3	1104.84	10	84	1 s	0.329412
597	3	1108.96	11	85	1 s	0.333333
598	3	1113.08	9	86	1 s	0.337255
599	3	1117.19	11	87	1 s	0.341176
600	3	1121.31	12	88	1 s	0.345098
601	3	1125.43	10	89	1 s	0.34902
602	3	1129.55	11	90	1 s	0.352941
603	3	1133.66	10	91	1 s	0.356863
604	3	1137.78	8	92	1 s	0.360784
605	3	1141.9	13	93	1 s	0.364705
606	3	1146.02	10	94	1 s	0.368628
607	3	1150.13	9	95	1 s	0.372549
608	3	1154.25	13	96	1 s	0.376471
609	3	1158.37	11	97	1 s	0.380392
610	3	1162.48	9	98	1 s	0.384313
611	3	1166.6	9	99	1 s	0.388236
612	3	1170.72	9	100	1 s	0.392157
613	3	1174.84	7	101	1 s	0.396078
614	3	1178.95	10	102	1 s	0.4
615	3	1183.07	7	103	1 s	0.403921
616	3	1187.19	8	104	1 s	0.407844
617	3	1191.31	6	105	1 s	0.411765
618	3	1195.42	10	106	1 s	0.415686
619	3	1199.54	8	107	1 s	0.419608
620	3	1203.66	11	108	1 s	0.423529
621	3	1207.77	5	109	1 s	0.42745
622	3	1211.89	4	110	1 s	0.431373
623	3	1216.01	7	111	1 s	0.435294
624	3	1220.12	6	112	1 s	0.439216
625	3	1224.24	9	113	1 s	0.443137
626	3	1228.36	6	114	1 s	0.447058
627	3	1232.48	7	115	1 s	0.450981
628	3	1236.59	5	116	1 s	0.454902
629	3	1240.71	3	117	1 s	0.458824
630	3	1244.83	1	118	1 s	0.462745
631	3	1248.94	5	119	1 s	0.466666
632	3	1253.06	5	120	1 s	0.470588
633	3	1257.18	2	121	1 s	0.47451
634	3	1261.3	6	122	1 s	0.478431
635	3	1265.41	8	123	1 s	0.482353
636	3	1269.53	2	124	1 s	0.486274
637	3	1273.65	2	125	1 s	0.490196
638	3	1277.77	4	126	1 s	0.494118
639	3	1281.88	10	127	1 s	0.498039
640	3	1286	2	128	1 s	0.501961
641	3	1290.12	2	129	1 s	0.505882
642	3	1294.23	5	130	1 s	0.509803
643	3	1298.35	1	131	1 s	0.513726
644	3	1302.47	1	132	1 s	0.517647
645	3	1306.59	1	133	1 s	0.521569
646	3	1310.7	5	134	1 s	0.52549
647	3	1314.82	1	135	1 s	0.529411
648	3	1318.94	2	136	1 s	0.533334
649	3	1323.06	1	137	1 s	0.537255
650	3	1327.17	2	138	1 s	0.541176
651	3	1331.29	4	139	1 s	0.545098
652	3	1335.41	1	140	1 s	0.549019
653	3	1339.52	1	141	1 s	0.552941
654	3	1343.64	1	142	1 s	0.556863
655	3	1347.76	1	143	1 s	0.560784
656	3	1351.88	4	144	1 s	0.564706
657	3	1355.99	2	145	1 s	0.568627
658	3	1360.11	1	146	1 s	0.572549
659	3	1364.23	3	147	1 s	0.576471
660	3	1368.34	2	148	1 s	0.580392
661	3	1372.46	0	149	1 s	0.584314
662	3	1376.58	1	150	1 s	0.588235
663	3	1380.69	4	151	1 s	0.592156
664	3	1384.81	2	152	1 s	0.596078
665	3	1388.93	2	153	1 s	0.6
666	3	1393.05	0	154	1 s	0.603922
667	3	1397.16	1	155	1 s	0.607843
668	3	1401.28	2	156	1 s	0.611764
669	3	1405.4	1	157	1 s	0.615686
670	3	1409.52	2	158	1 s	0.619608
671	3	1413.63	1	159	1 s	0.623529
672	3	1417.75	4	160	1 s	0.627451
673	3	1421.87	2	161	1 s	0.631372
674	3	1425.98	1	162	1 s	0.635294
675	3	1430.1	1	163	1 s	0.639216
676	3	1434.22	1	164	1 s	0.643137
677	3	1438.34	1	165	1 s	0.647059
678	3	1442.45	2	166	1 s	0.65098
679	3	1446.57	1	167	1 s	0.654902
680	3	1450.69	1	168	1 s	0.658824
681	3	1454.81	3	169	1 s	0.662745
682	3	1458.92	2	170	1 s	0.666667
683	3	1463.04	2	171	1 s	0.670588
684	3	1467.16	0	172	1 s	0.674509
685	3	1471.27	3	173	1 s	0.678431
686	3	1475.39	1	174	1 s	0.682353
687	3	1479.51	1	175	1 s	0.686275
688	3	1483.62	0	176	1 s	0.690196
689	3	1487.74	3	177	1 s	0.694117
690	3	1491.86	0	178	1 s	0.698039
691	3	1495.98	1	179	1 s	0.701961
692	3	1500.09	1	180	1 s	0.705882
693	3	1504.21	1	181	1 s	0.709804
694	3	1508.33	2	182	1 s	0.713725
695	3	1512.44	2	183	1 s	0.717647
696	3	1516.56	0	184	1 s	0.721568
697	3	1520.68	0	185	1 s	0.72549
698	3	1524.8	0	186	1 s	0.729412
699	3	1528.91	0	187	1 s	0.733333
700	3	1533.03	0	188	1 s	0.737255
701	3	1537.15	1	189	1 s	0.741176
702	3	1541.27	0	190	1 s	0.745098
703	3	1545.38	1	191	1 s	0.74902
704	3	1549.5	0	192	1 s	0.752941
705	3	1553.62	1	193	1 s	0.756862
706	3	1557.73	0	194	1 s	0.760784
707	3	1561.85	0	195	1 s	0.764706
708	3	1565.97	0	196	1 s	0.768628
709	3	1570.09	0	197	1 s	0.772549
710	3	1574.2	0	198	1 s	0.77647
711	3	1578.32	1	199	1 s	0.780392
712	3	1582.44	0	200	1 s	0.784314
713	3	1586.56	2	201	1 s	0.788235
714	3	1590.67	0	202	1 s	0.792157
715	3	1594.79	0	203	1 s	0.796078
716	3	1598.91	0	204	1 s	0.8
717	3	1603.02	0	205	1 s	0.803921
718	3	1607.14	0	206	1 s	0.807843
[truncated: 3,121 more rows]
