# Supplementary material for: Dynamic self-assembly of compartmentalized DNA nanotubes
Source: Nat Commun. 2021 Jun 11;12:3557. doi: 10.1038/s41467-021-23850-1 (PMC8196065; doi:10.1038/s41467-021-23850-1)
Supplement: Supplementary file 8 — Source Data [file 41467_2021_23850_MOESM8_ESM.zip › sourceData/SIfigs/s16_cotxnPEG/cotxn_peg_2p5_finalData.xlsx]

## Sheet: Sheet1
	X (pixels)	Y (pixels)	Time	Volume (pL)	skew	kurtosis	PEG
0	365	1538	0	0.14	-0.04855	-0.92934	2.5
1	588	834	0	0.14	-0.11214	-0.99532	2.5
2	1300	2020	0	0.14	-0.23653	-0.81458	2.5
3	1006	1906	0	0.14	-0.17675	-0.83635	2.5
4	1163	158	0	0.14	-0.0972	-0.98156	2.5
7	420	1417	0	0.14	-0.21103	-0.78385	2.5
10	191	1550	0	0.14	-0.13938	-0.81258	2.5
14	1712	1297	0	0.14	-0.13936	-0.87968	2.5
19	950	1136	0	0.14	0.14289	-0.40179	2.5
23	470	669	0	0.14	-0.44178	-0.64929	2.5
26	766	343	0	0.14	-0.05615	-1.02405	2.5
29	1414	1877	0	0.14	-0.15181	-0.74643	2.5
30	904	172	0	0.14	-0.36819	-0.75676	2.5
31	1392	696	0	0.14	-0.07781	-1.00152	2.5
32	1209	1055	0	0.14	-0.18228	-0.97472	2.5
33	637	1210	0	0.14	-0.0139	-1.02397	2.5
41	1395	1727	0	0.14	-0.23244	-0.40785	2.5
42	297	2024	0	0.14	-0.07769	-0.60882	2.5
43	594	281	0	0.14	-0.14886	-0.72814	2.5
44	1056	434	0	0.14	-0.2043	-0.77547	2.5
45	1500	466	0	0.14	0.04339	-0.8129	2.5
46	50	790	0	0.14	-0.12038	-0.65803	2.5
52	1138	188	0	0.14	-0.44851	-0.56365	2.5
53	1850	1789	0	0.14	0.35435	-0.46987	2.5
54	1416	1660	0	0.14	-0.02323	-1.07147	2.5
55	1132	1581	0	0.14	-0.28124	-0.73282	2.5
56	386	1424	0	0.14	-0.31365	-0.61969	2.5
57	125	41	0	0.14	-0.12926	-0.896	2.5
64	1741	2018	0	0.14	-0.04174	-0.41053	2.5
65	1909	213	0	0.14	-0.119	-1.01598	2.5
81	655	1172	0	0.14	0.14138	-0.81173	2.5
82	1840	573	0	0.14	-0.21292	-0.64925	2.5
83	1699	1416	0	0.14	-0.24211	-0.80677	2.5
84	1593	1577	0	0.14	-0.12612	-0.88227	2.5
85	2028	1541	0	0.14	-0.41753	-0.63773	2.5
86	385	1948	0	0.14	-0.33681	-0.45597	2.5
87	1877	2025	0	0.14	-0.02195	-0.82006	2.5
88	647	279	0	0.14	-0.25213	-0.41285	2.5
95	1286	370	0	0.14	-0.24789	-0.86656	2.5
96	309	1391	0	0.14	-0.04497	-0.62745	2.5
97	1161	1047	0	0.14	0.06248	-0.83228	2.5
98	1706	384	0	0.14	-0.08638	-0.9016	2.5
99	1898	1740	0	0.14	-0.29495	-0.46077	2.5
100	336	34	0	0.14	-0.01913	-0.2411	2.5
101	217	1497	0	0.14	-0.38307	0.12356	2.5
117	1910	604	0	0.14	-0.12695	-0.99823	2.5
118	1234	16	0	0.14	-0.15526	-0.84036	2.5
119	1013	1331	0	0.14	-0.25418	-0.66523	2.5
120	966	1970	0	0.14	-0.20416	-0.4052	2.5
121	1389	1210	0	0.14	-0.22572	-0.81925	2.5
122	1139	914	0	0.14	-0.13845	-0.91378	2.5
123	1508	1923	0	0.14	-0.40422	-0.46034	2.5
124	1782	1800	0	0.14	-0.16926	-0.81755	2.5
125	1390	964	0	0.14	-0.31202	-0.79986	2.5
126	1436	1170	0	0.14	-0.16954	-0.93491	2.5
139	382	47	0	0.14	-0.28571	-0.57038	2.5
140	1642	1113	0	0.14	-0.28864	-0.54786	2.5
141	1372	1794	0	0.14	-0.05238	-0.92852	2.5
142	106	76	0	0.14	0.3067	-0.1803	2.5
161	1864	157	0	0.14	-0.44813	-0.57976	2.5
162	927	453	0	0.14	-0.36853	-0.79214	2.5
163	1758	598	0	0.14	-0.14788	-1.01069	2.5
164	1132	469	0	0.14	-0.32467	-0.796	2.5
165	830	1928	0	0.14	0.35383	0.43972	2.5
166	683	658	0	0.14	-0.16168	-0.57697	2.5
167	95	826	0	0.14	-0.23093	-0.56021	2.5
168	1336	1769	0	0.14	-0.15005	-0.73493	2.5
190	1339	416	0	0.14	-0.17588	-0.83719	2.5
191	361	975	0	0.14	0.05794	-0.50455	2.5
192	1667	390	0	0.14	-0.13216	-0.82439	2.5
193	799	373	0	0.14	-0.18924	-0.92195	2.5
194	333	486	0	0.14	-0.03786	-0.75065	2.5
195	1223	520	0	0.14	-0.10755	-0.88644	2.5
196	825	573	0	0.14	-0.09602	-0.92753	2.5
197	1265	910	0	0.14	-0.02003	-0.78341	2.5
198	1790	353	0	0.14	0.44924	0.01156	2.5
199	38	1090	0	0.14	-0.04013	-0.68015	2.5
200	1038	1643	0	0.14	-0.20198	-0.74556	2.5
201	1035	2019	0	0.14	-0.12894	-0.80511	2.5
202	1976	1321	0	0.14	-0.62653	-0.04005	2.5
221	217	330	0	0.14	-0.17569	-0.70053	2.5
222	937	1803	0	0.14	-0.03529	-0.75824	2.5
223	92	536	0	0.14	0.02723	-0.97194	2.5
224	1955	760	0	0.14	-0.32895	-0.47262	2.5
225	519	877	0	0.14	-0.07098	-0.92032	2.5
226	1578	1066	0	0.14	-0.36107	-0.76203	2.5
227	332	1406	0	0.14	-0.07036	-0.76224	2.5
228	1841	1494	0	0.14	-0.00718	-0.09295	2.5
229	1820	439	0	0.14	-0.11937	-0.82049	2.5
230	1237	1524	0	0.14	-0.15528	-0.76563	2.5
231	1251	1685	0	0.14	-0.10969	-0.60661	2.5
232	760	1705	0	0.14	-0.16281	-0.89146	2.5
233	1983	1830	0	0.14	-0.19197	-0.92705	2.5
234	643	1790	0	0.14	-0.31294	-0.62498	2.5
259	645	1697	0	0.14	-0.07677	-1.02466	2.5
260	1721	1547	0	0.14	-0.46887	-0.21938	2.5
261	865	1359	0	0.14	-0.20806	-0.4092	2.5
262	961	1248	0	0.14	-0.39638	-0.49491	2.5
263	455	962	0	0.14	-0.21629	-0.72514	2.5
264	1940	176	0	0.14	-0.42662	-0.75222	2.5
265	351	73	0	0.14	-0.15918	-0.68674	2.5
297	515	839	0	0.14	0.10394	-0.66662	2.5
298	1302	1976	0	0.14	-0.19903	-0.62503	2.5
299	1496	873	0	0.14	-0.53292	-0.2522	2.5
300	135	859	0	0.14	-0.32336	-0.46539	2.5
301	623	79	0	0.14	-0.15363	-0.69492	2.5
302	495	582	0	0.14	-0.19573	-0.74987	2.5
303	1134	430	0	0.14	-0.23445	-0.7821	2.5
304	730	127	0	0.14	-0.22363	-0.68794	2.5
305	1354	1659	0	0.14	-0.3625	-0.59385	2.5
306	1901	276	0	0.14	-0.08276	-0.78798	2.5
341	274	1631	0	0.14	-0.19206	-0.54514	2.5
342	1148	129	0	0.14	-0.44678	-0.48393	2.5
344	1923	1544	0	0.14	-0.48014	-0.39946	2.5
345	1845	179	0	0.14	-0.47003	-0.2312	2.5
346	859	1276	0	0.14	0.06833	-0.50778	2.5
347	1445	1441	0	0.14	-0.30169	-0.74453	2.5
348	460	437	0	0.14	-0.1907	-0.83562	2.5
371	1819	1096	0	0.14	-0.40158	-0.62569	2.5
372	1820	302	0	0.14	-0.21688	-0.65055	2.5
373	1580	137	0	0.14	-0.83601	0.39419	2.5
374	304	217	0	0.14	0.07468	-0.69163	2.5
375	1455	1383	0	0.14	-0.38122	-0.58901	2.5
376	1870	265	0	0.14	0.02765	-0.79682	2.5
377	1549	431	0	0.14	-0.27363	-0.81131	2.5
378	1988	638	0	0.14	-0.45251	-0.39276	2.5
379	152	1657	0	0.14	-0.58982	-0.17795	2.5
380	298	1693	0	0.14	-0.4241	-0.18426	2.5
381	901	1699	0	0.14	-0.06266	-0.92302	2.5
382	404	1066	0	0.14	-0.66861	0.25872	2.5
383	1634	221	0	0.14	-0.04302	-0.99263	2.5
384	846	1246	0	0.14	-0.05921	-0.86532	2.5
385	649	2007	0	0.14	-0.03989	-0.84208	2.5
5	1843	1980	0	0.19	0.14575	-0.84376	2.5
6	1166	595	0	0.19	-0.15751	-0.9828	2.5
9	96	988	0	0.19	-0.06784	-0.84794	2.5
12	1718	965	0	0.19	-0.11923	-1.06036	2.5
13	1644	1062	0	0.19	-0.24514	-1.02818	2.5
16	696	2012	0	0.19	-0.13372	-0.79793	2.5
17	612	1909	0	0.19	-0.11081	-0.98576	2.5
24	393	1478	0	0.19	-0.23225	-0.91613	2.5
36	1296	1792	0	0.19	-0.23904	-0.9028	2.5
37	325	1452	0	0.19	0.01931	-0.70602	2.5
60	1500	1144	0	0.19	0.14842	-0.84593	2.5
61	1873	589	0	0.19	-0.20459	-1.03567	2.5
69	988	1578	0	0.19	-0.21233	-0.96274	2.5
77	1283	105	0	0.19	-0.17892	-0.91423	2.5
78	1179	1716	0	0.19	-0.05995	-1.01938	2.5
92	1794	1973	0	0.19	0.23742	-0.68362	2.5
93	1970	1348	0	0.19	-0.03862	-0.7533	2.5
107	1293	275	0	0.19	-0.41951	-0.56377	2.5
108	188	489	0	0.19	-0.06548	-0.75634	2.5
109	1395	559	0	0.19	-0.17146	-0.31631	2.5
110	704	699	0	0.19	-0.25143	-0.91645	2.5
111	1561	1428	0	0.19	0.34592	-0.68063	2.5
112	317	1614	0	0.19	-0.16992	-0.86452	2.5
131	398	1920	0	0.19	-0.11214	-0.67512	2.5
135	310	1721	0	0.19	-0.11007	-0.89701	2.5
150	1430	508	0	0.19	-0.2352	-0.95847	2.5
151	684	1680	0	0.19	-0.03712	-0.76973	2.5
179	67	1902	0	0.19	-0.08879	-0.61259	2.5
180	1898	1528	0	0.19	-0.35779	-0.73504	2.5
181	359	858	0	0.19	-0.29944	-0.74843	2.5
182	1692	748	0	0.19	-0.12334	-0.84928	2.5
183	1201	250	0	0.19	-0.31598	-0.67916	2.5
184	1351	131	0	0.19	-0.31292	-0.82855	2.5
208	1696	874	0	0.19	-0.45842	-0.72855	2.5
209	1542	1574	0	0.19	-0.25229	-0.80902	2.5
210	1482	1373	0	0.19	-0.1786	-0.98142	2.5
211	312	162	0	0.19	-0.25007	-0.4387	2.5
212	1462	1658	0	0.19	-0.59554	-0.0312	2.5
235	537	734	0	0.19	-0.37042	-0.63464	2.5
236	1043	571	0	0.19	-0.16921	-0.83023	2.5
240	1556	600	0	0.19	0.47217	0.04553	2.5
241	877	1238	0	0.19	0.10845	0.32866	2.5
242	1959	852	0	0.19	-0.29773	-0.79143	2.5
243	791	860	0	0.19	-0.13211	-1.02704	2.5
244	1657	1223	0	0.19	-0.11933	-0.852	2.5
245	1317	1249	0	0.19	-0.21258	-0.8421	2.5
246	1971	1671	0	0.19	-0.1883	-0.77177	2.5
247	1604	1785	0	0.19	-0.21504	-0.89227	2.5
271	379	305	0	0.19	-0.14178	-0.33135	2.5
275	672	1857	0	0.19	-0.29638	-0.52433	2.5
276	842	616	0	0.19	-0.20169	-0.95338	2.5
277	2008	1040	0	0.19	-0.21423	-0.90863	2.5
279	1626	1565	0	0.19	-0.11122	-0.89009	2.5
291	1313	421	0	0.19	-0.25751	-0.78164	2.5
292	618	1373	0	0.19	-0.14471	-0.67829	2.5
293	152	1403	0	0.19	-0.09106	-0.96418	2.5
294	837	1798	0	0.19	-0.16294	-0.88251	2.5
320	241	409	0	0.19	-0.24879	-0.70008	2.5
321	873	1823	0	0.19	0.003	-0.91947	2.5
322	1756	1816	0	0.19	-0.15537	-0.82995	2.5
323	795	1378	0	0.19	-0.32088	-0.58241	2.5
324	1764	183	0	0.19	-0.14234	-1.01014	2.5
325	1546	362	0	0.19	-0.19108	-1.03628	2.5
326	958	506	0	0.19	-0.16121	-0.92509	2.5
327	726	1351	0	0.19	-0.15398	-0.97483	2.5
328	1728	1346	0	0.19	-0.45225	-0.69562	2.5
329	1998	1296	0	0.19	-0.3764	-0.158	2.5
330	1432	937	0	0.19	-0.05721	-0.63279	2.5
331	107	701	0	0.19	0.21044	-0.12773	2.5
332	652	1827	0	0.19	-0.13903	-0.85275	2.5
357	164	946	0	0.19	-0.32267	-0.78998	2.5
358	1477	1773	0	0.19	-0.17147	-0.89624	2.5
364	121	884	0	0.19	-0.15538	-0.74582	2.5
367	842	1052	0	0.19	-0.05334	-0.84998	2.5
390	42	174	0	0.19	-0.1171	-0.84014	2.5
391	1784	966	0	0.19	-0.24542	-0.83601	2.5
392	1532	521	0	0.19	-0.15766	-0.69993	2.5
393	36	1650	0	0.19	-0.04891	-0.85772	2.5
8	172	1760	0	0.25	-0.24845	-0.88739	2.5
15	1868	1430	0	0.25	0.04469	-1.01463	2.5
18	414	762	0	0.25	-0.09145	-1.04393	2.5
25	1665	1793	0	0.25	-0.06432	-0.9661	2.5
35	670	335	0	0.25	0.01238	-0.97093	2.5
47	486	625	0	0.25	-0.43294	-0.71901	2.5
58	903	1288	0	0.25	0.42331	0.05024	2.5
59	55	1219	0	0.25	-0.24508	-0.9308	2.5
70	239	310	0	0.25	-0.13043	-0.63539	2.5
71	1238	1879	0	0.25	-0.03811	-0.42111	2.5
79	1414	652	0	0.25	-0.29731	-0.93983	2.5
80	66	2019	0	0.25	0.07821	-0.88871	2.5
94	529	1060	0	0.25	-0.19249	-0.91577	2.5
104	1521	1707	0	0.25	-0.32212	-0.78016	2.5
105	270	1087	0	0.25	0.22308	-0.40882	2.5
106	578	1342	0	0.25	-0.07322	-0.80045	2.5
113	532	1188	0	0.25	-0.19743	-0.53938	2.5
114	314	347	0	0.25	-0.23359	-0.90386	2.5
130	891	283	0	0.25	-0.22996	-0.81052	2.5
132	1479	2030	0	0.25	-0.13167	-0.90852	2.5
133	1256	371	0	0.25	-0.01468	-1.10118	2.5
134	1621	668	0	0.25	-0.2356	-0.88142	2.5
174	1876	1273	0	0.25	-0.17574	-0.96022	2.5
175	1436	110	0	0.25	0.64662	0.85476	2.5
176	1747	1966	0	0.25	-0.08145	-0.97704	2.5
177	1634	445	0	0.25	-0.38307	-0.66483	2.5
178	1003	553	0	0.25	-0.3258	-0.7801	2.5
237	1936	1005	0	0.25	-0.04185	-0.68962	2.5
238	214	130	0	0.25	-0.23889	-0.73712	2.5
239	357	1437	0	0.25	-0.24151	-0.85768	2.5
272	1191	1147	0	0.25	-0.1219	-0.93646	2.5
273	602	1204	0	0.25	-0.16038	-0.80498	2.5
274	1081	1353	0	0.25	0.39991	0.59503	2.5
280	1532	1943	0	0.25	-0.29134	-0.71771	2.5
281	1517	1419	0	0.25	-0.20882	-0.86259	2.5
290	704	737	0	0.25	-0.18994	-0.83564	2.5
295	264	1548	0	0.25	-0.00421	-0.44642	2.5
296	18	698	0	0.25	-0.50884	-0.55574	2.5
333	659	872	0	0.25	0.00779	-0.21424	2.5
334	430	1646	0	0.25	-0.20146	-0.96304	2.5
335	89	1844	0	0.25	0.10978	-0.42141	2.5
336	297	1066	0	0.25	-0.11197	-0.8367	2.5
337	937	1906	0	0.25	-0.00055	-0.39312	2.5
338	1239	78	0	0.25	0.129	-0.09538	2.5
356	1755	1753	0	0.25	-0.21934	-0.8281	2.5
359	1877	1986	0	0.25	-0.02136	-0.81294	2.5
360	1018	1723	0	0.25	0.75738	3.73358	2.5
361	1367	1265	0	0.25	-0.1775	-0.78692	2.5
362	157	883	0	0.25	0.84047	2.21018	2.5
363	430	618	0	0.25	-0.13705	-0.86397	2.5
365	395	617	0	0.25	-0.03801	-0.11927	2.5
366	2035	170	0	0.25	-0.13868	-0.61506	2.5
388	1238	1158	0	0.25	-0.2634	-0.31066	2.5
389	816	1481	0	0.25	-0.01233	-0.86784	2.5
11	1592	837	0	0.31	-0.10118	-0.92572	2.5
21	573	1743	0	0.31	-0.1902	-0.14774	2.5
27	268	1787	0	0.31	0.11051	-1.01705	2.5
38	426	1460	0	0.31	-0.13514	-0.83801	2.5
48	877	1680	0	0.31	0.04528	-0.92095	2.5
62	557	866	0	0.31	-0.16318	-1.07666	2.5
63	1561	1356	0	0.31	-0.20109	-0.98219	2.5
76	1500	598	0	0.31	-0.02151	-0.75491	2.5
90	552	112	0	0.31	0.17733	-0.68585	2.5
91	922	125	0	0.31	-0.35907	-0.77541	2.5
127	337	141	0	0.31	-0.11028	-0.91262	2.5
128	1633	92	0	0.31	-0.34316	-0.87244	2.5
145	307	988	0	0.31	-0.1743	-0.95771	2.5
146	854	877	0	0.31	-0.51883	-0.56283	2.5
147	678	905	0	0.31	-0.10883	-1.04019	2.5
155	1506	1815	0	0.31	-0.24983	-0.82663	2.5
156	231	1076	0	0.31	-0.16119	-0.95495	2.5
186	1869	911	0	0.31	-0.21493	-0.88153	2.5
187	1500	650	0	0.31	-0.37919	-0.53491	2.5
213	117	1032	0	0.31	-0.16014	-0.99218	2.5
214	69	1009	0	0.31	-0.04918	-1.00246	2.5
215	1589	434	0	0.31	-0.17028	-0.38769	2.5
248	255	865	0	0.31	-0.14899	-1.02068	2.5
249	1358	59	0	0.31	-0.30832	-0.74079	2.5
268	242	145	0	0.31	-0.22726	-0.83557	2.5
269	350	747	0	0.31	-0.07138	-1.10727	2.5
270	686	231	0	0.31	0.21582	-0.27334	2.5
284	1466	517	0	0.31	-0.24933	-0.90118	2.5
285	1015	582	0	0.31	-0.27294	0.28639	2.5
286	1320	1162	0	0.31	-0.27418	-0.67906	2.5
287	309	1551	0	0.31	-0.22299	-0.88722	2.5
288	1113	1935	0	0.31	0.05811	0.2374	2.5
289	1825	378	0	0.31	0.176	-0.21062	2.5
318	1896	125	0	0.31	-0.20682	-0.69811	2.5
319	1960	305	0	0.31	-0.28772	-0.71606	2.5
353	1596	214	0	0.31	-0.50015	-0.37243	2.5
354	641	1030	0	0.31	-0.17908	-0.9149	2.5
386	1193	657	0	0.31	-0.33409	-0.57057	2.5
40	437	1805	0	0.39	-0.31592	-0.86442	2.5
49	187	756	0	0.39	-0.0794	-0.983	2.5
67	729	1112	0	0.39	-0.14024	-0.96524	2.5
75	1165	229	0	0.39	-0.3247	-0.97558	2.5
102	1180	551	0	0.39	-0.17781	-1.03801	2.5
116	19	527	0	0.39	-0.51139	-0.57565	2.5
136	1520	1473	0	0.39	-0.44264	-0.21422	2.5
138	881	1948	0	0.39	-0.27537	-0.87938	2.5
148	852	1469	0	0.39	-0.09014	-0.34275	2.5
169	1381	1124	0	0.39	-0.22959	-0.63712	2.5
170	826	1393	0	0.39	0.24858	0.2817	2.5
171	1612	1032	0	0.39	-0.33912	-0.7335	2.5
188	1270	630	0	0.39	-0.32424	-0.74339	2.5
189	213	1794	0	0.39	0.02719	-0.17286	2.5
217	1403	280	0	0.39	-0.29882	-0.76393	2.5
218	1044	1137	0	0.39	-0.32763	-0.59828	2.5
250	1949	474	0	0.39	0.10792	-0.47091	2.5
253	168	107	0	0.39	-0.13902	-0.96047	2.5
282	1124	649	0	0.39	-0.12953	-0.85395	2.5
311	797	537	0	0.39	-0.07369	-0.92736	2.5
312	134	775	0	0.39	-0.09129	-0.93057	2.5
313	962	913	0	0.39	0.42111	1.30619	2.5
314	1384	1163	0	0.39	-0.39559	-0.48593	2.5
315	1534	1792	0	0.39	-0.10625	-0.9905	2.5
317	492	261	0	0.39	0.2648	1.42027	2.5
349	1829	107	0	0.39	0.16374	-0.3214	2.5
350	1027	1760	0	0.39	-0.31452	-0.68482	2.5
351	1322	1691	0	0.39	-0.2138	0.36418	2.5
352	190	1378	0	0.39	-0.1761	-0.9026	2.5
369	1782	565	0	0.39	-0.23965	-0.48119	2.5
370	281	178	0	0.39	-0.007	-0.28719	2.5
395	15	1261	0	0.39	0.19948	0.00649	2.5
396	1196	879	0	0.39	-0.20672	-0.87351	2.5
397	542	1412	0	0.39	-0.17637	-0.55234	2.5
34	849	530	0	0.48	-0.15735	-1.03608	2.5
39	1837	1318	0	0.48	-0.08594	-0.82228	2.5
66	515	419	0	0.48	-0.09029	-0.99631	2.5
68	1028	1100	0	0.48	-0.0853	-1.08364	2.5
74	762	552	0	0.48	-0.18323	-0.49107	2.5
89	1428	1994	0	0.48	-0.12253	-0.90091	2.5
137	285	1828	0	0.48	-0.33583	-0.53	2.5
149	1501	109	0	0.48	0.14546	-0.23057	2.5
172	922	977	0	0.48	-0.24725	-0.80712	2.5
216	421	943	0	0.48	-0.01297	-1.10705	2.5
251	622	305	0	0.48	-0.24216	-0.83085	2.5
252	642	794	0	0.48	-0.17162	-1.01243	2.5
254	643	1932	0	0.48	-0.11228	-0.91943	2.5
278	510	930	0	0.48	0.05713	-0.43773	2.5
283	1383	383	0	0.48	-0.28232	-0.87218	2.5
310	40	1454	0	0.48	-0.06	-1.02927	2.5
316	1185	47	0	0.48	-0.37436	-0.03684	2.5
368	1521	672	0	0.48	-0.26704	-0.79633	2.5
394	1952	662	0	0.48	-0.00785	-0.21367	2.5
20	342	325	0	0.58	-0.10339	-1.03954	2.5
22	730	1411	0	0.58	-0.07964	-1.10862	2.5
73	1317	89	0	0.58	-0.03892	-0.85622	2.5
129	251	660	0	0.58	-0.17244	-1.07929	2.5
152	822	252	0	0.58	-0.04236	-1.03775	2.5
153	1696	614	0	0.58	0.20332	-0.2731	2.5
154	1728	1692	0	0.58	-0.06044	-1.0738	2.5
173	126	1513	0	0.58	-0.14723	-1.01684	2.5
203	1248	330	0	0.58	-0.38147	-0.58604	2.5
255	477	880	0	0.58	-0.11704	-0.94091	2.5
256	1278	1147	0	0.58	-0.39262	-0.54728	2.5
266	1115	130	0	0.58	-0.00072	-0.52542	2.5
267	799	1891	0	0.58	-0.16211	-0.98445	2.5
308	1722	1497	0	0.58	-0.54642	-0.37055	2.5
309	1119	1357	0	0.58	-0.33156	-0.87624	2.5
343	1285	846	0	0.58	-0.2195	-0.89739	2.5
355	873	840	0	0.58	0.17787	-0.45196	2.5
387	1051	533	0	0.58	-0.29253	-0.55482	2.5
50	1068	820	0	0.7	0.01352	-1.0357	2.5
72	899	548	0	0.7	0.2775	0.40067	2.5
103	459	1101	0	0.7	-0.14668	-1.06219	2.5
157	252	1270	0	0.7	-0.08295	-1.04777	2.5
158	1028	780	0	0.7	-0.35299	-0.98802	2.5
159	1086	1964	0	0.7	-0.0104	-0.59724	2.5
160	1236	595	0	0.7	-0.04854	-0.774	2.5
185	861	437	0	0.7	-0.11661	-1.05501	2.5
205	431	1206	0	0.7	-0.20435	-1.07945	2.5
206	399	834	0	0.7	-0.18254	-0.85692	2.5
219	1014	1169	0	0.7	-0.17855	-1.01156	2.5
220	163	1128	0	0.7	-0.20953	-0.89015	2.5
257	1904	848	0	0.7	-0.09304	-0.80405	2.5
258	787	1559	0	0.7	-0.2211	-0.94559	2.5
307	2023	1307	0	0.7	0.10023	0.76779	2.5
339	1301	735	0	0.7	-0.22552	-0.8216	2.5
340	1683	572	0	0.7	-0.35305	-0.70867	2.5
398	900	868	0	0.7	-0.2245	-1.01141	2.5
399	545	1782	0	0.7	-0.08153	-0.77433	2.5
28	1974	905	0	0.83	-0.14178	-1.06987	2.5
51	1140	1315	0	0.83	-0.26246	-0.89985	2.5
204	1481	146	0	0.83	-0.21976	-0.89349	2.5
207	192	987	0	0.83	0.01995	-1.01781	2.5
115	227	461	0	0.97	-0.11483	-1.08127	2.5
143	433	223	0	0.97	-0.09264	-1.10946	2.5
144	94	348	0	0.97	-0.25418	-0.93116	2.5
401	628	1094	0	1.13	-0.14084	-1.05816	2.5
403	529	238	0	1.13	-0.3255	-0.55622	2.5
416	605	1278	0	1.13	-0.01858	-0.42307	2.5
423	588	1047	0	1.13	-0.06135	-0.99974	2.5
426	990	726	0	1.13	-0.26725	-0.88272	2.5
428	856	196	0	1.13	-0.19625	-0.92297	2.5
429	1984	1509	0	1.13	-0.22932	-0.85967	2.5
430	1798	824	0	1.13	-0.36485	-0.8145	2.5
433	1037	48	0	1.13	-0.3221	-0.75493	2.5
437	913	746	0	1.13	-0.31397	-0.6974	2.5
402	1638	1449	0	1.31	-0.34667	-0.65658	2.5
404	319	1786	0	1.31	-0.08348	-0.96159	2.5
405	917	1976	0	1.31	-0.00328	-1.01759	2.5
418	996	1010	0	1.31	-0.47786	-0.43157	2.5
427	1335	1994	0	1.31	-0.07533	-1.07041	2.5
431	392	1617	0	1.31	-0.14469	-0.96707	2.5
432	742	436	0	1.31	-0.23109	-0.86201	2.5
412	1386	1603	0	1.51	-0.17793	-0.68586	2.5
420	1882	1661	0	1.51	-0.25925	-0.92699	2.5
408	242	1839	0	1.73	-0.55026	-0.49494	2.5
415	1045	1422	0	1.73	-0.14479	-0.95287	2.5
417	1087	515	0	1.73	-0.093	-0.77347	2.5
421	1575	705	0	1.73	-0.35285	-0.74635	2.5
434	1109	1238	0	1.73	-0.17666	-0.94555	2.5
436	1964	79	0	1.73	-0.13497	-0.82473	2.5
406	172	198	0	1.96	-0.52879	-0.44964	2.5
411	1460	777	0	2.22	-0.00431	-0.9978	2.5
414	408	1850	0	2.22	-0.43077	-0.68295	2.5
424	172	586	0	2.22	-0.19659	-1.0525	2.5
425	1559	185	0	2.22	-0.25222	-1.03921	2.5
409	712	1833	0	2.49	-0.1127	-1.11979	2.5
400	1219	1330	0	2.79	-0.13375	-1.08574	2.5
407	1005	949	0	2.79	-0.28103	-0.98756	2.5
435	1959	1096	0	3.11	-0.2474	-0.89661	2.5
410	1356	826	0	3.46	-0.17456	-1.06254	2.5
413	1139	68	0	3.46	-0.01459	-0.88808	2.5
419	1978	141	0	3.46	-0.01619	-0.87811	2.5
422	1117	782	0	3.46	-0.1128	-1.05807	2.5
438	1788	1160	0	3.83	-0.05968	-0.7214	2.5
0	1260	1516	15	0.14	0.15084	-0.60161	2.5
1	1081	425	15	0.14	-0.03535	-0.57923	2.5
3	389	1530	15	0.14	0.12954	-0.8234	2.5
4	878	790	15	0.14	-0.04528	-0.68578	2.5
6	1737	1289	15	0.14	0.25283	-0.75885	2.5
7	494	661	15	0.14	-0.45258	-0.59304	2.5
9	91	1894	15	0.14	0.04982	-0.59208	2.5
10	1233	1047	15	0.14	-0.25993	-0.48776	2.5
12	1629	1778	15	0.14	0.24289	-0.68961	2.5
19	1163	179	15	0.14	0.05036	-0.86064	2.5
20	667	1782	15	0.14	-0.06376	-0.36653	2.5
22	120	980	15	0.14	0.18006	-0.60978	2.5
23	679	1164	15	0.14	0.07913	-0.6147	2.5
24	1185	1038	15	0.14	-0.12489	-0.80068	2.5
25	407	38	15	0.14	-0.21662	-0.51664	2.5
26	1971	273	15	0.14	0.26098	-0.65279	2.5
27	1454	499	15	0.14	-0.01533	-0.98439	2.5
31	990	1963	15	0.14	-0.2357	-0.46465	2.5
32	74	782	15	0.14	-0.21105	-0.49124	2.5
33	244	1562	15	0.14	1.3255	3.80305	2.5
34	673	271	15	0.14	-0.18119	-0.29517	2.5
35	1191	587	15	0.14	0.2578	-0.5463	2.5
36	357	479	15	0.14	0.10438	-0.6592	2.5
40	1414	1202	15	0.14	3.7226	25.7113	2.5
41	1865	1486	15	0.14	1.47893	7.44774	2.5
42	1889	146	15	0.14	0.38108	-0.3423	2.5
43	823	364	15	0.14	-0.31998	-0.55549	2.5
44	961	1795	15	0.14	-0.18191	-0.43703	2.5
50	1460	1162	15	0.14	0.39356	0.7263	2.5
51	1163	906	15	0.14	-0.33454	-0.51184	2.5
52	662	1202	15	0.14	-0.13798	-0.93773	2.5
53	1419	1718	15	0.14	-0.11593	-0.59419	2.5
54	1273	93	15	0.14	-0.22612	-0.81314	2.5
63	1721	865	15	0.14	0.0578	-0.85084	2.5
64	927	1590	15	0.14	1.91778	7.00869	2.5
65	820	1369	15	0.14	0.17136	-0.2118	2.5
66	376	64	15	0.14	-0.01537	-0.52533	2.5
67	951	444	15	0.14	-0.05637	-0.88045	2.5
68	710	1674	15	0.14	2.45377	14.2377	2.5
69	791	334	15	0.14	-0.09014	-0.62031	2.5
70	720	2004	15	0.14	0.11242	-0.81663	2.5
79	146	877	15	0.14	1.47809	5.3068	2.5
80	1923	1732	15	0.14	0.13814	-0.53907	2.5
81	1307	97	15	0.14	-0.2758	-0.26472	2.5
87	650	680	15	0.14	0.32231	0.07174	2.5
88	1965	168	15	0.14	-0.3449	-0.55216	2.5
89	1417	688	15	0.14	-0.32313	-0.59753	2.5
90	2032	1033	15	0.14	0.23054	-0.29879	2.5
91	62	1082	15	0.14	-0.09217	-0.43846	2.5
125	612	827	15	0.14	-0.27104	-0.76016	2.5
126	1507	1364	15	0.14	0.16199	-0.15299	2.5
127	484	429	15	0.14	-0.07211	-0.69093	2.5
128	1013	1570	15	0.14	-0.26995	-0.78519	2.5
129	1934	204	15	0.14	0.14046	-0.54765	2.5
130	784	1698	15	0.14	-0.15394	-0.39985	2.5
131	329	209	15	0.14	-0.41438	-0.35671	2.5
132	1030	1899	15	0.14	1.70435	4.83639	2.5
133	188	936	15	0.14	0.97905	1.48762	2.5
134	1375	123	15	0.14	-0.36979	-0.44293	2.5
149	889	1351	15	0.14	-0.06196	-0.14508	2.5
150	1396	1787	15	0.14	1.49823	2.02404	2.5
151	1846	431	15	0.14	-0.40949	-0.57595	2.5
152	131	66	15	0.14	-0.28783	-0.28612	2.5
153	1068	563	15	0.14	1.60586	6.85142	2.5
154	1844	294	15	0.14	-0.22023	-0.71103	2.5
155	1731	376	15	0.14	-0.5569	-0.17801	2.5
156	870	1239	15	0.14	-0.2385	-0.60703	2.5
157	1667	1105	15	0.14	1.24147	2.51113	2.5
158	1289	903	15	0.14	3.29851	17.3431	2.5
159	1782	590	15	0.14	-0.18026	-0.65859	2.5
160	986	1240	15	0.14	0.08645	-0.91918	2.5
161	183	518	15	0.14	-0.5127	-0.30348	2.5
163	1902	2018	15	0.14	-0.29242	-0.4456	2.5
184	444	1409	15	0.14	0.7251	2.10715	2.5
185	618	273	15	0.14	0.64447	2.26685	2.5
186	119	817	15	0.14	0.00413	-0.04051	2.5
187	734	981	15	0.14	-0.2537	-0.53595	2.5
188	333	1382	15	0.14	-0.45108	-0.27099	2.5
189	1487	1649	15	0.14	1.59379	3.11908	2.5
190	178	1648	15	0.14	-0.03244	-0.81588	2.5
207	520	575	15	0.14	0.27987	0.43859	2.5
208	866	1044	15	0.14	-0.03257	-0.78282	2.5
209	608	1612	15	0.14	-0.29025	-0.42897	2.5
210	422	1154	15	0.14	-0.09402	-0.84144	2.5
211	669	1689	15	0.14	-0.23273	-0.82147	2.5
212	645	71	15	0.14	-0.44279	-0.17752	2.5
213	430	1057	15	0.14	-0.13262	-0.60163	2.5
214	1874	1782	15	0.14	2.77267	12.7927	2.5
215	902	1230	15	0.14	-0.13051	-0.47664	2.5
216	242	1489	15	0.14	-0.27167	0.57596	2.5
225	854	1920	15	0.14	1.2144	1.96945	2.5
226	1345	1293	15	0.14	1.25866	2.81916	2.5
227	1995	1662	15	0.14	1.62031	4.015	2.5
228	1895	257	15	0.14	0.67554	3.50307	2.5
229	2020	1883	15	0.14	-0.21266	-0.03753	2.5
230	1686	1159	15	0.14	0.03102	-0.41488	2.5
231	1525	458	15	0.14	0.31738	-0.4531	2.5
232	1864	564	15	0.14	0.26028	-0.25306	2.5
233	1981	752	15	0.14	-0.08481	-0.59694	2.5
234	1868	1972	15	0.14	0.03606	-0.5916	2.5
235	321	2015	15	0.14	-0.35396	-0.35833	2.5
261	1081	395	15	0.14	-0.64114	-0.52698	2.5
262	595	269	15	0.14	2.09826	8.64633	2.5
263	390	178	15	0.14	-0.56625	-0.17113	2.5
264	1118	60	15	0.14	-0.58655	-0.45008	2.5
265	1956	963	15	0.14	-0.04517	0.24679	2.5
266	752	1168	15	0.14	0.13427	-0.63201	2.5
267	1724	1407	15	0.14	-0.19244	0.04501	2.5
268	1062	1636	15	0.14	-0.30755	-0.75503	2.5
269	1502	1765	15	0.14	0.35763	0.66807	2.5
270	408	1418	15	0.14	-0.1508	-0.50151	2.5
271	1122	342	15	0.14	-0.25927	-0.70674	2.5
293	26	1480	15	0.14	-0.19872	-0.88978	2.5
294	1817	1965	15	0.14	1.0236	0.49868	2.5
295	1805	1791	15	0.14	2.05988	6.10509	2.5
296	1360	1761	15	0.14	0.035	-0.03214	2.5
297	341	1606	15	0.14	2.3868	9.67687	2.5
298	1398	1558	15	0.14	-0.3878	-0.81737	2.5
299	240	323	15	0.14	0.24143	-0.07308	2.5
300	1341	1273	15	0.14	0.20024	-0.26933	2.5
301	239	1232	15	0.14	-0.34193	-0.32739	2.5
302	2013	629	15	0.14	-0.05506	-0.39667	2.5
303	350	617	15	0.14	-0.74445	-0.05314	2.5
304	1248	513	15	0.14	1.20953	1.72641	2.5
305	982	499	15	0.14	2.19546	6.18624	2.5
306	669	102	15	0.14	-0.39215	-0.71258	2.5
307	359	25	15	0.14	0.31473	0.44276	2.5
336	1561	1357	15	0.14	-0.5552	-0.23895	2.5
337	1805	257	15	0.14	-0.2456	-0.64453	2.5
338	1531	1191	15	0.14	-0.28054	-0.40061	2.5
339	777	1150	15	0.14	-0.34301	-0.45897	2.5
340	751	359	15	0.14	-0.3531	-0.42843	2.5
341	912	435	15	0.14	-0.33246	-0.62407	2.5
342	1810	640	15	0.14	-0.86352	0.19286	2.5
343	1996	735	15	0.14	0.29508	0.76427	2.5
344	159	852	15	0.14	1.72016	4.90009	2.5
345	1524	1089	15	0.14	-0.58727	-0.22601	2.5
346	337	155	15	0.14	-0.48178	-0.2085	2.5
347	1946	1536	15	0.14	-0.26208	-0.34249	2.5
348	409	1939	15	0.14	0.03971	-0.47947	2.5
369	513	1095	15	0.14	-0.36429	-0.42238	2.5
370	391	1412	15	0.14	0.88471	0.98256	2.5
371	1925	1246	15	0.14	1.00489	3.81171	2.5
372	2026	935	15	0.14	1.61397	2.83922	2.5
373	128	1350	15	0.14	-0.17281	-0.45941	2.5
374	483	216	15	0.14	0.27914	-0.10122	2.5
375	1157	398	15	0.14	-0.23965	-0.78825	2.5
376	1745	1539	15	0.14	-0.30665	-0.42895	2.5
377	1441	1653	15	0.14	3.60538	15.3187	2.5
378	898	1815	15	0.14	1.98555	6.43104	2.5
379	2008	1821	15	0.14	0.29688	-0.10614	2.5
380	779	1881	15	0.14	-0.27048	-0.43756	2.5
381	1327	1966	15	0.14	-0.54363	0.17214	2.5
382	1554	513	15	0.14	-0.46948	-0.16902	2.5
383	1391	315	15	0.14	1.26762	3.18043	2.5
384	1108	26	15	0.14	-0.31405	-0.43495	2.5
385	1172	121	15	0.14	-0.06872	-0.40251	2.5
5	1899	1266	15	0.19	0.48414	-0.49497	2.5
11	1544	1699	15	0.19	-0.02197	-0.58369	2.5
14	60	1642	15	0.19	0.04134	-0.78112	2.5
17	1986	298	15	0.19	-0.01947	-0.92899	2.5
30	321	1058	15	0.19	0.13871	-0.90436	2.5
38	962	1899	15	0.19	0.32872	0.95355	2.5
39	1572	355	15	0.19	0.22252	-0.24513	2.5
48	266	401	15	0.19	-0.23669	-0.82011	2.5
49	1857	1178	15	0.19	0.02266	-0.64049	2.5
60	840	1473	15	0.19	0.20084	-0.70177	2.5
71	1320	1785	15	0.19	-0.31305	-0.54261	2.5
72	642	1365	15	0.19	-0.31774	-0.69903	2.5
73	1961	997	15	0.19	0.54389	0.27168	2.5
85	729	728	15	0.19	1.24057	5.81963	2.5
95	90	2012	15	0.19	0.99729	2.73246	2.5
96	116	528	15	0.19	-0.15866	-0.82712	2.5
104	175	1396	15	0.19	0.99719	3.65314	2.5
105	728	690	15	0.19	-0.15853	-0.73116	2.5
106	1788	619	15	0.19	-0.26374	-0.53864	2.5
107	1982	843	15	0.19	-0.25911	-0.87339	2.5
115	1669	1054	15	0.19	0.7002	3.11883	2.5
116	562	726	15	0.19	-0.62843	-0.44632	2.5
117	1808	959	15	0.19	-0.17082	-0.99056	2.5
119	1524	1137	15	0.19	-0.06656	-0.73585	2.5
120	1343	1153	15	0.19	0.23439	-0.77578	2.5
122	1898	581	15	0.19	-0.07798	-0.61031	2.5
123	1580	592	15	0.19	-0.11864	-0.83621	2.5
124	24	1407	15	0.19	-0.28911	-0.84762	2.5
145	1390	1257	15	0.19	-0.33609	-0.49997	2.5
146	683	863	15	0.19	1.66798	4.70496	2.5
147	1318	267	15	0.19	0.40165	-0.38173	2.5
180	1420	551	15	0.19	-0.23103	-0.74871	2.5
181	1204	1708	15	0.19	0.46157	1.76584	2.5
198	1586	1419	15	0.19	-0.44327	-0.4748	2.5
199	1342	1241	15	0.19	0.58581	2.48945	2.5
200	350	1444	15	0.19	-0.16855	-0.3899	2.5
201	1922	1521	15	0.19	0.11318	-0.74902	2.5
202	510	617	15	0.19	-0.40537	-0.77495	2.5
222	402	296	15	0.19	-0.24347	-0.83946	2.5
240	554	1052	15	0.19	1.54718	3.06153	2.5
241	1742	957	15	0.19	1.0494	3.57016	2.5
242	1843	1086	15	0.19	-0.53169	-0.07584	2.5
243	861	1790	15	0.19	1.21573	1.10434	2.5
244	676	1819	15	0.19	-0.35335	0.03946	2.5
245	1716	739	15	0.19	0.43803	-0.64902	2.5
274	1680	1214	15	0.19	1.12581	2.13907	2.5
277	582	858	15	0.19	1.89095	3.7453	2.5
278	131	693	15	0.19	-0.14997	-0.84962	2.5
279	338	339	15	0.19	0.07157	-0.68648	2.5
280	1871	173	15	0.19	-0.51273	0.57314	2.5
308	500	117	15	0.19	1.05538	3.26612	2.5
309	78	1210	15	0.19	0.76161	-0.3224	2.5
310	1780	1744	15	0.19	-0.36396	-0.62024	2.5
311	1753	1339	15	0.19	1.29856	7.75297	2.5
331	697	1848	15	0.19	-0.42461	-0.49052	2.5
332	384	850	15	0.19	0.05633	-0.20395	2.5
333	294	1079	15	0.19	1.50872	1.69984	2.5
334	433	2022	15	0.19	-0.30952	-0.85107	2.5
335	919	123	15	0.19	-0.02868	-0.57297	2.5
366	14	1367	15	0.19	-0.16764	-0.62591	2.5
367	1338	413	15	0.19	0.95553	0.33006	2.5
368	1216	1139	15	0.19	0.95847	0.45343	2.5
2	418	610	15	0.25	0.07228	-0.81619	2.5
15	1995	1339	15	0.25	-0.04278	-0.69643	2.5
16	694	327	15	0.25	0.37614	0.1758	2.5
18	915	275	15	0.25	-0.18687	-0.81465	2.5
21	1892	1422	15	0.25	0.26764	-0.59403	2.5
28	294	1780	15	0.25	0.75924	2.12619	2.5
29	1039	574	15	0.25	-0.00435	-0.85274	2.5
46	1460	101	15	0.25	-0.11562	-0.86168	2.5
47	1263	70	15	0.25	0.47825	0.65457	2.5
56	947	116	15	0.25	0.3569	-0.45986	2.5
57	374	739	15	0.25	1.75316	6.02816	2.5
58	1286	871	15	0.25	0.1271	-0.80079	2.5
59	334	1543	15	0.25	3.0008	17.1305	2.5
74	1073	1894	15	0.25	-0.03458	-0.93208	2.5
82	1540	1412	15	0.25	-0.17968	-0.82027	2.5
83	196	1753	15	0.25	0.22059	-0.84885	2.5
84	701	896	15	0.25	0.12696	0.24504	2.5
100	450	1453	15	0.25	-0.13755	0.24175	2.5
102	917	1893	15	0.25	0.08816	-0.95338	2.5
103	1645	660	15	0.25	-0.32464	-0.83532	2.5
118	42	690	15	0.25	-0.02601	0.07404	2.5
121	1504	2023	15	0.25	-0.14834	-0.56928	2.5
141	1556	1935	15	0.25	-0.06331	-0.79813	2.5
142	1772	1958	15	0.25	-0.0683	-0.77492	2.5
143	601	1336	15	0.25	-0.1509	-0.52257	2.5
144	1050	1753	15	0.25	-0.50789	-0.34272	2.5
174	1262	1871	15	0.25	0.25222	-0.22628	2.5
175	380	1428	15	0.25	-0.04028	-0.77129	2.5
176	1456	928	15	0.25	0.79009	1.92356	2.5
177	1490	508	15	0.25	3.21798	12.0853	2.5
178	1659	437	15	0.25	-0.34202	-0.60406	2.5
179	1920	117	15	0.25	2.92401	10.4374	2.5
196	710	223	15	0.25	2.96085	16.3175	2.5
197	556	1180	15	0.25	0.3444	0.1341	2.5
218	1147	1618	15	0.25	-0.19611	-1.01479	2.5
219	1105	1346	15	0.25	1.8081	4.28212	2.5
220	1192	1409	15	0.25	-0.37948	-0.50569	2.5
221	438	754	15	0.25	-0.17885	-0.74187	2.5
223	1439	644	15	0.25	-0.23014	-0.81512	2.5
239	881	349	15	0.25	0.62609	1.08139	2.5
246	627	1196	15	0.25	-0.03808	-0.418	2.5
247	181	874	15	0.25	-0.18531	-0.68526	2.5
248	816	851	15	0.25	0.70718	0.94694	2.5
249	1028	542	15	0.25	1.34966	3.2574	2.5
273	454	1639	15	0.25	0.06452	-0.32333	2.5
275	141	1024	15	0.25	0.3102	0.15679	2.5
276	1690	1786	15	0.25	0.33976	0.09056	2.5
312	263	302	15	0.25	0.35057	-0.30663	2.5
313	215	479	15	0.25	1.1988	2.22839	2.5
328	1296	1661	15	0.25	-0.57297	-0.04593	2.5
329	1282	363	15	0.25	-0.22828	-0.4882	2.5
330	1621	55	15	0.25	-0.21708	-0.53964	2.5
364	907	721	15	0.25	-0.35872	-0.80357	2.5
365	1481	1376	15	0.25	0.97944	1.79627	2.5
13	969	814	15	0.31	0.66781	0.27786	2.5
45	280	731	15	0.31	-0.11742	-0.63657	2.5
75	597	1735	15	0.31	0.46827	0.63231	2.5
76	1218	648	15	0.31	-0.07747	-0.60888	2.5
86	403	1986	15	0.31	-0.3348	-0.58652	2.5
92	1295	621	15	0.31	0.08001	-0.81705	2.5
93	1220	870	15	0.31	-0.30287	-0.99121	2.5
94	1491	77	15	0.31	-0.18356	-0.73559	2.5
113	905	1940	15	0.31	1.10103	2.2585	2.5
114	986	905	15	0.31	-0.11787	-0.87881	2.5
139	214	1370	15	0.31	3.17535	12.3917	2.5
140	665	1022	15	0.31	0.17025	0.35419	2.5
173	1383	51	15	0.31	-0.32823	-0.67267	2.5
193	811	498	15	0.31	-0.08184	-0.81844	2.5
194	1616	830	15	0.31	-0.22341	-0.70058	2.5
205	1711	2034	15	0.31	0.44983	-0.5339	2.5
206	1032	1364	15	0.31	1.70941	4.73421	2.5
224	312	729	15	0.31	-0.28588	-0.69146	2.5
252	1427	272	15	0.31	2.41521	8.55707	2.5
253	1585	1347	15	0.31	-0.2516	-0.7904	2.5
254	1530	1808	15	0.31	-0.69094	0.00599	2.5
281	901	1671	15	0.31	1.61142	2.32771	2.5
282	1805	557	15	0.31	0.34447	-0.3961	2.5
283	1834	258	15	0.31	0.36335	0.06783	2.5
284	1657	84	15	0.31	3.91422	22.9378	2.5
314	1168	314	15	0.31	-0.11441	-0.89048	2.5
315	1584	1463	15	0.31	-0.45447	-0.4904	2.5
316	576	104	15	0.31	-0.09334	-0.95086	2.5
317	1613	426	15	0.31	-0.2302	-0.716	2.5
325	1405	1117	15	0.31	0.14012	-0.83223	2.5
326	1894	902	15	0.31	-0.24901	-0.83538	2.5
327	1851	368	15	0.31	0.9909	7.2825	2.5
357	210	321	15	0.31	2.3774	9.83237	2.5
358	1232	202	15	0.31	1.16865	0.97703	2.5
359	1190	218	15	0.31	-0.1254	-0.91403	2.5
360	265	137	15	0.31	1.8299	3.57051	2.5
361	1138	1926	15	0.31	1.35625	6.75574	2.5
362	1977	1479	15	0.31	-0.25858	-0.93906	2.5
363	255	1066	15	0.31	0.74823	1.05434	2.5
8	210	748	15	0.39	-0.06088	-0.91279	2.5
77	753	1104	15	0.39	-0.20273	-0.91144	2.5
78	1812	426	15	0.39	0.58976	2.8786	2.5
97	1007	1400	15	0.39	1.13021	6.06503	2.5
98	1148	641	15	0.39	-0.30669	-0.7262	2.5
112	1205	544	15	0.39	0.03061	-0.75168	2.5
136	1559	1785	15	0.39	-0.29289	-0.85186	2.5
170	850	1385	15	0.39	-0.09215	-0.96721	2.5
182	460	1798	15	0.39	-0.36054	-0.75369	2.5
236	42	519	15	0.39	-0.24817	-0.60392	2.5
237	821	529	15	0.39	-0.20385	-0.78552	2.5
259	1158	676	15	0.39	1.42164	3.40715	2.5
286	1098	1763	15	0.39	-0.47158	-0.45771	2.5
287	1408	1154	15	0.39	-0.21717	-0.88457	2.5
288	566	1404	15	0.39	0.22022	-0.00717	2.5
318	1636	1025	15	0.39	0.858	2.26094	2.5
349	1544	1466	15	0.39	0.56007	0.40563	2.5
350	945	967	15	0.39	2.485	7.46468	2.5
55	296	229	15	0.48	-0.18968	-0.99981	2.5
61	645	297	15	0.48	0.65941	0.58973	2.5
62	1453	1987	15	0.48	-0.24183	-0.80621	2.5
99	1854	98	15	0.48	1.81121	5.98944	2.5
101	1409	143	15	0.48	1.36155	2.54842	2.5
110	1365	1206	15	0.48	0.62627	1.89373	2.5
111	1331	1001	15	0.48	0.12207	-0.89416	2.5
137	149	1504	15	0.48	0.11868	-0.83623	2.5
138	1341	81	15	0.48	2.18278	15.2059	2.5
167	787	544	15	0.48	0.38257	0.43498	2.5
168	1862	1310	15	0.48	0.26447	-0.43735	2.5
169	1668	1695	15	0.48	1.11965	4.05513	2.5
171	666	786	15	0.48	0.52673	1.15826	2.5
172	1977	655	15	0.48	-0.18862	-0.96741	2.5
183	1525	101	15	0.48	0.00068	-0.88923	2.5
203	397	2028	15	0.48	-0.36073	-0.63646	2.5
256	1346	1682	15	0.48	0.01435	-0.73756	2.5
257	540	411	15	0.48	0.03867	-0.85767	2.5
258	1051	1093	15	0.48	3.17765	16.3576	2.5
285	1339	800	15	0.48	-0.26833	-0.37703	2.5
319	925	861	15	0.48	1.79311	5.5392	2.5
351	444	936	15	0.48	-0.30243	-0.86028	2.5
352	667	1923	15	0.48	0.00192	-0.48132	2.5
388	998	1365	15	0.48	-0.57644	-0.39821	2.5
389	309	1821	15	0.48	-0.16324	-0.55004	2.5
390	40	1975	15	0.48	-0.38136	-0.0273	2.5
37	896	832	15	0.58	1.63966	8.05578	2.5
109	1753	1684	15	0.58	-0.22983	-0.87522	2.5
135	754	1403	15	0.58	3.0211	13.525	2.5
162	1302	1140	15	0.58	1.29238	4.21254	2.5
164	1929	841	15	0.58	-0.11524	-0.85971	2.5
165	1294	1024	15	0.58	-0.1435	-0.87057	2.5
166	1156	1400	15	0.58	2.73074	13.2978	2.5
195	278	1263	15	0.58	-0.13271	-0.85459	2.5
238	847	244	15	0.58	1.32417	2.48661	2.5
260	1075	525	15	0.58	0.19838	0.31745	2.5
289	1721	606	15	0.58	-0.29574	-0.83021	2.5
353	724	451	15	0.58	0.62236	1.00659	2.5
354	275	653	15	0.58	0.20307	-0.30228	2.5
355	847	138	15	0.58	1.42796	2.2541	2.5
356	1768	994	15	0.58	0.15053	-0.37421	2.5
108	1203	492	15	0.7	1.29736	3.77835	2.5
148	1260	586	15	0.7	0.59259	0.12422	2.5
191	1227	384	15	0.7	-0.34057	-0.90696	2.5
192	1708	565	15	0.7	-0.37282	-0.48975	2.5
217	825	627	15	0.7	0.45739	-0.488	2.5
250	187	1119	15	0.7	0.98672	4.40785	2.5
251	457	1199	15	0.7	-0.18397	-0.98563	2.5
290	923	540	15	0.7	0.90215	3.35751	2.5
323	1548	742	15	0.7	1.53478	3.66211	2.5
324	1327	727	15	0.7	-0.27598	-0.97904	2.5
386	569	1775	15	0.7	-0.23591	-0.83169	2.5
387	1747	1489	15	0.7	3.30303	25.6919	2.5
204	1998	897	15	0.83	-0.03734	-1.0169	2.5
272	118	340	15	0.83	-0.00906	-1.03311	2.5
291	1052	770	15	0.83	0.01404	-0.36294	2.5
292	1165	1308	15	0.83	1.26843	1.88966	2.5
320	251	453	15	0.83	0.31926	1.1596	2.5
255	936	737	15	0.97	-0.23083	-0.8906	2.5
321	457	215	15	0.97	-0.03923	-0.40229	2.5
322	940	1966	15	0.97	1.67863	3.47468	2.5
396	612	1039	15	1.13	1.44366	2.06734	2.5
397	553	229	15	1.13	-0.24247	-0.60661	2.5
408	2008	1501	15	1.13	1.55689	3.80433	2.5
409	1360	1987	15	1.13	1.0838	1.02194	2.5
420	1061	40	15	1.13	1.51252	2.70817	2.5
423	653	1086	15	1.13	1.83685	9.75838	2.5
426	1011	718	15	1.13	-0.30213	-0.5454	2.5
427	1948	1715	15	1.13	1.44278	8.68589	2.5
392	767	428	15	1.31	-0.26128	-0.76802	2.5
400	630	1271	15	1.31	1.49193	5.51328	2.5
405	416	1609	15	1.31	-0.12651	-0.9111	2.5
410	345	1778	15	1.31	-0.16718	-0.82326	2.5
415	1363	238	15	1.31	0.21712	0.57431	2.5
416	1823	816	15	1.31	-0.20887	-0.91636	2.5
417	1907	1654	15	1.31	-0.13493	-1.0064	2.5
418	1132	1228	15	1.31	1.4895	3.60278	2.5
422	879	192	15	1.31	-0.60152	-0.4779	2.5
424	925	1195	15	1.31	2.64465	12.6193	2.5
398	1068	1413	15	1.51	1.21171	2.57092	2.5
399	1019	1003	15	1.51	-0.44975	0.14641	2.5
402	1989	71	15	1.51	-0.55103	-0.60526	2.5
394	266	1831	15	1.73	0.02194	-0.78768	2.5
428	1601	695	15	1.73	1.40419	4.67248	2.5
395	196	191	15	1.96	0.21085	1.04089	2.5
401	1515	1509	15	1.96	0.7868	1.39765	2.5
411	1112	506	15	1.96	0.32664	0.47948	2.5
393	432	1843	15	2.22	0.02139	0.6142	2.5
403	196	577	15	2.22	0.44301	0.19047	2.5
407	736	1826	15	2.22	-0.03767	-1.1279	2.5
391	1030	940	15	2.49	0.37323	-0.23804	2.5
412	1585	175	15	2.49	2.11341	7.50299	2.5
414	1485	771	15	2.49	1.5795	3.65654	2.5
406	1983	1088	15	2.79	-0.17765	-1.03958	2.5
413	1240	1321	15	3.11	1.48754	3.85872	2.5
404	1141	775	15	3.46	0.46772	0.96613	2.5
419	1380	819	15	3.46	0.60841	0.63522	2.5
421	2001	132	15	3.46	0.74746	2.68678	2.5
425	1163	60	15	3.46	0.0123	-0.55499	2.5
0	1669	1053	30	0.14	1.05447	1.0242	2.5
1	711	1672	30	0.14	1.54035	3.03274	2.5
3	495	660	30	0.14	-0.00922	0.57853	2.5
5	1164	905	30	0.14	0.68568	1.13933	2.5
6	445	1407	30	0.14	0.12197	0.21287	2.5
10	638	1900	30	0.14	0.7464	-0.12155	2.5
11	1454	498	30	0.14	0.20496	-0.60257	2.5
12	408	36	30	0.14	-0.33042	0.30509	2.5
13	1903	2016	30	0.14	-0.17105	-0.83526	2.5
16	824	363	30	0.14	1.49427	3.53455	2.5
19	242	1488	30	0.14	-0.21844	-0.08906	2.5
24	1326	2011	30	0.14	0.76051	0.35957	2.5
25	410	1938	30	0.14	0.40341	-0.61189	2.5
26	962	1794	30	0.14	0.08804	-0.09116	2.5
27	1481	1373	30	0.14	0.04202	-0.50273	2.5
33	390	1529	30	0.14	0.10425	-0.58023	2.5
34	1157	1571	30	0.14	0.72495	0.40412	2.5
35	151	30	30	0.14	0.18566	0.31711	2.5
36	329	207	30	0.14	-0.05539	-0.42773	2.5
37	1416	1201	30	0.14	2.57468	11.7527	2.5
46	1487	1648	30	0.14	-0.3083	-0.69564	2.5
47	376	64	30	0.14	-0.32265	-0.67593	2.5
48	1262	1515	30	0.14	0.74885	-0.02645	2.5
49	384	848	30	0.14	0.78244	0.65041	2.5
50	92	1892	30	0.14	1.31429	3.63129	2.5
55	1226	241	30	0.14	0.45259	1.48151	2.5
56	681	1163	30	0.14	-0.09758	-0.67673	2.5
57	1308	96	30	0.14	0.0257	0.32627	2.5
58	1039	1322	30	0.14	-0.39308	-0.44515	2.5
59	358	478	30	0.14	2.75615	11.3512	2.5
60	1619	1568	30	0.14	0.92842	0.85939	2.5
61	334	1381	30	0.14	-0.15504	-0.72309	2.5
74	1398	1784	30	0.14	0.08046	0.16143	2.5
76	179	1647	30	0.14	-0.04923	-0.36333	2.5
92	422	1152	30	0.14	-0.27503	-0.08449	2.5
93	121	979	30	0.14	0.42352	2.27309	2.5
94	673	1999	30	0.14	2.07092	8.09359	2.5
95	159	850	30	0.14	0.04419	-0.12333	2.5
96	851	563	30	0.14	-0.07737	-0.05787	2.5
97	266	400	30	0.14	0.04664	-0.72014	2.5
98	65	121	30	0.14	-0.62985	-0.05195	2.5
99	902	1229	30	0.14	1.75668	4.54458	2.5
112	1947	1535	30	0.14	-0.50826	-0.4685	2.5
113	1865	1485	30	0.14	1.73974	5.07102	2.5
114	866	1043	30	0.14	0.97902	3.72851	2.5
115	360	24	30	0.14	0.6098	0.29776	2.5
116	1082	424	30	0.14	1.52275	6.48228	2.5
117	75	780	30	0.14	0.86558	0.78905	2.5
118	217	1541	30	0.14	0.88428	2.30783	2.5
119	245	1561	30	0.14	2.00795	6.01179	2.5
121	1460	1161	30	0.14	-0.21727	-1.06095	2.5
122	990	1962	30	0.14	-0.37077	-0.53095	2.5
123	1031	1897	30	0.14	0.527	1.98204	2.5
124	668	1781	30	0.14	-0.49699	-0.60859	2.5
125	929	1589	30	0.14	1.43403	2.58542	2.5
145	975	1127	30	0.14	1.21968	2.41085	2.5
146	62	1080	30	0.14	1.87595	3.06709	2.5
147	1651	1556	30	0.14	1.50425	3.84896	2.5
148	1574	423	30	0.14	-0.10262	-0.43786	2.5
149	1273	92	30	0.14	0.24239	0.66015	2.5
168	356	1395	30	0.14	1.78523	3.51121	2.5
169	1189	148	30	0.14	1.48572	6.98828	2.5
170	792	332	30	0.14	1.50785	2.20312	2.5
171	1846	430	30	0.14	0.35028	-0.59899	2.5
172	2014	629	30	0.14	-0.17318	0.01481	2.5
173	190	935	30	0.14	0.29579	-0.78789	2.5
174	1532	1912	30	0.14	1.00258	3.41681	2.5
196	1556	514	30	0.14	-0.08374	-0.37226	2.5
197	983	498	30	0.14	-0.43643	-0.70378	2.5
198	951	443	30	0.14	0.72535	-0.14028	2.5
199	323	1684	30	0.14	-0.19904	-0.5172	2.5
200	791	1667	30	0.14	-0.9	0.15228	2.5
201	610	1610	30	0.14	-0.62117	0.14622	2.5
202	2002	1313	30	0.14	-0.31716	-0.55031	2.5
203	501	116	30	0.14	1.07536	3.95547	2.5
204	613	554	30	0.14	0.17912	0.91316	2.5
205	1927	267	30	0.14	1.09759	2.57788	2.5
206	1365	407	30	0.14	1.10983	3.13901	2.5
207	241	321	30	0.14	0.7411	-0.01902	2.5
220	1556	77	30	0.14	-0.50808	-0.15994	2.5
221	987	1238	30	0.14	2.53736	9.6828	2.5
222	869	1238	30	0.14	-0.49043	-0.06891	2.5
223	116	526	30	0.14	-0.46038	-0.63817	2.5
224	87	148	30	0.14	-0.06211	0.8406	2.5
225	2033	1031	30	0.14	1.57296	4.12986	2.5
226	520	572	30	0.14	1.29966	2.51522	2.5
227	1298	1658	30	0.14	-0.23937	0.41024	2.5
247	920	121	30	0.14	2.26045	6.20068	2.5
248	923	1805	30	0.14	0.23555	-0.00965	2.5
249	784	1696	30	0.14	3.91062	18.8298	2.5
250	185	1347	30	0.14	-0.40376	0.32725	2.5
251	146	1232	30	0.14	-0.46744	-0.13481	2.5
252	1731	374	30	0.14	0.65151	0.0765	2.5
253	1607	128	30	0.14	-0.23652	-0.26936	2.5
254	1630	1247	30	0.14	-0.33135	-0.72556	2.5
255	672	100	30	0.14	-0.02738	0.41825	2.5
274	1984	843	30	0.14	-0.38278	-0.48825	2.5
275	409	1416	30	0.14	1.06789	1.34604	2.5
276	1530	1190	30	0.14	-0.25913	-0.4751	2.5
277	1524	1135	30	0.14	1.08623	2.58885	2.5
278	293	1079	30	0.14	2.04808	5.07608	2.5
279	1765	457	30	0.14	-0.40318	-0.27416	2.5
280	1692	381	30	0.14	1.66416	4.13857	2.5
281	1904	374	30	0.14	-0.31453	-0.68749	2.5
282	672	270	30	0.14	0.11361	-1.07455	2.5
283	1934	204	30	0.14	0.91755	2.87551	2.5
284	1876	1780	30	0.14	0.0448	0.21705	2.5
285	459	547	30	0.14	0.40904	0.83941	2.5
300	750	1166	30	0.14	-0.68115	0.09751	2.5
301	1788	617	30	0.14	-0.43994	-0.65683	2.5
302	1068	563	30	0.14	2.69343	13.7135	2.5
303	185	517	30	0.14	0.88287	3.94861	2.5
304	291	384	30	0.14	-0.37966	0.93454	2.5
305	1807	254	30	0.14	1.07378	0.61688	2.5
306	1967	167	30	0.14	-0.40457	-0.45647	2.5
307	249	1599	30	0.14	-0.4407	-0.53291	2.5
308	1273	1677	30	0.14	0.06595	0.68924	2.5
309	721	2002	30	0.14	3.78589	20.5004	2.5
319	1159	1723	30	0.14	-0.52983	-0.70373	2.5
320	569	992	30	0.14	1.41344	3.2684	2.5
321	1939	1018	30	0.14	-0.1998	-0.4105	2.5
322	2023	1286	30	0.14	0.05192	-0.01565	2.5
323	1975	1431	30	0.14	-0.28475	0.07533	2.5
324	865	1507	30	0.14	0.99626	2.41362	2.5
325	1716	1588	30	0.14	0.52229	-0.06405	2.5
326	2020	1879	30	0.14	-0.34696	-0.60818	2.5
327	688	1636	30	0.14	-0.46978	0.03679	2.5
328	546	1679	30	0.14	-1.03856	0.42664	2.5
329	926	1690	30	0.14	0.09797	-0.27206	2.5
14	1376	120	30	0.19	0.42547	-0.05837	2.5
15	1962	996	30	0.19	1.35475	2.25302	2.5
17	962	1898	30	0.19	0.82533	0.44199	2.5
31	1809	958	30	0.19	-0.10384	-0.88878	2.5
38	868	605	30	0.19	0.69002	1.30812	2.5
39	555	1050	30	0.19	0.21585	-0.77789	2.5
52	1717	738	30	0.19	-0.28635	-0.81532	2.5
62	1923	1519	30	0.19	0.15364	1.56179	2.5
64	1996	1662	30	0.19	-0.33677	-0.74033	2.5
65	1205	1707	30	0.19	-0.17038	-0.84317	2.5
78	1868	1971	30	0.19	0.21792	0.67915	2.5
89	1421	550	30	0.19	0.0203	-0.26779	2.5
90	1318	266	30	0.19	-0.03708	0.21884	2.5
91	1363	1760	30	0.19	0.41812	2.53362	2.5
107	683	862	30	0.19	0.66134	0.22394	2.5
108	336	152	30	0.19	-0.20208	-0.85051	2.5
131	1781	1806	30	0.19	0.3248	0.42002	2.5
134	343	1604	30	0.19	1.22281	2.25686	2.5
137	335	1712	30	0.19	-0.30602	-0.64388	2.5
139	1392	1257	30	0.19	1.94585	7.66449	2.5
140	1681	1213	30	0.19	-0.44091	-0.5984	2.5
141	1573	354	30	0.19	1.55408	6.81025	2.5
142	751	1342	30	0.19	0.44951	0.34644	2.5
155	1660	436	30	0.19	-0.19145	-0.30067	2.5
156	1191	586	30	0.19	1.21948	2.02029	2.5
157	821	1368	30	0.19	-0.19268	-0.89199	2.5
158	1753	1338	30	0.19	-0.35812	-0.73888	2.5
159	176	1395	30	0.19	-0.27479	-0.86685	2.5
160	424	1911	30	0.19	-0.25231	-0.69284	2.5
161	403	295	30	0.19	-0.28253	-0.52963	2.5
181	562	724	30	0.19	-0.52827	-0.69101	2.5
182	899	1814	30	0.19	-0.3902	-0.61552	2.5
184	815	851	30	0.19	2.68537	8.85219	2.5
185	146	874	30	0.19	1.06549	3.92738	2.5
186	862	1790	30	0.19	1.26571	5.09793	2.5
188	1872	172	30	0.19	-0.91281	0.30775	2.5
210	213	480	30	0.19	1.59108	6.04432	2.5
228	1586	1418	30	0.19	0.3703	0.39199	2.5
229	1722	864	30	0.19	-0.30654	-0.84673	2.5
234	115	1835	30	0.19	-0.04624	-0.16503	2.5
235	855	1919	30	0.19	1.00333	2.34115	2.5
236	1895	255	30	0.19	0.79745	3.2142	2.5
237	1690	1514	30	0.19	-0.48021	-0.51251	2.5
271	1183	1507	30	0.19	-0.84077	0.03618	2.5
272	132	692	30	0.19	0.0353	-0.35825	2.5
273	1120	59	30	0.19	0.62538	1.89206	2.5
298	1338	412	30	0.19	1.48901	1.95914	2.5
299	1027	543	30	0.19	2.35866	8.7577	2.5
2	711	222	30	0.25	0.94407	0.52537	2.5
4	295	1778	30	0.25	0.9365	1.79389	2.5
7	1893	1421	30	0.25	1.13311	1.56225	2.5
20	1987	296	30	0.25	-0.00152	-0.83333	2.5
21	181	873	30	0.25	1.16128	4.17288	2.5
28	419	609	30	0.25	0.73703	0.72562	2.5
29	1461	99	30	0.25	-0.20742	-0.67848	2.5
30	1263	69	30	0.25	0.70547	0.09333	2.5
40	42	689	30	0.25	0.34175	1.2525	2.5
51	321	1056	30	0.25	0.06343	0.15049	2.5
63	1505	2021	30	0.25	2.36279	9.0833	2.5
66	695	326	30	0.25	0.60234	1.31061	2.5
67	455	609	30	0.25	0.3821	0.35234	2.5
68	1773	1957	30	0.25	1.03648	2.31286	2.5
79	1546	1698	30	0.25	-0.27881	-0.75695	2.5
84	1921	116	30	0.25	-0.33367	-0.66567	2.5
85	1042	1714	30	0.25	1.37565	2.39534	2.5
86	382	1427	30	0.25	-0.25742	-0.74832	2.5
87	1287	870	30	0.25	1.06618	1.89153	2.5
88	263	301	30	0.25	0.4619	0.29415	2.5
106	433	2022	30	0.25	0.39848	-0.27572	2.5
109	1542	1411	30	0.25	0.65111	-0.08246	2.5
110	1263	1870	30	0.25	0.34957	0.02535	2.5
132	1491	76	30	0.25	0.54897	-0.49979	2.5
133	1148	1617	30	0.25	0.5911	1.25798	2.5
135	916	274	30	0.25	1.33688	4.14706	2.5
136	24	1405	30	0.25	0.49671	0.29677	2.5
138	196	1752	30	0.25	0.04872	-0.94492	2.5
162	1457	926	30	0.25	0.05811	0.44063	2.5
163	557	1179	30	0.25	0.39641	0.27616	2.5
164	1659	82	30	0.25	-0.36744	-0.45649	2.5
183	91	2011	30	0.25	0.43775	0.59099	2.5
187	1323	1783	30	0.25	0.88682	3.61858	2.5
211	1407	1115	30	0.25	0.12419	-0.9674	2.5
212	1013	1615	30	0.25	0.21751	-1.10013	2.5
213	882	347	30	0.25	0.99	2.63131	2.5
230	267	137	30	0.25	0.24443	0.20656	2.5
231	333	978	30	0.25	1.18851	1.34344	2.5
232	1996	1337	30	0.25	0.25681	0.37407	2.5
233	1586	1344	30	0.25	0.01395	-0.20548	2.5
256	81	1209	30	0.25	2.08314	6.58169	2.5
257	14	1366	30	0.25	-0.11042	-0.25389	2.5
269	1281	362	30	0.25	-0.19199	-0.54721	2.5
270	947	115	30	0.25	1.32495	2.63312	2.5
297	701	895	30	0.25	2.01548	4.40603	2.5
317	1040	573	30	0.25	-0.59406	-0.25842	2.5
8	598	1734	30	0.31	1.44398	5.35553	2.5
9	665	1021	30	0.31	0.72963	3.70356	2.5
32	581	854	30	0.31	0.11795	0.89626	2.5
41	1806	556	30	0.31	0.08981	-0.04425	2.5
42	1221	869	30	0.31	0.4614	-0.13121	2.5
43	565	599	30	0.31	-0.51579	-0.04289	2.5
44	1139	1925	30	0.31	1.93698	8.25505	2.5
54	1219	647	30	0.31	0.60765	0.24977	2.5
83	44	517	30	0.31	0.75967	-0.00892	2.5
104	1658	1511	30	0.31	0.9891	0.82064	2.5
128	1073	1893	30	0.31	2.60849	9.56367	2.5
150	1428	270	30	0.31	0.83841	0.88162	2.5
151	1235	199	30	0.31	1.29627	1.29599	2.5
152	568	1402	30	0.31	0.2888	-0.79999	2.5
153	1052	1750	30	0.31	0.44255	-0.15175	2.5
175	272	1617	30	0.31	0.12994	0.67123	2.5
176	1573	1596	30	0.31	0.85725	0.48701	2.5
190	403	1985	30	0.31	0.66411	1.02166	2.5
191	375	737	30	0.31	0.52023	0.6512	2.5
192	335	1542	30	0.31	-0.23817	-0.59688	2.5
214	450	1451	30	0.31	0.1741	1.08377	2.5
215	363	132	30	0.31	-0.14074	-0.53213	2.5
216	1295	619	30	0.31	0.49658	0.60439	2.5
238	193	94	30	0.31	2.96366	12.4204	2.5
239	312	727	30	0.31	0.7597	3.64659	2.5
240	970	813	30	0.31	1.03989	1.37244	2.5
241	980	995	30	0.31	0.51485	0.78024	2.5
295	1191	1407	30	0.31	3.12737	12.8278	2.5
296	1977	1478	30	0.31	1.83075	14.2932	2.5
315	1853	368	30	0.31	1.00617	0.8608	2.5
316	771	1800	30	0.31	-0.43512	-0.75717	2.5
18	257	1066	30	0.39	0.08134	0.24087	2.5
22	1206	542	30	0.39	-0.25396	-1.01431	2.5
23	1711	2033	30	0.39	0.30902	1.8761	2.5
45	668	1923	30	0.39	1.97437	11.0453	2.5
69	1813	424	30	0.39	1.2315	6.25121	2.5
127	918	1894	30	0.39	0.37853	1.87206	2.5
143	1331	999	30	0.39	0.68741	0.13306	2.5
144	540	409	30	0.39	0.21677	-0.54281	2.5
165	1863	1308	30	0.39	-0.0144	-0.52095	2.5
166	1855	97	30	0.39	0.29146	-0.33941	2.5
179	1585	1461	30	0.39	0.5268	1.89562	2.5
180	159	765	30	0.39	0.97461	0.92526	2.5
208	753	1102	30	0.39	0.06558	0.6241	2.5
217	461	1795	30	0.39	4.0277	22.4786	2.5
218	1636	1024	30	0.39	0.95222	3.92351	2.5
242	1409	1153	30	0.39	-0.00026	-0.2238	2.5
246	1544	1465	30	0.39	0.35183	0.09379	2.5
286	850	140	30	0.39	-0.23476	-0.5434	2.5
293	306	167	30	0.39	3.41942	18.0257	2.5
314	651	632	30	0.39	1.22552	1.17913	2.5
77	1342	80	30	0.48	-0.13717	-0.34503	2.5
82	1139	120	30	0.48	0.52239	0.26489	2.5
101	1098	1760	30	0.48	1.2178	3.88447	2.5
102	1771	992	30	0.48	0.26952	-0.19669	2.5
103	1210	38	30	0.48	0.28993	-0.17242	2.5
126	1668	1693	30	0.48	-0.37276	-0.57542	2.5
178	1978	654	30	0.48	1.19164	5.02998	2.5
243	1525	99	30	0.48	0.81613	1.63479	2.5
244	788	543	30	0.48	0.4769	0.6071	2.5
245	446	934	30	0.48	2.30944	6.03962	2.5
258	1145	1350	30	0.48	0.1753	-0.56242	2.5
259	1294	1022	30	0.48	-0.40502	-0.65247	2.5
292	534	921	30	0.48	0.74241	1.07237	2.5
294	1340	798	30	0.48	-0.10568	-0.73631	2.5
313	238	1784	30	0.48	1.73828	3.22142	2.5
70	1053	771	30	0.58	0.25534	-0.29426	2.5
81	1311	837	30	0.58	0.26185	-0.32198	2.5
120	926	859	30	0.58	0.77347	0.63823	2.5
129	1754	1683	30	0.58	0.96784	1.6205	2.5
130	824	1882	30	0.58	0.09107	-0.53948	2.5
154	1930	839	30	0.58	0.09528	-0.76588	2.5
167	1326	727	30	0.58	-0.32911	-0.68462	2.5
189	645	296	30	0.58	0.8029	0.68344	2.5
209	1721	604	30	0.58	0.51953	2.3383	2.5
219	457	1198	30	0.58	0.15388	-0.59422	2.5
260	1634	361	30	0.58	-0.49546	-0.22754	2.5
289	1548	663	30	0.58	0.30351	1.83597	2.5
290	150	1503	30	0.58	0.28556	0.09249	2.5
291	1346	1681	30	0.58	0.78381	3.4326	2.5
312	366	316	30	0.58	4.1237	23.8094	2.5
71	1204	491	30	0.7	1.02277	2.73253	2.5
72	924	540	30	0.7	0.45713	-0.12022	2.5
73	1040	1160	30	0.7	0.04997	-0.58975	2.5
100	276	1261	30	0.7	-0.11613	-0.59793	2.5
111	1093	811	30	0.7	0.89322	2.78355	2.5
177	825	626	30	0.7	0.46448	-0.35132	2.5
195	849	243	30	0.7	1.84932	6.9376	2.5
262	898	831	30	0.7	-0.20779	-0.79786	2.5
266	187	1118	30	0.7	2.15173	5.86284	2.5
267	724	451	30	0.7	1.12582	3.9681	2.5
268	886	429	30	0.7	2.7828	12.6422	2.5
310	1573	1671	30	0.7	0.65457	3.03283	2.5
311	424	825	30	0.7	0.18989	-0.09592	2.5
75	1999	896	30	0.83	0.58915	1.70702	2.5
80	1166	1306	30	0.83	-0.2776	-0.88564	2.5
193	1708	564	30	0.83	-0.32242	-0.657	2.5
194	252	451	30	0.83	0.10401	-1.08318	2.5
261	930	1193	30	0.83	0.19583	1.76443	2.5
287	1112	1956	30	0.83	0.12559	0.35963	2.5
288	1779	1449	30	0.83	1.35229	8.74422	2.5
318	1506	135	30	0.83	0.0911	0.07238	2.5
53	457	214	30	0.97	-0.28472	-0.72795	2.5
105	118	339	30	0.97	0.61422	2.28367	2.5
263	1014	716	30	0.97	0.24428	-0.93554	2.5
264	216	977	30	0.97	1.72445	3.37122	2.5
265	881	188	30	0.97	0.37288	-0.21578	2.5
333	1063	38	30	1.13	-0.21278	-0.58609	2.5
337	554	228	30	1.13	0.0794	-0.493	2.5
339	1823	816	30	1.13	0.43716	-0.65914	2.5
347	654	1085	30	1.13	0.04585	-0.69187	2.5
331	344	1777	30	1.31	0.04433	-0.57816	2.5
338	1362	1986	30	1.31	1.35182	3.00832	2.5
340	767	427	30	1.31	-0.26076	-0.55322	2.5
351	629	1269	30	1.31	1.50488	8.55487	2.5
354	1663	1439	30	1.31	0.20105	2.70517	2.5
355	1021	1001	30	1.31	0.35145	0.23843	2.5
334	1069	1412	30	1.51	0.19192	-0.78447	2.5
336	267	1830	30	1.73	0.42367	-0.45216	2.5
348	1411	1593	30	1.73	1.17297	6.3189	2.5
349	1989	69	30	1.73	0.83339	0.79505	2.5
357	1366	236	30	1.73	1.08598	4.63183	2.5
341	1113	505	30	1.96	0.58157	1.22374	2.5
342	1584	176	30	1.96	-0.04378	-0.94534	2.5
343	196	190	30	1.96	1.32555	4.68189	2.5
346	432	1841	30	2.22	1.45024	8.28819	2.5
353	1485	767	30	2.22	2.62587	9.55505	2.5
350	1516	1509	30	2.49	0.92603	1.04191	2.5
332	1244	1321	30	2.79	1.38325	1.88059	2.5
344	1033	939	30	2.79	0.04694	0.43674	2.5
352	1983	1088	30	2.79	0.55086	2.59618	2.5
330	1141	773	30	3.11	-0.07463	-1.14454	2.5
345	1381	818	30	3.11	1.62078	5.22929	2.5
335	2002	130	30	3.46	-0.39032	-0.73353	2.5
356	1164	58	30	3.46	0.19588	0.54824	2.5
358	1814	1151	30	3.83	-0.40589	-0.84904	2.5
0	120	815	60	0.14	-0.20142	-0.41217	2.5
1	1165	903	60	0.14	-0.00318	-0.47979	2.5
2	1283	361	60	0.14	0.54214	-0.16439	2.5
10	331	205	60	0.14	0.07316	0.48121	2.5
15	1526	454	60	0.14	0.21573	-0.61102	2.5
16	246	1560	60	0.14	0.36968	0.84759	2.5
17	739	387	60	0.14	-0.19162	-0.52317	2.5
22	1346	1290	60	0.14	0.38486	-0.34798	2.5
23	953	441	60	0.14	-0.06251	-0.611	2.5
24	1032	1895	60	0.14	-0.06222	-0.73655	2.5
25	1667	1103	60	0.14	-0.16955	-0.4287	2.5
32	1964	995	60	0.14	0.67503	-0.00875	2.5
33	337	1381	60	0.14	-0.06566	-0.5707	2.5
34	963	1792	60	0.14	-0.19871	-0.30777	2.5
44	1419	685	60	0.14	0.02221	-0.51702	2.5
45	1083	423	60	0.14	0.46368	0.05931	2.5
51	1291	900	60	0.14	-0.35062	-0.53941	2.5
52	676	267	60	0.14	-0.27692	-0.34528	2.5
53	1339	411	60	0.14	0.24746	-0.65715	2.5
54	1670	1051	60	0.14	1.42807	1.40227	2.5
67	64	1080	60	0.14	0.01151	-0.69553	2.5
68	869	604	60	0.14	0.58735	0.27621	2.5
69	160	847	60	0.14	-0.37996	-0.33433	2.5
79	1688	1156	60	0.14	1.85987	9.74633	2.5
80	250	1598	60	0.14	0.33453	0.26631	2.5
81	881	787	60	0.14	0.43703	-0.65607	2.5
82	984	496	60	0.14	0.65587	1.98053	2.5
83	1309	94	60	0.14	0.72977	0.07888	2.5
101	1320	264	60	0.14	0.72578	1.57135	2.5
102	134	690	60	0.14	-0.15261	-0.76286	2.5
103	1844	1085	60	0.14	-0.30383	-0.61574	2.5
104	1482	1371	60	0.14	0.3993	-0.57697	2.5
105	343	1602	60	0.14	0.0941	-0.08338	2.5
106	243	1487	60	0.14	-0.05266	-0.2125	2.5
107	1867	1484	60	0.14	4.47229	28.8406	2.5
119	2015	627	60	0.14	0.73968	1.25806	2.5
122	1935	202	60	0.14	1.59587	7.11036	2.5
123	1312	359	60	0.14	0.07284	-0.33729	2.5
124	77	779	60	0.14	-0.11469	-0.69872	2.5
125	1416	1199	60	0.14	1.24803	3.26312	2.5
126	1958	959	60	0.14	1.15771	1.60915	2.5
127	902	1227	60	0.14	0.08547	-0.01381	2.5
128	788	1759	60	0.14	-0.08598	0.33765	2.5
152	2027	929	60	0.14	1.63434	3.87897	2.5
153	366	1462	60	0.14	1.53128	3.44836	2.5
154	1557	513	60	0.14	2.74471	9.9405	2.5
155	1732	373	60	0.14	1.85413	9.79675	2.5
156	1330	1928	60	0.14	-0.19342	-0.52539	2.5
170	969	1337	60	0.14	-0.11586	-0.70941	2.5
171	2016	1852	60	0.14	0.80307	3.03258	2.5
172	1725	1406	60	0.14	0.5687	0.65309	2.5
173	1805	254	60	0.14	0.55055	2.0884	2.5
174	12	755	60	0.14	-0.01156	-0.75083	2.5
175	1789	616	60	0.14	-0.56828	-0.32702	2.5
176	1455	496	60	0.14	-0.35531	-0.61217	2.5
177	495	659	60	0.14	2.61123	6.86556	2.5
196	689	1457	60	0.14	0.38608	0.39963	2.5
197	1620	1568	60	0.14	0.34244	0.96568	2.5
198	351	613	60	0.14	-0.40088	-0.18199	2.5
199	1227	240	60	0.14	-0.05835	-0.26014	2.5
200	1191	241	60	0.14	0.94026	2.31539	2.5
201	1868	241	60	0.14	-0.08	-0.44344	2.5
202	792	331	60	0.14	-0.26654	-0.44028	2.5
203	613	551	60	0.14	-0.4447	-0.30999	2.5
204	1190	147	60	0.14	1.03508	1.18528	2.5
205	867	1040	60	0.14	0.07318	-0.08111	2.5
206	669	1780	60	0.14	-0.3659	-0.32097	2.5
207	87	144	60	0.14	-0.33625	-0.22137	2.5
208	1694	1781	60	0.14	2.13287	4.54453	2.5
209	1263	69	60	0.14	0.67229	0.60449	2.5
210	1556	74	60	0.14	0.17597	1.74752	2.5
211	1606	127	60	0.14	-0.25728	-0.60192	2.5
232	1132	191	60	0.14	-0.90279	0.66238	2.5
233	854	1919	60	0.14	0.84397	2.04622	2.5
234	1531	1189	60	0.14	2.50024	8.09593	2.5
235	66	162	60	0.14	0.21554	-0.58678	2.5
236	1158	417	60	0.14	-0.44903	-0.10704	2.5
237	1078	685	60	0.14	-0.40556	-0.3543	2.5
238	97	786	60	0.14	-0.41999	-0.73707	2.5
239	1365	405	60	0.14	-0.21485	-0.64603	2.5
240	1516	330	60	0.14	-0.17282	-0.05819	2.5
247	767	1266	60	0.14	-0.27327	-0.4071	2.5
248	1465	219	60	0.14	1.38508	4.02444	2.5
249	1576	419	60	0.14	1.09296	2.81752	2.5
250	1784	588	60	0.14	2.00521	8.85934	2.5
251	457	710	60	0.14	-0.5559	-0.33263	2.5
252	1416	952	60	0.14	0.75606	2.0079	2.5
253	431	1055	60	0.14	-0.1235	-0.61534	2.5
254	1338	1194	60	0.14	-0.77849	-0.00666	2.5
255	870	1236	60	0.14	-0.23808	-0.05282	2.5
256	2005	1308	60	0.14	-0.34495	-0.10141	2.5
257	1036	84	60	0.14	2.18732	4.76308	2.5
258	187	1346	60	0.14	-0.3731	-0.77645	2.5
259	357	1393	60	0.14	-0.34871	-0.72479	2.5
260	927	1408	60	0.14	0.9815	1.94409	2.5
261	1949	1534	60	0.14	-0.00223	0.23114	2.5
262	324	1684	60	0.14	0.26409	-0.61124	2.5
263	627	1831	60	0.14	-0.05259	-0.26689	2.5
264	298	1836	60	0.14	0.4869	0.56649	2.5
265	1735	1985	60	0.14	1.53804	5.91983	2.5
266	1173	119	60	0.14	0.02148	0.5474	2.5
267	306	1017	60	0.14	-0.33847	-0.42037	2.5
268	133	64	60	0.14	0.46909	1.7237	2.5
269	128	1346	60	0.14	-0.57309	-0.43354	2.5
280	242	320	60	0.14	0.36214	-0.5203	2.5
281	1927	265	60	0.14	1.90202	4.46379	2.5
282	1158	459	60	0.14	0.28533	0.12248	2.5
283	679	165	60	0.14	1.46182	2.84883	2.5
284	1928	77	60	0.14	0.47076	1.55658	2.5
285	1717	737	60	0.14	1.50021	1.76366	2.5
286	1206	1220	60	0.14	0.69514	0.89448	2.5
287	1865	562	60	0.14	0.34286	-0.08559	2.5
288	1926	1243	60	0.14	-0.85025	0.80507	2.5
289	1472	1432	60	0.14	0.22003	-0.41107	2.5
290	1984	841	60	0.14	1.3691	1.41639	2.5
291	1997	732	60	0.14	0.14095	0.58452	2.5
311	1004	1202	60	0.14	2.48398	8.76096	2.5
312	233	717	60	0.14	0.01381	-0.64738	2.5
313	1080	1346	60	0.14	-0.37732	1.50474	2.5
314	606	1907	60	0.14	0.03333	-0.42898	2.5
315	890	1348	60	0.14	0.26444	0.21441	2.5
316	180	1305	60	0.14	0.02188	0.10099	2.5
317	352	1443	60	0.14	0.48811	-0.2725	2.5
318	1807	1792	60	0.14	0.13564	-0.4416	2.5
319	670	1688	60	0.14	-0.73019	0.23082	2.5
320	1983	750	60	0.14	-0.00334	-0.77237	2.5
321	1621	51	60	0.14	0.12813	-0.53016	2.5
322	210	64	60	0.14	-0.70045	0.4138	2.5
323	67	121	60	0.14	-0.07491	-0.4874	2.5
324	383	236	60	0.14	-0.74639	-0.13006	2.5
325	1253	2035	60	0.14	1.01596	2.59486	2.5
326	1904	2016	60	0.14	2.22079	4.83975	2.5
327	408	36	60	0.14	2.40301	9.02103	2.5
328	930	940	60	0.14	0.58018	1.4225	2.5
329	1522	947	60	0.14	-0.53096	-0.23843	2.5
3	842	1470	60	0.19	0.05559	-0.53436	2.5
7	1111	22	60	0.19	0.18056	-0.52502	2.5
9	1895	1420	60	0.19	0.68068	-0.09335	2.5
11	1901	1264	60	0.19	0.53528	-0.24741	2.5
12	177	1393	60	0.19	0.0744	-0.57601	2.5
18	1236	199	60	0.19	0.24463	-0.81913	2.5
29	93	1892	60	0.19	-0.06539	-0.80205	2.5
30	405	293	60	0.19	-0.20284	0.03492	2.5
37	730	688	60	0.19	1.46942	5.02264	2.5
47	644	1362	60	0.19	0.08497	-0.61067	2.5
48	420	1467	60	0.19	-0.19197	-0.63979	2.5
49	1998	1660	60	0.19	-0.31296	0.02812	2.5
56	1322	1782	60	0.19	-0.21656	-0.44997	2.5
64	1723	863	60	0.19	0.85843	3.18189	2.5
65	1507	1362	60	0.19	1.5763	8.05246	2.5
73	1574	352	60	0.19	0.58541	-0.2004	2.5
88	183	872	60	0.19	0.52026	-0.09791	2.5
90	1583	589	60	0.19	-0.11629	-0.84069	2.5
91	555	1049	60	0.19	1.15423	1.55642	2.5
92	297	1077	60	0.19	0.34529	-0.51818	2.5
93	456	1637	60	0.19	-0.30086	-0.70609	2.5
94	1361	1758	60	0.19	0.81079	1.8358	2.5
136	1378	118	60	0.19	0.06232	-0.71936	2.5
137	146	873	60	0.19	-0.26378	-0.48674	2.5
138	1392	1255	60	0.19	0.5735	0.40732	2.5
141	360	477	60	0.19	-0.55815	0.01813	2.5
142	1869	1969	60	0.19	0.05332	0.09926	2.5
143	1900	578	60	0.19	0.27833	0.66502	2.5
161	1393	314	60	0.19	-0.24426	-0.30975	2.5
162	1896	254	60	0.19	0.55229	0.9564	2.5
163	863	1789	60	0.19	0.66243	1.48902	2.5
179	711	1670	60	0.19	2.44864	12.4743	2.5
180	821	1366	60	0.19	-0.27215	-0.15149	2.5
181	424	1910	60	0.19	0.02468	-0.76221	2.5
212	1459	926	60	0.19	0.48045	0.24875	2.5
213	1391	641	60	0.19	-0.34105	-0.14292	2.5
214	1421	547	60	0.19	-0.55487	-0.08443	2.5
215	638	1899	60	0.19	0.14232	0.34251	2.5
301	931	1586	60	0.19	0.94263	1.84014	2.5
302	1927	1730	60	0.19	1.03964	0.55358	2.5
303	1038	1319	60	0.19	-0.13221	1.79624	2.5
306	677	1818	60	0.19	1.74165	4.52874	2.5
307	341	336	60	0.19	-0.29489	-0.45008	2.5
308	1873	171	60	0.19	-0.46055	0.74687	2.5
6	1462	98	60	0.25	0.24016	0.22029	2.5
14	696	324	60	0.25	0.66734	0.81523	2.5
19	268	397	60	0.25	-0.2026	-0.29295	2.5
26	1044	1712	60	0.25	0.09135	0.40774	2.5
27	335	1540	60	0.25	0.03767	-0.92123	2.5
28	1297	619	60	0.25	0.15347	-0.55308	2.5
35	1774	1956	60	0.25	1.67695	7.938	2.5
36	604	1333	60	0.25	-0.17643	-0.93096	2.5
46	582	853	60	0.25	0.22921	-0.69134	2.5
57	1587	1343	60	0.25	-0.02307	-0.85199	2.5
58	928	1278	60	0.25	-0.00763	-0.60875	2.5
59	1647	657	60	0.25	0.09387	-0.99501	2.5
66	43	688	60	0.25	-0.2942	-0.56893	2.5
74	1264	1868	60	0.25	0.51649	0.07906	2.5
75	197	1750	60	0.25	0.02967	0.15851	2.5
76	1922	114	60	0.25	3.20026	20.5953	2.5
77	1149	1615	60	0.25	0.25772	-0.56445	2.5
89	82	1207	60	0.25	-0.20542	-0.63844	2.5
95	1028	542	60	0.25	-0.59687	-0.30199	2.5
96	512	614	60	0.25	-0.48144	-0.41009	2.5
97	333	976	60	0.25	-0.11581	-0.75342	2.5
115	1979	1477	60	0.25	0.67923	0.52081	2.5
139	1440	641	60	0.25	-0.00642	-0.70485	2.5
140	1858	1176	60	0.25	-0.75541	0.31418	2.5
159	1836	255	60	0.25	0.4653	-0.17226	2.5
160	1659	81	60	0.25	2.86345	10.6166	2.5
164	666	1019	60	0.25	3.73691	19.394	2.5
182	628	1193	60	0.25	-0.03201	-0.67793	2.5
183	1107	1343	60	0.25	0.10426	-0.26001	2.5
184	1822	1455	60	0.25	-0.10772	-0.49189	2.5
185	92	2010	60	0.25	2.1231	5.40554	2.5
216	25	1405	60	0.25	-0.23794	-0.32319	2.5
217	296	1777	60	0.25	0.07945	-0.83037	2.5
229	558	1177	60	0.25	0.46164	0.53353	2.5
230	1170	312	60	0.25	0.17117	-0.64251	2.5
231	1690	1512	60	0.25	2.75683	10.3822	2.5
276	456	607	60	0.25	-0.05173	-0.1542	2.5
304	655	630	60	0.25	0.0315	-0.67695	2.5
305	1532	1805	60	0.25	-0.463	0.26387	2.5
4	256	1064	60	0.31	-0.30917	-0.58434	2.5
5	971	811	60	0.31	1.0181	1.63502	2.5
20	1895	899	60	0.31	2.18969	11.9998	2.5
21	1222	867	60	0.31	-0.05274	-0.96148	2.5
38	452	1450	60	0.31	0.78698	3.30925	2.5
39	599	1733	60	0.31	1.11576	2.44515	2.5
40	282	729	60	0.31	-0.1205	-0.81361	2.5
63	919	1891	60	0.31	0.12897	-0.7959	2.5
72	45	516	60	0.31	-0.10895	-0.68651	2.5
85	1407	1114	60	0.31	-0.23671	-0.79827	2.5
86	1349	1679	60	0.31	0.40473	-0.41589	2.5
109	1990	296	60	0.31	1.4416	2.76834	2.5
110	713	220	60	0.31	0.04524	0.10283	2.5
118	1209	838	60	0.31	-0.26211	-0.2405	2.5
120	142	1023	60	0.31	-0.41439	-0.48158	2.5
121	462	1793	60	0.31	-0.43943	-0.47894	2.5
147	1525	587	60	0.31	0.35886	-0.1164	2.5
148	1071	1125	60	0.31	0.23305	-0.50783	2.5
149	1014	1615	60	0.31	0.06835	-0.89124	2.5
150	1493	74	60	0.31	0.1614	0.22632	2.5
165	239	1783	60	0.31	-0.18767	-0.45564	2.5
166	216	1368	60	0.31	-0.30436	-0.65395	2.5
186	1053	1749	60	0.31	2.60533	14.169	2.5
187	787	764	60	0.31	-0.34985	-0.86106	2.5
227	281	853	60	0.31	-0.13643	-0.77876	2.5
228	1041	571	60	0.31	-0.32956	-0.46678	2.5
246	324	1053	60	0.31	1.08045	2.03862	2.5
275	647	295	60	0.31	0.63875	-0.10123	2.5
297	1615	423	60	0.31	-0.25074	-0.81829	2.5
330	1975	463	60	0.31	1.80875	2.99278	2.5
331	1288	867	60	0.31	1.87385	3.35282	2.5
8	1206	539	60	0.39	0.60356	0.55608	2.5
42	852	1382	60	0.39	-0.03871	-0.43524	2.5
55	568	1401	60	0.39	0.13316	-0.74227	2.5
84	907	1938	60	0.39	-0.09529	-0.74323	2.5
100	1561	1782	60	0.39	3.11003	11.7926	2.5
116	419	955	60	0.39	-0.23876	-0.85841	2.5
117	755	1101	60	0.39	2.94168	10.2898	2.5
131	1856	95	60	0.39	1.44859	3.01707	2.5
132	364	130	60	0.39	3.52651	16.8409	2.5
133	1634	359	60	0.39	2.81864	11.1192	2.5
134	66	1444	60	0.39	1.09043	2.67307	2.5
135	1586	1459	60	0.39	-0.13993	-0.88663	2.5
157	1151	639	60	0.39	0.06245	-0.86957	2.5
168	668	1921	60	0.39	1.99416	6.68686	2.5
169	307	165	60	0.39	-0.22853	-0.78772	2.5
188	1430	268	60	0.39	-0.44779	-0.34799	2.5
189	405	1984	60	0.39	0.65589	2.19491	2.5
190	1455	1983	60	0.39	2.75417	10.4196	2.5
191	42	1972	60	0.39	-0.17422	-0.24811	2.5
192	273	1614	60	0.39	0.86486	2.90734	2.5
193	1807	555	60	0.39	1.59955	4.54288	2.5
218	883	863	60	0.39	1.02934	1.17323	2.5
219	788	542	60	0.39	0.44513	0.73926	2.5
220	1545	1464	60	0.39	1.04047	1.42184	2.5
272	1637	1023	60	0.39	3.48937	15.6361	2.5
274	1075	1893	60	0.39	1.02324	0.76132	2.5
296	1721	604	60	0.39	1.06706	1.82492	2.5
309	1009	1397	60	0.39	3.40369	12.7084	2.5
310	1100	1758	60	0.39	1.0514	0.40973	2.5
31	667	782	60	0.48	-0.14188	-0.91221	2.5
41	1343	78	60	0.48	-0.32884	-0.92928	2.5
98	1312	835	60	0.48	0.08185	-0.84595	2.5
99	1864	1308	60	0.48	0.54878	0.28356	2.5
130	151	1502	60	0.48	-0.23598	-0.81137	2.5
241	1211	37	60	0.48	-0.6056	-0.30489	2.5
242	1053	1090	60	0.48	6.12822	47.7539	2.5
273	1276	319	60	0.48	0.45937	2.18772	2.5
292	535	920	60	0.48	0.74207	0.92686	2.5
293	851	137	60	0.48	1.55531	2.75304	2.5
294	1526	98	60	0.48	0.21124	-0.60548	2.5
295	1367	1203	60	0.48	2.04054	8.75393	2.5
43	1094	809	60	0.58	0.23531	-0.45991	2.5
50	926	857	60	0.58	0.3542	0.01869	2.5
61	755	1400	60	0.58	-0.2246	-1.01034	2.5
62	1304	1137	60	0.58	1.48706	5.10535	2.5
70	1230	382	60	0.58	-0.18619	-0.90218	2.5
71	503	869	60	0.58	-0.10232	-0.92368	2.5
111	277	650	60	0.58	0.7374	1.61573	2.5
112	1158	1398	60	0.58	0.30183	1.06119	2.5
113	1755	1681	60	0.58	-0.40409	-0.88086	2.5
114	826	1881	60	0.58	0.00431	-0.87625	2.5
144	1246	1647	60	0.58	1.80949	6.7924	2.5
145	1042	1159	60	0.58	-0.08658	-0.85478	2.5
146	1294	1022	60	0.58	-0.24731	-0.59059	2.5
194	540	410	60	0.58	1.68521	3.56184	2.5
195	848	241	60	0.58	0.07557	-0.88383	2.5
221	1327	725	60	0.58	-0.3104	-0.84489	2.5
225	459	1198	60	0.58	1.41182	1.93743	2.5
226	726	449	60	0.58	0.73661	1.03231	2.5
245	1410	371	60	0.58	-0.36543	-0.49429	2.5
271	812	1548	60	0.58	-0.27955	-1.02556	2.5
278	483	1090	60	0.58	1.05037	1.26178	2.5
279	925	537	60	0.58	2.36191	7.7984	2.5
299	1077	522	60	0.58	1.64644	9.13745	2.5
300	1408	142	60	0.58	2.19384	5.61658	2.5
78	1508	135	60	0.7	-0.15462	-0.70405	2.5
129	1205	490	60	0.7	1.80494	5.76199	2.5
178	1262	583	60	0.7	0.68039	0.77412	2.5
222	1324	488	60	0.7	0.07783	-0.99157	2.5
223	189	1117	60	0.7	-0.2795	-0.93648	2.5
224	827	624	60	0.7	0.59667	-0.31122	2.5
244	1710	563	60	0.7	2.42827	10.374	2.5
270	571	1772	60	0.7	0.71228	1.33583	2.5
277	1780	1448	60	0.7	-0.00708	-0.95594	2.5
298	1932	838	60	0.7	1.09123	0.74558	2.5
60	120	337	60	0.83	-0.00826	-1.04551	2.5
87	1949	1709	60	0.83	3.05256	14.3009	2.5
108	458	212	60	0.83	1.64198	3.03794	2.5
151	931	1191	60	0.83	2.49589	7.5471	2.5
243	939	734	60	0.83	-0.39854	-0.85725	2.5
13	1064	37	60	0.97	-0.08834	-1.02901	2.5
158	654	1084	60	0.97	-0.28507	-0.98035	2.5
167	2011	1499	60	0.97	-0.0435	-1.06148	2.5
344	1824	814	60	1.13	2.4334	8.42058	2.5
351	631	1268	60	1.13	1.82592	9.30032	2.5
355	941	1963	60	1.13	1.71175	2.47063	2.5
335	1022	1000	60	1.31	0.03268	-0.49459	2.5
336	615	1037	60	1.31	-0.07987	-1.11861	2.5
349	1664	1438	60	1.31	0.85103	3.39078	2.5
354	768	426	60	1.31	-0.24225	-0.48786	2.5
332	268	1829	60	1.51	-0.01061	-0.82147	2.5
338	1070	1410	60	1.51	-0.42736	-0.8197	2.5
340	1992	68	60	1.51	-0.67897	-0.22875	2.5
341	1135	1226	60	1.51	1.61211	6.35557	2.5
345	1601	693	60	1.51	0.89694	1.08373	2.5
346	1413	1593	60	1.51	0.65831	1.90959	2.5
343	1113	504	60	1.73	0.61037	0.28294	2.5
357	1911	1653	60	1.73	0.75955	0.32133	2.5
333	197	188	60	1.96	1.1366	3.37659	2.5
347	1586	174	60	1.96	2.59871	10.7997	2.5
353	1487	766	60	1.96	1.53737	9.23648	2.5
337	433	1840	60	2.22	1.30245	6.23948	2.5
339	739	1823	60	2.22	1.12164	3.62676	2.5
342	199	572	60	2.22	0.71989	0.40386	2.5
334	1244	1319	60	2.49	1.74284	3.13091	2.5
348	1984	1086	60	2.49	0.80055	1.36732	2.5
350	2003	128	60	3.11	1.67654	3.67126	2.5
352	1142	774	60	3.46	0.53634	-0.60709	2.5
356	1381	813	60	3.46	1.40431	3.45909	2.5
358	1815	1150	60	3.83	1.63013	4.63841	2.5
1	343	1704	180	0.14	0.4494	-0.132	2.5
3	1065	1995	180	0.14	0.58393	0.82548	2.5
4	959	433	180	0.14	-0.41167	-0.30026	2.5
5	1467	1146	180	0.14	-0.24329	-0.61829	2.5
8	1933	258	180	0.14	0.44181	1.26957	2.5
9	415	28	180	0.14	-0.20781	-0.28523	2.5
10	891	1263	180	0.14	0.0004	-0.60008	2.5
12	1907	2007	180	0.14	-0.26418	-0.58982	2.5
15	1297	887	180	0.14	-0.3101	-0.76582	2.5
16	1580	341	180	0.14	0.78557	-0.05814	2.5
21	382	52	180	0.14	0.11027	0.05917	2.5
22	1531	1118	180	0.14	0.61963	-0.36991	2.5
23	874	1034	180	0.14	-0.11532	-0.48553	2.5
25	154	865	180	0.14	0.14644	-0.61576	2.5
27	1164	455	180	0.14	0.58394	0.40737	2.5
28	1532	450	180	0.14	0.42202	-0.29431	2.5
33	1372	402	180	0.14	0.81128	3.65281	2.5
34	328	2009	180	0.14	-0.29414	-0.28875	2.5
35	68	1067	180	0.14	-0.08911	-0.61615	2.5
40	1315	91	180	0.14	-0.3433	-0.39217	2.5
41	249	1483	180	0.14	0.29559	1.32846	2.5
42	2040	1027	180	0.14	0.74672	2.15014	2.5
43	1963	955	180	0.14	-0.11516	-0.27264	2.5
44	1796	611	180	0.14	0.28984	-0.27933	2.5
51	2021	1839	180	0.14	1.35317	5.14097	2.5
52	1477	1420	180	0.14	-0.49945	0.04197	2.5
53	826	1353	180	0.14	-0.1749	-0.60066	2.5
54	688	1153	180	0.14	1.1428	4.38302	2.5
55	1990	837	180	0.14	-0.2026	-0.89044	2.5
70	1091	415	180	0.14	0.43464	0.1993	2.5
71	1814	1785	180	0.14	-0.30163	-0.20435	2.5
72	733	679	180	0.14	-0.1157	-0.5889	2.5
73	1561	499	180	0.14	2.8097	11.3077	2.5
83	224	1528	180	0.14	-0.17564	-0.74965	2.5
84	988	488	180	0.14	-0.31446	-0.60249	2.5
85	121	512	180	0.14	-0.03683	-0.75925	2.5
86	167	837	180	0.14	-0.28335	-0.45785	2.5
87	607	1318	180	0.14	0.03838	-0.90061	2.5
98	1282	1664	180	0.14	-0.25605	-0.61015	2.5
100	967	1777	180	0.14	-0.25155	-0.26548	2.5
101	2016	1808	180	0.14	0.3869	0.22797	2.5
102	632	1822	180	0.14	-0.09545	-0.82943	2.5
103	1035	1884	180	0.14	-0.29882	-0.33588	2.5
104	73	151	180	0.14	-0.40459	-0.50272	2.5
118	704	1843	180	0.14	0.3522	0.2275	2.5
119	1729	1395	180	0.14	-0.51148	0.07792	2.5
120	641	1887	180	0.14	-0.10703	-0.68301	2.5
130	880	55	180	0.14	-0.44779	-0.21704	2.5
131	829	509	180	0.14	1.13429	0.70965	2.5
132	1871	558	180	0.14	0.14015	-0.13356	2.5
133	354	602	180	0.14	-0.29418	-0.5417	2.5
134	499	649	180	0.14	0.08717	0.09314	2.5
135	462	1017	180	0.14	-0.47087	-0.16119	2.5
136	1085	682	180	0.14	-0.38204	-0.49485	2.5
137	1354	1289	180	0.14	-0.45033	0.57545	2.5
138	896	1345	180	0.14	-0.02879	-0.17624	2.5
139	1491	1635	180	0.14	0.2808	-0.30488	2.5
140	932	1683	180	0.14	-0.36327	0.01119	2.5
141	1404	1772	180	0.14	0.37648	1.33101	2.5
156	1844	538	180	0.14	-0.1155	1.31589	2.5
157	712	492	180	0.14	0.02321	-0.20607	2.5
158	796	326	180	0.14	1.14066	4.97963	2.5
159	794	1749	180	0.14	-0.42653	-0.17211	2.5
160	1812	250	180	0.14	0.58995	0.1408	2.5
161	72	109	180	0.14	1.50956	3.83788	2.5
162	95	143	180	0.14	-0.42948	-0.32403	2.5
163	789	1686	180	0.14	-0.11453	-0.09926	2.5
189	1680	459	180	0.14	-0.47785	-0.40387	2.5
190	758	1159	180	0.14	1.78254	3.12447	2.5
191	504	2021	180	0.14	-0.58393	-0.17107	2.5
192	683	1987	180	0.14	0.79973	-0.15637	2.5
193	2010	1308	180	0.14	-0.12602	-0.77085	2.5
194	135	1342	180	0.14	0.24194	0.27889	2.5
195	1371	1748	180	0.14	1.01178	1.15515	2.5
196	1044	1317	180	0.14	1.30431	1.05733	2.5
208	921	427	180	0.14	-0.31172	-0.01887	2.5
209	1419	944	180	0.14	-0.25155	-0.31147	2.5
210	1254	504	180	0.14	0.1732	-0.26887	2.5
211	491	98	180	0.14	0.60402	0.82737	2.5
212	1234	1485	180	0.14	-0.57742	-0.15594	2.5
213	1536	1173	180	0.14	-0.3805	-0.17161	2.5
214	1421	1188	180	0.14	1.08238	1.06464	2.5
215	1335	1960	180	0.14	-0.1054	-0.31334	2.5
216	298	1740	180	0.14	1.18581	4.93238	2.5
217	357	1438	180	0.14	0.27098	-0.48716	2.5
233	1212	1216	180	0.14	0.67884	0.65685	2.5
234	1462	489	180	0.14	1.46019	1.75406	2.5
235	125	802	180	0.14	0.74745	0.87506	2.5
236	196	928	180	0.14	0.57718	0.31157	2.5
237	1945	1013	180	0.14	1.63047	5.82157	2.5
238	245	1221	180	0.14	0.9412	0.7856	2.5
239	1581	407	180	0.14	0.1035	-0.20904	2.5
240	1868	1384	180	0.14	-0.93765	0.66982	2.5
241	1065	1694	180	0.14	0.5156	0.42599	2.5
242	2029	1867	180	0.14	0.11424	0.82959	2.5
243	861	1914	180	0.14	1.00036	1.60205	2.5
244	1700	376	180	0.14	3.28234	14.5685	2.5
245	1874	237	180	0.14	0.02753	-0.44422	2.5
246	138	51	180	0.14	0.00751	-0.24792	2.5
247	671	172	180	0.14	-0.20982	-0.23997	2.5
248	625	258	180	0.14	0.47946	-0.15287	2.5
260	143	1093	180	0.14	-0.16441	-0.11534	2.5
261	1393	1096	180	0.14	1.15444	1.18497	2.5
262	1344	1190	180	0.14	-0.57805	-0.14438	2.5
263	1010	1198	180	0.14	1.6032	4.1821	2.5
264	676	1675	180	0.14	-0.32752	-0.50991	2.5
265	1988	745	180	0.14	2.2443	6.18174	2.5
266	678	641	180	0.14	0.27918	-0.23035	2.5
267	16	23	180	0.14	-0.14269	-0.64992	2.5
268	673	149	180	0.14	0.10754	-0.31463	2.5
269	1197	237	180	0.14	1.0305	2.72841	2.5
270	600	368	180	0.14	-0.50111	-0.68825	2.5
271	2027	524	180	0.14	-0.43954	0.41481	2.5
272	465	532	180	0.14	-0.45453	-0.58261	2.5
273	858	558	180	0.14	0.02038	-0.45037	2.5
287	88	526	180	0.14	-0.24454	-0.81817	2.5
288	690	1325	180	0.14	-0.38184	-0.26525	2.5
289	1115	871	180	0.14	-0.4086	-0.27265	2.5
290	252	1878	180	0.14	-0.12334	-0.51406	2.5
291	1191	1573	180	0.14	-0.10002	-0.6092	2.5
292	762	105	180	0.14	-0.20124	0.06594	2.5
293	1130	329	180	0.14	-0.0822	-0.20842	2.5
294	1472	379	180	0.14	0.38084	0.87563	2.5
301	390	1873	180	0.14	-0.57974	-0.78336	2.5
302	1923	701	180	0.14	2.71037	9.17849	2.5
303	551	649	180	0.14	0.20029	-0.32761	2.5
304	1205	64	180	0.14	0.71482	0.29429	2.5
305	1617	112	180	0.14	-0.23813	-0.60464	2.5
306	1490	117	180	0.14	0.54935	-0.03823	2.5
307	1242	124	180	0.14	1.09671	2.48831	2.5
308	937	156	180	0.14	0.56957	0.47628	2.5
309	1464	168	180	0.14	-0.31212	-0.22871	2.5
310	599	169	180	0.14	2.10382	8.09114	2.5
0	189	861	180	0.19	0.37306	-0.3896	2.5
2	1196	574	180	0.19	0.54979	0.2646	2.5
26	738	714	180	0.19	0.3167	-0.70441	2.5
29	121	1814	180	0.19	0.16177	-0.73681	2.5
30	1019	1556	180	0.19	-0.32414	-0.84192	2.5
31	1589	580	180	0.19	2.29822	10.1099	2.5
47	33	1396	180	0.19	-0.25197	-0.55262	2.5
49	347	1587	180	0.19	-0.10274	-0.69712	2.5
60	1896	1408	180	0.19	2.49515	8.61882	2.5
61	179	1382	180	0.19	-0.08407	-0.83369	2.5
62	1759	1323	180	0.19	0.96653	1.36176	2.5
63	1862	1166	180	0.19	0.09312	-0.65622	2.5
64	1724	727	180	0.19	-0.36037	-0.76207	2.5
65	1904	251	180	0.19	0.94253	2.72268	2.5
79	1424	678	180	0.19	-0.65246	0.3786	2.5
82	96	1877	180	0.19	-0.14685	-0.73019	2.5
91	757	1329	180	0.19	-0.17449	-0.86121	2.5
92	365	464	180	0.19	-0.26463	-0.62958	2.5
93	520	603	180	0.19	0.07034	-0.29332	2.5
107	652	1346	180	0.19	-0.33124	-0.58942	2.5
108	326	1044	180	0.19	-0.13606	-0.8624	2.5
111	1953	1525	180	0.19	2.04575	5.43229	2.5
122	1345	399	180	0.19	0.44508	-0.3445	2.5
123	685	1814	180	0.19	-0.32096	-0.35968	2.5
144	720	1660	180	0.19	0.09159	-0.26542	2.5
145	301	1067	180	0.19	0.44617	0.04114	2.5
146	1740	362	180	0.19	2.33153	9.57101	2.5
165	1326	1768	180	0.19	0.44875	0.07411	2.5
166	1291	357	180	0.19	0.28184	0.91437	2.5
168	1930	1503	180	0.19	1.48629	1.53572	2.5
185	1827	1949	180	0.19	-0.2467	-0.16734	2.5
186	1077	558	180	0.19	-0.72183	0.12384	2.5
206	252	1558	180	0.19	-0.24498	-0.7303	2.5
226	1127	54	180	0.19	-0.33215	-0.51936	2.5
227	1626	50	180	0.19	1.71784	3.20489	2.5
228	1778	1945	180	0.19	2.62823	7.90803	2.5
229	1856	420	180	0.19	1.47298	2.40451	2.5
256	1958	932	180	0.19	0.20356	1.29222	2.5
280	466	593	180	0.19	1.71405	3.28203	2.5
281	1657	1546	180	0.19	1.69493	3.16051	2.5
282	1178	113	180	0.19	1.14504	1.99402	2.5
296	274	391	180	0.19	-0.27711	-0.79675	2.5
11	1540	1796	180	0.25	0.30578	0.415	2.5
18	1626	815	180	0.25	0.13226	-0.74375	2.5
19	1294	855	180	0.25	-0.04922	-0.53738	2.5
24	1995	285	180	0.25	1.89749	6.65267	2.5
36	18	1353	180	0.25	-0.05218	-0.61712	2.5
37	588	838	180	0.25	0.331	-0.45679	2.5
38	1467	84	180	0.25	0.9526	1.62216	2.5
45	340	1527	180	0.25	-0.0991	-0.86137	2.5
48	1690	1203	180	0.25	1.38237	4.87859	2.5
50	1270	1864	180	0.25	0.43214	-0.04936	2.5
66	2004	1647	180	0.25	-0.4288	-0.19031	2.5
67	1303	1647	180	0.25	0.04126	-0.64823	2.5
68	1033	528	180	0.25	2.27732	10.5458	2.5
80	557	1034	180	0.25	2.01798	8.00412	2.5
81	702	321	180	0.25	0.52631	0.5492	2.5
94	321	718	180	0.25	0.30743	-0.36566	2.5
106	1464	921	180	0.25	0.3536	0.82959	2.5
109	290	839	180	0.25	0.39001	-0.0694	2.5
110	383	716	180	0.25	0.25584	-0.76219	2.5
112	1667	75	180	0.25	2.44625	7.27615	2.5
113	1787	1730	180	0.25	0.75277	1.68316	2.5
142	446	739	180	0.25	-0.38913	-0.46435	2.5
143	719	205	180	0.25	-0.37608	-0.60721	2.5
147	1048	1703	180	0.25	0.81721	0.71625	2.5
164	1389	33	180	0.25	1.7597	3.11324	2.5
167	1044	558	180	0.25	0.44826	-0.55103	2.5
169	1269	1137	180	0.25	0.23476	-0.87352	2.5
184	1666	428	180	0.25	2.9842	9.83852	2.5
187	439	2016	180	0.25	0.04445	-0.53404	2.5
188	1114	21	180	0.25	1.95662	3.50567	2.5
207	90	1195	180	0.25	1.15759	1.95065	2.5
230	661	626	180	0.25	-0.0809	-0.60775	2.5
254	816	482	180	0.25	2.98605	10.8533	2.5
255	1533	573	180	0.25	1.79147	2.91114	2.5
283	1899	889	180	0.25	1.38138	1.31078	2.5
297	1977	266	180	0.25	3.41808	14.4759	2.5
6	977	807	180	0.31	0.78159	1.45124	2.5
17	1859	356	180	0.31	-0.14477	-0.8269	2.5
32	886	852	180	0.31	-0.0267	-0.8742	2.5
75	909	1653	180	0.31	-0.08841	-0.70956	2.5
76	956	100	180	0.31	0.46519	1.01264	2.5
77	1228	857	180	0.31	-0.21884	-0.71994	2.5
99	263	1051	180	0.31	1.02869	0.99162	2.5
115	465	1781	180	0.31	-0.29846	-0.7097	2.5
116	147	1013	180	0.31	-0.30234	-0.44146	2.5
124	1226	642	180	0.31	0.28651	0.51632	2.5
148	573	594	180	0.31	-0.08866	-0.84866	2.5
149	1145	1920	180	0.31	2.86585	17.2	2.5
170	1656	645	180	0.31	1.10854	1.08176	2.5
171	1234	60	180	0.31	0.04911	-0.82311	2.5
182	1696	1509	180	0.31	1.78516	6.52252	2.5
183	888	341	180	0.31	1.68208	5.23788	2.5
205	563	1172	180	0.31	-0.22876	0.09863	2.5
220	883	1455	180	0.31	1.03018	1.03472	2.5
221	1416	1140	180	0.31	1.58262	6.27798	2.5
222	632	1188	180	0.31	-0.54636	-0.34075	2.5
223	1842	252	180	0.31	0.9232	1.38047	2.5
251	1075	1111	180	0.31	2.33631	5.19385	2.5
252	1217	826	180	0.31	0.45027	-0.37232	2.5
253	1412	1104	180	0.31	0.15657	-0.67857	2.5
277	520	235	180	0.31	1.70907	2.44678	2.5
298	1287	380	180	0.31	1.36548	2.58899	2.5
299	985	990	180	0.31	-1.05304	0.77761	2.5
300	459	1434	180	0.31	3.07805	13.1052	2.5
7	452	916	180	0.39	0.0699	-1.01258	2.5
20	758	1085	180	0.39	0.09723	-0.77663	2.5
95	574	1397	180	0.39	0.21744	-0.22838	2.5
97	673	1902	180	0.39	1.49939	6.02919	2.5
105	48	1969	180	0.39	-0.12072	-0.5588	2.5
126	652	279	180	0.39	-0.11862	-0.67423	2.5
150	912	1924	180	0.39	0.08816	-0.84239	2.5
173	245	1773	180	0.39	-0.05237	-0.93532	2.5
174	314	153	180	0.39	-0.39865	-0.43394	2.5
200	1218	33	180	0.39	-0.1343	-0.41014	2.5
201	1158	628	180	0.39	-0.41665	-0.86499	2.5
204	275	125	180	0.39	-0.30201	-0.73387	2.5
249	1552	1459	180	0.39	0.16932	-0.59108	2.5
259	1298	1005	180	0.39	0.7245	0.0595	2.5
284	1357	1661	180	0.39	2.46826	7.12638	2.5
14	1251	1625	180	0.48	-0.16297	-0.72998	2.5
57	1347	69	180	0.48	0.01579	-0.95618	2.5
58	1637	341	180	0.48	-0.26257	-0.75849	2.5
59	1643	1005	180	0.48	-0.61167	-0.05646	2.5
74	759	1377	180	0.48	0.28792	-0.79458	2.5
96	1759	1665	180	0.48	1.56215	3.08238	2.5
121	281	630	180	0.48	-0.26528	-0.57555	2.5
125	1861	92	180	0.48	1.72494	5.24265	2.5
127	1552	656	180	0.48	-0.16085	-0.36729	2.5
151	930	843	180	0.48	0.28644	-0.12656	2.5
152	1019	1599	180	0.48	0.7072	1.80597	2.5
172	1373	1200	180	0.48	1.82562	7.88415	2.5
175	425	941	180	0.48	-0.51572	-0.38161	2.5
197	795	538	180	0.48	0.56142	0.82012	2.5
198	1812	551	180	0.48	0.77343	1.94789	2.5
199	1106	1742	180	0.48	2.14268	5.00006	2.5
203	1153	1338	180	0.48	-0.17659	-0.98859	2.5
219	1343	789	180	0.48	-0.06025	-0.77123	2.5
250	1143	114	180	0.48	1.77929	3.67003	2.5
258	855	119	180	0.48	-0.42644	-0.46617	2.5
285	1339	983	180	0.48	1.95118	3.70722	2.5
69	1099	792	180	0.58	0.47492	-0.47328	2.5
90	1233	368	180	0.58	-0.07201	-0.66485	2.5
114	1332	707	180	0.58	-0.18613	-0.84533	2.5
128	830	1865	180	0.58	-0.12866	-0.87674	2.5
129	1309	1133	180	0.58	1.47064	5.87484	2.5
176	1268	580	180	0.58	0.80289	1.171	2.5
177	833	622	180	0.58	0.49607	-0.36547	2.5
178	508	854	180	0.58	-0.05319	-0.80337	2.5
179	1318	824	180	0.58	-0.23314	-0.83851	2.5
180	490	1072	180	0.58	0.66487	-0.36271	2.5
181	288	1242	180	0.58	1.58607	1.95689	2.5
202	674	770	180	0.58	-0.20365	-0.62864	2.5
218	1058	756	180	0.58	-0.21201	-0.79578	2.5
13	730	432	180	0.7	-0.32663	-0.55366	2.5
39	1713	541	180	0.7	-0.38098	-0.86862	2.5
46	1210	485	180	0.7	1.5858	4.19147	2.5
89	1164	1385	180	0.7	-0.51861	-0.61742	2.5
117	194	1093	180	0.7	-0.22049	-1.06307	2.5
153	1778	989	180	0.7	0.43601	0.7736	2.5
154	1558	724	180	0.7	1.30208	1.55653	2.5
232	1580	1666	180	0.7	0.89497	3.33042	2.5
276	814	1528	180	0.7	1.62666	2.37951	2.5
295	1152	2029	180	0.7	1.11229	3.97036	2.5
78	1017	692	180	0.83	-0.24929	-0.98977	2.5
88	1936	820	180	0.83	-0.41747	-0.58941	2.5
231	884	170	180	0.83	1.20384	1.81424	2.5
274	940	1177	180	0.83	2.39922	6.75447	2.5
275	1083	516	180	0.83	0.48928	3.06794	2.5
286	1515	115	180	0.83	1.38865	6.87186	2.5
56	1827	783	180	0.97	0.04478	-1.11355	2.5
155	351	1752	180	0.97	-0.23021	-1.1214	2.5
224	1791	1474	180	0.97	-0.22874	-0.66082	2.5
225	462	183	180	0.97	1.53334	2.75488	2.5
257	1117	1948	180	0.97	-0.08489	-0.05236	2.5
278	660	1057	180	0.97	2.37973	9.079	2.5
279	1781	1432	180	0.97	1.31775	1.53636	2.5
330	125	312	180	1.13	1.20715	0.93028	2.5
311	1139	1199	180	1.31	0.08872	-1.01585	2.5
318	1369	208	180	1.31	1.92879	7.96975	2.5
323	1670	1434	180	1.31	0.56	2.7888	2.5
313	1418	1589	180	1.51	1.10906	3.83201	2.5
314	776	421	180	1.51	-0.50653	-0.02492	2.5
312	1119	500	180	1.73	0.97966	0.85471	2.5
317	274	1824	180	1.73	0.31967	-0.68956	2.5
319	203	185	180	1.96	1.22586	4.15883	2.5
326	1491	735	180	1.96	1.46095	2.16581	2.5
315	440	1836	180	2.22	1.01254	4.30555	2.5
316	1592	138	180	2.22	1.8918	6.4834	2.5
320	737	1788	180	2.22	1.81406	3.88284	2.5
327	1521	1478	180	2.49	1.8719	6.1403	2.5
322	1256	1291	180	2.79	1.45062	2.11069	2.5
325	1986	1052	180	2.79	0.71162	0.09281	2.5
321	1140	735	180	3.11	0.62827	-0.27799	2.5
329	1171	53	180	3.11	0.24617	0.09006	2.5
324	1814	1110	180	3.46	1.18055	1.10847	2.5
328	2005	97	180	3.46	1.43016	1.79159	2.5
331	1385	773	180	4.22	0.3471	-0.72478	2.5
1	1722	853	360	0.14	0.27891	-0.77013	2.5
2	982	490	360	0.14	-0.18567	-0.45827	2.5
3	1190	146	360	0.14	1.60064	6.4847	2.5
4	753	1159	360	0.14	-0.2981	-0.63998	2.5
7	191	930	360	0.14	0.05413	-0.65778	2.5
8	1929	261	360	0.14	-0.04092	-0.33628	2.5
14	360	467	360	0.14	-0.19947	-0.77881	2.5
18	376	55	360	0.14	-0.17047	-0.02255	2.5
21	1901	2009	360	0.14	3.9295	25.7729	2.5
22	61	1627	360	0.14	0.1781	-0.29738	2.5
23	1059	1997	360	0.14	-0.26274	-0.78954	2.5
28	698	1845	360	0.14	-0.25396	-0.74609	2.5
29	713	1662	360	0.14	-0.00711	-0.7993	2.5
30	675	263	360	0.14	-0.40517	-0.49764	2.5
34	1898	571	360	0.14	0.49447	0.78837	2.5
35	1338	402	360	0.14	0.48575	0.64383	2.5
36	1364	1749	360	0.14	1.05916	2.00472	2.5
37	1998	1650	360	0.14	1.76474	6.56794	2.5
38	1948	1526	360	0.14	1.4905	3.37426	2.5
39	841	1460	360	0.14	0.49433	-0.81553	2.5
40	645	1349	360	0.14	-0.16724	-0.97517	2.5
42	1460	1149	360	0.14	0.41895	0.52959	2.5
49	672	1676	360	0.14	0.12083	0.53431	2.5
50	335	1371	360	0.14	-0.51919	-0.06804	2.5
51	887	1263	360	0.14	0.31703	0.68216	2.5
52	242	319	360	0.14	0.69072	-0.09705	2.5
66	1583	583	360	0.14	0.46594	-0.01816	2.5
67	620	261	360	0.14	1.55169	8.59454	2.5
68	122	974	360	0.14	-0.19698	-0.46097	2.5
76	67	154	360	0.14	-0.16332	-0.62431	2.5
77	493	651	360	0.14	0.77237	0.88543	2.5
87	669	1774	360	0.14	2.70903	9.49457	2.5
88	1278	1668	360	0.14	1.48878	2.18499	2.5
89	1157	1568	360	0.14	0.25505	0.11324	2.5
90	1473	1423	360	0.14	1.15592	3.14823	2.5
91	63	1070	360	0.14	0.01548	-0.64719	2.5
92	403	284	360	0.14	0.35468	-0.32711	2.5
103	1876	1772	360	0.14	0.05494	-0.271	2.5
104	1529	1177	360	0.14	-0.38244	0.88996	2.5
123	1577	410	360	0.14	1.44277	2.45191	2.5
124	266	392	360	0.14	-0.62495	0.14469	2.5
125	161	840	360	0.14	0.31597	-0.31903	2.5
126	606	1899	360	0.14	0.01676	1.1118	2.5
127	1806	252	360	0.14	2.72723	16.0402	2.5
128	361	21	360	0.14	1.77724	6.63608	2.5
129	1983	748	360	0.14	0.01581	0.72375	2.5
130	1421	539	360	0.14	2.08714	4.76343	2.5
131	348	602	360	0.14	-0.49302	-0.27965	2.5
132	677	1987	360	0.14	-0.67457	0.15923	2.5
148	1468	380	360	0.14	-0.4901	0.26687	2.5
149	790	328	360	0.14	1.92342	8.68228	2.5
150	1365	404	360	0.14	0.48853	-0.47587	2.5
151	1119	57	360	0.14	-0.2702	-0.15586	2.5
152	430	1049	360	0.14	0.07918	-0.31805	2.5
153	1251	507	360	0.14	-0.42956	0.22081	2.5
154	320	1047	360	0.14	1.4326	2.04998	2.5
155	923	1802	360	0.14	1.70677	3.32285	2.5
156	1016	1232	360	0.14	-0.70995	-0.01772	2.5
157	784	1688	360	0.14	0.13252	-0.04694	2.5
158	1063	1628	360	0.14	-0.57879	0.0893	2.5
176	922	119	360	0.14	-0.47345	-0.49775	2.5
177	120	804	360	0.14	-0.25136	-0.28486	2.5
178	1902	1261	360	0.14	2.39503	6.95812	2.5
179	460	534	360	0.14	-0.15129	-0.43004	2.5
180	132	54	360	0.14	-0.07693	-0.69077	2.5
181	925	1683	360	0.14	0.13799	0.20356	2.5
182	1253	2032	360	0.14	0.24137	-0.53671	2.5
183	1677	463	360	0.14	0.29085	1.46416	2.5
195	648	68	360	0.14	-0.46267	0.59998	2.5
196	411	1937	360	0.14	1.29871	1.02526	2.5
197	154	483	360	0.14	0.01465	-0.23311	2.5
198	2024	1284	360	0.14	0.06967	0.23901	2.5
199	1208	688	360	0.14	0.029	-0.18633	2.5
200	133	683	360	0.14	2.70049	7.62957	2.5
201	1421	681	360	0.14	-0.21112	-0.44038	2.5
202	614	550	360	0.14	2.95948	11.7168	2.5
203	361	1387	360	0.14	-0.29676	-0.16957	2.5
204	244	1486	360	0.14	1.89585	8.43974	2.5
205	1039	1521	360	0.14	0.51942	0.02253	2.5
206	1032	1887	360	0.14	0.07666	-0.12366	2.5
207	1527	453	360	0.14	0.28864	-0.01573	2.5
[truncated: 598 more rows]
