# Supplementary material for: Dynamic self-assembly of compartmentalized DNA nanotubes
Source: Nat Commun. 2021 Jun 11;12:3557. doi: 10.1038/s41467-021-23850-1 (PMC8196065; doi:10.1038/s41467-021-23850-1)
Supplement: Supplementary file 8 — Source Data [file 41467_2021_23850_MOESM8_ESM.zip › sourceData/SIfigs/s16_cotxnPEG/cotxn_peg_5_finalData.xlsx]

## Sheet: Sheet1
	X (pixels)	Y (pixels)	Time	Volume (pL)	skew	kurtosis	PEG
2	764	1738	0	0.14	0.23607	0.79925	5
5	437	1432	0	0.14	-0.1508	-0.8845	5
9	991	1896	0	0.14	2.74741	10.3609	5
11	1176	1590	0	0.14	1.73769	8.81402	5
15	566	262	0	0.14	-0.20108	-1.00561	5
22	433	664	0	0.14	1.98742	6.70252	5
23	1413	1046	0	0.14	-0.25174	-0.97259	5
27	179	1044	0	0.14	-0.15159	-1.03177	5
28	627	1453	0	0.14	5.00971	31.5695	5
30	731	579	0	0.14	-0.03806	-0.37719	5
31	1430	1956	0	0.14	3.36712	14.9885	5
32	1855	341	0	0.14	1.75211	3.46542	5
41	340	1315	0	0.14	2.98372	10.661	5
47	1817	798	0	0.14	1.02728	4.97723	5
57	1789	725	0	0.14	2.07439	7.26641	5
58	418	1203	0	0.14	0.75149	1.42964	5
59	1435	1350	0	0.14	-0.0469	0.00215	5
60	1695	1068	0	0.14	1.43926	3.51596	5
69	1142	913	0	0.14	0.21605	1.56535	5
70	1888	563	0	0.14	0.63286	3.26897	5
73	857	974	0	0.14	1.03209	2.77052	5
83	604	185	0	0.14	0.17696	0.85984	5
84	1317	1940	0	0.14	0.41116	1.82834	5
85	196	1809	0	0.14	3.20913	12.9287	5
86	971	1319	0	0.14	0.36082	2.60272	5
91	601	112	0	0.14	2.8582	10.1151	5
92	1276	244	0	0.14	3.8882	23.1118	5
93	1835	462	0	0.14	2.04032	5.99067	5
94	1756	1022	0	0.14	-0.55425	0.13378	5
95	1325	1056	0	0.14	0.01112	0.71068	5
96	10	1403	0	0.14	2.06406	8.82427	5
98	724	636	0	0.14	1.45113	7.11509	5
99	784	1568	0	0.14	3.07762	16.2312	5
100	358	1722	0	0.14	-0.34831	0.00406	5
102	756	1816	0	0.14	3.62714	14.1494	5
103	1798	1024	0	0.14	1.42829	4.92996	5
104	139	940	0	0.14	-0.1559	-0.21024	5
105	1624	891	0	0.14	0.95306	2.83479	5
106	427	415	0	0.14	3.66497	22.3391	5
107	386	86	0	0.14	2.43759	8.4597	5
108	1221	390	0	0.14	1.25841	6.09245	5
111	1084	653	0	0.14	2.06354	5.75581	5
112	1858	238	0	0.14	0.06319	-0.04699	5
113	103	239	0	0.14	0.61557	3.61674	5
114	1558	255	0	0.14	0.22878	1.48391	5
115	2009	514	0	0.14	1.9997	7.56187	5
116	1588	366	0	0.14	1.21563	4.59631	5
117	456	1951	0	0.14	-0.08318	0.19592	5
118	77	1073	0	0.14	1.75448	6.71883	5
119	1754	1203	0	0.14	0.52773	2.75983	5
120	1535	1300	0	0.14	1.92354	4.45506	5
121	1182	1465	0	0.14	0.35567	1.36124	5
122	747	1613	0	0.14	2.52703	7.15857	5
123	1718	1721	0	0.14	1.7002	5.00895	5
124	1268	1757	0	0.14	2.04572	9.97097	5
125	136	432	0	0.14	2.75259	8.46458	5
126	1953	941	0	0.14	0.76753	2.72177	5
127	1011	2012	0	0.14	2.59676	8.19506	5
128	1366	1972	0	0.14	0.84703	9.25457	5
134	1612	1560	0	0.14	2.60679	7.92562	5
135	758	1351	0	0.14	2.48327	10.199	5
136	152	1663	0	0.14	1.43824	6.69878	5
137	667	175	0	0.14	1.33761	6.57498	5
138	925	170	0	0.14	0.71207	2.52815	5
139	1877	164	0	0.14	0.88131	1.94363	5
142	1870	651	0	0.14	0.35775	1.37724	5
143	1283	636	0	0.14	3.28061	14.4963	5
144	1414	286	0	0.14	-0.20818	0.68267	5
145	197	140	0	0.14	0.98396	2.34418	5
146	53	300	0	0.14	0.45799	1.96374	5
147	1193	1886	0	0.14	2.12879	5.28737	5
148	1637	1781	0	0.14	2.37076	5.59383	5
149	763	1550	0	0.14	0.3132	1.29351	5
150	521	1465	0	0.14	2.098	4.31905	5
151	1746	308	0	0.14	-0.23731	-0.07193	5
152	1820	598	0	0.14	2.9914	12.8023	5
153	561	433	0	0.14	0.69262	2.46327	5
154	1637	178	0	0.14	3.33558	20.7547	5
155	311	958	0	0.14	1.07171	3.09543	5
156	341	1742	0	0.14	1.03143	2.75711	5
157	1340	1187	0	0.14	0.66192	3.62431	5
158	1572	1688	0	0.14	2.02585	4.76766	5
159	1378	1345	0	0.14	3.21201	12.6039	5
160	1234	1298	0	0.14	1.17975	4.0789	5
161	1795	1194	0	0.14	1.38888	4.75445	5
162	2032	436	0	0.14	1.15097	1.0659	5
163	1912	1093	0	0.14	-0.33824	-0.61509	5
164	264	779	0	0.14	-0.03029	0.84186	5
165	230	611	0	0.14	1.08278	3.91216	5
166	1760	528	0	0.14	1.11508	1.47318	5
167	1580	466	0	0.14	-0.24824	-0.60428	5
168	783	171	0	0.14	0.94171	3.54946	5
169	875	400	0	0.14	1.94562	5.03184	5
3	924	1242	0	0.19	2.72111	14.3842	5
4	1561	1007	0	0.19	1.46417	4.53863	5
10	440	1765	0	0.19	3.39547	18.83	5
13	719	835	0	0.19	1.39401	2.77858	5
17	66	1226	0	0.19	-0.21122	-0.86445	5
20	510	177	0	0.19	-0.21459	-1.03376	5
25	1093	678	0	0.19	0.02661	-0.25511	5
29	1837	392	0	0.19	1.07162	1.33684	5
40	133	244	0	0.19	0.09315	0.36897	5
44	2033	1974	0	0.19	-0.35407	-0.70104	5
46	1389	179	0	0.19	1.27667	1.4435	5
52	971	1773	0	0.19	2.07026	11.5813	5
53	1397	607	0	0.19	1.91679	6.04691	5
54	748	838	0	0.19	2.2625	6.71964	5
64	2013	419	0	0.19	2.28745	6.13423	5
66	845	1156	0	0.19	0.11003	0.28751	5
67	1316	511	0	0.19	1.25259	4.54238	5
72	1139	807	0	0.19	1.30431	4.12392	5
77	1048	196	0	0.19	3.25069	15.619	5
81	734	19	0	0.19	2.57832	7.97875	5
82	41	888	0	0.19	0.24573	1.33427	5
90	304	1902	0	0.19	2.56378	7.85573	5
110	1990	810	0	0.19	2.89859	8.67999	5
130	1477	160	0	0.19	0.92307	3.31059	5
131	121	738	0	0.19	1.54658	3.96931	5
132	1225	245	0	0.19	1.52347	2.00935	5
7	1754	804	0	0.25	1.36109	3.06044	5
12	650	1308	0	0.25	4.34564	27.3814	5
18	1185	162	0	0.25	1.35503	2.07188	5
19	1045	621	0	0.25	3.56616	14.885	5
24	2007	1926	0	0.25	1.48305	3.47142	5
34	1822	1818	0	0.25	1.61902	8.00685	5
35	875	914	0	0.25	0.85209	6.07138	5
45	71	476	0	0.25	1.65221	3.09525	5
65	111	291	0	0.25	2.47987	7.80795	5
76	532	302	0	0.25	1.65102	5.1653	5
78	730	1747	0	0.25	1.22471	7.67564	5
80	1354	396	0	0.25	1.16954	6.88121	5
87	452	2009	0	0.25	1.10869	3.15956	5
88	1726	1874	0	0.25	3.57327	24.7395	5
141	699	1751	0	0.25	4.18494	22.6938	5
0	1469	515	0	0.31	2.67683	18.4273	5
14	1342	1406	0	0.31	4.42892	24.9128	5
21	583	61	0	0.31	2.7411	10.5144	5
33	1293	1208	0	0.31	3.42632	23.7203	5
38	1767	1409	0	0.31	5.56156	46.062	5
39	1342	1233	0	0.31	1.13789	4.3786	5
43	1120	1560	0	0.31	1.1177	6.2309	5
49	892	1718	0	0.31	5.34892	42.9966	5
62	1901	372	0	0.31	1.67987	6.85731	5
63	1577	168	0	0.31	1.30742	1.68117	5
89	1614	169	0	0.31	4.62971	24.619	5
129	1446	679	0	0.31	5.86917	45.1287	5
133	1891	421	0	0.31	2.18123	5.68091	5
1	239	1720	0	0.39	0.99913	6.99291	5
6	570	1481	0	0.39	1.61424	6.71739	5
16	1600	615	0	0.39	2.02231	10.5232	5
55	1035	1714	0	0.39	1.63193	4.81194	5
56	387	1331	0	0.39	-0.08311	-0.21983	5
68	1855	1512	0	0.39	3.50154	14.2657	5
71	2023	1161	0	0.39	3.31134	20.7796	5
74	288	937	0	0.39	3.77322	17.6797	5
75	167	756	0	0.39	2.32153	8.17627	5
79	1005	1071	0	0.39	-0.26278	-0.84962	5
101	1485	958	0	0.39	3.44752	13.8792	5
109	1836	1542	0	0.39	5.13434	36.9806	5
26	244	507	0	0.48	3.28608	21.3064	5
37	1000	551	0	0.48	1.78342	5.27706	5
42	1543	1515	0	0.48	1.97407	8.73425	5
48	781	129	0	0.48	3.13558	14.8442	5
97	133	1648	0	0.48	1.58119	5.57423	5
140	314	1621	0	0.48	2.81709	9.24357	5
50	1611	1881	0	0.58	0.47728	0.83656	5
51	1662	1540	0	0.58	-0.30307	-0.6136	5
36	44	265	0	0.7	3.98871	22.2537	5
61	1903	1557	0	0.7	0.17771	0.68524	5
8	1261	1237	0	0.83	1.77594	4.44087	5
172	519	1667	0	1.31	1.24729	3.96226	5
170	481	102	0	2.22	0.33041	0.01226	5
171	1221	1850	0	3.46	2.02575	4.86104	5
173	1411	931	0	4.22	2.84847	16.706	5
174	830	1932	0	5.57	2.91539	10.5556	5
175	682	1368	0	8.41	0.15509	0.92222	5
176	969	853	0	11.27	1.07589	4.2787	5
1	1689	1064	15	0.14	0.45922	-0.05599	5
4	750	1811	15	0.14	1.34109	5.32961	5
5	1270	1102	15	0.14	0.56706	0.87323	5
6	725	576	15	0.14	-0.11871	-0.78362	5
7	986	1892	15	0.14	0.93688	1.75305	5
8	1817	1815	15	0.14	0.72709	0.00937	5
9	622	1449	15	0.14	0.45857	0.43265	5
13	1583	1593	15	0.14	0.72019	1.24123	5
19	190	1804	15	0.14	0.48414	0.30324	5
23	758	1734	15	0.14	0.31656	0.18198	5
24	334	1311	15	0.14	0.92676	1.01857	5
29	431	1428	15	0.14	4.12869	26.3703	5
30	1171	1586	15	0.14	3.75936	17.404	5
39	561	258	15	0.14	-0.16935	-0.58627	5
43	849	1109	15	0.14	0.46467	1.67775	5
44	1272	240	15	0.14	1.00891	1.47097	5
49	1726	1820	15	0.14	-0.24178	-0.36334	5
57	1274	1876	15	0.14	0.12491	-0.27221	5
58	1755	523	15	0.14	0.18336	0.52326	5
64	99	236	15	0.14	1.22061	4.8859	5
65	705	905	15	0.14	0.75556	1.39547	5
66	1189	1880	15	0.14	0.15225	-0.53208	5
73	573	1234	15	0.14	1.80633	3.92261	5
74	413	1198	15	0.14	-0.16743	-0.60788	5
75	497	278	15	0.14	-0.0409	0.52438	5
76	868	396	15	0.14	-0.2099	0.38403	5
77	724	1542	15	0.14	0.36724	0.28981	5
78	304	954	15	0.14	0.49673	0.9256	5
79	1358	772	15	0.14	1.49157	4.31292	5
89	1407	1042	15	0.14	2.17074	4.6128	5
90	1425	1953	15	0.14	-0.1137	-0.69916	5
91	658	902	15	0.14	0.05167	-0.12464	5
92	1216	388	15	0.14	0.10698	0.20203	5
93	599	181	15	0.14	1.07772	2.62003	5
96	1045	1627	15	0.14	1.09184	0.87566	5
97	1858	123	15	0.14	-0.25396	-0.55001	5
99	1598	355	15	0.14	0.39262	1.06828	5
100	730	1100	15	0.14	0.29839	0.85759	5
104	1230	430	15	0.14	0.45025	0.79845	5
105	1511	575	15	0.14	-0.35422	-0.48972	5
106	1625	1588	15	0.14	-0.06613	0.12003	5
107	516	1460	15	0.14	3.18446	12.1176	5
108	336	1738	15	0.14	0.22646	0.10792	5
109	1392	603	15	0.14	2.34829	5.70863	5
110	721	633	15	0.14	-0.3168	-0.19741	5
111	1635	1777	15	0.14	-0.0345	-0.2739	5
112	1051	285	15	0.14	0.67306	0.41238	5
113	1550	249	15	0.14	0.05584	0.87692	5
114	1813	694	15	0.14	-0.33135	0.21781	5
115	916	168	15	0.14	-0.47469	-0.4513	5
116	596	107	15	0.14	1.05492	0.87653	5
117	382	82	15	0.14	2.15847	6.4758	5
118	1751	1199	15	0.14	0.07671	0.04918	5
119	109	1102	15	0.14	0.1162	0.37619	5
120	853	969	15	0.14	0.94705	1.41558	5
121	640	959	15	0.14	-0.44159	-0.30115	5
122	1311	1935	15	0.14	-0.22565	-0.35203	5
123	1079	647	15	0.14	0.02219	0.6667	5
124	870	1099	15	0.14	0.59549	1.32386	5
125	702	1539	15	0.14	1.89337	6.81773	5
126	1373	1342	15	0.14	4.8438	28.5686	5
127	2025	951	15	0.14	-0.61445	-0.53042	5
128	1555	1006	15	0.14	1.16673	0.69249	5
129	69	1069	15	0.14	0.897	1.69729	5
131	1873	161	15	0.14	-0.25715	0.76616	5
132	1884	1864	15	0.14	0.36458	0.28924	5
133	781	1562	15	0.14	1.58092	2.46013	5
134	1879	1436	15	0.14	-0.34895	-0.04302	5
135	192	1041	15	0.14	-0.50093	-0.76951	5
136	1391	1016	15	0.14	-0.02349	0.30613	5
137	421	412	15	0.14	1.10557	2.05645	5
138	1881	560	15	0.14	2.94281	8.90107	5
139	588	693	15	0.14	2.21263	6.26768	5
140	1596	748	15	0.14	2.77903	8.14556	5
141	944	1725	15	0.14	-0.18865	-0.5044	5
142	891	1293	15	0.14	-0.56684	-0.7788	5
143	821	1103	15	0.14	3.58114	15.4254	5
144	1673	712	15	0.14	3.83352	15.8274	5
145	1246	663	15	0.14	-0.42397	-0.73899	5
146	16	644	15	0.14	0.12946	0.29527	5
147	180	491	15	0.14	0.47754	0.32887	5
148	2006	416	15	0.14	2.92398	8.83271	5
149	1409	282	15	0.14	3.44953	12.4075	5
150	75	249	15	0.14	0.67781	1.84208	5
151	1854	236	15	0.14	-0.34938	0.14987	5
152	1645	164	15	0.14	1.97156	4.57067	5
153	451	1948	15	0.14	1.88818	3.36689	5
154	844	1972	15	0.14	0.29779	-0.17446	5
155	832	1986	15	0.14	0.12592	-0.35257	5
156	1883	116	15	0.14	-0.64568	0.26061	5
157	563	42	15	0.14	1.13358	1.22404	5
21	693	1748	15	0.19	0.89584	0.71607	5
22	714	831	15	0.19	-0.27909	-0.76019	5
26	1964	308	15	0.19	-0.03465	-0.63633	5
27	281	1754	15	0.19	2.45767	13.0503	5
34	919	1239	15	0.19	1.70914	8.96269	5
36	1780	225	15	0.19	0.26342	-0.29913	5
37	60	1223	15	0.19	1.61857	6.27915	5
38	116	734	15	0.19	1.97381	6.60892	5
46	435	1762	15	0.19	-0.24403	-0.73905	5
47	299	1899	15	0.19	-0.03924	-0.86306	5
48	1025	565	15	0.19	0.6416	-0.10495	5
51	840	1153	15	0.19	0.90117	4.77473	5
52	1311	506	15	0.19	1.08177	2.14242	5
59	1216	241	15	0.19	3.07846	11.3832	5
60	127	240	15	0.19	-0.06304	-0.41359	5
70	1384	174	15	0.19	1.06289	0.52973	5
86	174	1041	15	0.19	0.07916	-0.03796	5
87	1719	1873	15	0.19	2.27714	6.6187	5
98	742	833	15	0.19	-0.01666	-0.5172	5
102	751	1348	15	0.19	1.50814	3.37515	5
130	1039	617	15	0.19	3.40373	12.3533	5
3	645	1304	15	0.25	0.53654	3.2155	5
11	406	53	15	0.25	1.52032	6.56589	5
17	996	594	15	0.25	0.6116	0.06615	5
20	1023	312	15	0.25	0.54692	0.1234	5
31	526	298	15	0.25	0.46461	-0.01413	5
42	2002	1922	15	0.25	-0.06496	-0.37725	5
53	966	1768	15	0.25	0.39723	0.43267	5
54	870	172	15	0.25	-0.10181	-0.83911	5
61	1287	1204	15	0.25	-0.0368	-0.34882	5
67	1180	158	15	0.25	3.61225	17.4263	5
69	724	1743	15	0.25	1.1892	4.28761	5
80	1441	674	15	0.25	-0.10745	-0.99641	5
81	65	472	15	0.25	3.2284	11.2533	5
82	1572	164	15	0.25	0.47536	-0.1705	5
88	1337	1229	15	0.25	0.47037	0.26951	5
95	1749	800	15	0.25	2.48663	6.33122	5
103	1608	163	15	0.25	3.18342	9.95406	5
158	726	16	15	0.25	3.29143	11.2623	5
10	1886	418	15	0.31	0.54425	-0.25576	5
14	1115	1556	15	0.31	0.42418	-0.33742	5
18	399	678	15	0.31	1.15267	2.44852	5
28	1895	368	15	0.31	0.52764	0.55	5
35	1463	511	15	0.31	-0.30979	-0.89025	5
41	233	1716	15	0.31	0.58589	0.65851	5
50	577	58	15	0.31	-0.34341	-0.87336	5
62	1851	1509	15	0.31	1.92414	8.35634	5
63	1762	1405	15	0.31	-0.24707	-0.77847	5
71	369	669	15	0.31	-0.20614	-0.14699	5
94	1830	1538	15	0.31	-0.38192	-0.57025	5
101	46	998	15	0.31	-0.03247	-0.52316	5
0	1595	611	15	0.39	0.14254	-0.28819	5
12	2017	1157	15	0.39	0.00209	-0.54901	5
32	565	1478	15	0.39	0.14251	-0.32302	5
40	382	1327	15	0.39	0.6025	1.21109	5
45	999	1068	15	0.39	-0.28393	-0.99277	5
56	1030	1711	15	0.39	0.76659	0.93411	5
72	282	933	15	0.39	2.05576	3.84741	5
2	1657	1536	15	0.48	0.34388	-0.66027	5
15	238	503	15	0.48	0.69407	1.35249	5
16	776	125	15	0.48	0.02904	-0.78109	5
33	163	753	15	0.48	0.23155	-0.84037	5
55	128	1645	15	0.48	-0.15239	-1.00141	5
83	280	303	15	0.48	6.07799	39.5245	5
68	1898	1552	15	0.58	-0.13073	-0.9483	5
84	1605	1876	15	0.58	3.83466	20.5631	5
85	38	261	15	0.7	-0.0657	-0.7846	5
25	1255	1233	15	0.83	2.35856	7.33056	5
161	514	1664	15	1.31	0.30382	-0.73491	5
159	476	98	15	2.22	-0.24894	-1.02257	5
160	1215	1846	15	3.46	1.78463	3.5966	5
163	1406	926	15	3.83	1.41287	5.59435	5
162	824	1929	15	4.65	2.11443	13.9052	5
165	678	1365	15	9.77	0.95296	2.30293	5
164	963	849	15	12.08	0.05255	-1.15627	5
0	60	1223	30	0.14	0.87363	0.61012	5
8	1583	1594	30	0.14	2.21343	7.00357	5
9	428	660	30	0.14	0.99125	2.2404	5
10	1171	1586	30	0.14	0.81709	3.59628	5
13	190	1805	30	0.14	1.39903	5.42769	5
14	839	1153	30	0.14	0.07399	0.11161	5
15	596	108	30	0.14	2.52866	8.1965	5
19	1596	749	30	0.14	1.94747	4.41323	5
28	1686	769	30	0.14	2.10845	5.68586	5
29	1088	675	30	0.14	1.38863	1.59298	5
34	516	1460	30	0.14	0.15056	-0.02171	5
39	432	1428	30	0.14	0.91232	3.94373	5
40	750	1812	30	0.14	1.82567	4.90042	5
48	1044	1627	30	0.14	-0.30401	-0.82797	5
52	758	1735	30	0.14	-0.3672	-0.75541	5
56	986	1892	30	0.14	2.73028	7.73389	5
57	1270	1103	30	0.14	1.44535	3.8451	5
58	383	82	30	0.14	2.96521	11.6745	5
59	1877	1439	30	0.14	2.3901	7.88022	5
60	1285	1565	30	0.14	0.56894	3.09813	5
66	1310	507	30	0.14	1.42199	1.62323	5
67	1176	1463	30	0.14	-0.65353	-0.16746	5
69	1810	793	30	0.14	4.15408	23.0443	5
70	823	1378	30	0.14	0.03421	0.20927	5
71	2028	1970	30	0.14	1.79373	3.66802	5
72	1714	1717	30	0.14	0.30597	2.23769	5
73	1056	1640	30	0.14	1.14572	2.18074	5
74	721	1342	30	0.14	1.62542	6.10074	5
75	1383	174	30	0.14	1.6662	2.80321	5
76	1675	714	30	0.14	1.55316	3.63651	5
77	574	1233	30	0.14	3.73791	17.7331	5
80	1859	121	30	0.14	1.42326	4.82932	5
81	966	1313	30	0.14	1.74173	8.39296	5
82	336	1738	30	0.14	0.62631	2.18761	5
83	1260	1752	30	0.14	1.58793	6.43971	5
86	1138	909	30	0.14	3.30052	16.3309	5
87	1752	1200	30	0.14	0.7138	1.34711	5
88	1228	1297	30	0.14	-0.74068	0.01483	5
89	656	901	30	0.14	0.10418	0.4695	5
90	561	259	30	0.14	1.76705	3.19952	5
91	1945	275	30	0.14	-0.04186	0.27155	5
92	890	702	30	0.14	2.11825	5.27831	5
93	1274	1876	30	0.14	2.92376	10.2084	5
95	1411	1255	30	0.14	0.95594	3.36481	5
96	415	1200	30	0.14	0.64366	0.21093	5
97	1782	507	30	0.14	-0.39747	-0.72118	5
98	454	1646	30	0.14	2.14041	5.58232	5
99	1320	1053	30	0.14	2.50316	7.13072	5
100	1050	35	30	0.14	0.05468	0.64852	5
101	1874	158	30	0.14	0.85544	1.46799	5
102	1215	240	30	0.14	2.23706	6.29796	5
103	1635	1777	30	0.14	2.82581	14.0045	5
104	1618	889	30	0.14	2.19743	7.55385	5
105	307	955	30	0.14	2.26224	11.8348	5
106	2002	509	30	0.14	0.84319	4.38824	5
107	1079	647	30	0.14	0.22046	1.76663	5
109	1358	775	30	0.14	2.43805	6.55062	5
110	256	773	30	0.14	-0.31851	0.07654	5
111	1552	251	30	0.14	0.69923	2.1525	5
112	905	1536	30	0.14	1.17549	4.25985	5
113	821	1106	30	0.14	0.78049	2.91797	5
114	1532	1296	30	0.14	0.58019	2.32085	5
115	851	1110	30	0.14	1.61863	3.24276	5
116	1722	897	30	0.14	-0.26531	-0.95774	5
3	505	173	30	0.19	1.07086	4.73295	5
4	919	1239	30	0.19	-0.16924	-0.9851	5
23	334	1312	30	0.19	2.44453	11.0588	5
24	871	911	30	0.19	1.79274	3.92573	5
32	1829	457	30	0.19	-0.23352	-0.99876	5
45	1850	338	30	0.19	1.38233	6.52457	5
61	744	835	30	0.19	1.64373	5.6685	5
62	1964	308	30	0.19	3.24755	14.4151	5
78	2007	415	30	0.19	2.45459	6.52478	5
84	1273	240	30	0.19	2.69144	7.70612	5
85	447	2005	30	0.19	1.17626	0.87753	5
7	406	53	30	0.25	0.16342	0.92134	5
16	870	172	30	0.25	2.62338	13.4127	5
17	724	1744	30	0.25	-0.39169	-0.70117	5
20	1609	164	30	0.25	1.25532	5.02179	5
21	66	473	30	0.25	1.76845	3.73335	5
30	2002	1922	30	0.25	0.49636	1.45271	5
33	1843	1118	30	0.25	2.16245	6.24972	5
37	1348	393	30	0.25	-0.06303	-0.35967	5
41	1180	158	30	0.25	2.48344	7.7106	5
42	1831	389	30	0.25	4.0561	22.1095	5
43	1895	368	30	0.25	2.34188	8.16323	5
44	966	1768	30	0.25	2.91874	20.4736	5
53	98	1842	30	0.25	1.39379	4.14265	5
54	1748	800	30	0.25	-0.20518	-0.92211	5
64	1023	313	30	0.25	1.28089	6.69008	5
65	47	998	30	0.25	1.10019	3.37759	5
79	1886	419	30	0.25	1.03955	0.74879	5
94	1719	1872	30	0.25	2.82308	10.5464	5
1	1463	511	30	0.31	0.76413	1.42333	5
2	1337	1230	30	0.31	-0.23477	-0.5896	5
18	1115	1557	30	0.31	1.86239	6.00711	5
25	887	1713	30	0.31	-0.24275	-0.86705	5
26	996	595	30	0.31	1.1966	2.56822	5
31	1571	164	30	0.31	1.86115	7.36613	5
35	400	679	30	0.31	-0.42597	-0.59049	5
36	382	1328	30	0.31	3.13874	18.9686	5
49	234	1717	30	0.31	2.72302	10.1335	5
108	577	58	30	0.31	1.339	1.13255	5
22	999	1068	30	0.39	2.73791	21.8891	5
38	1479	954	30	0.39	3.94248	18.349	5
46	2017	1157	30	0.39	0.45388	2.33978	5
47	1030	1711	30	0.39	4.97275	30.8234	5
50	1849	1508	30	0.39	-0.46951	-0.60784	5
51	1830	1539	30	0.39	0.91233	1.62933	5
6	995	548	30	0.48	-0.3335	-0.86762	5
11	163	753	30	0.48	3.81691	27.2688	5
12	775	125	30	0.48	3.47234	20.1233	5
55	279	304	30	0.48	4.83798	58.6342	5
27	1605	1876	30	0.58	2.93176	17.3301	5
63	1898	1553	30	0.7	3.40004	14.3218	5
68	38	261	30	0.7	2.75609	10.0533	5
5	1255	1233	30	0.83	1.50945	2.95385	5
119	513	1664	30	1.31	1.74068	5.50718	5
117	476	99	30	2.22	0.93558	2.03405	5
118	1215	1846	30	3.46	1.91967	4.07593	5
121	1406	927	30	3.83	4.18201	21.2467	5
120	823	1929	30	5.1	3.51523	23.6102	5
123	677	1365	30	9.08	1.01824	2.3116	5
122	963	848	30	10.51	-0.31321	-1.10382	5
5	981	1894	60	0.14	-0.04926	-0.86715	5
14	1685	1066	60	0.14	1.69805	3.05601	5
22	169	1042	60	0.14	1.64379	3.23091	5
26	1519	645	60	0.14	2.8881	14.5331	5
28	426	1430	60	0.14	-0.16407	-0.92021	5
29	753	1736	60	0.14	0.71872	3.23805	5
30	1166	1588	60	0.14	1.67628	3.6983	5
35	423	662	60	0.14	3.72328	18.6122	5
36	126	430	60	0.14	-0.32774	-0.92251	5
40	617	1452	60	0.14	-0.32182	-0.71207	5
41	734	1982	60	0.14	2.92624	12.0134	5
42	1083	677	60	0.14	1.45831	5.75155	5
47	1578	1596	60	0.14	-0.34104	-0.6669	5
48	1404	284	60	0.14	0.88202	3.57861	5
49	1775	227	60	0.14	3.33248	12.4665	5
52	1751	524	60	0.14	1.93317	4.46877	5
59	1417	1307	60	0.14	2.62824	8.83567	5
60	123	243	60	0.14	1.85836	6.7515	5
61	556	261	60	0.14	-0.23074	-0.91323	5
62	55	1225	60	0.14	2.01692	4.23122	5
69	1603	1557	60	0.14	2.24462	9.54684	5
70	844	1112	60	0.14	1.81749	8.56485	5
71	895	917	60	0.14	-0.32554	-0.67762	5
72	1681	770	60	0.14	1.13539	0.80616	5
73	700	422	60	0.14	4.74468	30.0174	5
75	1845	339	60	0.14	2.89742	11.6118	5
76	1076	651	60	0.14	0.50561	2.18153	5
77	1997	510	60	0.14	0.09519	1.02355	5
85	697	1543	60	0.14	1.19333	4.28535	5
86	1933	1185	60	0.14	-0.40563	0.40025	5
87	655	903	60	0.14	0.67678	0.8259	5
90	67	253	60	0.14	2.68677	8.6573	5
91	1212	388	60	0.14	1.29372	5.67752	5
92	1467	156	60	0.14	1.758	4.44027	5
93	66	1071	60	0.14	1.60659	3.44255	5
94	176	492	60	0.14	1.80252	6.12018	5
95	1628	1778	60	0.14	1.13521	3.91358	5
96	128	939	60	0.14	1.25284	5.83883	5
97	107	562	60	0.14	1.35849	5.2148	5
98	1548	252	60	0.14	1.5374	7.68326	5
99	187	139	60	0.14	0.78021	2.3851	5
104	446	1949	60	0.14	-0.56492	0.10829	5
105	1959	1515	60	0.14	-0.4026	0.00272	5
106	594	184	60	0.14	2.80497	12.5486	5
107	1849	238	60	0.14	0.35737	1.78683	5
108	1593	357	60	0.14	2.21873	6.87897	5
109	1055	460	60	0.14	0.19356	1.3078	5
110	705	945	60	0.14	-0.15647	-0.08765	5
111	876	1555	60	0.14	2.75039	8.30967	5
112	1547	1976	60	0.14	2.37379	10.4439	5
113	140	1661	60	0.14	0.84383	1.16449	5
114	9	647	60	0.14	0.70864	1.50053	5
115	1805	797	60	0.14	1.13985	1.61664	5
116	709	1330	60	0.14	0.52717	0.73376	5
122	75	458	60	0.14	1.3247	4.78142	5
123	771	172	60	0.14	0.60913	3.11098	5
124	1211	241	60	0.14	0.89315	0.18967	5
125	783	1886	60	0.14	2.09914	7.62047	5
126	846	1862	60	0.14	0.05524	0.68577	5
127	1354	1973	60	0.14	2.26993	20.2649	5
128	255	1754	60	0.14	3.22768	11.0637	5
129	814	1106	60	0.14	1.66345	7.22207	5
130	1670	716	60	0.14	1.27543	2.1311	5
131	1614	891	60	0.14	1.19868	5.80759	5
132	849	972	60	0.14	2.1916	4.75068	5
133	1967	1730	60	0.14	0.79874	2.11237	5
134	1708	1719	60	0.14	1.3475	4.33274	5
135	259	1692	60	0.14	-0.29169	-1.07064	5
136	1959	309	60	0.14	2.12703	4.88651	5
137	1924	270	60	0.14	0.0618	0.39532	5
138	1737	306	60	0.14	2.48388	8.51073	5
139	1853	121	60	0.14	1.09403	0.82975	5
140	886	701	60	0.14	1.88443	3.23986	5
141	1266	1105	60	0.14	3.10337	10.0376	5
142	721	1210	60	0.14	0.23531	0.82896	5
143	1618	1593	60	0.14	0.37448	0.5174	5
144	185	1807	60	0.14	2.64226	6.85589	5
145	744	1529	60	0.14	0.93435	2.33878	5
146	1171	1465	60	0.14	1.63598	4.74959	5
147	1966	1283	60	0.14	-0.88814	0.29063	5
148	1222	1299	60	0.14	-0.25614	0.25897	5
149	1527	1298	60	0.14	0.20518	0.04964	5
150	742	1080	60	0.14	0.65453	0.35717	5
151	1944	943	60	0.14	0.80535	2.89208	5
152	1272	634	60	0.14	1.34848	4.94758	5
153	1267	241	60	0.14	1.8427	4.02915	5
154	1072	1874	60	0.14	-0.28312	-0.88878	5
0	738	836	60	0.19	1.17058	5.11811	5
1	1129	804	60	0.19	1.50301	3.30413	5
2	1038	194	60	0.19	3.01487	16.8907	5
3	276	1756	60	0.19	0.41407	1.5683	5
7	709	833	60	0.19	2.33485	9.74805	5
18	2023	1972	60	0.19	1.96895	5.84524	5
23	834	1154	60	0.19	0.48301	1.85688	5
34	914	1241	60	0.19	2.10677	5.44595	5
39	688	1750	60	0.19	3.83973	29.5515	5
50	442	2006	60	0.19	4.53413	28.6431	5
56	520	301	60	0.19	-0.33082	-0.84592	5
64	865	912	60	0.19	2.47607	6.76242	5
66	724	17	60	0.19	1.24186	7.37919	5
78	2023	434	60	0.19	0.85878	4.99851	5
83	111	737	60	0.19	2.55499	6.28614	5
84	775	1567	60	0.19	4.02089	24.396	5
100	1839	1599	60	0.19	1.57958	3.93039	5
102	293	1901	60	0.19	2.76348	8.54653	5
103	495	74	60	0.19	0.86691	3.03477	5
118	1353	778	60	0.19	2.90172	8.72296	5
119	102	291	60	0.19	1.93968	3.82239	5
121	1096	60	60	0.19	1.43725	1.34754	5
10	1826	391	60	0.25	-0.16466	-0.93745	5
11	865	174	60	0.25	3.58616	25.0621	5
12	961	1770	60	0.25	1.40304	7.00515	5
13	1380	176	60	0.25	1.50345	4.95472	5
16	1566	167	60	0.25	3.57758	14.525	5
17	1436	677	60	0.25	2.47902	7.42059	5
33	1034	619	60	0.25	3.18461	12.722	5
46	1838	1120	60	0.25	0.6299	1.11706	5
54	401	55	60	0.25	2.14659	5.32989	5
55	1604	166	60	0.25	4.0779	20.281	5
65	1743	802	60	0.25	2.2654	10.0639	5
82	1018	315	60	0.25	1.47279	2.9642	5
89	719	1745	60	0.25	3.99832	18.846	5
101	93	1843	60	0.25	4.01043	19.8439	5
117	2002	418	60	0.25	2.40545	6.20718	5
120	1305	511	60	0.25	2.2468	5.2149	5
6	1332	1404	60	0.31	1.60789	3.14535	5
8	1332	1232	60	0.31	0.83193	5.14699	5
9	1880	420	60	0.31	1.56758	4.56693	5
31	1459	513	60	0.31	2.33434	8.759	5
38	365	672	60	0.31	1.27231	2.68456	5
58	1998	1925	60	0.31	0.12031	0.10573	5
67	43	1000	60	0.31	0.63867	1.60591	5
79	883	1715	60	0.31	3.95584	19.2844	5
81	573	59	60	0.31	2.09463	4.44099	5
88	992	596	60	0.31	1.97388	5.35792	5
4	1474	955	60	0.39	2.12996	12.1738	5
15	1025	1712	60	0.39	2.41884	9.7083	5
24	1590	613	60	0.39	5.05673	31.1669	5
25	560	1479	60	0.39	1.00808	1.27128	5
32	1110	1558	60	0.39	0.42977	0.69449	5
37	232	505	60	0.39	1.27242	1.63999	5
44	1533	1513	60	0.39	2.26117	5.12425	5
51	228	1718	60	0.39	1.99527	11.0061	5
74	2012	1159	60	0.39	1.2552	4.08145	5
19	123	1647	60	0.48	1.07605	1.90772	5
21	990	551	60	0.48	1.14692	1.18812	5
43	770	127	60	0.48	2.77145	8.82924	5
63	274	306	60	0.48	5.50336	49.387	5
68	304	1619	60	0.48	3.43137	12.9322	5
20	1600	1878	60	0.58	4.15564	21.2039	5
45	157	755	60	0.58	-0.26733	-0.46708	5
57	1893	1554	60	0.58	1.01983	1.21224	5
80	1652	1538	60	0.58	-0.13259	-0.38343	5
27	1251	1236	60	0.7	1.94722	5.10715	5
53	33	262	60	0.7	2.36531	6.47917	5
157	1019	278	60	1.13	0.46257	-0.34087	5
155	509	1666	60	1.51	0.71556	0.02832	5
158	474	99	60	3.11	2.68513	10.5833	5
156	1211	1848	60	3.46	2.02515	4.85041	5
159	1401	929	60	4.22	-0.27996	-0.88148	5
160	819	1931	60	5.57	2.33307	11.5115	5
161	958	850	60	12.08	-0.21957	-1.19344	5
2	594	109	180	0.14	1.87348	5.34078	5
7	1684	771	180	0.14	0.63825	0.58591	5
8	756	1736	180	0.14	0.71187	1.12239	5
10	333	1313	180	0.14	2.0553	5.04508	5
11	503	175	180	0.14	1.04191	0.8544	5
17	426	662	180	0.14	0.51198	-0.59754	5
22	1420	1307	180	0.14	1.28795	2.45831	5
27	126	243	180	0.14	1.03434	0.5187	5
30	1004	2011	180	0.14	0.75687	1.6912	5
31	420	415	180	0.14	1.24139	4.26431	5
33	179	491	180	0.14	-0.14754	0.20456	5
34	381	84	180	0.14	0.87465	2.90303	5
38	966	1315	180	0.14	0.54599	1.2041	5
39	618	1694	180	0.14	-0.56595	-0.07318	5
40	1810	796	180	0.14	1.83293	9.79891	5
41	1522	645	180	0.14	1.01775	1.16138	5
47	1176	1463	180	0.14	0.35665	1.74677	5
48	70	1073	180	0.14	1.00562	1.80499	5
50	588	694	180	0.14	0.05426	0.27023	5
53	1261	1755	180	0.14	0.64793	1.06656	5
54	917	1241	180	0.14	1.35212	1.50113	5
55	66	476	180	0.14	1.50005	1.67306	5
57	220	611	180	0.14	-0.46702	-0.60932	5
58	1215	388	180	0.14	0.5153	0.60657	5
61	559	261	180	0.14	2.48855	6.38062	5
62	1229	433	180	0.14	2.8787	8.85012	5
63	718	637	180	0.14	0.5426	1.53408	5
64	14	647	180	0.14	2.41442	5.48573	5
65	1309	510	180	0.14	3.67536	18.1145	5
66	1877	1438	180	0.14	1.80863	7.00678	5
67	1790	1459	180	0.14	0.24829	0.18892	5
68	1136	911	180	0.14	2.695	13.4997	5
69	817	1106	180	0.14	2.99152	10.7301	5
70	973	2036	180	0.14	-0.30273	-0.63539	5
71	1654	1701	180	0.14	-0.46853	-0.87242	5
73	1274	636	180	0.14	0.79956	2.0233	5
74	1050	39	180	0.14	0.36902	0.91714	5
75	714	1330	180	0.14	0.63001	-0.32333	5
76	737	1982	180	0.14	3.34403	15.5549	5
77	1705	48	180	0.14	0.91393	2.28209	5
78	1856	123	180	0.14	0.42249	-0.03496	5
79	1739	307	180	0.14	-0.13102	0.27321	5
80	1420	1575	180	0.14	-0.50367	-0.41491	5
81	1621	1589	180	0.14	0.25748	-0.05575	5
82	1318	1055	180	0.14	3.76559	15.514	5
83	1209	896	180	0.14	0.72651	1.7331	5
84	1782	725	180	0.14	0.57793	0.45036	5
20	524	301	180	0.19	2.92349	8.81971	5
24	727	18	180	0.19	1.72037	4.48211	5
25	1041	194	180	0.19	1.33071	2.81538	5
28	114	737	180	0.19	3.84053	16.2456	5
37	1607	166	180	0.19	2.93313	8.65713	5
44	132	941	180	0.19	2.02837	4.20295	5
45	741	836	180	0.19	0.24318	0.68979	5
52	656	905	180	0.19	-0.39547	-0.55538	5
86	1311	1940	180	0.19	1.39348	2.29765	5
87	1632	177	180	0.19	-1.09674	0.83798	5
88	523	1131	180	0.19	0.66594	0.29423	5
89	1385	1016	180	0.19	2.91106	10.3016	5
90	1567	1687	180	0.19	1.66495	3.20494	5
91	297	1901	180	0.19	2.6151	7.59261	5
0	404	55	180	0.25	1.29885	5.34133	5
12	1746	802	180	0.25	0.27912	0.38126	5
14	868	174	180	0.25	5.83292	50.2464	5
15	1830	391	180	0.25	-0.24387	-0.79298	5
16	399	681	180	0.25	0.74259	0.4433	5
19	644	1308	180	0.25	-0.16651	-0.0396	5
23	1894	371	180	0.25	-0.35728	-0.56727	5
32	96	1843	180	0.25	0.66757	0.24315	5
42	1212	243	180	0.25	2.12141	4.52803	5
43	1570	167	180	0.25	2.74454	8.029	5
46	1336	1404	180	0.25	2.36645	5.47652	5
60	575	60	180	0.25	1.78846	2.55959	5
72	1883	421	180	0.25	3.11587	11.7752	5
3	1028	1713	180	0.31	0.69925	0.0674	5
4	1594	613	180	0.31	0.74471	0.23751	5
35	2015	1158	180	0.31	1.69035	2.25014	5
36	1828	1541	180	0.31	-0.52074	-0.36895	5
49	1760	1407	180	0.31	3.98656	19.6061	5
56	280	936	180	0.31	1.75727	2.52203	5
1	307	1619	180	0.39	0.28922	-0.84537	5
6	1477	954	180	0.39	0.34501	0.16121	5
13	277	305	180	0.39	2.34982	6.96434	5
21	236	505	180	0.39	2.28741	5.27908	5
26	1849	1511	180	0.39	-0.35014	-0.75684	5
5	1656	1538	180	0.48	0.19831	-0.56868	5
18	1603	1878	180	0.48	0.20728	-1.08319	5
59	1535	1514	180	0.48	2.0374	3.69772	5
29	37	263	180	0.58	1.93847	3.6384	5
51	1896	1555	180	0.58	2.38531	6.33732	5
9	1253	1235	180	0.83	2.14313	6.32035	5
85	1023	276	180	0.97	2.44609	6.01205	5
92	1214	1848	180	3.11	1.48986	2.2672	5
93	477	103	180	3.11	1.8728	3.45708	5
94	1407	931	180	6.08	1.22354	1.20602	5
95	822	1931	180	6.08	1.55125	2.41746	5
96	962	851	180	12.08	-0.07176	-1.19768	5
3	1268	1106	360	0.14	0.85821	0.81622	5
4	503	177	360	0.14	1.6061	2.62146	5
13	426	663	360	0.14	0.34062	0.33267	5
23	427	1432	360	0.14	2.25264	4.60215	5
24	48	297	360	0.14	1.17736	3.81748	5
32	1213	244	360	0.14	2.81654	9.16199	5
33	725	18	360	0.14	2.84954	8.53119	5
34	1085	678	360	0.14	1.27486	1.2797	5
37	1077	650	360	0.14	-0.22251	0.53403	5
39	1312	1939	360	0.14	2.14321	6.19078	5
40	1098	63	360	0.14	1.80307	3.75046	5
43	1622	1593	360	0.14	1.06123	3.50646	5
44	25	2015	360	0.14	-0.02285	-0.58221	5
47	621	1697	360	0.14	-0.01335	0.67068	5
48	69	255	360	0.14	1.44633	4.27415	5
52	738	1612	360	0.14	2.34791	5.5196	5
53	1176	1464	360	0.14	0.88834	2.04262	5
54	1853	125	360	0.14	2.70464	8.20918	5
55	1215	389	360	0.14	3.43637	12.7083	5
56	493	75	360	0.14	0.97769	1.33841	5
59	380	85	360	0.14	3.92605	25.9738	5
60	1467	159	360	0.14	-0.09046	1.19318	5
61	1672	715	360	0.14	3.11774	10.6608	5
62	776	1591	360	0.14	2.02408	6.18347	5
63	1260	1757	360	0.14	3.60845	15.2016	5
64	1227	1297	360	0.14	0.06962	0.18607	5
65	917	1241	360	0.14	2.70735	7.9814	5
66	1163	922	360	0.14	0.54887	2.01693	5
67	1628	179	360	0.14	1.8447	6.7594	5
68	559	262	360	0.14	2.83406	9.42937	5
69	804	423	360	0.14	0.36907	1.27495	5
70	1713	1722	360	0.14	0.74799	1.64455	5
71	513	1464	360	0.14	2.18653	4.53423	5
1	114	738	360	0.19	1.83221	3.79395	5
6	432	1765	360	0.19	1.22219	6.47261	5
8	691	1752	360	0.19	0.48911	1.92648	5
9	523	302	360	0.19	1.29952	1.87752	5
14	403	56	360	0.19	2.08549	4.72029	5
16	296	1902	360	0.19	2.94176	10.454	5
21	577	60	360	0.19	1.4061	1.4019	5
31	1131	806	360	0.19	2.01574	4.46889	5
41	1039	252	360	0.19	2.91049	12.0948	5
45	2005	418	360	0.19	2.53993	6.87729	5
57	740	837	360	0.19	2.3318	5.4061	5
72	868	914	360	0.19	2.23931	5.42648	5
74	719	1746	360	0.19	2.33399	5.71149	5
0	1285	1207	360	0.25	2.32787	8.08315	5
5	1606	167	360	0.25	2.82972	13.2705	5
17	994	598	360	0.25	1.9334	4.15943	5
18	1020	317	360	0.25	1.05937	5.91269	5
25	1037	620	360	0.25	4.21948	21.5072	5
30	884	1716	360	0.25	2.72129	9.29185	5
38	1840	1121	360	0.25	2.34992	6.04556	5
2	1594	614	360	0.31	1.39156	1.90381	5
11	1335	1405	360	0.31	2.96708	10.3123	5
19	380	1331	360	0.31	3.0743	10.3512	5
22	1113	1559	360	0.31	2.41239	6.25094	5
26	1461	514	360	0.31	2.30513	5.23718	5
29	279	936	360	0.31	1.59677	2.02742	5
50	397	681	360	0.31	2.52594	6.40416	5
51	230	1719	360	0.31	2.88646	10.5687	5
58	43	1002	360	0.31	2.15428	4.4841	5
10	1028	1714	360	0.39	3.65734	25.9411	5
12	1534	1514	360	0.39	2.16812	4.69301	5
27	1653	1539	360	0.39	2.14422	4.91786	5
35	305	1620	360	0.39	2.03262	4.66784	5
36	562	1481	360	0.39	2.65121	7.14029	5
42	161	757	360	0.39	2.00811	4.09798	5
73	126	1647	360	0.39	2.22506	5.52245	5
20	993	551	360	0.48	1.71391	2.48997	5
7	1602	1879	360	0.58	0.53868	0.03878	5
28	1895	1555	360	0.58	3.21632	13.564	5
49	37	263	360	0.58	1.93643	3.83988	5
15	1253	1236	360	0.83	2.09666	6.26933	5
46	1021	279	360	0.97	2.59657	7.42677	5
75	511	1666	360	1.31	0.8431	1.48723	5
76	473	103	360	2.49	1.90693	3.45005	5
77	1405	929	360	4.65	1.17078	0.83498	5
79	823	1932	360	5.57	1.77058	3.36871	5
78	675	1368	360	8.41	1.12091	1.61225	5
80	961	851	360	9.77	1.58572	3.65425	5
0	124	245	600	0.14	1.5393	2.47242	5
7	1097	65	600	0.14	3.5475	22.8702	5
8	982	1897	600	0.14	0.83106	0.7471	5
23	1855	127	600	0.14	0.26791	0.19902	5
24	1040	196	600	0.14	2.54087	6.80048	5
25	787	1893	600	0.14	0.42798	0.61557	5
26	295	1904	600	0.14	2.27758	6.34628	5
27	1225	1297	600	0.14	-0.50818	-0.35272	5
28	1179	162	600	0.14	1.71527	2.86164	5
31	751	1353	600	0.14	1.82645	4.20259	5
36	1267	1107	600	0.14	1.51152	1.47003	5
37	916	1243	600	0.14	2.26414	4.99595	5
38	776	130	600	0.14	1.48786	2.09314	5
39	747	1530	600	0.14	-0.24423	0.5408	5
40	1981	811	600	0.14	2.20243	4.48132	5
41	657	905	600	0.14	-0.24278	0.3446	5
42	724	20	600	0.14	2.18445	4.54837	5
43	1546	1981	600	0.14	-0.04806	-0.01199	5
50	1084	679	600	0.14	1.58168	1.45661	5
51	740	839	600	0.14	2.1496	4.19249	5
52	1000	2014	600	0.14	1.49787	3.63753	5
53	1042	1630	600	0.14	2.84504	8.65088	5
54	1961	310	600	0.14	2.04749	4.13677	5
55	1605	1561	600	0.14	1.85286	6.96824	5
56	106	1105	600	0.14	2.08912	6.79464	5
58	928	1347	600	0.14	-0.08915	-0.18895	5
59	1211	242	600	0.14	1.24025	1.01312	5
60	66	1073	600	0.14	0.99533	2.93103	5
61	868	916	600	0.14	2.04886	4.02605	5
62	46	302	600	0.14	2.08784	9.69187	5
63	557	263	600	0.14	3.06729	10.8708	5
64	188	141	600	0.14	1.05248	3.10212	5
65	423	664	600	0.14	1.37817	1.29611	5
66	379	87	600	0.14	2.35828	7.16111	5
67	1703	52	600	0.14	0.66284	1.09273	5
68	1552	2034	600	0.14	0.45735	0.18133	5
69	942	1734	600	0.14	0.07261	0.23842	5
70	738	1613	600	0.14	2.17922	4.3906	5
71	513	1465	600	0.14	2.62426	7.22948	5
2	522	304	600	0.19	0.89974	0.31146	5
4	501	178	600	0.19	2.36498	8.9971	5
19	1018	317	600	0.19	0.78025	0.46244	5
21	1131	807	600	0.19	1.97545	4.08528	5
35	1566	1689	600	0.19	1.51575	2.95524	5
46	95	1846	600	0.19	0.79135	-0.28343	5
47	1838	1122	600	0.19	2.21878	5.28151	5
57	403	58	600	0.19	1.60615	2.02234	5
72	906	904	600	0.19	0.94931	0.56272	5
75	1828	394	600	0.19	1.64644	1.9418	5
3	884	1718	600	0.25	2.99691	10.5858	5
6	1460	516	600	0.25	2.66946	7.26903	5
9	1284	1208	600	0.25	0.95479	3.90007	5
12	378	1333	600	0.25	3.478	14.65	5
13	1605	168	600	0.25	2.057	7.62522	5
14	867	177	600	0.25	4.45283	25.4101	5
20	1112	1562	600	0.25	2.21018	4.9161	5
22	1334	1406	600	0.25	2.70756	8.07675	5
34	992	599	600	0.25	2.24191	5.97561	5
45	395	682	600	0.25	2.42953	5.79217	5
73	1715	145	600	0.25	2.06857	6.53614	5
74	445	2007	600	0.25	2.04107	4.36495	5
1	561	1482	600	0.31	2.52871	6.30298	5
5	1593	615	600	0.31	2.2234	4.80155	5
30	229	1721	600	0.31	2.77224	9.42839	5
32	278	938	600	0.31	1.57408	1.91102	5
33	1027	1714	600	0.31	2.28658	4.97461	5
48	997	1072	600	0.31	2.53775	7.83218	5
11	235	507	600	0.39	2.40683	6.37822	5
16	1533	1515	600	0.39	2.12557	4.34993	5
18	991	553	600	0.39	1.78407	2.70923	5
29	1653	1541	600	0.39	2.09529	4.09778	5
49	125	1649	600	0.39	1.97685	4.12862	5
17	1601	1880	600	0.48	-0.21892	-0.83771	5
10	35	265	600	0.58	2.00112	4.01098	5
15	1252	1237	600	0.7	2.14264	6.03271	5
44	1021	281	600	0.97	2.68863	9.33567	5
76	473	104	600	2.22	1.92124	3.43031	5
77	1405	931	600	4.22	1.12623	0.68674	5
79	821	1934	600	4.65	1.45909	2.052	5
78	673	1368	600	7.78	0.9745	1.13305	5
80	960	853	600	9.77	1.35586	2.89486	5
