# Supplementary material for: Dynamic self-assembly of compartmentalized DNA nanotubes
Source: Nat Commun. 2021 Jun 11;12:3557. doi: 10.1038/s41467-021-23850-1 (PMC8196065; doi:10.1038/s41467-021-23850-1)
Supplement: Supplementary file 8 — Source Data [file 41467_2021_23850_MOESM8_ESM.zip › sourceData/SIfigs/s70/s70_contourTrial_lengths_sum_250nM.xlsx]

## Sheet: Sheet1
	time	length
0	0	0
0	30	30.506
0	60	24.958
0	180	27.482
0	360	25.542
0	600	17.126
0	1440	17.126
