# Supplementary material for: Dynamic self-assembly of compartmentalized DNA nanotubes
Source: Nat Commun. 2021 Jun 11;12:3557. doi: 10.1038/s41467-021-23850-1 (PMC8196065; doi:10.1038/s41467-021-23850-1)
Supplement: Supplementary file 8 — Source Data [file 41467_2021_23850_MOESM8_ESM.zip › sourceData/SIfigs/s70/s70_contourTrial_lengths_sum_100nM.xlsx]

## Sheet: Sheet1
	time	length
0	0	0
0	30	63.65
0	60	43.813
0	180	85.178
0	360	78.008
0	600	68.796
0	1440	68.796
