# Supplementary material for: Dynamic self-assembly of compartmentalized DNA nanotubes
Source: Nat Commun. 2021 Jun 11;12:3557. doi: 10.1038/s41467-021-23850-1 (PMC8196065; doi:10.1038/s41467-021-23850-1)
Supplement: Supplementary file 8 — Source Data [file 41467_2021_23850_MOESM8_ESM.zip › sourceData/figure6/fig6d_rnaseh_05_individualTimeFiles/fig6_Rh_05_t105_final_data.xlsx]

## Sheet: Sheet1
	droplet number	X (pixels)	Y (pixels)	Radius (pixels)	Probability count	Time	Volume (pL)	skew	kurtosis
0	0	1969	1068	10	0.96875	105	0.1418	-0.1702	-0.75309
1	1	36	165	15	0.95455	105	0.47859	0.52741	-0.37948
2	2	194	1481	10	0.95312	105	0.1418	0.41402	-0.39937
3	3	354	1513	10	0.92188	105	0.1418	0.53902	-0.13476
4	4	1728	865	11	0.91667	105	0.18874	0.30713	-0.44425
5	5	405	461	12	0.90278	105	0.24504	0.30153	-0.73741
6	6	1424	1881	11	0.90278	105	0.18874	0.54633	0.25039
7	7	1679	1344	10	0.89062	105	0.1418	0.44515	0.10885
8	8	683	474	10	0.89062	105	0.1418	0.41265	-0.3803
9	9	207	1766	12	0.88889	105	0.24504	0.15221	-0.66412
10	10	739	754	10	0.875	105	0.1418	0.78876	0.46524
11	11	1780	515	10	0.875	105	0.1418	0.49658	-0.13116
12	12	2005	508	14	0.86364	105	0.38911	0.66783	0.08089
13	13	1568	377	11	0.86111	105	0.18874	0.64894	-0.2033
14	14	533	934	12	0.86111	105	0.24504	0.42519	-0.12706
15	15	132	1428	10	0.85938	105	0.1418	0.55254	-0.26971
16	16	51	1659	10	0.85938	105	0.1418	0.45332	-0.41274
17	17	512	1934	18	0.85577	105	0.827	0.04423	-0.97376
18	18	1157	286	14	0.85227	105	0.38911	0.31689	-0.64427
19	19	268	586	13	0.85	105	0.31154	0.70293	0.11627
20	20	638	433	10	0.84375	105	0.1418	0.43466	-0.27626
21	21	1262	776	15	0.84091	105	0.47859	0.49025	0.10172
22	22	158	230	13	0.8375	105	0.31154	0.51649	0.36726
23	23	885	1745	18	0.83654	105	0.827	0.43076	0.0077
24	24	110	261	12	0.83333	105	0.24504	0.32904	-0.53812
25	25	1206	898	11	0.83333	105	0.18874	0.36838	-0.37133
26	26	1083	456	10	0.82812	105	0.1418	0.36828	-0.46716
27	27	953	125	10	0.82812	105	0.1418	-0.09017	-1.02329
28	28	1273	820	18	0.82692	105	0.827	0.32041	-0.40038
29	29	145	777	13	0.825	105	0.31154	0.34335	-0.57652
30	30	157	1353	14	0.81818	105	0.38911	0.49735	-0.44452
31	31	1165	606	10	0.8125	105	0.1418	0.58818	-0.09164
32	32	262	802	10	0.8125	105	0.1418	0.12497	-0.56029
33	33	1165	808	10	0.8125	105	0.1418	0.62442	-0.43905
34	34	662	1186	10	0.8125	105	0.1418	0.05951	-0.3997
35	35	1063	72	10	0.8125	105	0.1418	-0.31269	-0.73152
36	36	792	1463	15	0.80682	105	0.47859	0.2625	-0.41785
37	37	41	524	15	0.80682	105	0.47859	0.63176	-0.17009
38	38	863	907	15	0.80682	105	0.47859	0.73452	0.43105
39	39	1126	646	12	0.80556	105	0.24504	0.57044	-0.42822
40	40	1624	683	12	0.80556	105	0.24504	0.46208	-0.31326
41	41	1463	319	11	0.80556	105	0.18874	0.22334	-0.60403
42	42	507	1873	11	0.80556	105	0.18874	0.55398	-0.00217
43	43	862	1875	12	0.80556	105	0.24504	-0.37417	-0.2075
44	44	1522	788	13	0.8	105	0.31154	0.3734	-0.17803
45	45	50	562	10	0.79688	105	0.1418	0.20292	-0.57966
46	46	602	980	10	0.79688	105	0.1418	0.30307	-0.64887
47	47	177	1687	19	0.79464	105	0.97263	0.35662	-0.81105
48	48	1118	1020	12	0.79167	105	0.24504	-0.18495	-0.85342
49	49	46	1952	12	0.79167	105	0.24504	0.42932	-0.49307
50	50	1334	125	12	0.79167	105	0.24504	0.55204	-0.15413
51	51	1275	29	11	0.79167	105	0.18874	0.18126	-0.71191
52	52	1914	1363	12	0.79167	105	0.24504	0.54223	-0.5185
53	53	1156	1242	13	0.7875	105	0.31154	0.69655	0.30867
54	54	184	818	13	0.7875	105	0.31154	0.75728	0.29552
55	55	1612	22	13	0.7875	105	0.31154	-0.42229	-0.34424
56	56	1078	1152	14	0.78409	105	0.38911	0.54802	-0.04388
57	57	1948	1499	14	0.78409	105	0.38911	0.63926	0.13617
58	58	1715	1789	10	0.78125	105	0.1418	0.44283	-0.30206
59	59	553	1819	11	0.77778	105	0.18874	-0.3086	-0.74939
60	60	342	1562	12	0.77778	105	0.24504	0.64466	0.2207
61	61	1493	716	12	0.77778	105	0.24504	-0.28457	-0.77302
62	62	827	508	13	0.775	105	0.31154	0.06164	-0.67669
63	63	1822	254	17	0.76923	105	0.69668	0.4488	-0.41539
64	64	1142	317	10	0.76562	105	0.1418	0.58263	-0.29479
65	65	863	1054	10	0.76562	105	0.1418	0.6969	0.74909
66	66	973	1227	10	0.76562	105	0.1418	-0.03802	-1.18166
67	67	1331	1715	10	0.76562	105	0.1418	0.72081	0.41945
68	68	1265	1302	12	0.76389	105	0.24504	-0.32013	-0.7645
69	69	407	765	13	0.7625	105	0.31154	0.41129	-0.50283
70	70	595	844	15	0.76136	105	0.47859	0.12889	-0.71834
71	71	877	107	15	0.76136	105	0.47859	-0.17911	-0.68379
72	72	1711	521	19	0.75893	105	0.97263	0.60266	-0.08721
73	73	666	1108	10	0.75	105	0.1418	0.60631	0.04239
74	74	1127	1886	15	0.75	105	0.47859	0.27882	-0.7945
75	75	515	1396	15	0.75	105	0.47859	0.35322	-0.40166
76	76	1781	1370	15	0.75	105	0.47859	0.09622	-0.58748
77	77	1210	422	14	0.75	105	0.38911	0.67985	-0.05719
78	78	1347	1446	13	0.75	105	0.31154	-0.39656	-0.83128
79	79	338	245	13	0.75	105	0.31154	0.78646	0.36491
80	80	1251	1335	12	0.75	105	0.24504	0.0229	-0.67256
81	81	45	460	12	0.75	105	0.24504	0.39622	-0.50815
82	82	785	362	12	0.75	105	0.24504	0.29971	-0.41543
83	83	1445	54	12	0.75	105	0.24504	0.06266	-0.35863
84	84	605	1669	11	0.75	105	0.18874	-0.15941	-0.86103
85	85	323	1842	11	0.75	105	0.18874	0.06718	-0.88673
86	86	1669	1610	11	0.75	105	0.18874	0.55659	-0.01436
87	87	1846	1588	11	0.75	105	0.18874	0.74126	0.50617
88	88	532	1332	11	0.75	105	0.18874	-0.38559	-0.75676
89	89	513	693	12	0.75	105	0.24504	0.66113	-0.159
90	90	1601	870	12	0.75	105	0.24504	0.58253	0.43745
91	91	490	916	19	0.74107	105	0.97263	0.68409	0.04989
92	92	60	95	17	0.74038	105	0.69668	0.78287	0.18607
93	93	1290	896	15	0.73864	105	0.47859	0.55716	0.13844
94	94	1888	1934	15	0.73864	105	0.47859	0.51753	-0.13057
95	95	303	1139	14	0.73864	105	0.38911	0.6106	0.10043
96	96	808	579	11	0.73611	105	0.18874	0.57166	0.12159
97	97	1835	1427	12	0.73611	105	0.24504	0.21316	-0.48941
98	98	1722	1978	12	0.73611	105	0.24504	0.29604	-0.45193
99	99	265	857	11	0.73611	105	0.18874	0.49439	-0.03699
100	100	1906	719	11	0.73611	105	0.18874	-0.11042	-0.94727
101	101	1654	350	10	0.73438	105	0.1418	0.94408	0.91296
102	102	1829	1277	10	0.73438	105	0.1418	-0.17188	-0.92722
103	103	1795	1674	10	0.73438	105	0.1418	0.49438	0.03949
104	104	1183	1822	10	0.73438	105	0.1418	-0.20076	-0.82722
105	105	1725	1678	16	0.72917	105	0.58083	0.66953	0.08758
106	106	1266	1209	14	0.72727	105	0.38911	0.51659	-0.45462
107	107	411	1728	14	0.72727	105	0.38911	0.69573	0.49752
108	108	1425	684	15	0.72727	105	0.47859	0.64878	0.2323
109	109	73	996	13	0.725	105	0.31154	0.59511	-0.10885
110	110	149	89	13	0.725	105	0.31154	0.47334	-0.01113
111	111	1102	580	13	0.725	105	0.31154	0.98034	0.70416
112	112	1410	552	13	0.725	105	0.31154	0.58627	-0.17057
113	113	1981	167	13	0.725	105	0.31154	0.3517	-0.50778
114	114	213	857	19	0.72321	105	0.97263	0.58311	-0.07512
115	115	375	1750	11	0.72222	105	0.18874	0.2739	-0.3099
116	116	1739	769	11	0.72222	105	0.18874	0.60048	-0.15156
117	117	887	1414	12	0.72222	105	0.24504	-0.22198	-0.92092
118	118	1653	62	12	0.72222	105	0.24504	-0.32437	-0.80303
119	119	1802	660	12	0.72222	105	0.24504	0.32723	-0.32119
120	120	414	286	10	0.71875	105	0.1418	0.67202	0.04578
121	121	23	1205	10	0.71875	105	0.1418	0.10105	-0.63695
122	122	1328	764	10	0.71875	105	0.1418	0.78761	0.17474
123	123	799	391	10	0.71875	105	0.1418	0.80431	0.6779
124	124	379	281	10	0.71875	105	0.1418	-0.11071	-0.89237
125	125	180	520	16	0.71875	105	0.58083	0.04675	-0.55665
126	126	444	1502	14	0.71591	105	0.38911	0.49776	-0.00541
127	127	431	1154	14	0.71591	105	0.38911	0.20416	-0.5779
128	128	414	630	13	0.7125	105	0.31154	0.55348	0.03155
129	129	1051	593	13	0.7125	105	0.31154	0.62753	-0.01008
130	130	834	544	13	0.7125	105	0.31154	0.41096	-0.25475
131	131	588	939	13	0.7125	105	0.31154	0.62012	0.14757
132	132	1437	1063	13	0.7125	105	0.31154	0.53214	-0.48034
133	133	245	1467	13	0.7125	105	0.31154	0.74016	0.35221
134	134	345	849	17	0.71154	105	0.69668	0.25607	-0.34887
135	135	461	377	18	0.71154	105	0.827	0.26682	-0.57593
136	136	777	1861	11	0.70833	105	0.18874	-0.11533	-0.7543
137	137	1882	1797	11	0.70833	105	0.18874	0.73091	0.27094
138	138	1551	1762	11	0.70833	105	0.18874	0.58861	0.01801
139	139	372	1262	11	0.70833	105	0.18874	0.53928	-0.37241
140	140	1398	1002	11	0.70833	105	0.18874	0.24391	-0.30092
141	141	1746	738	12	0.70833	105	0.24504	0.50863	-0.19845
142	142	170	1230	12	0.70833	105	0.24504	0.55055	-0.4163
143	143	1216	592	12	0.70833	105	0.24504	0.17212	-0.46655
144	144	520	173	12	0.70833	105	0.24504	0.22546	-0.30302
145	145	1940	1213	15	0.70455	105	0.47859	0.08304	-0.34139
146	146	1906	610	10	0.70312	105	0.1418	0.57026	-0.04243
147	147	1808	1105	10	0.70312	105	0.1418	-0.00262	-0.59605
148	148	1871	2015	10	0.70312	105	0.1418	0.61229	0.10606
149	149	1315	464	17	0.70192	105	0.69668	0.2225	-0.52346
150	150	1406	1121	29	0.82738	105	3.45845	-0.55646	-0.41493
151	151	225	1615	20	0.775	105	1.13443	0.21914	-0.47187
152	152	1043	1636	20	0.73333	105	1.13443	0.03794	-0.8299
153	153	400	885	20	0.725	105	1.13443	0.52909	0.23221
154	154	1998	1619	21	0.71094	105	1.31324	0.56246	0.03732
155	155	642	377	21	0.70312	105	1.31324	0.38175	-0.55434
156	156	1596	1658	22	0.6875	105	1.50992	0.65989	0.06137
157	157	636	1450	20	0.66667	105	1.13443	0.4442	-0.33849
158	158	650	1858	20	0.65833	105	1.13443	0.29048	-0.56508
159	159	675	728	29	0.65476	105	3.45845	0.52195	-0.37988
160	160	2020	1520	20	0.64167	105	1.13443	0.35263	0.09368
161	161	1017	500	22	0.63281	105	1.50992	0.35799	-0.74223
162	162	1217	125	21	0.61719	105	1.31324	0.51021	-0.15915
163	163	1184	1112	21	0.60938	105	1.31324	0.66806	0.77753
164	164	459	1276	23	0.60294	105	1.72532	0.10872	-0.82092
165	165	187	123	27	0.59375	105	2.79112	0.23424	-0.61463
166	166	583	713	20	0.575	105	1.13443	0.20973	-0.56425
167	167	1626	278	20	0.575	105	1.13443	-0.23228	-1.03312
168	168	1279	173	22	0.57031	105	1.50992	0.06161	-0.70163
169	169	1421	1731	20	0.56667	105	1.13443	0.38266	0.01197
170	170	1206	1627	24	0.5625	105	1.96029	0.19148	-0.84047
171	171	1415	1294	23	0.55882	105	1.72532	-0.12565	-0.77045
172	172	922	1604	25	0.55556	105	2.21568	-0.1467	-0.91553
173	173	979	1680	21	0.55469	105	1.31324	-0.39078	-0.48946
174	174	533	387	20	0.55	105	1.13443	0.40172	-0.40761
175	175	1988	903	20	0.55	105	1.13443	0.47202	0.038
176	176	701	1976	25	0.54861	105	2.21568	0.35861	-0.62575
177	177	1478	453	22	0.53906	105	1.50992	0.28601	-0.66519
178	178	953	717	21	0.53906	105	1.31324	0.24224	-0.83923
179	179	415	948	25	0.53472	105	2.21568	0.18585	-0.5467
180	180	1935	198	22	0.53125	105	1.50992	0.31655	-0.51263
181	181	446	23	23	0.52941	105	1.72532	0.19293	-0.65687
182	182	1768	443	22	0.52344	105	1.50992	0.56501	-0.32568
183	183	1353	1181	21	0.51562	105	1.31324	0.14749	-0.59082
184	184	1661	1158	23	0.51471	105	1.72532	-0.12692	-0.99827
185	185	1388	509	22	0.5	105	1.50992	0.31215	-0.6074
186	186	1408	1175	22	0.5	105	1.50992	-0.33557	-0.86049
187	187	1821	599	25	0.5	105	2.21568	0.38588	-0.62202
188	188	1601	1171	20	0.49167	105	1.13443	-0.28525	-0.40814
189	189	1023	1718	24	0.48611	105	1.96029	-0.30146	-0.58567
190	190	1157	1607	20	0.48333	105	1.13443	0.44191	-0.05046
191	191	1694	388	20	0.48333	105	1.13443	0.13935	-0.82031
192	192	1294	1488	25	0.47917	105	2.21568	-0.25789	-0.9646
193	193	1987	1456	25	0.47917	105	2.21568	-0.06367	-0.2805
194	194	511	35	25	0.47917	105	2.21568	0.10688	-0.44926
195	195	957	333	26	0.47368	105	2.49234	0.21695	-0.74766
196	196	1542	1973	21	0.46094	105	1.31324	0.12276	-0.56266
197	197	1763	2012	22	0.46094	105	1.50992	0.63906	0.44471
198	198	1623	783	21	0.46094	105	1.31324	0.35958	-0.13596
199	199	1530	287	20	0.45833	105	1.13443	0.50425	-0.43329
200	200	352	957	25	0.45833	105	2.21568	-0.00405	-0.88026
201	201	1464	1681	22	0.45312	105	1.50992	0.65399	0.22641
202	202	273	1073	20	0.45	105	1.13443	0.3575	-0.31825
203	203	1488	1528	27	0.44375	105	2.79112	-0.05185	-0.53037
204	204	1492	1945	33	0.73438	105	5.096	0.42584	-0.44458
205	205	689	296	39	0.63393	105	8.41165	0.47371	-0.45988
206	206	1330	323	33	0.55729	105	5.096	0.51374	-0.39785
207	207	855	1295	33	0.52083	105	5.096	0.0569	-0.51431
208	208	1408	1627	31	0.4837	105	4.22447	-0.17173	-0.98035
209	209	1648	1436	36	0.44712	105	6.61599	0.07661	-0.39195
210	210	1404	854	40	0.51724	105	9.07543	0.15143	-1.01238
