# Supplementary material for: Dynamic self-assembly of compartmentalized DNA nanotubes
Source: Nat Commun. 2021 Jun 11;12:3557. doi: 10.1038/s41467-021-23850-1 (PMC8196065; doi:10.1038/s41467-021-23850-1)
Supplement: Supplementary file 8 — Source Data [file 41467_2021_23850_MOESM8_ESM.zip › sourceData/figure6/fig6d_rnaseh_05_individualTimeFiles/fig6_Rh_05_t255_final_data.xlsx]

## Sheet: Sheet1
	droplet number	X (pixels)	Y (pixels)	Radius (pixels)	Probability count	Time	Volume (pL)	skew	kurtosis
0	0	779	1939	10	0.96875	255	0.1418	0.05652	-0.60656
1	1	1229	583	12	0.95833	255	0.24504	-0.25144	-0.94882
2	2	1064	584	13	0.95	255	0.31154	-0.0459	-0.76436
3	3	246	1862	14	0.94318	255	0.38911	-0.00751	-0.98093
4	4	1808	1665	10	0.9375	255	0.1418	-0.17249	-0.92829
5	5	427	621	13	0.9375	255	0.31154	-0.14468	-1.10983
6	6	891	99	15	0.93182	255	0.47859	-0.14063	-1.05192
7	7	1969	1096	11	0.93056	255	0.18874	-0.09593	-0.81153
8	8	1076	63	10	0.92188	255	0.1418	-0.16526	-0.91373
9	9	1982	1059	10	0.92188	255	0.1418	-0.15819	-0.90488
10	10	1344	1837	10	0.92188	255	0.1418	-0.16137	-0.96204
11	11	1268	1307	12	0.91667	255	0.24504	-0.05399	-1.10283
12	12	446	1586	12	0.91667	255	0.24504	-0.14094	-0.95064
13	13	1815	651	12	0.91667	255	0.24504	-0.12594	-1.05436
14	14	1627	512	18	0.91346	255	0.827	-0.15084	-1.06089
15	15	602	930	13	0.9125	255	0.31154	-0.15992	-1.0503
16	16	840	500	13	0.9125	255	0.31154	-0.1478	-1.00769
17	17	503	907	19	0.91071	255	0.97263	0.17881	-0.7079
18	18	316	1130	14	0.90909	255	0.38911	-0.02465	-0.86983
19	19	48	1592	15	0.90909	255	0.47859	-0.0877	-0.74351
20	20	696	465	10	0.90625	255	0.1418	-0.11402	-0.96976
21	21	1637	674	12	0.90278	255	0.24504	-0.0986	-0.97883
22	22	876	898	15	0.89773	255	0.47859	-0.17359	-0.96644
23	23	54	694	15	0.89773	255	0.47859	0.13283	-0.78883
24	24	1178	799	11	0.88889	255	0.18874	-0.02106	-0.93834
25	25	1737	413	10	0.875	255	0.1418	-0.10669	-0.71932
26	26	1584	1356	14	0.875	255	0.38911	-0.63155	-0.48211
27	27	1925	510	14	0.875	255	0.38911	-0.07592	-0.93993
28	28	761	1284	15	0.875	255	0.47859	-0.21119	-0.73494
29	29	1665	208	13	0.875	255	0.31154	-0.1539	-0.9405
30	30	936	35	16	0.86458	255	0.58083	-0.17509	-1.03206
31	31	1635	1752	15	0.86364	255	0.47859	0.05121	-0.69081
32	32	1566	1134	11	0.86111	255	0.18874	-0.49948	-0.75352
33	33	546	925	12	0.86111	255	0.24504	-0.29669	-0.81541
34	34	389	1977	10	0.85938	255	0.1418	-0.1072	-1.11957
35	35	127	1610	10	0.85938	255	0.1418	0.05591	-0.69231
36	36	31	1359	10	0.85938	255	0.1418	-0.02017	-0.94466
37	37	275	793	10	0.85938	255	0.1418	-0.16417	-0.9737
38	38	635	1343	10	0.85938	255	0.1418	-0.34647	-0.65178
39	39	227	843	19	0.85714	255	0.97263	-0.1478	-1.05171
40	40	1280	1991	13	0.85	255	0.31154	-0.22752	-0.91018
41	41	158	768	13	0.85	255	0.31154	-0.03148	-0.9988
42	42	1824	946	13	0.85	255	0.31154	-0.1237	-0.9064
43	43	1875	1869	12	0.84722	255	0.24504	-0.1261	-0.92103
44	44	1915	259	12	0.84722	255	0.24504	-0.08531	-0.83332
45	45	2008	1014	11	0.84722	255	0.18874	-0.10529	-1.01401
46	46	513	846	10	0.84375	255	0.1418	-0.16199	-0.9432
47	47	1858	626	10	0.84375	255	0.1418	0.36423	-0.35524
48	48	2018	499	14	0.84091	255	0.38911	-0.13118	-1.08497
49	49	1939	964	14	0.84091	255	0.38911	-0.20783	-0.92788
50	50	1925	373	15	0.84091	255	0.47859	0.07136	-0.86255
51	51	1304	887	15	0.84091	255	0.47859	-0.20262	-0.83143
52	52	526	684	13	0.8375	255	0.31154	0.00235	-0.8532
53	53	1338	1109	13	0.8375	255	0.31154	-0.34407	-0.7519
54	54	1599	995	13	0.8375	255	0.31154	-0.01388	-0.73563
55	55	963	503	13	0.8375	255	0.31154	-0.16753	-0.99116
56	56	1476	501	17	0.83654	255	0.69668	-0.12561	-0.77643
57	57	1709	1049	18	0.83654	255	0.827	-0.26642	-0.83326
58	58	278	848	11	0.83333	255	0.18874	-0.25686	-0.76513
59	59	1341	755	11	0.83333	255	0.18874	0.12812	-0.71686
60	60	630	1998	15	0.82955	255	0.47859	-0.16988	-0.99942
61	61	909	1627	10	0.82812	255	0.1418	-0.45777	-0.3256
62	62	281	577	13	0.825	255	0.31154	-0.1023	-0.96681
63	63	1476	310	11	0.81944	255	0.18874	-0.12686	-0.93618
64	64	1868	1026	11	0.81944	255	0.18874	-0.23744	-0.61795
65	65	388	1741	11	0.81944	255	0.18874	-0.21204	-0.79326
66	66	972	1906	10	0.8125	255	0.1418	-0.23751	-0.29029
67	67	208	1473	10	0.8125	255	0.1418	-0.11062	-0.95127
68	68	1292	1872	10	0.8125	255	0.1418	-0.20853	-0.75658
69	69	1529	22	10	0.8125	255	0.1418	0.71499	-0.12095
70	70	222	474	10	0.8125	255	0.1418	-0.0073	-0.91783
71	71	365	1946	13	0.8125	255	0.31154	-0.17129	-0.95147
72	72	848	535	13	0.8125	255	0.31154	-0.31034	-0.64636
73	73	831	841	17	0.80769	255	0.69668	-0.14305	-0.89399
74	74	325	1285	15	0.80682	255	0.47859	-0.12379	-1.04308
75	75	49	156	15	0.80682	255	0.47859	-0.17133	-1.0293
76	76	38	1846	12	0.80556	255	0.24504	0.2847	-0.54601
77	77	901	1401	12	0.80556	255	0.24504	-0.21545	-0.95191
78	78	1759	729	12	0.80556	255	0.24504	-0.144	-0.80998
79	79	418	452	12	0.80556	255	0.24504	-0.17303	-1.10718
80	80	58	451	12	0.80556	255	0.24504	-0.16937	-1.0045
81	81	59	1943	12	0.80556	255	0.24504	-0.08907	-1.05591
82	82	280	500	11	0.80556	255	0.18874	-0.20905	-0.92868
83	83	603	283	13	0.8	255	0.31154	-0.27239	-0.6772
84	84	1884	2006	10	0.79688	255	0.1418	-0.06721	-0.78061
85	85	869	1501	10	0.79688	255	0.1418	-0.12518	-1.00461
86	86	259	1501	10	0.79688	255	0.1418	-0.10028	-0.8718
87	87	1103	662	10	0.79688	255	0.1418	0.01969	-0.81694
88	88	1320	1901	10	0.79688	255	0.1418	-0.21684	-0.7493
89	89	742	1878	14	0.79545	255	0.38911	-0.26551	-0.85686
90	90	1792	1347	15	0.79545	255	0.47859	-0.28263	-0.80072
91	91	1563	855	11	0.79167	255	0.18874	0.24363	-0.55457
92	92	1255	1790	12	0.79167	255	0.24504	-0.14339	-1.07778
93	93	904	571	12	0.79167	255	0.24504	-0.20061	-0.85142
94	94	277	1804	17	0.78846	255	0.69668	-0.10309	-0.96576
95	95	171	221	13	0.7875	255	0.31154	-0.36695	-0.76556
96	96	1119	533	13	0.7875	255	0.31154	0.44942	-0.06537
97	97	1164	452	14	0.78409	255	0.38911	-0.03996	-0.8961
98	98	1433	613	10	0.78125	255	0.1418	-0.34718	-0.66805
99	99	615	972	10	0.78125	255	0.1418	-0.23791	-0.70713
100	100	618	1315	10	0.78125	255	0.1418	-0.16936	-0.98354
101	101	392	272	10	0.78125	255	0.1418	-0.12475	-0.70536
102	102	1481	267	10	0.78125	255	0.1418	-0.15653	-0.88034
103	103	124	110	10	0.78125	255	0.1418	-0.26657	-0.63232
104	104	381	1694	18	0.77885	255	0.827	-0.18606	-1.01675
105	105	163	604	18	0.77885	255	0.827	-0.17866	-0.9926
106	106	277	270	12	0.77778	255	0.24504	-0.33858	-0.67234
107	107	1614	861	12	0.77778	255	0.24504	-0.07214	-0.90814
108	108	307	1990	11	0.77778	255	0.18874	-0.18189	-0.79256
109	109	803	34	11	0.77778	255	0.18874	-0.2545	-0.91863
110	110	575	805	12	0.77778	255	0.24504	-0.06934	-0.90989
111	111	1139	637	12	0.77778	255	0.24504	0.03452	-0.9682
112	112	110	1359	15	0.77273	255	0.47859	-0.21329	-0.91102
113	113	650	1724	15	0.77273	255	0.47859	-0.14009	-1.07818
114	114	1260	520	14	0.77273	255	0.38911	-0.15603	-1.03492
115	115	1655	1524	14	0.77273	255	0.38911	0.07769	-0.76455
116	116	584	350	18	0.76923	255	0.827	0.01911	-0.67782
117	117	93	926	18	0.76923	255	0.827	-0.21212	-0.96502
118	118	816	805	17	0.76923	255	0.69668	0.12012	-0.73046
119	119	1728	1780	10	0.76562	255	0.1418	-0.18876	-0.98149
120	120	276	441	10	0.76562	255	0.1418	-0.15585	-0.92188
121	121	84	1703	10	0.76562	255	0.1418	-0.20482	-0.67273
122	122	1847	1238	10	0.76562	255	0.1418	-0.19834	-0.82055
123	123	982	1200	10	0.76562	255	0.1418	0.05715	-1.13395
124	124	675	1177	10	0.76562	255	0.1418	-0.32479	-0.55411
125	125	878	1042	10	0.76562	255	0.1418	-0.54127	-0.40265
126	126	892	1520	10	0.76562	255	0.1418	-0.16731	-0.75352
127	127	605	1037	10	0.76562	255	0.1418	-0.18872	-0.94624
128	128	1879	535	10	0.76562	255	0.1418	-0.32426	-0.60337
129	129	42	912	12	0.76389	255	0.24504	-0.10643	-1.08699
130	130	1012	1983	11	0.76389	255	0.18874	-0.17746	-0.7737
131	131	953	1506	12	0.76389	255	0.24504	-0.31692	-0.81032
132	132	1926	1354	12	0.76389	255	0.24504	0.10297	-0.75451
133	133	60	1022	11	0.76389	255	0.18874	-0.2341	-0.84015
134	134	1822	1272	13	0.7625	255	0.31154	-0.30042	-0.75824
135	135	86	987	13	0.7625	255	0.31154	0.07571	-0.73793
136	136	384	332	14	0.76136	255	0.38911	-0.28435	-0.71347
137	137	1550	498	14	0.76136	255	0.38911	-0.14133	-0.851
138	138	514	808	14	0.76136	255	0.38911	-0.10553	-0.95721
139	139	1279	981	14	0.76136	255	0.38911	-0.19697	-0.88415
140	140	639	210	10	0.75	255	0.1418	-0.45949	-0.57336
141	141	1096	447	10	0.75	255	0.1418	-0.14522	-0.86391
142	142	1793	506	10	0.75	255	0.1418	-0.08599	-0.85506
143	143	211	886	10	0.75	255	0.1418	-0.05335	-0.99767
144	144	1826	85	10	0.75	255	0.1418	-0.09934	-0.88916
145	145	1898	1592	10	0.75	255	0.1418	-0.19472	-0.76268
146	146	1334	1668	14	0.75	255	0.38911	-0.21734	-1.02459
147	147	1999	1148	14	0.75	255	0.38911	-0.13277	-0.69642
148	148	278	2012	14	0.75	255	0.38911	-0.26518	-0.72428
149	149	584	147	15	0.75	255	0.47859	-0.27302	-0.88169
150	150	1366	1172	21	0.91406	255	1.31324	-0.16215	-0.76455
151	151	413	876	20	0.9	255	1.13443	-0.06549	-0.79421
152	152	663	1814	20	0.875	255	1.13443	-0.11509	-1.09339
153	153	1195	1098	21	0.85156	255	1.31324	0.20623	-0.6697
154	154	1031	483	22	0.82031	255	1.50992	-0.04097	-0.93398
155	155	2004	888	20	0.81667	255	1.13443	-0.11383	-1.07163
156	156	243	1599	20	0.79167	255	1.13443	-0.24926	-0.9241
157	157	1497	1503	28	0.79167	255	3.11287	-0.10385	-1.07901
158	158	906	1992	21	0.77344	255	1.31324	-0.10207	-0.95319
159	159	1402	499	22	0.77344	255	1.50992	-0.09129	-0.86951
160	160	1636	774	21	0.76562	255	1.31324	0.10214	-0.57869
161	161	1491	444	22	0.75781	255	1.50992	0.22083	-0.50795
162	162	1708	381	21	0.75	255	1.31324	-0.06263	-0.88118
163	163	1833	582	24	0.75	255	1.96029	-0.07777	-1.03434
164	164	1674	1134	23	0.73529	255	1.72532	-0.22462	-0.86103
165	165	691	708	29	0.72024	255	3.45845	-0.07506	-0.91547
166	166	1292	158	22	0.71875	255	1.50992	-0.11833	-0.94471
167	167	1434	1722	20	0.71667	255	1.13443	0.0657	-0.60956
168	168	933	1583	25	0.71528	255	2.21568	-0.12036	-1.03714
169	169	1609	1649	22	0.71094	255	1.50992	0.06964	-0.79511
170	170	1037	1709	24	0.70833	255	1.96029	-0.27536	-0.78295
171	171	365	949	26	0.70395	255	2.49234	-0.03304	-0.51825
172	172	1218	1596	23	0.69853	255	1.72532	-0.2095	-0.90751
173	173	656	368	21	0.6875	255	1.31324	-0.05383	-1.00485
174	174	1230	116	21	0.67969	255	1.31324	-0.22759	-0.83367
175	175	1419	1112	29	0.67857	255	3.45845	-0.47799	-0.55398
176	176	202	102	26	0.67763	255	2.49234	-0.10291	-0.97039
177	177	473	1256	23	0.67647	255	1.72532	-0.24404	-0.954
178	178	1633	244	20	0.675	255	1.13443	-0.12399	-1.02858
179	179	1614	1093	23	0.66912	255	1.72532	-0.19877	-0.87643
180	180	1301	1472	25	0.66667	255	2.21568	-0.07513	-1.04315
181	181	1777	2004	22	0.66406	255	1.50992	-0.232	-0.75312
182	182	546	378	21	0.66406	255	1.31324	-0.1651	-0.8649
183	183	1947	190	23	0.66176	255	1.72532	-0.06887	-0.79533
184	184	596	704	20	0.65833	255	1.13443	-0.22326	-0.85019
185	185	524	25	25	0.64583	255	2.21568	-0.06391	-0.93685
186	186	993	1669	22	0.64062	255	1.50992	-0.22548	-0.84242
187	187	967	697	21	0.63281	255	1.31324	0.10634	-0.62486
188	188	2012	1605	21	0.63281	255	1.31324	-0.18615	-0.8051
189	189	1425	1270	23	0.63235	255	1.72532	-0.15575	-0.94446
190	190	1555	1963	22	0.625	255	1.50992	-0.38478	-0.66276
191	191	718	1961	25	0.61806	255	2.21568	-0.04042	-1.00477
192	192	2002	1447	26	0.61184	255	2.49234	-0.12619	-0.66168
193	193	1613	1161	21	0.60938	255	1.31324	-0.2314	-0.88381
194	194	1477	1672	22	0.60938	255	1.50992	0.10214	-0.63584
195	195	1420	1165	21	0.60938	255	1.31324	-0.3871	-0.76636
196	196	428	938	26	0.60526	255	2.49234	-0.20771	-0.67357
197	197	652	1430	20	0.6	255	1.13443	-0.19809	-0.88561
198	198	972	313	25	0.59722	255	2.21568	-0.09731	-1.04723
199	199	1056	1627	21	0.57812	255	1.31324	-0.18307	-0.94045
200	200	1543	278	20	0.56667	255	1.13443	-0.07655	-0.82896
201	201	1782	433	23	0.55147	255	1.72532	-0.0928	-0.96891
202	202	459	14	23	0.50735	255	1.72532	-0.15524	-0.88368
203	203	2033	1511	20	0.49167	255	1.13443	-0.33538	-0.34415
204	204	176	689	20	0.49167	255	1.13443	-0.15993	-0.79242
205	205	1376	680	20	0.48333	255	1.13443	0.05253	-0.71997
206	206	286	1064	20	0.45833	255	1.13443	-0.12121	-0.86636
207	207	1505	1936	33	0.76042	255	5.096	0.01998	-0.82723
208	208	1424	1602	31	0.71196	255	4.22447	-0.10248	-1.03246
209	209	704	277	39	0.68304	255	8.41165	-0.03279	-0.94267
210	210	867	1273	33	0.625	255	5.096	-0.04664	-0.90926
211	211	1603	1872	35	0.6	255	6.07983	0.03249	-0.75256
212	212	1341	301	32	0.58696	255	4.64662	0.00848	-0.92187
213	213	1659	1411	35	0.555	255	6.07983	-0.08459	-0.98976
214	214	1609	1300	36	0.51923	255	6.61599	-0.10906	-1.03577
215	215	1420	822	40	0.71983	255	9.07543	-0.08443	-0.99352
216	216	794	1139	69	0.49	255	46.5838	-0.21593	-1.2035
