# Supplementary material for: Dynamic self-assembly of compartmentalized DNA nanotubes
Source: Nat Commun. 2021 Jun 11;12:3557. doi: 10.1038/s41467-021-23850-1 (PMC8196065; doi:10.1038/s41467-021-23850-1)
Supplement: Supplementary file 8 — Source Data [file 41467_2021_23850_MOESM8_ESM.zip › sourceData/figure6/fig6d_rnaseh_05_individualTimeFiles/fig6_Rh_05_t45_final_data.xlsx]

## Sheet: Sheet1
	droplet number	X (pixels)	Y (pixels)	Radius (pixels)	Probability count	Time	Volume (pL)	skew	kurtosis
0	0	426	1599	12	0.91667	45	0.24504	0.82461	0.56812
1	1	118	1492	10	0.89062	45	0.1418	0.86517	0.32996
2	2	989	76	10	0.89062	45	0.1418	0.50092	-0.55762
3	3	668	582	14	0.875	45	0.38911	0.40694	-0.47784
4	4	1789	1728	14	0.86364	45	0.38911	0.59638	0.37921
5	5	80	842	10	0.85938	45	0.1418	0.20952	-0.62796
6	6	1987	1026	10	0.85938	45	0.1418	0.75862	0.12258
7	7	1247	412	12	0.84722	45	0.24504	0.8688	0.431
8	8	1338	1451	12	0.84722	45	0.24504	-0.12594	-0.64226
9	9	125	1714	10	0.84375	45	0.1418	0.5546	-0.17495
10	10	768	1378	16	0.83333	45	0.58083	0.02985	-0.37202
11	11	1940	1116	11	0.83333	45	0.18874	-0.01507	-0.78289
12	12	1554	1066	12	0.83333	45	0.24504	0.57857	-0.23725
13	13	1486	719	12	0.83333	45	0.24504	-0.27713	-0.84152
14	14	1671	1347	10	0.82812	45	0.1418	-0.18673	-0.75512
15	15	792	393	10	0.82812	45	0.1418	0.88341	0.37902
16	16	950	1536	12	0.81944	45	0.24504	-0.25569	-0.94875
17	17	38	1955	11	0.81944	45	0.18874	0.82599	0.34015
18	18	1267	31	10	0.8125	45	0.1418	0.79537	0.24658
19	19	257	860	10	0.8125	45	0.1418	0.55242	-0.62138
20	20	1849	1637	10	0.8125	45	0.1418	0.75413	0.02238
21	21	1070	1155	13	0.8125	45	0.31154	0.29413	-0.6192
22	22	404	1731	14	0.80682	45	0.38911	0.98545	0.70361
23	23	1417	1884	11	0.80556	45	0.18874	0.75815	0.481
24	24	88	1055	12	0.80556	45	0.24504	0.69607	0.04482
25	25	1898	722	10	0.79688	45	0.1418	0.60287	-0.15486
26	26	138	175	10	0.79688	45	0.1418	0.65289	0.21812
27	27	1320	767	10	0.78125	45	0.1418	0.82449	0.16326
28	28	731	757	10	0.78125	45	0.1418	0.86969	0.47305
29	29	1327	615	11	0.77778	45	0.18874	0.83928	0.20803
30	30	648	1654	11	0.77778	45	0.18874	-0.22419	-0.92742
31	31	856	1879	12	0.77778	45	0.24504	-0.30261	-0.24811
32	32	88	650	13	0.775	45	0.31154	0.33198	-0.29968
33	33	612	651	15	0.77273	45	0.47859	0.14125	-0.57342
34	34	1203	424	14	0.77273	45	0.38911	1.05973	0.95019
35	35	926	65	16	0.77083	45	0.58083	0.57703	2.29791
36	36	1266	822	18	0.76923	45	0.827	0.3231	-0.34896
37	37	809	606	10	0.76562	45	0.1418	0.27352	-0.40434
38	38	1721	868	10	0.76562	45	0.1418	0.95681	0.60644
39	39	364	1826	11	0.76389	45	0.18874	0.31157	-0.69358
40	40	1306	1396	11	0.76389	45	0.18874	0.72446	0.01115
41	41	397	464	11	0.76389	45	0.18874	0.68511	-0.02138
42	42	1437	57	11	0.76389	45	0.18874	0.31429	-0.36446
43	43	192	1047	13	0.7625	45	0.31154	0.25377	-0.68951
44	44	1391	1004	10	0.75	45	0.1418	0.67172	-0.03797
45	45	257	2024	14	0.75	45	0.38911	-0.48076	-0.53743
46	46	1791	196	14	0.75	45	0.38911	0.2061	-0.48862
47	47	1875	889	13	0.75	45	0.31154	0.67795	-0.03914
48	48	500	1876	11	0.75	45	0.18874	0.3785	-0.51206
49	49	94	971	11	0.75	45	0.18874	0.4671	-0.49325
50	50	482	919	18	0.74038	45	0.827	0.97777	0.81396
51	51	304	1298	15	0.73864	45	0.47859	0.5526	-0.19728
52	52	33	527	15	0.73864	45	0.47859	0.54204	-0.41408
53	53	1167	2014	13	0.7375	45	0.31154	-0.27477	-0.98652
54	54	224	1327	12	0.73611	45	0.24504	0.72375	-0.10095
55	55	784	1898	11	0.73611	45	0.18874	-0.22683	-0.85135
56	56	1648	39	12	0.73611	45	0.24504	-0.30179	-0.74904
57	57	965	1230	10	0.73438	45	0.1418	-0.07227	-1.04851
58	58	497	1465	10	0.73438	45	0.1418	0.4156	-0.43596
59	59	1830	338	10	0.73438	45	0.1418	0.69955	-0.25584
60	60	934	956	13	0.725	45	0.31154	-0.47202	-0.47281
61	61	406	632	13	0.725	45	0.31154	0.15956	-0.66106
62	62	199	1769	12	0.72222	45	0.24504	0.44186	-0.31601
63	63	1827	1429	11	0.72222	45	0.18874	0.59186	-0.19376
64	64	36	463	11	0.72222	45	0.18874	0.72367	0.10135
65	65	219	1748	10	0.71875	45	0.1418	0.68066	0.60142
66	66	344	500	10	0.71875	45	0.1418	0.41652	-0.41276
67	67	1076	458	10	0.71875	45	0.1418	0.522	-0.09488
68	68	1054	830	10	0.71875	45	0.1418	0.67842	0.07068
69	69	1718	1039	10	0.71875	45	0.1418	0.25101	-0.84293
70	70	863	1544	10	0.71875	45	0.1418	-0.23393	-0.67646
71	71	1324	1718	10	0.71875	45	0.1418	-0.22988	-0.79748
72	72	242	198	14	0.71591	45	0.38911	0.41409	-0.21308
73	73	818	427	13	0.7125	45	0.31154	0.78886	0.12206
74	74	401	768	13	0.7125	45	0.31154	0.73923	0.31273
75	75	46	342	13	0.7125	45	0.31154	0.63796	0.92528
76	76	1252	1409	17	0.71154	45	0.69668	-0.25522	-0.97439
77	77	505	695	12	0.70833	45	0.24504	0.88002	0.44483
78	78	883	583	11	0.70833	45	0.18874	0.92149	0.37265
79	79	1119	1889	15	0.70455	45	0.47859	0.1363	-0.77576
80	80	2012	1161	14	0.70455	45	0.38911	0.49954	-0.09236
81	81	149	1356	14	0.70455	45	0.38911	1.24256	1.72164
82	82	946	128	10	0.70312	45	0.1418	0.17681	-0.63987
83	83	346	1516	10	0.70312	45	0.1418	-0.04967	-0.92424
84	84	1158	810	10	0.70312	45	0.1418	0.63447	-0.13901
85	85	595	432	10	0.70312	45	0.1418	0.61177	-0.44451
86	86	1076	908	18	0.70192	45	0.827	0.56851	-0.33191
87	87	505	1937	18	0.70192	45	0.827	0.09952	-0.70318
88	88	266	346	13	0.7	45	0.31154	0.81709	0.28855
89	89	992	267	13	0.7	45	0.31154	0.54441	-0.19379
90	90	177	821	13	0.7	45	0.31154	0.76316	0.11767
91	91	468	1197	12	0.69444	45	0.24504	0.43013	-0.38086
92	92	1760	112	11	0.69444	45	0.18874	1.04148	1.0069
93	93	581	941	12	0.69444	45	0.24504	0.81395	0.07446
94	94	1738	741	12	0.69444	45	0.24504	0.37338	-0.33698
95	95	1043	596	12	0.69444	45	0.24504	0.7209	0.15756
96	96	168	449	12	0.69444	45	0.24504	0.34719	-0.40025
97	97	532	110	12	0.69444	45	0.24504	0.47017	-0.24712
98	98	47	57	12	0.69444	45	0.24504	0.5679	0.42554
99	99	1665	891	11	0.69444	45	0.18874	0.4247	-0.2401
100	100	789	744	15	0.69318	45	0.47859	0.57988	0.02234
101	101	1198	900	10	0.6875	45	0.1418	0.68395	0.11846
102	102	1230	1362	10	0.6875	45	0.1418	-0.08513	-0.99585
103	103	1884	1036	10	0.6875	45	0.1418	-0.26199	-0.58293
104	104	220	179	10	0.6875	45	0.1418	0.722	0.28773
105	105	582	295	13	0.6875	45	0.31154	-0.24488	-0.86813
106	106	1520	697	17	0.68269	45	0.69668	0.78614	0.30277
107	107	1240	1717	15	0.68182	45	0.47859	0.85083	0.73737
108	108	1997	511	14	0.68182	45	0.38911	0.72559	0.20217
109	109	1643	739	14	0.68182	45	0.38911	1.10787	0.75659
110	110	1283	899	14	0.68182	45	0.38911	1.03449	1.39502
111	111	1258	1212	14	0.68182	45	0.38911	0.45445	-0.40046
112	112	26	1604	14	0.68182	45	0.38911	0.38635	-0.27839
113	113	1315	1679	14	0.68182	45	0.38911	-0.26714	-0.84403
114	114	89	1371	15	0.68182	45	0.47859	0.7164	0.6406
115	115	555	816	11	0.68056	45	0.18874	0.99936	0.65383
116	116	890	981	11	0.68056	45	0.18874	-0.43439	-0.75792
117	117	573	1819	11	0.68056	45	0.18874	-0.17225	-0.94436
118	118	1194	658	12	0.68056	45	0.24504	0.85482	-0.07941
119	119	229	490	11	0.68056	45	0.18874	0.41981	-0.45931
120	120	296	1142	13	0.675	45	0.31154	0.54276	0.0888
121	121	1258	2009	13	0.675	45	0.31154	-0.03262	-1.00664
122	122	264	1077	18	0.67308	45	0.827	0.22722	-0.40228
123	123	1814	256	17	0.67308	45	0.69668	0.57945	-0.13647
124	124	1115	88	10	0.67188	45	0.1418	0.74578	0.44206
125	125	1866	1659	10	0.67188	45	0.1418	0.61127	-0.16431
126	126	1832	1529	10	0.67188	45	0.1418	0.60494	-0.05979
127	127	913	1369	10	0.67188	45	0.1418	0.55013	-0.46114
128	128	1646	353	10	0.67188	45	0.1418	0.60101	-0.09794
129	129	1192	231	10	0.67188	45	0.1418	0.75792	0.16036
130	130	871	109	15	0.67045	45	0.47859	-0.22022	-0.96411
131	131	382	1557	15	0.67045	45	0.47859	-0.17266	-0.9782
132	132	364	1944	14	0.67045	45	0.38911	-0.11922	-0.70471
133	133	540	700	11	0.66667	45	0.18874	0.68271	0.18557
134	134	199	1284	12	0.66667	45	0.24504	0.35379	-0.28628
135	135	335	1564	11	0.66667	45	0.18874	0.59883	-0.25601
136	136	163	1978	11	0.66667	45	0.18874	1.24336	2.121
137	137	199	1252	12	0.66667	45	0.24504	0.7039	-0.26549
138	138	102	264	12	0.66667	45	0.24504	0.21593	-0.52185
139	139	326	1321	12	0.66667	45	0.24504	-0.00395	0.09222
140	140	532	1775	11	0.66667	45	0.18874	0.19308	-0.51401
141	141	1261	679	17	0.66346	45	0.69668	0.62306	-0.43337
142	142	1307	467	17	0.66346	45	0.69668	0.54801	0.1248
143	143	1255	779	15	0.65909	45	0.47859	0.0259	-0.57021
144	144	1880	1936	14	0.65909	45	0.38911	1.05046	1.09843
145	145	855	909	14	0.65909	45	0.38911	0.48633	-0.45938
146	146	1361	587	14	0.65909	45	0.38911	0.06226	-0.5214
147	147	173	524	15	0.65909	45	0.47859	-0.34499	-0.77596
148	148	315	1845	10	0.65625	45	0.1418	0.68189	-0.11044
149	149	1500	1619	10	0.65625	45	0.1418	-0.29763	-0.69616
150	150	1200	1631	23	0.72794	45	1.72532	0.54973	0.32759
151	151	693	1978	25	0.70833	45	2.21568	0.78288	0.62914
152	152	179	126	26	0.68421	45	2.49234	0.54582	0.32814
153	153	407	951	25	0.68056	45	2.21568	0.42893	-0.26741
154	154	1400	1179	21	0.66406	45	1.31324	-0.33809	-0.87326
155	155	1654	1162	23	0.65441	45	1.72532	0.0534	-0.55007
156	156	1346	1184	20	0.63333	45	1.13443	0.32365	-0.6827
157	157	1981	906	20	0.63333	45	1.13443	0.91898	0.72155
158	158	1686	393	21	0.63281	45	1.31324	0.6466	0.06325
159	159	1407	1297	22	0.60938	45	1.50992	-0.26868	-0.94286
160	160	972	1682	21	0.60156	45	1.31324	-0.18668	-0.86559
161	161	1381	511	21	0.58594	45	1.31324	0.1067	-0.32657
162	162	1991	1622	21	0.58594	45	1.31324	0.86058	0.55648
163	163	1535	1975	21	0.57031	45	1.31324	0.268	-0.23375
164	164	1272	175	22	0.5625	45	1.50992	0.17387	-0.45354
165	165	643	1862	20	0.55833	45	1.13443	0.68215	0.51145
166	166	1813	601	24	0.54861	45	1.96029	0.4425	-0.35818
167	167	628	1452	20	0.54167	45	1.13443	0.85601	0.55255
168	168	1015	1721	24	0.54167	45	1.96029	0.75243	2.31286
169	169	1755	2014	22	0.53906	45	1.50992	0.47044	-0.45843
170	170	1399	1124	29	0.53571	45	3.45845	0.27785	2.22681
171	171	503	37	24	0.53472	45	1.96029	0.69721	1.05719
172	172	438	26	22	0.53125	45	1.50992	-0.16245	-0.63896
173	173	218	1618	20	0.525	45	1.13443	0.3761	-0.35189
174	174	635	379	20	0.525	45	1.13443	0.43893	-0.08716
175	175	1927	202	22	0.52344	45	1.50992	0.36464	0.42969
176	176	950	336	25	0.52083	45	2.21568	0.72952	0.30467
177	177	1414	1733	20	0.51667	45	1.13443	1.55393	5.22129
178	178	393	889	20	0.51667	45	1.13443	0.17407	-0.48748
179	179	1209	128	20	0.51667	45	1.13443	0.65231	1.26259
180	180	1593	1175	20	0.50833	45	1.13443	-0.23518	-0.59999
181	181	1285	1491	24	0.50694	45	1.96029	0.74622	1.18724
182	182	668	732	28	0.50595	45	3.11287	0.51549	-0.15623
183	183	525	389	20	0.5	45	1.13443	0.65092	-0.1076
184	184	2012	1523	20	0.5	45	1.13443	0.56328	0.60518
185	185	345	961	26	0.5	45	2.49234	0.41872	-0.6452
186	186	1008	502	22	0.5	45	1.50992	0.89178	2.07344
187	187	1480	1531	28	0.49405	45	3.11287	0.02512	-0.71292
188	188	451	1278	23	0.49265	45	1.72532	0.48475	0.10694
189	189	1616	786	21	0.49219	45	1.31324	0.61757	0.08359
190	190	1469	454	21	0.49219	45	1.31324	0.06079	-0.45892
191	191	1457	1682	22	0.49219	45	1.50992	0.37187	-0.08412
192	192	1034	1645	21	0.48438	45	1.31324	1.30863	4.45822
193	193	1760	446	23	0.46324	45	1.72532	0.60518	0.75349
194	194	916	1606	25	0.45139	45	2.21568	0.55594	-0.27072
195	195	154	700	20	0.45	45	1.13443	0.66322	0.25492
196	196	1177	1116	20	0.45	45	1.13443	1.16553	1.99981
197	197	1588	1660	22	0.44531	45	1.50992	0.63268	-0.10471
198	198	1617	281	20	0.44167	45	1.13443	0.98247	1.15185
199	199	1980	1460	26	0.44079	45	2.49234	0.02503	-0.06558
200	200	2024	1419	25	0.42361	45	2.21568	-0.3088	-0.34358
201	201	1569	1131	22	0.42188	45	1.50992	0.37153	1.35937
202	202	2036	110	20	0.41667	45	1.13443	0.39149	-0.23288
203	203	575	715	20	0.41667	45	1.13443	-0.09217	-0.58204
204	204	847	1298	33	0.54687	45	5.096	0.13838	-0.4406
205	205	1322	326	33	0.52604	45	5.096	0.83213	0.45942
206	206	682	298	39	0.51339	45	8.41165	0.33725	-0.34788
207	207	1397	857	39	0.46875	45	8.41165	0.15919	-0.72073
208	208	1640	1439	35	0.445	45	6.07983	0.35203	-0.15871
