# Supplementary material for: Dynamic self-assembly of compartmentalized DNA nanotubes
Source: Nat Commun. 2021 Jun 11;12:3557. doi: 10.1038/s41467-021-23850-1 (PMC8196065; doi:10.1038/s41467-021-23850-1)
Supplement: Supplementary file 8 — Source Data [file 41467_2021_23850_MOESM8_ESM.zip › sourceData/figure6/fig6d_rnaseh_05_individualTimeFiles/fig6_Rh_05_t80_final_data.xlsx]

## Sheet: Sheet1
	droplet number	X (pixels)	Y (pixels)	Radius (pixels)	Probability count	Time	Volume (pL)	skew	kurtosis
0	0	1324	766	10	1	90	0.1418	0.76883	0.13553
1	1	350	1515	10	0.98438	90	0.1418	0.13686	-0.81265
2	2	1742	740	12	0.94444	90	0.24504	0.56686	-0.08236
3	3	1829	1272	10	0.9375	90	0.1418	-0.28115	-0.7989
4	4	260	1815	17	0.92308	90	0.69668	0.46359	-0.63341
5	5	1965	1070	10	0.92188	90	0.1418	-0.16321	-0.85981
6	6	859	1056	10	0.92188	90	0.1418	0.38058	-0.62084
7	7	84	841	10	0.92188	90	0.1418	0.33987	-0.03663
8	8	141	779	13	0.9125	90	0.31154	0.34449	-0.57354
9	9	875	108	15	0.90909	90	0.47859	-0.15231	-0.93425
10	10	1379	1225	15	0.90909	90	0.47859	-0.06201	-0.69052
11	11	203	1768	12	0.90278	90	0.24504	0.17175	-0.6496
12	12	1564	379	11	0.90278	90	0.18874	0.37455	-0.73237
13	13	619	1675	11	0.88889	90	0.18874	0.0092	-1.00804
14	14	1420	1883	11	0.875	90	0.18874	0.6535	0.40338
15	15	37	526	15	0.86364	90	0.47859	0.41884	-0.6164
16	16	1203	772	11	0.86111	90	0.18874	0.55929	-0.3551
17	17	1858	1880	12	0.86111	90	0.24504	0.66288	-0.03243
18	18	1406	554	13	0.85	90	0.31154	0.53896	-0.24534
19	19	1202	900	11	0.84722	90	0.18874	0.16175	-0.53265
20	20	241	1468	13	0.8375	90	0.31154	0.5895	-0.37303
21	21	937	1517	12	0.83333	90	0.24504	-0.36762	-0.74434
22	22	1675	1346	10	0.82812	90	0.1418	0.52635	0.36935
23	23	735	756	10	0.82812	90	0.1418	0.49021	-0.41997
24	24	1902	612	10	0.82812	90	0.1418	0.52408	-0.3525
25	25	950	127	10	0.82812	90	0.1418	-0.2706	-0.76671
26	26	440	1504	14	0.81818	90	0.38911	0.53104	-0.26854
27	27	823	510	13	0.8125	90	0.31154	0.3834	-0.31759
28	28	859	909	15	0.80682	90	0.47859	0.32615	-0.481
29	29	883	1416	12	0.80556	90	0.24504	-0.18804	-1.10558
30	30	822	427	13	0.8	90	0.31154	0.54663	-0.47711
31	31	938	955	13	0.8	90	0.31154	-0.42346	-0.53769
32	32	1264	678	17	0.79808	90	0.69668	0.49562	-0.34626
33	33	1991	1025	10	0.79688	90	0.1418	0.73027	0.01028
34	34	1776	517	10	0.79688	90	0.1418	0.53693	-0.15642
35	35	1845	164	14	0.79545	90	0.38911	0.6156	-0.43032
36	36	153	1355	14	0.79545	90	0.38911	0.47244	-0.56995
37	37	338	1564	12	0.79167	90	0.24504	0.82384	0.41396
38	38	122	1491	11	0.79167	90	0.18874	0.24834	-0.69952
39	39	91	1054	12	0.79167	90	0.24504	0.39798	-0.68873
40	40	1212	594	12	0.79167	90	0.24504	-0.03101	-0.66627
41	41	403	767	13	0.7875	90	0.31154	0.49939	-0.52603
42	42	410	631	13	0.7875	90	0.31154	0.51563	-0.22886
43	43	264	588	13	0.7875	90	0.31154	0.59631	-0.23096
44	44	228	1873	14	0.78409	90	0.38911	0.47866	-0.5608
45	45	1871	1385	15	0.78409	90	0.47859	0.45549	-0.27105
46	46	98	39	10	0.78125	90	0.1418	-0.25999	-0.67739
47	47	969	1229	10	0.78125	90	0.1418	0.14916	-0.54099
48	48	1853	1635	10	0.78125	90	0.1418	0.43386	-0.64423
49	49	1275	1882	10	0.78125	90	0.1418	0.70264	0.05871
50	50	1712	1791	10	0.78125	90	0.1418	0.31314	-0.50146
51	51	503	1875	11	0.77778	90	0.18874	0.53484	0.02286
52	52	42	1954	12	0.77778	90	0.24504	0.54235	-0.31329
53	53	162	1059	12	0.77778	90	0.24504	0.40913	-0.22867
54	54	781	364	12	0.77778	90	0.24504	0.45157	-0.40392
55	55	1558	1066	13	0.775	90	0.31154	-0.30705	-0.94896
56	56	1153	287	14	0.77273	90	0.38911	0.36478	-0.32227
57	57	1610	522	18	0.76923	90	0.827	0.63547	-0.02846
58	58	128	1430	10	0.76562	90	0.1418	0.52128	-0.40515
59	59	495	649	10	0.76562	90	0.1418	0.26179	-0.49945
60	60	1161	608	10	0.76562	90	0.1418	0.75398	0.20575
61	61	375	282	10	0.76562	90	0.1418	-0.21225	-0.60535
62	62	770	1879	11	0.76389	90	0.18874	-0.36595	-0.84804
63	63	592	1216	12	0.76389	90	0.24504	0.32522	-0.3447
64	64	442	437	12	0.76389	90	0.24504	0.23478	-0.49116
65	65	1518	790	13	0.7625	90	0.31154	0.39098	-0.37904
66	66	111	1455	13	0.7625	90	0.31154	0.54977	-0.46847
67	67	1258	778	15	0.76136	90	0.47859	0.31148	-0.47115
68	68	1344	1984	17	0.75962	90	0.69668	0.64774	0.22125
69	69	56	97	17	0.75962	90	0.69668	0.45757	-0.48961
70	70	486	918	19	0.75893	90	0.97263	0.80463	0.6457
71	71	46	564	10	0.75	90	0.1418	0.40068	-0.78753
72	72	679	476	10	0.75	90	0.1418	0.29256	-0.52657
73	73	1600	574	10	0.75	90	0.1418	0.78746	0.00252
74	74	1342	1450	13	0.75	90	0.31154	-0.37463	-0.87576
75	75	585	941	13	0.75	90	0.31154	0.56533	-0.17015
76	76	1113	1022	12	0.75	90	0.24504	-0.2041	-0.9585
77	77	509	695	12	0.75	90	0.24504	0.52045	-0.38028
78	78	401	463	12	0.75	90	0.24504	0.55216	-0.40467
79	79	1152	1244	13	0.7375	90	0.31154	0.55318	-0.39282
80	80	180	820	13	0.7375	90	0.31154	0.42516	-0.12721
81	81	822	691	13	0.7375	90	0.31154	0.58362	-0.45812
82	82	1921	1970	13	0.7375	90	0.31154	0.34903	-0.26855
83	83	316	1890	12	0.73611	90	0.24504	0.29687	-0.33502
84	84	1645	1112	11	0.73611	90	0.18874	-0.35967	-0.44243
85	85	106	263	12	0.73611	90	0.24504	0.13634	-0.4244
86	86	1330	127	12	0.73611	90	0.24504	0.46812	-0.31887
87	87	47	1660	10	0.73438	90	0.1418	0.56779	-0.27374
88	88	1060	74	10	0.73438	90	0.1418	0.2765	-0.40523
89	89	1546	866	10	0.73438	90	0.1418	0.52985	-0.41678
90	90	799	815	17	0.73077	90	0.69668	0.61173	-0.0265
91	91	641	1779	15	0.72727	90	0.47859	0.05588	-0.98665
92	92	744	1294	15	0.72727	90	0.47859	-0.20415	-0.31431
93	93	1434	1065	13	0.725	90	0.31154	0.51401	-0.53443
94	94	1647	234	13	0.725	90	0.31154	-0.40586	-0.67178
95	95	1807	958	13	0.725	90	0.31154	-0.25147	-0.79398
96	96	1047	595	13	0.725	90	0.31154	0.36774	-0.46556
97	97	1879	888	13	0.725	90	0.31154	0.49678	0.09037
98	98	1442	56	12	0.72222	90	0.24504	0.37437	-0.16402
99	99	1198	658	12	0.72222	90	0.24504	0.44533	-0.25312
100	100	1358	947	12	0.72222	90	0.24504	0.52036	-0.24437
101	101	1632	1305	12	0.72222	90	0.24504	0.45025	0.12988
102	102	1310	1396	12	0.72222	90	0.24504	-0.28139	-0.84515
103	103	1040	1928	11	0.72222	90	0.18874	-0.0957	-0.37531
104	104	634	435	10	0.71875	90	0.1418	0.41038	-0.50714
105	105	693	832	10	0.71875	90	0.1418	0.08781	-0.5361
106	106	600	1330	10	0.71875	90	0.1418	0.17992	-0.57034
107	107	1215	1919	10	0.71875	90	0.1418	0.33875	-0.18111
108	108	407	1730	14	0.71591	90	0.38911	0.84498	0.40212
109	109	37	704	15	0.71591	90	0.47859	0.36644	-0.71011
110	110	195	1046	13	0.7125	90	0.31154	0.06861	-0.64367
111	111	43	1497	17	0.71154	90	0.69668	0.42195	-0.31339
112	112	712	1089	12	0.70833	90	0.24504	0.1434	-0.38809
113	113	371	1752	11	0.70833	90	0.18874	0.42754	-0.25221
114	114	578	458	12	0.70833	90	0.24504	0.37533	-0.66462
115	115	1526	289	19	0.70536	90	0.97263	0.43603	-0.54799
116	116	1324	1682	14	0.70455	90	0.38911	-0.02964	-0.90823
117	117	427	1156	14	0.70455	90	0.38911	0.33958	-0.41401
118	118	1073	1154	14	0.70455	90	0.38911	0.4078	-0.19819
119	119	2001	510	14	0.70455	90	0.38911	0.47322	-0.50786
120	120	191	225	14	0.70455	90	0.38911	0.62242	-0.06981
121	121	177	523	15	0.70455	90	0.47859	-0.03009	-0.92048
122	122	238	259	15	0.70455	90	0.47859	0.73502	0.33617
123	123	1072	36	15	0.70455	90	0.47859	0.38313	-0.39281
124	124	410	288	10	0.70312	90	0.1418	0.5534	-0.37933
125	125	205	485	10	0.70312	90	0.1418	0.5013	-0.17933
126	126	508	1936	18	0.70192	90	0.827	0.15345	-0.85967
127	127	830	546	13	0.7	90	0.31154	0.32837	-0.35173
128	128	1261	2008	13	0.7	90	0.31154	-0.27489	-0.84948
129	129	49	341	13	0.7	90	0.31154	0.47624	-0.41874
130	130	173	1689	19	0.69643	90	0.97263	0.36298	-0.75504
131	131	1123	648	12	0.69444	90	0.24504	0.4723	-0.54255
132	132	1490	718	12	0.69444	90	0.24504	-0.1642	-1.03797
133	133	1144	1445	11	0.69444	90	0.18874	-0.40768	-0.55655
134	134	544	699	11	0.69444	90	0.18874	0.69134	0.41983
135	135	1271	31	11	0.69444	90	0.18874	-0.08987	-0.6951
136	136	791	1971	11	0.69444	90	0.18874	0.82147	0.44293
137	137	1463	1037	10	0.6875	90	0.1418	0.61465	-0.43368
138	138	258	803	10	0.6875	90	0.1418	0.25174	-0.57892
139	139	658	1187	10	0.6875	90	0.1418	-0.10662	-0.39456
140	140	191	1483	10	0.6875	90	0.1418	-0.02441	-0.52202
141	141	270	345	13	0.6875	90	0.31154	0.62777	-0.17586
142	142	333	246	13	0.6875	90	0.31154	0.68397	0.2052
143	143	2016	180	18	0.68269	90	0.827	0.12187	-0.8069
144	144	1421	686	15	0.68182	90	0.47859	0.62819	-0.08028
145	145	728	975	15	0.68182	90	0.47859	0.32566	-0.73112
146	146	1884	1936	15	0.68182	90	0.47859	0.63467	-0.04932
147	147	678	2031	15	0.68182	90	0.47859	0.12336	-0.50106
148	148	41	462	12	0.68056	90	0.24504	0.47907	-0.26499
149	149	1798	662	12	0.68056	90	0.24504	0.37074	-0.50258
150	150	222	1617	20	0.83333	90	1.13443	0.48964	-0.17406
151	151	396	887	20	0.79167	90	1.13443	0.51972	0.10583
152	152	455	1278	23	0.75	90	1.72532	0.20921	-0.61007
153	153	1402	1123	29	0.73214	90	3.45845	-0.54418	-0.371
154	154	579	714	20	0.70833	90	1.13443	0.39132	-0.44763
155	155	507	36	25	0.6875	90	2.21568	0.4243	-0.45692
156	156	410	950	26	0.68421	90	2.49234	0.27953	-0.501
157	157	1213	127	21	0.67969	90	1.31324	0.38686	-0.55887
158	158	1014	501	21	0.67969	90	1.31324	0.12351	-0.83021
159	159	975	1681	22	0.67188	90	1.50992	-0.26741	-0.62732
160	160	1658	1160	23	0.66912	90	1.72532	-0.14668	-0.81919
161	161	1984	905	20	0.66667	90	1.13443	0.6503	-0.11084
162	162	1350	1183	21	0.66406	90	1.31324	0.38145	-0.58248
163	163	632	1451	20	0.64167	90	1.13443	0.26626	-0.74846
164	164	1620	785	21	0.625	90	1.31324	0.48345	-0.02076
165	165	1203	1630	23	0.61765	90	1.72532	0.43766	-0.7412
166	166	1994	1621	21	0.61719	90	1.31324	0.74415	0.30753
167	167	1180	1114	21	0.60156	90	1.31324	0.56956	-0.18065
168	168	647	1860	20	0.6	90	1.13443	0.36961	-0.44719
169	169	639	379	20	0.6	90	1.13443	0.51	-0.23827
170	170	2016	1522	20	0.58333	90	1.13443	0.44935	-0.35439
171	171	1404	1178	22	0.57031	90	1.50992	-0.3583	-0.74593
172	172	529	388	21	0.57031	90	1.31324	0.59202	-0.25133
173	173	949	719	21	0.57031	90	1.31324	0.37091	-0.56822
174	174	1621	279	20	0.56667	90	1.13443	0.97071	1.90232
175	175	671	730	29	0.55952	90	3.45845	0.33764	-0.33111
176	176	1384	511	22	0.55469	90	1.50992	0.44563	-0.41883
177	177	1759	2013	22	0.54688	90	1.50992	0.57639	-0.1857
178	178	1039	1638	20	0.53333	90	1.13443	-0.18159	-0.90942
179	179	954	335	26	0.53289	90	2.49234	0.30511	-0.65369
180	180	183	125	26	0.53289	90	2.49234	-0.09648	-0.83575
181	181	1275	175	22	0.53125	90	1.50992	0.34338	-0.21648
182	182	1411	1296	23	0.52206	90	1.72532	-0.14663	-0.69244
183	183	1018	1719	24	0.52083	90	1.96029	0.05544	-0.44287
184	184	1764	444	23	0.50735	90	1.72532	0.89596	1.33282
185	185	1817	601	25	0.50694	90	2.21568	0.31476	-0.78792
186	186	1484	1530	28	0.50595	90	3.11287	0.08234	-0.20904
187	187	158	699	20	0.5	90	1.13443	0.40833	-0.62433
188	188	1930	201	22	0.5	90	1.50992	0.41353	-0.48327
189	189	442	25	23	0.5	90	1.72532	0.22242	-0.8776
190	190	919	1606	25	0.49306	90	2.21568	-0.00333	-0.17584
191	191	1460	1682	22	0.49219	90	1.50992	0.85663	0.49342
192	192	697	1978	26	0.48684	90	2.49234	0.47524	-0.44647
193	193	1538	1974	21	0.48438	90	1.31324	0.07852	-0.72041
194	194	1690	391	21	0.48438	90	1.31324	0.28428	-0.69946
195	195	1593	1660	22	0.48438	90	1.50992	0.39313	-0.41122
196	196	1572	1130	22	0.46875	90	1.50992	0.12975	0.17901
197	197	1985	1459	26	0.46711	90	2.49234	0.34404	-0.41696
198	198	1326	324	33	0.60417	90	5.096	0.58947	-0.14997
199	199	851	1296	33	0.58333	90	5.096	0.25154	-0.39019
200	200	1489	1947	33	0.57812	90	5.096	0.69342	1.21172
201	201	687	298	40	0.48707	90	9.07543	0.5664	-0.21508
