# Supplementary material for: Dynamic self-assembly of compartmentalized DNA nanotubes
Source: Nat Commun. 2021 Jun 11;12:3557. doi: 10.1038/s41467-021-23850-1 (PMC8196065; doi:10.1038/s41467-021-23850-1)
Supplement: Supplementary file 8 — Source Data [file 41467_2021_23850_MOESM8_ESM.zip › sourceData/figure6/fig6d_rnaseh_05_individualTimeFiles/fig6_Rh_05_30_final_data.xlsx]

## Sheet: Sheet1
	droplet number	X (pixels)	Y (pixels)	Radius (pixels)	Probability count	Time	Volume (pL)	skew	kurtosis
0	0	1079	458	10	0.9375	30	0.1418	-0.23897	-0.92908
1	1	83	842	10	0.92188	30	0.1418	0.17551	-0.66393
2	2	1327	1718	10	0.89062	30	0.1418	-0.01155	-0.85728
3	3	1233	1362	10	0.89062	30	0.1418	-0.07431	-1.08716
4	4	992	77	10	0.89062	30	0.1418	0.33528	-0.61407
5	5	1111	1028	12	0.88889	30	0.24504	-0.11416	-1.13754
6	6	584	942	12	0.88889	30	0.24504	0.50972	-0.37146
7	7	1902	722	10	0.875	30	0.1418	0.06623	-0.95631
8	8	887	583	11	0.86111	30	0.18874	0.42723	-0.58686
9	9	50	57	12	0.86111	30	0.24504	0.15539	-0.54015
10	10	1518	791	12	0.86111	30	0.24504	0.40498	-0.55471
11	11	1666	1614	10	0.85938	30	0.1418	0.38981	-0.35003
12	12	1546	1766	10	0.84375	30	0.1418	0.4093	-0.27494
13	13	1059	75	10	0.84375	30	0.1418	-0.22315	-1.04263
14	14	336	303	15	0.82955	30	0.47859	0.33822	-0.74947
15	15	90	1893	10	0.82812	30	0.1418	-0.14018	-0.91058
16	16	1649	354	10	0.82812	30	0.1418	0.0326	-0.7658
17	17	427	1157	13	0.825	30	0.31154	0.47338	-0.39593
18	18	40	464	11	0.81944	30	0.18874	0.42675	-0.48061
19	19	25	924	11	0.81944	30	0.18874	0.32902	-0.79466
20	20	1780	1921	14	0.81818	30	0.38911	-0.0216	-0.83922
21	21	765	1791	10	0.8125	30	0.1418	0.00581	-1.01751
22	22	141	176	10	0.8125	30	0.1418	0.18154	-0.81538
23	23	1711	1491	14	0.80682	30	0.38911	0.4747	-0.20403
24	24	308	1298	15	0.80682	30	0.47859	0.31048	-0.58263
25	25	1805	488	18	0.79808	30	0.827	0.36701	-0.38417
26	26	1323	767	10	0.79688	30	0.1418	0.46469	-0.21896
27	27	429	1600	12	0.79167	30	0.24504	0.20107	-0.76379
28	28	1121	650	11	0.79167	30	0.18874	0.48853	-0.30701
29	29	1724	868	10	0.78125	30	0.1418	0.61621	-0.38166
30	30	780	365	12	0.77778	30	0.24504	-0.02506	-0.90058
31	31	1557	1067	12	0.77778	30	0.24504	0.467	-0.24289
32	32	404	768	13	0.775	30	0.31154	0.55892	-0.33539
33	33	407	1732	14	0.77273	30	0.38911	0.51721	-0.17622
34	34	52	852	10	0.76562	30	0.1418	0.10329	-0.63856
35	35	289	2001	11	0.76389	30	0.18874	-0.16604	-0.90787
36	36	949	1539	12	0.76389	30	0.24504	-0.24807	-0.86447
37	37	1569	1555	13	0.7625	30	0.31154	-0.31186	-1.04415
38	38	1146	463	14	0.76136	30	0.38911	-0.11121	-0.85204
39	39	1318	1679	14	0.76136	30	0.38911	0.41554	1.53823
40	40	152	1357	14	0.76136	30	0.38911	0.53707	0.30058
41	41	299	1141	14	0.76136	30	0.38911	-0.20286	-1.03083
42	42	830	1039	10	0.75	30	0.1418	0.3056	-0.69834
43	43	1846	953	10	0.75	30	0.1418	0.49368	-0.33423
44	44	1655	865	10	0.75	30	0.1418	0.31885	-0.44288
45	45	257	453	10	0.75	30	0.1418	-0.28974	-0.96708
46	46	622	224	10	0.75	30	0.1418	-0.43366	-0.66592
47	47	793	744	15	0.75	30	0.47859	0.29312	-0.51635
48	48	473	622	16	0.75	30	0.58083	-0.24689	-0.94661
49	49	166	1233	12	0.75	30	0.24504	0.54066	-0.26583
50	50	508	696	12	0.75	30	0.24504	0.50722	-0.23902
51	51	1250	413	12	0.75	30	0.24504	0.6935	-0.08894
52	52	154	233	12	0.75	30	0.24504	0.36408	-0.53687
53	53	1991	1026	11	0.75	30	0.18874	0.03892	-0.89526
54	54	1857	1881	11	0.75	30	0.18874	0.46341	-0.14241
55	55	761	1911	11	0.75	30	0.18874	-0.16774	-0.80434
56	56	213	1941	11	0.75	30	0.18874	0.30807	-0.71939
57	57	590	847	14	0.73864	30	0.38911	0.19721	-0.83943
58	58	1071	37	15	0.73864	30	0.47859	-0.2095	-0.93346
59	59	49	342	13	0.7375	30	0.31154	-0.08127	-0.81293
60	60	845	76	12	0.73611	30	0.24504	0.34948	0.19731
61	61	1764	112	11	0.73611	30	0.18874	0.55239	0.04474
62	62	78	1340	10	0.73438	30	0.1418	0.10119	-0.44683
63	63	1463	1038	10	0.73438	30	0.1418	0.38426	-0.60197
64	64	128	1714	10	0.73438	30	0.1418	0.3546	-0.42903
65	65	494	650	10	0.73438	30	0.1418	0.35279	-0.47051
66	66	262	512	10	0.73438	30	0.1418	0.77377	0.16342
67	67	228	1875	14	0.72727	30	0.38911	0.39634	-0.53925
68	68	615	651	15	0.72727	30	0.47859	-0.06823	-0.8092
69	69	503	1877	11	0.72222	30	0.18874	0.2229	-0.74962
70	70	1448	92	12	0.72222	30	0.24504	-0.11881	-0.9961
71	71	1706	525	18	0.72115	30	0.827	0.72214	0.13761
72	72	1960	567	17	0.72115	30	0.69668	0.59786	0.15421
73	73	1881	1604	10	0.71875	30	0.1418	-0.05678	-0.7127
74	74	1546	1201	10	0.71875	30	0.1418	-0.51644	-0.58625
75	75	1747	1668	10	0.71875	30	0.1418	0.28509	-0.37121
76	76	158	700	19	0.71429	30	0.97263	0.42727	-0.4918
77	77	830	547	13	0.7125	30	0.31154	-0.25481	-0.78102
78	78	1503	1109	12	0.70833	30	0.24504	0.60426	0.017
79	79	528	938	12	0.70833	30	0.24504	-0.42267	-0.54081
80	80	1564	380	11	0.70833	30	0.18874	0.65716	0.0685
81	81	576	1836	11	0.70833	30	0.18874	-0.28667	-0.90257
82	82	1416	1734	19	0.70536	30	0.97263	0.21659	-0.6391
83	83	443	1503	14	0.70455	30	0.38911	0.38681	-0.6022
84	84	1795	197	14	0.70455	30	0.38911	-0.24031	-0.86929
85	85	385	1557	15	0.70455	30	0.47859	-0.13955	-0.98265
86	86	917	1369	10	0.70312	30	0.1418	0.29224	-0.76077
87	87	527	1336	10	0.70312	30	0.1418	-0.35492	-0.71069
88	88	19	1208	10	0.70312	30	0.1418	0.12943	-0.78096
89	89	1674	1347	10	0.70312	30	0.1418	-0.22527	-0.81821
90	90	1976	370	10	0.70312	30	0.1418	-0.19352	-0.91112
91	91	1572	723	10	0.70312	30	0.1418	0.47734	-0.434
92	92	259	1817	17	0.70192	30	0.69668	0.54399	-0.0694
93	93	1269	822	18	0.70192	30	0.827	0.06988	0.43708
94	94	409	633	13	0.7	30	0.31154	-0.21008	-0.96165
95	95	91	650	13	0.7	30	0.31154	-0.01395	-0.80017
96	96	1868	1660	11	0.69444	30	0.18874	-0.13817	-0.79844
97	97	220	448	11	0.69444	30	0.18874	-0.32719	-0.83202
98	98	145	92	12	0.69444	30	0.24504	0.40895	-0.61347
99	99	1729	1306	12	0.69444	30	0.24504	-0.38983	-0.6365
100	100	1233	1273	12	0.69444	30	0.24504	-0.34533	-0.75443
101	101	1102	1133	12	0.69444	30	0.24504	-0.22937	-0.52105
102	102	577	459	12	0.69444	30	0.24504	0.33398	-0.70474
103	103	464	457	12	0.69444	30	0.24504	0.36965	-0.5132
104	104	1800	428	12	0.69444	30	0.24504	-0.46639	-0.77883
105	105	319	1845	11	0.69444	30	0.18874	-0.1623	-0.97663
106	106	1286	860	14	0.69318	30	0.38911	0.39292	-0.19028
107	107	176	525	15	0.69318	30	0.47859	-0.39843	-0.71894
108	108	1818	257	17	0.69231	30	0.69668	0.29844	-0.43438
109	109	121	1493	10	0.6875	30	0.1418	-0.23398	-0.85656
110	110	623	1400	10	0.6875	30	0.1418	0.54374	-0.17934
111	111	43	1035	10	0.6875	30	0.1418	0.12013	-0.67625
112	112	1473	569	10	0.6875	30	0.1418	0.52115	-0.32921
113	113	257	805	10	0.6875	30	0.1418	0.06451	-0.95502
114	114	91	782	14	0.68182	30	0.38911	-0.01714	0.03438
115	115	1123	1890	15	0.68182	30	0.47859	-0.25296	-0.86836
116	116	1534	510	14	0.68182	30	0.38911	-0.2803	-0.81678
117	117	1878	1800	11	0.68056	30	0.18874	0.16569	-0.93481
118	118	1330	129	11	0.68056	30	0.18874	-0.23268	-0.74187
119	119	657	1663	11	0.68056	30	0.18874	0.09714	-0.34689
120	120	585	387	12	0.68056	30	0.24504	0.41699	-0.19715
121	121	1197	658	12	0.68056	30	0.24504	0.3839	-0.62414
122	122	1357	948	12	0.68056	30	0.24504	-0.46983	-0.76415
123	123	91	1056	12	0.68056	30	0.24504	0.52365	-0.37468
124	124	1718	1981	12	0.68056	30	0.24504	0.2505	-0.46493
125	125	1831	1430	11	0.68056	30	0.18874	0.31737	-0.22065
126	126	97	972	11	0.68056	30	0.18874	0.44031	-0.1751
127	127	1798	663	11	0.68056	30	0.18874	0.25032	-0.61348
128	128	396	888	19	0.67857	30	0.97263	-0.27925	-0.70587
129	129	1489	604	13	0.675	30	0.31154	0.29155	-0.24681
130	130	994	268	13	0.675	30	0.31154	-0.19399	-0.9358
131	131	1852	1637	10	0.67188	30	0.1418	0.44044	-0.4617
132	132	1394	1004	10	0.67188	30	0.1418	0.4923	-0.32071
133	133	735	757	10	0.67188	30	0.1418	0.46107	-0.39925
134	134	1901	614	10	0.67188	30	0.1418	0.58205	-0.32221
135	135	1775	519	10	0.67188	30	0.1418	0.14195	-0.55538
136	136	1117	88	10	0.67188	30	0.1418	0.4841	-0.47837
137	137	36	527	15	0.67045	30	0.47859	0.01294	-0.87729
138	138	1988	1379	14	0.67045	30	0.38911	0.7331	2.24344
139	139	93	1228	14	0.67045	30	0.38911	0.31561	-0.5129
140	140	1845	166	14	0.67045	30	0.38911	0.32172	-0.49656
141	141	367	1265	11	0.66667	30	0.18874	0.5625	-0.17993
142	142	338	1565	11	0.66667	30	0.18874	0.60331	-0.29792
143	143	172	449	12	0.66667	30	0.24504	-0.25485	-0.79804
144	144	592	1217	11	0.66667	30	0.18874	0.50339	-0.52505
145	145	41	1955	12	0.66667	30	0.24504	0.25125	1.06471
146	146	1992	993	11	0.66667	30	0.18874	0.41356	-0.39865
147	147	471	1197	12	0.66667	30	0.24504	-0.24865	-0.82346
148	148	1113	751	12	0.66667	30	0.24504	0.08672	-0.86106
149	149	558	816	11	0.66667	30	0.18874	0.34647	-0.57617
150	150	1994	1623	21	0.82031	30	1.31324	0.46497	-0.28033
151	151	1275	176	22	0.73438	30	1.50992	0.01653	-0.77935
152	152	639	380	20	0.71667	30	1.13443	0.15749	-0.62253
153	153	954	337	26	0.69079	30	2.49234	0.59318	-0.08952
154	154	671	732	28	0.69048	30	3.11287	0.24041	-0.59238
155	155	1212	129	20	0.66667	30	1.13443	0.15849	-0.75131
156	156	506	38	24	0.65972	30	1.96029	0.44925	0.19638
157	157	1349	1185	20	0.65833	30	1.13443	0.24004	-0.36851
158	158	221	1618	20	0.65833	30	1.13443	-0.00044	-0.68511
159	159	1039	1645	20	0.63333	30	1.13443	-0.27832	-0.84206
160	160	1410	1297	22	0.63281	30	1.50992	-0.31429	-0.7894
161	161	1657	1162	23	0.61765	30	1.72532	-0.21609	-0.5521
162	162	1930	202	22	0.61719	30	1.50992	-0.3192	-0.85874
163	163	1018	1721	23	0.61029	30	1.72532	-0.25112	-0.85206
164	164	949	721	21	0.60938	30	1.31324	0.36171	-0.37701
165	165	696	1979	25	0.60417	30	2.21568	-0.14045	-1.03729
166	166	1592	1661	21	0.57812	30	1.31324	0.05629	0.80162
167	167	1474	456	21	0.57031	30	1.31324	0.04584	-0.69581
168	168	1815	601	25	0.56944	30	2.21568	0.20059	-0.47238
169	169	1985	907	20	0.56667	30	1.13443	0.22235	-0.77184
170	170	975	1683	21	0.5625	30	1.31324	-0.07903	0.42658
171	171	454	1279	23	0.55882	30	1.72532	0.24513	-0.40831
172	172	1620	787	21	0.55469	30	1.31324	0.28949	-0.46837
173	173	1403	1180	21	0.55469	30	1.31324	-0.27765	-0.97362
174	174	1402	1125	29	0.55357	30	3.45845	0.31465	2.09169
175	175	182	127	26	0.55263	30	2.49234	0.451	-0.1668
176	176	1013	503	21	0.54688	30	1.31324	-0.00193	-0.7842
177	177	1758	2014	22	0.53906	30	1.50992	0.47904	-0.30162
178	178	1689	394	20	0.53333	30	1.13443	0.26432	-0.48815
179	179	1384	512	22	0.53125	30	1.50992	-0.01515	-0.71886
180	180	1290	1491	24	0.52778	30	1.96029	0.07236	-0.89422
181	181	1620	281	20	0.525	30	1.13443	0.31775	2.08631
182	182	411	951	25	0.52083	30	2.21568	0.41596	-0.22378
183	183	1484	1531	27	0.51875	30	2.79112	-0.08305	-1.04877
184	184	1538	1976	21	0.51562	30	1.31324	0.34261	-0.11404
185	185	1983	1460	26	0.51316	30	2.49234	-0.14666	-0.56878
186	186	441	26	22	0.50781	30	1.50992	-0.33622	-0.76178
187	187	646	1862	20	0.5	30	1.13443	0.0915	-0.82941
188	188	348	961	26	0.5	30	2.49234	0.22597	-0.8125
189	189	1180	1115	21	0.49219	30	1.31324	0.219	-0.44424
190	190	1358	691	20	0.49167	30	1.13443	0.01493	-0.52645
191	191	1572	1132	22	0.48438	30	1.50992	0.15468	-0.22918
192	192	578	716	20	0.48333	30	1.13443	-0.28464	-0.51193
193	193	529	389	20	0.475	30	1.13443	0.30627	-0.6905
194	194	1765	446	23	0.46324	30	1.72532	0.10281	-0.72683
195	195	1461	1683	22	0.46094	30	1.50992	-0.15263	-0.43632
196	196	1203	1630	23	0.44853	30	1.72532	0.52434	1.55292
197	197	632	1454	20	0.425	30	1.13443	0.17535	-0.55342
198	198	850	1298	33	0.73438	30	5.096	0.15067	-0.72641
199	199	1326	326	33	0.57292	30	5.096	0.39192	-0.29497
200	200	685	299	39	0.49107	30	8.41165	0.17695	-0.75191
201	201	1403	1630	31	0.4837	30	4.22447	-0.07083	0.33996
202	202	1488	1948	33	0.46354	30	5.096	0.23594	-0.63314
203	203	1644	1439	35	0.445	30	6.07983	-0.23606	-0.38148
204	204	1587	1894	34	0.44	30	5.57345	0.12583	0.36533
205	205	1400	858	40	0.56897	30	9.07543	0.01399	-0.91363
