# Supplementary material for: Dynamic self-assembly of compartmentalized DNA nanotubes
Source: Nat Commun. 2021 Jun 11;12:3557. doi: 10.1038/s41467-021-23850-1 (PMC8196065; doi:10.1038/s41467-021-23850-1)
Supplement: Supplementary file 8 — Source Data [file 41467_2021_23850_MOESM8_ESM.zip › sourceData/figure6/fig6d_rnaseh_05_individualTimeFiles/fig6_Rh_05_t180_final_data.xlsx]

## Sheet: Sheet1
	droplet number	X (pixels)	Y (pixels)	Radius (pixels)	Probability count	Time	Volume (pL)	skew	kurtosis
0	0	222	853	19	0.96429	180	0.97263	0.06962	-0.96115
1	1	597	935	13	0.95	180	0.31154	-0.15222	-1.10609
2	2	1299	892	15	0.94318	180	0.47859	0.14828	-0.4404
3	3	1428	618	10	0.9375	180	0.1418	-0.26912	-0.66117
4	4	1333	1114	13	0.925	180	0.31154	-0.2419	-0.7502
5	5	1224	588	12	0.91667	180	0.24504	-0.19053	-0.97466
6	6	203	1478	10	0.90625	180	0.1418	-0.04903	-0.98352
7	7	1476	272	10	0.90625	180	0.1418	-0.0172	-0.89001
8	8	605	1210	12	0.90278	180	0.24504	-0.17646	-1.03669
9	9	1164	1603	19	0.90179	180	0.97263	-0.21712	-0.93657
10	10	422	626	13	0.9	180	0.31154	0.10779	-0.7781
11	11	630	1348	10	0.89062	180	0.1418	0.23195	-0.68432
12	12	612	1324	10	0.89062	180	0.1418	-0.31543	-0.94593
13	13	26	1364	10	0.89062	180	0.1418	0.10712	-0.85385
14	14	1803	1670	10	0.89062	180	0.1418	0.10178	-0.78883
15	15	541	930	12	0.88889	180	0.24504	-0.26877	-0.88516
16	16	53	456	12	0.88889	180	0.24504	-0.1498	-1.0667
17	17	1471	506	17	0.88462	180	0.69668	-0.01344	-0.58697
18	18	498	912	19	0.88393	180	0.97263	0.36018	-0.55477
19	19	1977	1064	10	0.875	180	0.1418	-0.30645	-0.65761
20	20	44	161	15	0.875	180	0.47859	0.13271	-0.77516
21	21	348	296	16	0.875	180	0.58083	0.32712	-0.58816
22	22	1819	951	13	0.875	180	0.31154	-0.18068	-0.78096
23	23	1126	1016	12	0.875	180	0.24504	-0.14363	-1.05947
24	24	1214	894	11	0.875	180	0.18874	-0.15008	-0.95038
25	25	1135	1882	15	0.86364	180	0.47859	-0.17627	-0.95759
26	26	331	1838	11	0.86111	180	0.18874	-0.13623	-0.93788
27	27	2003	1019	11	0.86111	180	0.18874	-0.09182	-0.75079
28	28	96	835	11	0.86111	180	0.18874	-0.26837	-0.79742
29	29	484	1790	16	0.85417	180	0.58083	-0.09182	-0.98751
30	30	871	903	15	0.85227	180	0.47859	-0.02926	-0.90434
31	31	738	1884	14	0.85227	180	0.38911	-0.14736	-1.12078
32	32	153	773	13	0.85	180	0.31154	0.04922	-0.94248
33	33	276	582	13	0.85	180	0.31154	0.10114	-0.8462
34	34	273	853	11	0.84722	180	0.18874	0.07625	-0.70286
35	35	245	484	12	0.84722	180	0.24504	-0.17597	-1.01714
36	36	1622	517	18	0.84615	180	0.827	0.0253	-0.87629
37	37	272	1809	17	0.84615	180	0.69668	0.10109	-0.82825
38	38	270	446	10	0.84375	180	0.1418	0.0013	-1.06608
39	39	655	1774	15	0.84091	180	0.47859	-0.15848	-1.03418
40	40	1274	986	14	0.84091	180	0.38911	0.15043	-0.5412
41	41	158	85	13	0.8375	180	0.31154	-0.06323	-0.622
42	42	134	1485	11	0.83333	180	0.18874	-0.07253	-1.03436
43	43	981	1224	10	0.82812	180	0.1418	-0.04504	-0.97754
44	44	1754	734	12	0.81944	180	0.24504	0.13337	-0.69339
45	45	1864	1630	11	0.81944	180	0.18874	0.49083	-0.07743
46	46	796	38	11	0.81944	180	0.18874	-0.18696	-0.91992
47	47	1910	264	12	0.81944	180	0.24504	0.35244	-0.5797
48	48	1896	1930	15	0.81818	180	0.47859	-0.04317	-0.88923
49	49	1086	1148	14	0.81818	180	0.38911	-0.13776	-1.10036
50	50	55	1491	17	0.81731	180	0.69668	-0.12382	-1.02358
51	51	1732	418	10	0.8125	180	0.1418	-0.05859	-0.82674
52	52	647	429	10	0.8125	180	0.1418	-0.00123	-0.77036
53	53	387	277	10	0.8125	180	0.1418	-0.12229	-0.97941
54	54	270	798	10	0.8125	180	0.1418	-0.13075	-1.04394
55	55	1658	229	13	0.8125	180	0.31154	-0.23171	-0.89915
56	56	452	1498	14	0.80682	180	0.38911	0.01799	-0.96521
57	57	1805	1721	15	0.80682	180	0.47859	-0.00406	-0.8853
58	58	110	964	12	0.80556	180	0.24504	-0.30316	-0.685
59	59	342	1315	12	0.80556	180	0.24504	0.18279	-0.37016
60	60	896	1410	12	0.80556	180	0.24504	-0.1977	-0.90074
61	61	1810	656	12	0.80556	180	0.24504	-0.01321	-0.83299
62	62	590	452	12	0.80556	180	0.24504	0.23663	-0.5528
63	63	1776	105	12	0.80556	180	0.24504	-0.19234	-0.91606
64	64	521	689	13	0.8	180	0.31154	0.20927	-0.71678
65	65	1059	589	13	0.8	180	0.31154	0.22949	-0.49765
66	66	1355	1442	13	0.8	180	0.31154	-0.46844	-0.63943
67	67	834	685	13	0.8	180	0.31154	0.15099	-0.70463
68	68	1164	1238	13	0.8	180	0.31154	-0.0126	-0.96042
69	69	962	121	10	0.79688	180	0.1418	-0.15957	-0.82835
70	70	1173	601	10	0.79688	180	0.1418	0.42948	-0.53434
71	71	1339	1842	10	0.79688	180	0.1418	0.10711	-0.72425
72	72	104	643	14	0.79545	180	0.38911	-0.19691	-0.96929
73	73	886	101	15	0.79545	180	0.47859	-0.17749	-1.07847
74	74	509	813	14	0.79545	180	0.38911	0.01624	-0.92336
75	75	1007	261	14	0.79545	180	0.38911	0.00372	-0.93868
76	76	54	1948	12	0.79167	180	0.24504	0.06459	-0.77008
77	77	383	1746	11	0.79167	180	0.18874	-0.1743	-0.88978
78	78	1042	1927	11	0.79167	180	0.18874	-0.24364	-0.74562
79	79	1215	766	12	0.79167	180	0.24504	-0.11778	-1.13599
80	80	1632	679	12	0.79167	180	0.24504	0.20721	-0.74611
81	81	49	520	15	0.78409	180	0.47859	-0.03222	-0.93027
82	82	1948	1209	15	0.78409	180	0.47859	-0.12685	-0.82805
83	83	1630	1757	15	0.78409	180	0.47859	0.22773	-0.67127
84	84	508	850	10	0.78125	180	0.1418	0.0491	-0.81235
85	85	808	386	11	0.77778	180	0.18874	0.10223	-0.66626
86	86	1858	946	11	0.77778	180	0.18874	-0.1622	-0.96263
87	87	899	576	12	0.77778	180	0.24504	0.17651	-0.56539
88	88	1134	642	12	0.77778	180	0.24504	0.24627	-0.74532
89	89	1343	608	12	0.77778	180	0.24504	-0.076	-0.70818
90	90	529	169	12	0.77778	180	0.24504	-0.04048	-0.88738
91	91	350	1558	12	0.77778	180	0.24504	-0.26446	-0.91202
92	92	869	1563	12	0.77778	180	0.24504	-0.11188	-1.00035
93	93	1933	1964	13	0.775	180	0.31154	-0.00975	-0.83375
94	94	1857	158	15	0.77273	180	0.47859	0.0615	-0.88625
95	95	273	2017	14	0.77273	180	0.38911	-0.31415	-0.68505
96	96	22	1265	14	0.77273	180	0.38911	0.14094	-0.80531
97	97	1270	772	15	0.77273	180	0.47859	-0.01766	-0.71897
98	98	1071	68	10	0.76562	180	0.1418	-0.10809	-0.91961
99	99	1724	1785	10	0.76562	180	0.1418	0.14413	-0.80088
100	100	275	505	11	0.76389	180	0.18874	-0.20559	-0.96038
101	101	1472	315	11	0.76389	180	0.18874	-0.11886	-1.03779
102	102	812	200	11	0.76389	180	0.18874	-0.06453	-0.90667
103	103	1342	121	12	0.76389	180	0.24504	-0.05155	-0.96298
104	104	1230	240	12	0.76389	180	0.24504	-0.12726	-0.92974
105	105	413	457	12	0.76389	180	0.24504	0.06612	-0.74132
106	106	1609	866	12	0.76389	180	0.24504	-0.08751	-0.94477
107	107	1871	1874	12	0.76389	180	0.24504	-0.01803	-0.82455
108	108	1870	1056	11	0.76389	180	0.18874	-0.04691	-0.96123
109	109	1570	1059	13	0.7625	180	0.31154	-0.29409	-0.88121
110	110	843	540	13	0.7625	180	0.31154	-0.15166	-0.78061
111	111	1920	378	15	0.76136	180	0.47859	0.25668	-0.66803
112	112	49	699	15	0.76136	180	0.47859	0.17331	-0.78646
113	113	1659	733	15	0.76136	180	0.47859	0.07867	-0.87358
114	114	241	1867	14	0.76136	180	0.38911	0.20853	-0.65575
115	115	1920	515	14	0.76136	180	0.38911	0.0864	-0.79663
116	116	893	1741	18	0.75962	180	0.827	-0.14349	-0.84606
117	117	88	931	18	0.75962	180	0.827	-0.11964	-0.91005
118	118	2028	175	18	0.75962	180	0.827	0.15713	-0.70343
119	119	1238	53	10	0.75	180	0.1418	0.301	-0.67145
120	120	977	1921	10	0.75	180	0.1418	-0.51418	-0.26676
121	121	610	976	10	0.75	180	0.1418	-0.16343	-0.89363
122	122	1240	1466	10	0.75	180	0.1418	-0.0767	-1.08296
123	123	904	1633	10	0.75	180	0.1418	-0.53746	-0.25725
124	124	60	1654	10	0.75	180	0.1418	0.32235	-0.53806
125	125	1015	183	10	0.75	180	0.1418	0.29094	-0.58534
126	126	1165	281	14	0.75	180	0.38911	-0.23987	-0.93156
127	127	523	1392	15	0.75	180	0.47859	-0.15702	-0.95782
128	128	1594	1000	13	0.75	180	0.31154	0.13001	-0.69377
129	129	958	508	13	0.75	180	0.31154	-0.16797	-0.60496
130	130	193	814	13	0.75	180	0.31154	-0.01294	-0.80794
131	131	81	992	13	0.75	180	0.31154	0.31334	-0.48276
132	132	950	950	13	0.75	180	0.31154	-0.41919	-0.82324
133	133	1662	35	12	0.75	180	0.24504	-0.33086	-0.73828
134	134	906	974	11	0.75	180	0.18874	-0.41099	-0.94653
135	135	1250	1795	12	0.75	180	0.24504	-0.18199	-0.95939
136	136	1559	1758	11	0.75	180	0.18874	-0.19805	-0.62257
137	137	1159	1435	11	0.75	180	0.18874	-0.18087	-1.00258
138	138	950	1511	12	0.75	180	0.24504	-0.25386	-0.8489
139	139	929	1362	11	0.75	180	0.18874	0.08315	-0.77141
140	140	755	361	16	0.73958	180	0.58083	-0.13216	-0.60121
141	141	579	152	15	0.73864	180	0.47859	-0.20662	-0.81772
142	142	835	505	13	0.7375	180	0.31154	0.02165	-0.97795
143	143	346	241	13	0.7375	180	0.31154	0.13459	-0.82123
144	144	559	1697	12	0.73611	180	0.24504	-0.2559	-0.69346
145	145	1502	712	12	0.73611	180	0.24504	-0.17178	-0.92779
146	146	1657	1107	11	0.73611	180	0.18874	-0.20779	-0.52167
147	147	380	1258	11	0.73611	180	0.18874	0.32971	-0.53247
148	148	1315	1906	10	0.73438	180	0.1418	-0.03695	-0.80565
149	149	1091	451	10	0.73438	180	0.1418	-0.07421	-0.82736
150	150	234	1611	20	0.875	180	1.13443	-0.09338	-0.88285
151	151	931	1599	25	0.86111	180	2.21568	-0.24782	-1.01862
152	152	1414	1117	29	0.83333	180	3.45845	-0.44097	-0.59068
153	153	467	1272	23	0.80882	180	1.72532	-0.01673	-0.8664
154	154	1225	121	21	0.80469	180	1.31324	0.00484	-0.74852
155	155	1361	1177	21	0.80469	180	1.31324	0.08345	-0.61478
156	156	651	373	21	0.79688	180	1.31324	0.18756	-0.67048
157	157	1632	779	21	0.78906	180	1.31324	0.24969	-0.42166
158	158	408	881	20	0.75	180	1.13443	0.20653	-0.59008
159	159	1670	1155	23	0.74265	180	1.72532	-0.17457	-0.92659
160	160	592	708	20	0.74167	180	1.13443	0.12549	-0.69466
161	161	1486	449	22	0.71875	180	1.50992	0.15589	-0.7205
162	162	1429	1727	20	0.71667	180	1.13443	0.22999	-0.45744
163	163	965	329	26	0.71053	180	2.49234	0.01488	-0.80541
164	164	1634	273	20	0.70833	180	1.13443	-0.16081	-1.01738
165	165	1496	1524	28	0.70833	180	3.11287	0.19549	-0.93523
166	166	1026	496	22	0.70312	180	1.50992	0.17589	-0.57689
167	167	684	725	29	0.68452	180	3.45845	0.16145	-0.74065
168	168	519	30	25	0.68056	180	2.21568	0.15439	-0.78697
169	169	454	19	23	0.65441	180	1.72532	0.18066	-0.51549
170	170	1287	169	22	0.64844	180	1.50992	0.22682	-0.3943
171	171	2006	1615	21	0.64844	180	1.31324	0.33222	-0.4187
172	172	1703	386	21	0.64844	180	1.31324	0.11281	-0.65589
173	173	1032	1714	24	0.63194	180	1.96029	-0.29422	-0.69777
174	174	962	713	21	0.625	180	1.31324	0.23726	-0.45381
175	175	988	1675	22	0.625	180	1.50992	-0.1814	-0.97077
176	176	1998	1452	27	0.625	180	2.79112	0.26035	-0.5171
177	177	195	120	27	0.61875	180	2.79112	0.06955	-0.88733
178	178	1829	595	25	0.61806	180	2.21568	-0.00463	-0.79722
179	179	1604	1654	22	0.61719	180	1.50992	0.4253	-0.31053
180	180	1397	504	22	0.61719	180	1.50992	0.11547	-0.62313
181	181	541	383	21	0.61719	180	1.31324	0.30221	-0.39161
182	182	1215	1623	24	0.61111	180	1.96029	-0.20273	-1.03733
183	183	659	1855	20	0.60833	180	1.13443	0.02932	-0.67917
184	184	1538	283	20	0.60833	180	1.13443	0.10823	-0.80674
185	185	1191	1109	21	0.60156	180	1.31324	0.30868	-0.5154
186	186	709	1971	25	0.59722	180	2.21568	0.02014	-0.88432
187	187	1416	1171	22	0.59375	180	1.50992	-0.28384	-0.90117
188	188	644	1445	20	0.59167	180	1.13443	-0.07048	-0.97166
189	189	360	954	26	0.58553	180	2.49234	0.10365	-0.49943
190	190	1997	900	20	0.58333	180	1.13443	0.17065	-0.76284
191	191	2027	1516	20	0.58333	180	1.13443	0.16291	-0.39986
192	192	1776	439	23	0.58088	180	1.72532	0.06573	-0.65991
193	193	1942	194	23	0.58088	180	1.72532	0.04852	-0.55847
194	194	1771	2007	22	0.57031	180	1.50992	0.22497	-0.35152
195	195	1550	1968	22	0.5625	180	1.50992	-0.25985	-0.51431
196	196	1051	1633	21	0.5625	180	1.31324	-0.16552	-0.98641
197	197	170	693	20	0.55833	180	1.13443	0.14061	-0.65025
198	198	1608	1167	21	0.55469	180	1.31324	-0.26962	-0.81317
199	199	1301	1484	25	0.54861	180	2.21568	-0.27826	-0.97664
200	200	1422	1290	23	0.53676	180	1.72532	-0.01397	-0.77696
201	201	1472	1677	22	0.51562	180	1.50992	0.42082	-0.37439
202	202	423	943	26	0.51316	180	2.49234	-0.19179	-0.68914
203	203	281	1069	20	0.50833	180	1.13443	0.16563	-0.56315
204	204	1583	1123	22	0.49219	180	1.50992	-0.53988	-0.40969
205	205	1372	685	20	0.475	180	1.13443	0.09372	-0.72868
206	206	1905	209	20	0.44167	180	1.13443	-0.28885	-0.78766
207	207	697	292	39	0.67857	180	8.41165	0.17616	-0.83459
208	208	1338	319	33	0.64063	180	5.096	0.10217	-0.87123
209	209	1657	1433	36	0.63942	180	6.61599	-0.21784	-0.85472
210	210	1599	1888	35	0.605	180	6.07983	0.20357	-0.82652
211	211	1417	1623	31	0.59783	180	4.22447	-0.0189	-0.99548
212	212	863	1291	33	0.57812	180	5.096	-0.04398	-0.68085
213	213	1500	1941	33	0.52604	180	5.096	0.27882	-0.51334
214	214	1607	1325	36	0.46154	180	6.61599	-0.14797	-0.94762
215	215	1412	851	40	0.6681	180	9.07543	0.0179	-0.95846
