# Supplementary material for: Dynamic self-assembly of compartmentalized DNA nanotubes
Source: Nat Commun. 2021 Jun 11;12:3557. doi: 10.1038/s41467-021-23850-1 (PMC8196065; doi:10.1038/s41467-021-23850-1)
Supplement: Supplementary file 8 — Source Data [file 41467_2021_23850_MOESM8_ESM.zip › sourceData/figure6/fig6d_rnaseh_05_individualTimeFiles/fig6_Rh_05_t0_final_data.xlsx]

## Sheet: Sheet1
	droplet number	X (pixels)	Y (pixels)	Radius (pixels)	Probability count	Time	Volume (pL)	skew	kurtosis
0	0	1887	611	10	0.98438	0	0.1418	-0.08866	-1.1079
1	1	247	858	10	0.96875	0	0.1418	-0.07683	-1.08454
2	2	76	1890	10	0.9375	0	0.1418	0.02469	-1.04784
3	3	108	1490	10	0.9375	0	0.1418	0.00983	-1.11613
4	4	127	173	10	0.9375	0	0.1418	-0.12438	-0.91187
5	5	1139	286	13	0.925	0	0.31154	-0.15703	-1.12075
6	6	322	300	15	0.92045	0	0.47859	-0.1406	-1.14829
7	7	1631	1110	10	0.90625	0	0.1418	-0.1534	-0.85268
8	8	816	1037	10	0.90625	0	0.1418	-0.13345	-1.16381
9	9	350	1702	18	0.90385	0	0.827	-0.1558	-1.10114
10	10	92	261	11	0.90278	0	0.18874	-0.03542	-1.11093
11	11	1307	1119	12	0.90278	0	0.24504	-0.19821	-0.95376
12	12	873	580	11	0.88889	0	0.18874	-0.09272	-1.03794
13	13	1635	350	10	0.875	0	0.1418	-0.01916	-1.03726
14	14	1273	896	14	0.875	0	0.38911	-0.16485	-0.96763
15	15	1791	485	18	0.875	0	0.827	-0.21087	-0.97575
16	16	1943	637	12	0.875	0	0.24504	-0.09563	-1.06403
17	17	1250	676	16	0.86458	0	0.58083	-0.20379	-1.11595
18	18	844	907	14	0.86364	0	0.38911	-0.1369	-1.08751
19	19	572	292	12	0.86111	0	0.24504	-0.16043	-0.96679
20	20	353	1824	11	0.86111	0	0.18874	-0.0908	-1.11108
21	21	582	1749	11	0.86111	0	0.18874	-0.07612	-1.09372
22	22	1475	716	11	0.86111	0	0.18874	-0.05177	-1.16016
23	23	1793	956	12	0.86111	0	0.24504	-0.0357	-1.11325
24	24	1033	593	12	0.86111	0	0.24504	-0.01338	-1.15511
25	25	249	509	10	0.85938	0	0.1418	-0.16499	-0.98434
26	26	879	978	10	0.85938	0	0.1418	-0.09567	-1.04052
27	27	206	446	10	0.85938	0	0.1418	-0.06182	-1.01005
28	28	336	1513	10	0.85938	0	0.1418	0.01449	-1.04384
29	29	1204	244	11	0.84722	0	0.18874	-0.16746	-0.98345
30	30	1977	1023	10	0.84375	0	0.1418	-0.08248	-1.03653
31	31	1532	866	10	0.84375	0	0.1418	-0.054	-0.9634
32	32	767	45	10	0.84375	0	0.1418	-0.0294	-1.10342
33	33	1658	28	11	0.83333	0	0.18874	-0.0756	-1.15587
34	34	497	1396	14	0.82955	0	0.38911	-0.12739	-1.06402
35	35	1818	336	10	0.82812	0	0.1418	-0.04221	-1.06709
36	36	209	1746	10	0.82812	0	0.1418	-0.1067	-1.073
37	37	1188	898	10	0.82812	0	0.1418	-0.22974	-0.83038
38	38	1308	1675	13	0.825	0	0.31154	-0.16522	-1.14633
39	39	808	425	13	0.825	0	0.31154	-0.06005	-1.11225
40	40	1327	1984	16	0.82292	0	0.58083	-0.20674	-0.94639
41	41	302	1889	11	0.81944	0	0.18874	-0.08052	-1.08009
42	42	1224	1799	11	0.81944	0	0.18874	-0.21213	-1.0649
43	43	1089	1129	11	0.81944	0	0.18874	-0.08572	-1.03736
44	44	809	508	12	0.81944	0	0.24504	-0.13619	-1.07456
45	45	1004	1003	14	0.81818	0	0.38911	-0.17245	-1.08497
46	46	1138	1607	18	0.81731	0	0.827	-0.29008	-0.89779
47	47	1845	1061	10	0.8125	0	0.1418	-0.01282	-1.09373
48	48	1585	573	10	0.8125	0	0.1418	-0.11172	-0.98146
49	49	781	391	10	0.8125	0	0.1418	-0.12425	-1.02483
50	50	1182	229	10	0.8125	0	0.1418	0.02087	-1.02855
51	51	980	265	13	0.8125	0	0.31154	-0.17998	-1.05013
52	52	1597	520	17	0.80769	0	0.69668	-0.18152	-1.04757
53	53	1946	564	17	0.80769	0	0.69668	-0.15841	-1.08663
54	54	79	1225	14	0.80682	0	0.38911	-0.14457	-1.10486
55	55	1521	1310	15	0.80682	0	0.47859	-0.49004	-0.71906
56	56	1427	55	11	0.80556	0	0.18874	-0.13325	-1.04618
57	57	1316	126	11	0.80556	0	0.18874	-0.07217	-1.09334
58	58	285	1139	13	0.8	0	0.31154	-0.17588	-1.05239
59	59	1723	139	17	0.79808	0	0.69668	-0.17604	-1.07633
60	60	551	354	17	0.79808	0	0.69668	-0.24492	-0.91796
61	61	195	858	18	0.79808	0	0.827	-0.17936	-1.10259
62	62	1889	1675	10	0.79688	0	0.1418	-0.10257	-0.90124
63	63	1147	807	10	0.79688	0	0.1418	-0.03118	-1.03976
64	64	721	754	10	0.79688	0	0.1418	-0.0225	-1.07921
65	65	917	63	15	0.79545	0	0.47859	-0.17853	-1.10069
66	66	1380	1418	14	0.79545	0	0.38911	-0.11647	-1.15485
67	67	1192	422	14	0.79545	0	0.38911	-0.10914	-1.15665
68	68	127	777	12	0.79167	0	0.24504	-0.13228	-1.09005
69	69	495	693	12	0.79167	0	0.24504	-0.10368	-1.11954
70	70	1625	1533	13	0.7875	0	0.31154	-0.14235	-1.12039
71	71	1920	1214	14	0.78409	0	0.38911	-0.28406	-0.91851
72	72	1869	1933	14	0.78409	0	0.38911	-0.15693	-1.07114
73	73	1229	1714	15	0.78409	0	0.47859	-0.30282	-0.92114
74	74	825	1792	10	0.78125	0	0.1418	-0.08591	-1.05595
75	75	1124	1473	10	0.78125	0	0.1418	-0.2337	-1.14264
76	76	246	1814	16	0.78125	0	0.58083	-0.13615	-1.10498
77	77	1004	1147	16	0.78125	0	0.58083	-0.19366	-1.11352
78	78	140	230	12	0.77778	0	0.24504	-0.20773	-0.97458
79	79	932	512	12	0.77778	0	0.24504	-0.15348	-1.0352
80	80	1605	683	11	0.77778	0	0.18874	-0.08453	-1.07416
81	81	1489	1107	12	0.77778	0	0.24504	-0.10648	-1.05863
82	82	853	109	14	0.77273	0	0.38911	-0.20223	-1.08113
83	83	2000	1159	14	0.77273	0	0.38911	-0.11792	-1.08545
84	84	602	648	14	0.77273	0	0.38911	-0.28512	-0.92551
85	85	1831	163	14	0.77273	0	0.38911	-0.10315	-1.10392
86	86	1668	1072	17	0.76923	0	0.69668	-0.16111	-0.97048
87	87	2001	179	17	0.76923	0	0.69668	-0.18592	-1.04921
88	88	1380	1001	10	0.76562	0	0.1418	-0.08775	-0.94399
89	89	1445	320	10	0.76562	0	0.1418	-0.0633	-1.08573
90	90	585	430	10	0.76562	0	0.1418	-0.01162	-1.10925
91	91	45	762	10	0.76562	0	0.1418	-0.12864	-0.90332
92	92	1949	1070	10	0.76562	0	0.1418	-0.02992	-1.06478
93	93	1651	1610	10	0.76562	0	0.1418	-0.17612	-1.01538
94	94	999	2029	10	0.76562	0	0.1418	-0.21992	-0.7424
95	95	319	245	12	0.76389	0	0.24504	-0.14294	-1.05321
96	96	1317	612	11	0.76389	0	0.18874	-0.18489	-1.00712
97	97	1844	1878	11	0.76389	0	0.18874	-0.14603	-0.88023
98	98	1236	410	12	0.76389	0	0.24504	-0.12868	-1.1778
99	99	1520	507	13	0.7625	0	0.31154	-0.21628	-0.98161
100	100	78	648	13	0.7625	0	0.31154	-0.07307	-1.18331
101	101	1987	508	13	0.7625	0	0.31154	-0.17892	-0.96406
102	102	1132	461	13	0.7625	0	0.31154	-0.10398	-1.12008
103	103	23	524	14	0.76136	0	0.38911	-0.17757	-1.06902
104	104	774	1463	14	0.76136	0	0.38911	-0.2193	-1.02944
105	105	500	1935	19	0.75893	0	0.97263	-0.18795	-1.0504
106	106	32	563	10	0.75	0	0.1418	-0.14784	-0.95829
107	107	1497	33	10	0.75	0	0.1418	-0.04485	-1.05953
108	108	1449	1035	10	0.75	0	0.1418	-0.10345	-0.8758
109	109	472	916	18	0.75	0	0.827	-0.17478	-1.11597
110	110	1630	234	12	0.75	0	0.24504	-0.34091	-0.78364
111	111	167	818	12	0.75	0	0.24504	-0.15362	-1.03861
112	112	1695	1108	12	0.75	0	0.24504	-0.1987	-0.96241
113	113	1817	1427	11	0.75	0	0.18874	-0.11177	-0.89605
114	114	1783	661	11	0.75	0	0.18874	-0.18843	-0.93399
115	115	1345	690	18	0.74038	0	0.827	-0.20607	-1.07024
116	116	1912	1635	16	0.73958	0	0.58083	-0.16392	-1.05737
117	117	18	164	14	0.73864	0	0.38911	-0.19227	-1.05827
118	118	227	1948	14	0.73864	0	0.38911	-0.12805	-1.11161
119	119	1694	588	14	0.73864	0	0.38911	-0.21905	-1.01028
120	120	1244	776	14	0.73864	0	0.38911	-0.06047	-1.07934
121	121	351	345	13	0.7375	0	0.31154	-0.2497	-0.8952
122	122	1893	519	13	0.7375	0	0.31154	-0.22707	-0.98505
123	123	1504	788	12	0.73611	0	0.24504	-0.09214	-1.09112
124	124	1108	648	11	0.73611	0	0.18874	-0.10477	-1.09691
125	125	27	461	11	0.73611	0	0.18874	-0.07916	-1.11364
126	126	502	174	11	0.73611	0	0.18874	-0.21069	-0.9423
127	127	709	1034	11	0.73611	0	0.18874	-0.1162	-1.1149
128	128	1344	944	12	0.73611	0	0.24504	-0.07705	-0.97134
129	129	1888	719	10	0.73438	0	0.1418	-0.01932	-1.06382
130	130	29	1031	10	0.73438	0	0.1418	-0.03309	-1.13761
131	131	513	1332	10	0.73438	0	0.1418	-0.23603	-0.94826
132	132	943	1427	10	0.73438	0	0.1418	-0.1964	-0.9664
133	133	1257	29	10	0.73438	0	0.1418	-0.10371	-1.015
134	134	1103	86	10	0.73438	0	0.1418	-0.0529	-1.01652
135	135	70	839	10	0.73438	0	0.1418	-0.20855	-0.9062
136	136	62	935	17	0.73077	0	0.69668	-0.20562	-1.00896
137	137	371	1554	15	0.72727	0	0.47859	-0.13071	-1.13027
138	138	874	791	14	0.72727	0	0.38911	-0.19581	-0.98403
139	139	1633	736	14	0.72727	0	0.38911	-0.2376	-0.97125
140	140	1059	1154	13	0.725	0	0.31154	-0.13362	-1.11708
141	141	1230	530	13	0.725	0	0.31154	-0.06654	-1.11303
142	142	208	1616	19	0.72321	0	0.97263	-0.17249	-1.07429
143	143	1512	288	19	0.72321	0	0.97263	-0.17209	-1.11126
144	144	1606	278	19	0.72321	0	0.97263	-0.14509	-1.09403
145	145	199	1938	11	0.72222	0	0.18874	-0.06376	-0.97301
146	146	846	1874	11	0.72222	0	0.18874	-0.1385	-0.99789
147	147	1083	1448	11	0.72222	0	0.18874	-0.26384	-0.98481
148	148	1540	1066	12	0.72222	0	0.24504	-0.27868	-0.73644
149	149	571	381	12	0.72222	0	0.24504	-0.21423	-0.92017
150	150	441	1276	22	0.83594	0	1.50992	-0.17008	-1.07238
151	151	1262	173	21	0.82031	0	1.31324	-0.17686	-1.06437
152	152	682	1976	25	0.78472	0	2.21568	-0.1434	-1.00771
153	153	1165	1113	20	0.78333	0	1.13443	-0.19588	-1.14945
154	154	1471	1533	27	0.76875	0	2.79112	-0.13135	-1.10874
155	155	1336	1182	20	0.76667	0	1.13443	-0.25372	-1.01274
156	156	939	334	25	0.76389	0	2.21568	-0.18714	-1.07085
157	157	1198	126	20	0.75833	0	1.13443	-0.26322	-0.89996
158	158	999	499	21	0.75781	0	1.31324	-0.16295	-1.10532
159	159	1675	390	20	0.74167	0	1.13443	-0.14469	-1.08125
160	160	625	378	20	0.74167	0	1.13443	-0.22816	-0.98208
161	161	1370	509	21	0.73438	0	1.31324	-0.17655	-1.06869
162	162	1007	1720	23	0.72794	0	1.72532	-0.24882	-0.93721
163	163	1980	1620	20	0.725	0	1.13443	-0.14935	-1.02581
164	164	657	730	28	0.72024	0	3.11287	-0.14022	-1.0878
165	165	1396	1294	22	0.71094	0	1.50992	-0.28949	-1.02375
166	166	1802	598	24	0.70833	0	1.96029	-0.16911	-1.04881
167	167	904	1605	24	0.70139	0	1.96029	-0.16278	-1.0429
168	168	1388	1121	28	0.69048	0	3.11287	-0.54054	-0.63731
169	169	333	959	25	0.68056	0	2.21568	-0.14081	-1.01253
170	170	1581	1176	20	0.675	0	1.13443	-0.35735	-0.69495
171	171	935	718	20	0.675	0	1.13443	-0.26495	-0.92417
172	172	1190	1628	22	0.67188	0	1.50992	-0.19165	-1.0384
173	173	1605	783	20	0.65833	0	1.13443	-0.20735	-1.05901
174	174	1579	1658	21	0.65625	0	1.31324	-0.29104	-0.87612
175	175	1276	1487	24	0.65278	0	1.96029	-0.17578	-1.10664
176	176	1458	454	21	0.64062	0	1.31324	-0.2949	-0.8707
177	177	396	948	25	0.63889	0	2.21568	-0.22826	-0.97174
178	178	515	387	20	0.63333	0	1.13443	-0.18393	-1.07495
179	179	427	25	22	0.625	0	1.50992	-0.24637	-0.95036
180	180	2013	1417	24	0.625	0	1.96029	-0.35664	-0.70859
181	181	1915	200	22	0.61719	0	1.50992	-0.14253	-1.07393
182	182	1970	1457	25	0.61111	0	2.21568	-0.32444	-0.78266
183	183	493	36	24	0.60417	0	1.96029	-0.20302	-0.98485
184	184	1389	1176	20	0.59167	0	1.13443	-0.20009	-1.09053
185	185	962	1679	21	0.58594	0	1.31324	-0.19792	-0.90037
186	186	1524	1972	21	0.58594	0	1.31324	-0.36403	-0.78006
187	187	1445	1681	21	0.57812	0	1.31324	-0.24007	-0.95956
188	188	1643	1159	22	0.57031	0	1.50992	-0.32576	-0.80303
189	189	1972	903	20	0.56667	0	1.13443	-0.16213	-1.06124
190	190	1750	444	22	0.55469	0	1.50992	-0.15595	-1.05833
191	191	1561	1133	21	0.54688	0	1.31324	-0.28997	-0.77778
192	192	1743	2011	21	0.54688	0	1.31324	-0.13059	-1.08261
193	193	170	125	25	0.54167	0	2.21568	-0.19962	-1.02307
194	194	631	1858	20	0.49167	0	1.13443	-0.20139	-1.03615
195	195	1025	1642	20	0.45	0	1.13443	-0.28443	-1.04144
196	196	1389	1627	29	0.44643	0	3.45845	-0.26739	-0.84289
197	197	1475	1945	32	0.67391	0	4.64662	-0.15207	-1.03578
198	198	837	1295	32	0.65217	0	4.64662	-0.26748	-0.93635
199	199	671	299	38	0.64286	0	7.78105	-0.15657	-1.11567
200	200	1572	1893	34	0.63	0	5.57345	-0.13204	-1.07871
201	201	1311	323	32	0.61413	0	4.64662	-0.17401	-1.07012
202	202	1630	1437	35	0.6	0	6.07983	-0.17071	-1.06644
203	203	1386	855	39	0.50893	0	8.41165	-0.20168	-1.05052
204	204	1581	1329	34	0.485	0	5.57345	-0.17391	-0.9968
205	205	759	1198	68	0.52041	0	44.5876	-0.16803	-1.20854
