# Supplementary material for: Dynamic self-assembly of compartmentalized DNA nanotubes
Source: Nat Commun. 2021 Jun 11;12:3557. doi: 10.1038/s41467-021-23850-1 (PMC8196065; doi:10.1038/s41467-021-23850-1)
Supplement: Supplementary file 8 — Source Data [file 41467_2021_23850_MOESM8_ESM.zip › sourceData/figure6/fig6d_rnaseh_05_individualTimeFiles/fig6_Rh_05_t15_final_data.xlsx]

## Sheet: Sheet1
	droplet number	X (pixels)	Y (pixels)	Radius (pixels)	Probability count	Time	Volume (pL)	skew	kurtosis
0	0	45	1661	10	0.9375	15	0.1418	-0.17928	-0.96602
1	1	677	477	10	0.9375	15	0.1418	-0.07875	-1.09984
2	2	1740	741	12	0.91667	15	0.24504	-0.09151	-0.99343
3	3	1562	380	11	0.91667	15	0.18874	0.16662	-0.92532
4	4	428	1599	12	0.91667	15	0.24504	-0.12824	-1.05726
5	5	109	1456	13	0.9125	15	0.31154	-0.0677	-1.0508
6	6	1325	1718	10	0.90625	15	0.1418	-0.28291	-0.82279
7	7	1900	722	10	0.90625	15	0.1418	-0.0434	-1.07329
8	8	471	622	16	0.89583	15	0.58083	-0.1768	-1.03633
9	9	19	1207	10	0.89062	15	0.1418	-0.17856	-0.97603
10	10	345	499	10	0.89062	15	0.1418	-0.2445	-0.96974
11	11	40	1955	12	0.88889	15	0.24504	-0.10308	-1.00126
12	12	402	767	13	0.8875	15	0.31154	-0.18189	-1.14263
13	13	589	847	14	0.88636	15	0.38911	-0.16892	-1.09097
14	14	1597	575	10	0.875	15	0.1418	0.17031	-0.65337
15	15	408	632	13	0.875	15	0.31154	-0.02391	-1.03417
16	16	47	342	13	0.875	15	0.31154	-0.20531	-1.02046
17	17	852	1571	12	0.875	15	0.24504	-0.15519	-1.01957
18	18	1464	1328	11	0.86111	15	0.18874	0.00395	-0.74692
19	19	577	715	19	0.85714	15	0.97263	-0.10927	-1.02647
20	20	1830	123	14	0.85227	15	0.38911	-0.11182	-1.09315
21	21	820	428	13	0.85	15	0.31154	-0.13837	-1.04531
22	22	875	1416	12	0.84722	15	0.24504	-0.17261	-1.1119
23	23	1328	128	11	0.84722	15	0.18874	-0.15766	-1.05927
24	24	362	1705	18	0.84615	15	0.827	0.33457	-0.52616
25	25	407	285	10	0.84375	15	0.1418	-0.13445	-0.92772
26	26	126	1430	10	0.84375	15	0.1418	-0.10086	-1.14306
27	27	1392	1004	10	0.84375	15	0.1418	-0.28882	-0.95725
28	28	267	346	13	0.8375	15	0.31154	-0.23075	-0.99243
29	29	1171	2014	13	0.8375	15	0.31154	0.19894	-0.49622
30	30	770	1377	16	0.83333	15	0.58083	-0.19125	-1.02768
31	31	1419	1884	11	0.83333	15	0.18874	-0.16633	-0.81865
32	32	1942	1116	11	0.83333	15	0.18874	-0.19343	-0.89037
33	33	1111	1024	12	0.83333	15	0.24504	-0.18135	-1.05203
34	34	1643	1113	10	0.82812	15	0.1418	-0.11223	-0.47157
35	35	891	981	10	0.82812	15	0.1418	-0.16901	-0.85167
36	36	1567	1554	13	0.825	15	0.31154	-0.10588	-1.10479
37	37	193	1047	13	0.825	15	0.31154	-0.14152	-1.074
38	38	470	1197	12	0.81944	15	0.24504	-0.15752	-1.06146
39	39	1707	1111	12	0.81944	15	0.24504	0.08942	-0.86633
40	40	1709	1491	14	0.81818	15	0.38911	0.43434	-0.11318
41	41	246	548	15	0.81818	15	0.47859	-0.18589	-1.00407
42	42	791	744	15	0.81818	15	0.47859	-0.27138	-0.84652
43	43	888	620	10	0.8125	15	0.1418	0.13331	-1.01131
44	44	1510	35	10	0.8125	15	0.1418	-0.30502	-0.77604
45	45	1077	458	10	0.8125	15	0.1418	-0.06968	-1.14086
46	46	1774	518	10	0.8125	15	0.1418	-0.06642	-1.00603
47	47	348	1516	10	0.8125	15	0.1418	-0.23044	-0.93879
48	48	188	1484	10	0.8125	15	0.1418	-0.017	-1.08388
49	49	1143	1447	10	0.8125	15	0.1418	-0.15268	-0.76252
50	50	844	967	11	0.80556	15	0.18874	-0.1236	-0.97877
51	51	96	971	11	0.80556	15	0.18874	-0.24954	-0.78941
52	52	1319	1122	12	0.80556	15	0.24504	-0.36809	-0.82178
53	53	1101	545	12	0.80556	15	0.24504	0.44483	-0.28115
54	54	779	365	12	0.80556	15	0.24504	-0.12432	-1.04472
55	55	706	50	12	0.80556	15	0.24504	-0.24405	-1.00631
56	56	350	1061	13	0.8	15	0.31154	-0.12807	-1.03148
57	57	44	565	10	0.79688	15	0.1418	0.2371	-0.89769
58	58	127	1714	10	0.79688	15	0.1418	-0.32271	-0.80844
59	59	656	1189	10	0.79688	15	0.1418	-0.49935	-0.42287
60	60	620	224	10	0.79688	15	0.1418	-0.24336	-0.93752
61	61	226	1875	14	0.79545	15	0.38911	0.04789	-0.89824
62	62	1614	1605	14	0.79545	15	0.38911	-0.19397	-1.0563
63	63	91	1227	14	0.79545	15	0.38911	0.19756	-0.64789
64	64	1577	1774	12	0.79167	15	0.24504	-0.13706	-0.93934
65	65	1716	1981	12	0.79167	15	0.24504	-0.27139	-0.95039
66	66	1803	487	18	0.78846	15	0.827	-0.24075	-0.89864
67	67	1906	522	13	0.7875	15	0.31154	-0.24056	-1.04042
68	68	334	302	15	0.78409	15	0.47859	0.22002	-0.70598
69	69	1943	1502	14	0.78409	15	0.38911	-0.27711	-0.84259
70	70	1285	899	14	0.78409	15	0.38911	0.12621	-0.58551
71	71	1495	370	14	0.78409	15	0.38911	-0.18763	-1.11515
72	72	990	76	10	0.78125	15	0.1418	-0.1869	-1.02904
73	73	1232	1362	10	0.78125	15	0.1418	-0.07686	-1.13952
74	74	501	1801	10	0.78125	15	0.1418	-0.21936	-0.86702
75	75	1756	1631	16	0.78125	15	0.58083	-0.21735	-0.92235
76	76	133	472	17	0.77885	15	0.69668	-0.21546	-0.88348
77	77	1762	110	11	0.77778	15	0.18874	-0.15602	-0.98514
78	78	20	1857	12	0.77778	15	0.24504	-0.22651	-0.87089
79	79	164	1233	12	0.77778	15	0.24504	-0.18312	-0.98373
80	80	1554	1069	12	0.77778	15	0.24504	-0.25891	-0.75717
81	81	50	852	11	0.77778	15	0.18874	-0.38797	-0.7015
82	82	660	1110	11	0.77778	15	0.18874	-0.34065	-0.73712
83	83	239	1469	13	0.775	15	0.31154	-0.28391	-0.9685
84	84	190	225	13	0.775	15	0.31154	0.19418	-0.67133
85	85	1985	1379	14	0.77273	15	0.38911	-0.41657	-0.74559
86	86	1119	1231	10	0.76562	15	0.1418	-0.07825	-1.0419
87	87	1908	1365	12	0.76389	15	0.24504	-0.21561	-0.91219
88	88	1200	773	11	0.76389	15	0.18874	-0.31277	-1.01966
89	89	1472	569	11	0.76389	15	0.18874	-0.12877	-1.15807
90	90	90	1055	12	0.76389	15	0.24504	-0.08894	-1.07097
91	91	993	268	13	0.7625	15	0.31154	-0.19992	-1.02744
92	92	91	1371	15	0.76136	15	0.47859	-0.25526	-0.94812
93	93	306	1298	15	0.76136	15	0.47859	-0.14057	-1.10637
94	94	1020	1595	16	0.76042	15	0.58083	-0.28645	-0.87283
95	95	794	393	10	0.75	15	0.1418	-0.09196	-0.85586
96	96	1748	1336	10	0.75	15	0.1418	-0.37749	-0.65039
97	97	525	1335	10	0.75	15	0.1418	-0.31081	-0.89302
98	98	1159	810	10	0.75	15	0.1418	-0.13435	-0.99246
99	99	1899	613	10	0.75	15	0.1418	0.29801	-0.7546
100	100	35	527	15	0.75	15	0.47859	-0.13589	-1.05765
101	101	405	1731	14	0.75	15	0.38911	-0.23776	-0.9626
102	102	1705	524	18	0.75	15	0.827	0.34802	-0.26302
103	103	614	651	15	0.75	15	0.47859	-0.21017	-0.96625
104	104	139	780	13	0.75	15	0.31154	-0.18416	-1.03108
105	105	90	650	13	0.75	15	0.31154	-0.18742	-1.0433
106	106	368	1753	11	0.75	15	0.18874	-0.23782	-0.94935
107	107	915	1369	11	0.75	15	0.18874	-0.08753	-1.08978
108	108	366	1265	11	0.75	15	0.18874	0.33476	-0.71261
109	109	1991	993	11	0.75	15	0.18874	-0.10283	-1.08653
110	110	231	491	11	0.75	15	0.18874	-0.26571	-0.84923
111	111	38	463	11	0.75	15	0.18874	-0.15692	-0.98458
112	112	49	56	12	0.75	15	0.24504	-0.34275	-0.7302
113	113	317	1845	11	0.75	15	0.18874	-0.10619	-1.12576
114	114	144	615	18	0.74038	15	0.827	-0.0596	-0.91181
115	115	1428	1385	15	0.73864	15	0.47859	-0.19451	-1.03261
116	116	1441	1448	15	0.73864	15	0.47859	-0.25774	-1.01567
117	117	1869	1386	15	0.73864	15	0.47859	-0.12359	-0.87769
118	118	501	1876	11	0.73611	15	0.18874	-0.29553	-1.00056
119	119	1618	685	11	0.73611	15	0.18874	-0.17397	-0.8779
120	120	1167	879	11	0.73611	15	0.18874	-0.18601	-1.00755
121	121	1876	1799	11	0.73611	15	0.18874	-0.1463	-0.99451
122	122	1269	31	10	0.73438	15	0.1418	0.05665	-0.9842
123	123	1116	88	10	0.73438	15	0.1418	-0.14994	-1.0273
124	124	955	1430	10	0.73438	15	0.1418	0.21987	-0.68084
125	125	499	1465	10	0.73438	15	0.1418	0.06455	-0.61647
126	126	1885	1036	10	0.73438	15	0.1418	-0.16739	-0.91284
127	127	1746	1667	10	0.73438	15	0.1418	-0.30578	-0.76165
128	128	120	1492	10	0.73438	15	0.1418	-0.07622	-1.13498
129	129	1673	1346	10	0.73438	15	0.1418	-0.54179	-0.33747
130	130	220	1618	19	0.73214	15	0.97263	-0.15939	-1.0573
131	131	301	680	18	0.73077	15	0.827	-0.23665	-0.96232
132	132	484	919	18	0.73077	15	0.827	-0.07749	-0.85286
133	133	1793	196	14	0.72727	15	0.38911	-0.19372	-0.96796
134	134	261	589	13	0.725	15	0.31154	-0.23685	-0.94365
135	135	1415	1733	19	0.72321	15	0.97263	-0.09138	-0.97454
136	136	49	1352	12	0.72222	15	0.24504	-0.38276	-0.79817
137	137	710	1091	12	0.72222	15	0.24504	-0.43331	-0.7434
138	138	1840	1591	11	0.72222	15	0.18874	-0.23411	-0.99106
139	139	218	448	11	0.72222	15	0.18874	-0.07174	-1.13314
140	140	1111	751	12	0.72222	15	0.24504	-0.18659	-1.05885
141	141	1356	947	12	0.72222	15	0.24504	-0.31125	-0.79597
142	142	139	175	10	0.71875	15	0.1418	-0.19568	-0.95713
143	143	1880	1603	10	0.71875	15	0.1418	-0.21718	-0.92817
144	144	1136	1476	10	0.71875	15	0.1418	-0.39557	-0.76173
145	145	1963	1071	10	0.71875	15	0.1418	-0.16615	-0.94047
146	146	492	650	10	0.71875	15	0.1418	-0.18629	-1.02013
147	147	1159	608	10	0.71875	15	0.1418	-0.14595	-1.04876
148	148	1999	511	14	0.71591	15	0.38911	-0.11664	-1.08206
149	149	1882	1936	14	0.71591	15	0.38911	-0.13429	-0.98788
150	150	1481	1534	27	0.90625	15	2.79112	0.03385	-1.03331
151	151	1348	1185	20	0.81667	15	1.13443	-0.28777	-0.80667
152	152	1984	906	20	0.80833	15	1.13443	-0.12373	-1.1342
153	153	1017	1721	23	0.77206	15	1.72532	-0.22333	-0.96316
154	154	1011	502	21	0.75	15	1.31324	-0.11674	-1.01955
155	155	669	732	28	0.74405	15	3.11287	0.05263	-0.88649
156	156	1814	601	24	0.74306	15	1.96029	-0.15003	-1.08041
157	157	1178	1115	20	0.73333	15	1.13443	-0.19618	-1.01306
158	158	1274	175	22	0.72656	15	1.50992	-0.20317	-0.96588
159	159	1408	1297	22	0.71875	15	1.50992	-0.21041	-1.05461
160	160	644	1862	20	0.7	15	1.13443	-0.05056	-0.94899
161	161	637	380	20	0.69167	15	1.13443	-0.33834	-0.80281
162	162	1763	446	22	0.67969	15	1.50992	-0.0516	-1.03891
163	163	1591	1660	21	0.67969	15	1.31324	-0.18597	-0.96546
164	164	439	25	22	0.67969	15	1.50992	-0.13881	-0.96752
165	165	181	126	26	0.67105	15	2.49234	-0.00902	-0.76212
166	166	408	951	25	0.66667	15	2.21568	0.3009	-0.50393
167	167	1570	1132	22	0.66406	15	1.50992	-0.27863	-0.84188
168	168	952	336	25	0.65278	15	2.21568	0.22186	-0.70401
169	169	1471	456	21	0.64844	15	1.31324	-0.29899	-0.82085
170	170	1536	1975	21	0.64062	15	1.31324	-0.14341	-0.70864
171	171	1382	511	21	0.63281	15	1.31324	-0.24132	-0.95432
172	172	1210	129	20	0.625	15	1.13443	-0.13847	-1.12374
173	173	974	1682	21	0.625	15	1.31324	-0.1923	-0.95741
174	174	1928	202	22	0.625	15	1.50992	-0.19505	-0.9618
175	175	453	1279	22	0.61719	15	1.50992	-0.25826	-1.0296
176	176	1201	1631	22	0.60938	15	1.50992	-0.1924	-1.06568
177	177	1400	1124	28	0.60714	15	3.11287	-0.41777	-0.71473
178	178	1756	2013	21	0.60156	15	1.31324	-0.1635	-0.99978
179	179	1687	392	21	0.60156	15	1.31324	0.22618	-0.54287
180	180	1618	786	20	0.6	15	1.13443	-0.11883	-1.02031
181	181	947	722	21	0.59375	15	1.31324	-0.18156	-0.92089
182	182	1458	1683	21	0.59375	15	1.31324	-0.30939	-0.81175
183	183	1594	1175	20	0.59167	15	1.13443	-0.34215	-0.4832
184	184	527	390	20	0.59167	15	1.13443	-0.19693	-0.95822
185	185	1992	1623	21	0.58594	15	1.31324	0.16734	-0.87097
186	186	1982	1459	25	0.57639	15	2.21568	-0.38632	-0.6903
187	187	916	1606	24	0.57639	15	1.96029	-0.11729	-0.90097
188	188	1619	280	20	0.575	15	1.13443	-0.23851	-1.03275
189	189	1401	1180	20	0.56667	15	1.13443	-0.29098	-0.8739
190	190	1655	1161	22	0.5625	15	1.50992	0.07334	-0.7518
191	191	695	1979	25	0.55556	15	2.21568	-0.08534	-1.05129
192	192	505	38	24	0.54167	15	1.96029	-0.30323	-0.85106
193	193	1288	1491	24	0.53472	15	1.96029	-0.18092	-1.00797
194	194	1037	1645	20	0.51667	15	1.13443	-0.10218	-0.97929
195	195	346	961	25	0.51389	15	2.21568	0.15625	-0.61025
196	196	1403	1630	29	0.46429	15	3.45845	-0.1457	-1.02035
197	197	1523	289	20	0.45	15	1.13443	-0.18156	-0.87028
198	198	630	1452	20	0.43333	15	1.13443	0.04496	-0.81423
199	199	2025	1420	24	0.43056	15	1.96029	-0.33115	-0.75948
200	200	395	889	20	0.425	15	1.13443	-0.2813	-0.95526
201	201	1487	1948	32	0.68478	15	4.64662	0.02633	-0.85909
202	202	1323	326	32	0.67391	15	4.64662	-0.17107	-1.14882
203	203	684	299	38	0.66518	15	7.78105	-0.10088	-1.01202
204	204	849	1297	32	0.65217	15	4.64662	-0.14716	-0.93741
205	205	1398	857	39	0.53125	15	8.41165	-0.18304	-1.03541
206	206	1642	1438	35	0.495	15	6.07983	0.08867	-0.71396
207	207	1585	1894	33	0.47917	15	5.096	-0.03365	-0.68243
208	208	1593	1332	35	0.475	15	6.07983	-0.06201	-1.09022
