# Supplementary material for: Dynamic self-assembly of compartmentalized DNA nanotubes
Source: Nat Commun. 2021 Jun 11;12:3557. doi: 10.1038/s41467-021-23850-1 (PMC8196065; doi:10.1038/s41467-021-23850-1)
Supplement: Supplementary file 8 — Source Data [file 41467_2021_23850_MOESM8_ESM.zip › sourceData/figure6/fig6d_rnaseh_05_individualTimeFiles/fig6_Rh_05_t120_final_data.xlsx]

## Sheet: Sheet1
	droplet number	X (pixels)	Y (pixels)	Radius (pixels)	Probability count	Time	Volume (pL)	skew	kurtosis
0	0	51	1656	10	0.95312	120	0.1418	0.93027	0.55744
1	1	1157	283	14	0.93182	120	0.38911	0.43868	-0.26252
2	2	1117	1018	12	0.93056	120	0.24504	-0.08738	-0.85261
3	3	94	1887	10	0.92188	120	0.1418	0.07685	-0.70275
4	4	1906	607	10	0.92188	120	0.1418	0.90079	0.87955
5	5	551	1808	11	0.91667	120	0.18874	-0.12293	-0.88967
6	6	989	413	12	0.91667	120	0.24504	0.77307	0.3775
7	7	41	700	15	0.89773	120	0.47859	0.27652	-0.75763
8	8	953	123	10	0.875	120	0.1418	-0.04721	-0.7643
9	9	942	951	13	0.875	120	0.31154	-0.31548	-0.5868
10	10	207	1764	12	0.875	120	0.24504	0.05883	-0.42089
11	11	891	578	11	0.86111	120	0.18874	0.72225	0.00254
12	12	126	1487	11	0.86111	120	0.18874	-0.19582	-0.70445
13	13	683	471	10	0.85938	120	0.1418	0.23037	-0.62445
14	14	1063	70	10	0.85938	120	0.1418	-0.42088	-0.49818
15	15	1010	564	16	0.85417	120	0.58083	0.37504	-0.27039
16	16	595	842	15	0.85227	120	0.47859	0.15464	-0.6931
17	17	371	1821	12	0.84722	120	0.24504	0.00024	-0.99887
18	18	262	799	10	0.84375	120	0.1418	0.51637	0.11463
19	19	1658	860	10	0.84375	120	0.1418	0.40974	-0.37784
20	20	863	904	15	0.84091	120	0.47859	0.50211	-0.17923
21	21	264	1811	17	0.83654	120	0.69668	0.35722	-0.45025
22	22	1862	1876	12	0.83333	120	0.24504	0.60571	0.23511
23	23	1493	714	12	0.83333	120	0.24504	-0.41193	-0.76878
24	24	858	1565	12	0.83333	120	0.24504	-0.20006	-0.81485
25	25	1998	987	11	0.83333	120	0.18874	0.92591	1.01455
26	26	1327	1678	14	0.82955	120	0.38911	-0.09083	-0.95899
27	27	267	506	11	0.81944	120	0.18874	0.36175	-0.01566
28	28	1424	1878	11	0.81944	120	0.18874	0.34575	-0.06274
29	29	170	1973	12	0.81944	120	0.24504	0.07883	-0.55556
30	30	433	1593	12	0.81944	120	0.24504	-0.00437	-0.91142
31	31	792	1460	15	0.81818	120	0.47859	0.06924	-0.60764
32	32	1603	570	10	0.8125	120	0.1418	0.65507	0.30775
33	33	827	506	13	0.8125	120	0.31154	0.3421	-0.58092
34	34	532	1330	11	0.80556	120	0.18874	-0.32966	-0.74963
35	35	1624	680	12	0.80556	120	0.24504	0.51043	0.43413
36	36	414	627	13	0.8	120	0.31154	0.66327	0.17533
37	37	1832	1272	10	0.79688	120	0.1418	-0.25702	-0.47817
38	38	1231	1467	10	0.79688	120	0.1418	-0.19407	-0.47741
39	39	160	2002	10	0.79688	120	0.1418	0.57343	-0.38178
40	40	1083	453	10	0.79688	120	0.1418	0.66102	0.04015
41	41	379	278	10	0.79688	120	0.1418	-0.18806	-0.46582
42	42	47	1028	11	0.79167	120	0.18874	0.48964	-0.06093
43	43	898	976	11	0.79167	120	0.18874	-0.45182	-0.56945
44	44	408	763	13	0.7875	120	0.31154	0.52192	-0.09564
45	45	662	1183	10	0.78125	120	0.1418	-0.00328	-0.47518
46	46	194	1478	10	0.78125	120	0.1418	0.67728	0.56242
47	47	1328	761	10	0.78125	120	0.1418	0.91513	0.70503
48	48	602	978	10	0.78125	120	0.1418	0.53919	0.16682
49	49	1679	1341	10	0.78125	120	0.1418	0.06422	0.11748
50	50	789	40	11	0.77778	120	0.18874	-0.38294	-0.38248
51	51	1478	563	11	0.77778	120	0.18874	0.63343	-0.13083
52	52	184	816	13	0.775	120	0.31154	0.48555	-0.18416
53	53	1522	786	13	0.775	120	0.31154	0.06137	-0.59653
54	54	245	1464	13	0.775	120	0.31154	0.66872	-0.03387
55	55	444	1499	14	0.77273	120	0.38911	0.49242	-0.21194
56	56	1259	1403	17	0.76923	120	0.69668	0.30759	-0.41638
57	57	1780	513	10	0.76562	120	0.1418	0.56056	0.41969
58	58	1805	1101	10	0.76562	120	0.1418	-0.25219	-0.33969
59	59	1165	805	10	0.76562	120	0.1418	0.71604	-0.25597
60	60	207	1279	12	0.76389	120	0.24504	0.20603	-0.31346
61	61	597	1211	12	0.76389	120	0.24504	0.05052	-0.77068
62	62	405	459	12	0.76389	120	0.24504	0.63821	0.3226
63	63	145	170	11	0.76389	120	0.18874	0.08554	-0.19213
64	64	1398	999	11	0.76389	120	0.18874	0.21465	-0.41315
65	65	1735	1298	12	0.76389	120	0.24504	-0.30195	-0.761
66	66	102	35	10	0.75	120	0.1418	-0.37767	-0.35761
67	67	863	1052	10	0.75	120	0.1418	0.46835	-0.12952
68	68	213	855	19	0.75	120	0.97263	0.33549	-0.35293
69	69	41	521	15	0.75	120	0.47859	0.75577	0.4626
70	70	233	1869	14	0.75	120	0.38911	0.62937	-0.11949
71	71	1882	1794	11	0.75	120	0.18874	0.68906	0.24033
72	72	110	258	12	0.75	120	0.24504	0.27509	-0.39752
73	73	1126	644	12	0.75	120	0.24504	0.42774	0.04602
74	74	1241	1796	12	0.75	120	0.24504	0.35967	-0.03419
75	75	97	1365	15	0.73864	120	0.47859	0.48478	-0.20029
76	76	2005	505	14	0.73864	120	0.38911	0.66601	0.27953
77	77	2019	1156	15	0.73864	120	0.47859	0.3038	-0.17194
78	78	1586	1001	13	0.7375	120	0.31154	0.80807	-0.00516
79	79	158	227	13	0.7375	120	0.31154	0.47595	0.25263
80	80	224	443	11	0.73611	120	0.18874	0.2966	-0.34568
81	81	606	1651	11	0.73611	120	0.18874	-0.18482	-0.75833
82	82	1857	1044	11	0.73611	120	0.18874	-0.27743	-0.50158
83	83	520	171	12	0.73611	120	0.24504	0.60087	0.55705
84	84	1215	590	12	0.73611	120	0.24504	0.34985	-0.5313
85	85	1838	1524	12	0.73611	120	0.24504	0.63741	0.34935
86	86	697	828	10	0.73438	120	0.1418	-0.50852	-0.16254
87	87	414	283	10	0.73438	120	0.1418	0.58197	0.52176
88	88	920	1363	10	0.73438	120	0.1418	0.83576	0.33078
89	89	170	1541	10	0.73438	120	0.1418	0.13571	-0.64956
90	90	1237	1357	10	0.73438	120	0.1418	-0.05601	-0.70653
91	91	1465	1204	10	0.73438	120	0.1418	-0.39868	-0.40078
92	92	893	789	15	0.72727	120	0.47859	0.55722	0.08585
93	93	1875	1380	15	0.72727	120	0.47859	0.36707	-0.40464
94	94	1888	1932	15	0.72727	120	0.47859	0.31384	-0.42674
95	95	500	814	14	0.72727	120	0.38911	0.54113	-0.03368
96	96	274	340	13	0.725	120	0.31154	0.80494	0.37239
97	97	1612	21	13	0.725	120	0.31154	-0.27532	-0.51029
98	98	513	690	13	0.725	120	0.31154	0.76011	0.93593
99	99	583	710	19	0.72321	120	0.97263	0.33658	-0.30413
100	100	1601	868	12	0.72222	120	0.24504	-0.05214	-0.50426
101	101	44	457	12	0.72222	120	0.24504	0.11885	-0.30489
102	102	207	1246	12	0.72222	120	0.24504	0.405	-0.07844
103	103	1264	1301	12	0.72222	120	0.24504	-0.08628	-0.84436
104	104	1334	123	12	0.72222	120	0.24504	0.49559	0.051
105	105	1906	716	11	0.72222	120	0.18874	-0.07644	-0.90951
106	106	1206	895	11	0.72222	120	0.18874	0.27579	-0.37635
107	107	569	355	18	0.72115	120	0.827	0.58493	0.63531
108	108	1715	1786	10	0.71875	120	0.1418	0.36259	-0.21515
109	109	973	1225	10	0.71875	120	0.1418	-0.04266	-0.83855
110	110	894	615	10	0.71875	120	0.1418	1.09593	0.83511
111	111	739	751	10	0.71875	120	0.1418	0.72978	0.29681
112	112	868	1476	10	0.71875	120	0.1418	0.00164	-0.6468
113	113	746	362	16	0.71875	120	0.58083	0.47976	-0.04623
114	114	1912	379	15	0.71591	120	0.47859	0.67386	-0.04191
115	115	97	1222	14	0.71591	120	0.38911	0.64003	-0.10137
116	116	1850	159	14	0.71591	120	0.38911	0.67983	-0.02047
117	117	272	1071	19	0.71429	120	0.97263	0.45654	-0.2673
118	118	826	686	13	0.7125	120	0.31154	0.58843	-0.33706
119	119	589	936	13	0.7125	120	0.31154	0.50996	-0.10638
120	120	578	1858	11	0.70833	120	0.18874	0.46807	-0.53411
121	121	602	427	11	0.70833	120	0.18874	0.23788	-0.36573
122	122	608	1734	12	0.70833	120	0.24504	-0.29471	-0.57675
123	123	29	918	12	0.70833	120	0.24504	0.6759	-0.04791
124	124	73	141	11	0.70833	120	0.18874	0.10562	-0.36834
125	125	1948	1497	14	0.70455	120	0.38911	0.29678	-0.60875
126	126	53	337	14	0.70455	120	0.38911	0.29177	-0.33919
127	127	499	645	10	0.70312	120	0.1418	0.11954	-0.30042
128	128	2009	1065	10	0.70312	120	0.1418	-0.17975	-0.39906
129	129	1969	1066	10	0.70312	120	0.1418	0.09622	-0.62536
130	130	133	1425	10	0.70312	120	0.1418	0.48056	0.11957
131	131	626	218	10	0.70312	120	0.1418	-0.27941	-0.65617
132	132	800	388	10	0.70312	120	0.1418	1.00969	1.0829
133	133	1468	274	10	0.70312	120	0.1418	0.51072	-0.08433
134	134	144	775	13	0.7	120	0.31154	0.42401	-0.36113
135	135	1713	1105	13	0.7	120	0.31154	0.57448	0.25721
136	136	1248	1711	16	0.69792	120	0.58083	0.34569	-0.14959
137	137	1725	1675	16	0.69792	120	0.58083	0.58846	-0.22683
138	138	1156	1605	19	0.69643	120	0.97263	0.26223	-0.46996
139	139	1837	333	11	0.69444	120	0.18874	0.33386	-0.13022
140	140	265	855	11	0.69444	120	0.18874	0.57963	0.49088
141	141	1173	874	11	0.69444	120	0.18874	0.64016	0.05549
142	142	1947	1112	11	0.69444	120	0.18874	-0.22864	-0.59591
143	143	896	1634	11	0.69444	120	0.18874	-0.08496	-0.47209
144	144	217	1935	11	0.69444	120	0.18874	0.18611	-0.32854
145	145	1835	1424	12	0.69444	120	0.24504	0.38406	0.02692
146	146	446	433	12	0.69444	120	0.24504	0.34761	-0.0165
147	147	1745	736	12	0.69444	120	0.24504	0.60724	0.06189
148	148	1101	1445	12	0.69444	120	0.24504	-0.01898	-0.42066
149	149	888	1412	12	0.69444	120	0.24504	-0.06203	-0.96669
150	150	1043	1634	20	0.75	120	1.13443	-0.26311	-0.85868
151	151	642	375	21	0.73438	120	1.31324	0.55069	0.0633
152	152	225	1612	20	0.725	120	1.13443	0.14413	-0.18094
153	153	1353	1179	21	0.69531	120	1.31324	0.24198	-0.25204
154	154	1406	1118	29	0.68452	120	3.45845	-0.51076	-0.23405
155	155	511	32	25	0.67361	120	2.21568	0.22199	-0.33294
156	156	1998	1617	21	0.67188	120	1.31324	0.54857	0.05411
157	157	415	945	25	0.66667	120	2.21568	0.04389	-0.61899
158	158	675	726	28	0.66071	120	3.11287	0.26153	-0.68009
159	159	1183	1110	21	0.63281	120	1.31324	0.62098	-0.06834
160	160	1763	2009	22	0.625	120	1.50992	0.33273	-0.39551
161	161	701	1973	25	0.625	120	2.21568	0.11144	-0.71608
162	162	459	1273	23	0.625	120	1.72532	0.1952	-0.71034
163	163	1821	597	24	0.61111	120	1.96029	0.42714	-0.49675
164	164	445	20	23	0.61029	120	1.72532	0.2125	-0.48447
165	165	1623	780	21	0.60938	120	1.31324	0.39228	-0.28531
166	166	400	883	20	0.6	120	1.13443	0.45816	-0.06588
167	167	1988	901	20	0.6	120	1.13443	0.518	0.09949
168	168	1769	440	23	0.59559	120	1.72532	0.6487	0.29269
169	169	1694	386	21	0.59375	120	1.31324	0.35099	-0.48343
170	170	1595	1655	22	0.58594	120	1.50992	0.57001	-0.14013
171	171	1625	275	20	0.58333	120	1.13443	-0.14819	-0.88728
172	172	923	1601	24	0.58333	120	1.96029	0.09284	-0.8928
173	173	1408	1173	21	0.57812	120	1.31324	-0.38624	-0.71529
174	174	1216	123	21	0.57812	120	1.31324	0.36243	-0.53152
175	175	1293	1485	24	0.57639	120	1.96029	-0.11675	-0.98117
176	176	2020	1517	20	0.575	120	1.13443	0.28921	-0.11592
177	177	1415	1292	23	0.57353	120	1.72532	-0.29835	-0.85089
178	178	1529	284	20	0.54167	120	1.13443	0.51333	-0.12682
179	179	650	1856	20	0.54167	120	1.13443	0.01119	-0.72357
180	180	1278	171	21	0.53906	120	1.31324	0.2751	-0.3952
181	181	637	1448	20	0.53333	120	1.13443	-0.01874	-0.57618
182	182	1017	497	21	0.53125	120	1.31324	0.29665	-0.49915
183	183	1022	1715	24	0.50694	120	1.96029	-0.30384	-0.71019
184	184	1488	1524	27	0.50625	120	2.79112	-0.08757	-1.02958
185	185	187	121	27	0.50625	120	2.79112	0.22034	-0.49462
186	186	1990	1454	26	0.5	120	2.49234	0.15552	-0.68722
187	187	352	955	25	0.5	120	2.21568	0.00082	-0.85892
188	188	1934	197	22	0.49219	120	1.50992	0.42929	-0.38935
189	189	1574	1125	22	0.49219	120	1.50992	-0.46463	-0.21127
190	190	1389	506	22	0.47656	120	1.50992	0.32274	-0.71849
191	191	1601	1169	20	0.475	120	1.13443	-0.53494	-0.34653
192	192	2030	1415	25	0.47222	120	2.21568	-0.10697	-0.36467
193	193	952	714	20	0.46667	120	1.13443	0.60969	0.2868
194	194	162	695	20	0.46667	120	1.13443	0.33921	-0.46461
195	195	533	384	20	0.46667	120	1.13443	0.50773	-0.38502
196	196	1542	1970	21	0.46094	120	1.31324	0.00313	-0.61596
197	197	1420	1728	20	0.45	120	1.13443	0.30074	-0.46336
198	198	1207	1625	23	0.44853	120	1.72532	-0.04899	0.08273
199	199	1661	1156	23	0.44118	120	1.72532	-0.19354	-0.84107
200	200	855	1292	33	0.625	120	5.096	0.09898	-0.6328
201	201	1492	1942	32	0.58696	120	4.64662	0.27919	-0.61737
202	202	1404	851	39	0.51786	120	8.41165	0.12198	-0.66556
203	203	1591	1890	34	0.465	120	5.57345	0.16154	-0.61016
