# Supplementary material for: Dynamic self-assembly of compartmentalized DNA nanotubes
Source: Nat Commun. 2021 Jun 11;12:3557. doi: 10.1038/s41467-021-23850-1 (PMC8196065; doi:10.1038/s41467-021-23850-1)
Supplement: Supplementary file 8 — Source Data [file 41467_2021_23850_MOESM8_ESM.zip › sourceData/figure6/fig6d_rnaseh_05_individualTimeFiles/fig6_Rh_05_t60_final_data.xlsx]

## Sheet: Sheet1
	droplet number	X (pixels)	Y (pixels)	Radius (pixels)	Probability count	Time	Volume (pL)	skew	kurtosis
0	0	734	756	10	0.95312	60	0.1418	0.78849	0.2156
1	1	991	76	10	0.9375	60	0.1418	0.53472	-0.37791
2	2	90	1055	12	0.88889	60	0.24504	0.50252	-0.33461
3	3	1488	718	12	0.88889	60	0.24504	-0.22787	-0.97203
4	4	1116	87	10	0.85938	60	0.1418	0.82628	0.27343
5	5	408	632	13	0.85	60	0.31154	0.51712	-0.19936
6	6	1160	810	10	0.84375	60	0.1418	0.85717	0.33582
7	7	438	1504	14	0.82955	60	0.38911	0.46001	-0.44567
8	8	1831	122	14	0.82955	60	0.38911	0.43182	-0.35072
9	9	787	1465	15	0.82955	60	0.47859	0.19895	-0.78065
10	10	261	511	10	0.82812	60	0.1418	0.77992	0.0554
11	11	140	175	10	0.82812	60	0.1418	0.48541	-0.20588
12	12	955	1430	10	0.82812	60	0.1418	0.54567	-0.38854
13	13	845	967	11	0.81944	60	0.18874	0.46602	-0.54437
14	14	1778	1920	14	0.81818	60	0.38911	0.53852	0.03109
15	15	1653	864	10	0.8125	60	0.1418	0.5798	-0.17721
16	16	262	588	13	0.8125	60	0.31154	0.696	-0.14921
17	17	993	267	13	0.8	60	0.31154	0.51023	-0.32286
18	18	402	767	13	0.8	60	0.31154	0.68578	-0.12709
19	19	1341	1985	17	0.79808	60	0.69668	0.82365	0.73224
20	20	1322	766	10	0.79688	60	0.1418	0.90531	0.4852
21	21	1723	867	10	0.79688	60	0.1418	0.64306	-0.10886
22	22	1201	772	11	0.79167	60	0.18874	0.62062	-0.36429
23	23	1249	412	12	0.79167	60	0.24504	0.75104	-0.03506
24	24	48	341	13	0.7875	60	0.31154	0.50244	-0.28453
25	25	244	197	14	0.78409	60	0.38911	0.70265	-0.04062
26	26	1145	463	14	0.78409	60	0.38911	-0.06847	-0.70744
27	27	121	1491	10	0.78125	60	0.1418	0.52411	-0.0604
28	28	258	1815	17	0.77885	60	0.69668	0.55138	0.0161
29	29	984	418	12	0.77778	60	0.24504	0.67922	-0.32744
30	30	780	364	12	0.77778	60	0.24504	0.69377	0.46724
31	31	885	582	11	0.77778	60	0.18874	1.00125	0.68263
32	32	1046	1949	11	0.77778	60	0.18874	-0.14067	-0.67257
33	33	1645	236	13	0.775	60	0.31154	-0.26399	-0.78675
34	34	351	1060	13	0.775	60	0.31154	0.49829	-0.44166
35	35	405	1730	14	0.77273	60	0.38911	0.98715	0.72797
36	36	1882	1936	14	0.77273	60	0.38911	0.86135	0.46391
37	37	597	432	10	0.76562	60	0.1418	0.43594	-0.64137
38	38	811	606	10	0.76562	60	0.1418	0.21207	-0.49392
39	39	842	668	10	0.76562	60	0.1418	0.46436	-0.26367
40	40	1992	992	10	0.76562	60	0.1418	0.8182	0.00697
41	41	1877	1799	10	0.76562	60	0.1418	0.99336	0.59457
42	42	317	1845	10	0.76562	60	0.1418	0.58477	-0.25763
43	43	1236	1801	12	0.76389	60	0.24504	-0.17359	-0.96947
44	44	419	397	13	0.7625	60	0.31154	0.34508	-0.33755
45	45	367	1945	14	0.76136	60	0.38911	-0.26337	-0.79766
46	46	1870	1385	15	0.76136	60	0.47859	0.81507	0.55694
47	47	345	499	10	0.75	60	0.1418	0.12469	-0.32823
48	48	1900	721	10	0.75	60	0.1418	0.24797	-0.64633
49	49	1056	829	10	0.75	60	0.1418	0.53831	-0.13341
50	50	1963	1070	10	0.75	60	0.1418	0.04353	-0.68185
51	51	851	1511	10	0.75	60	0.1418	-0.20306	-0.77868
52	52	1568	1554	13	0.75	60	0.31154	0.75531	0.09059
53	53	1833	1528	11	0.75	60	0.18874	0.47102	-0.41134
54	54	366	1264	11	0.75	60	0.18874	0.9024	0.486
55	55	557	815	11	0.75	60	0.18874	0.81968	0.06696
56	56	39	462	11	0.75	60	0.18874	0.7153	0.05
57	57	879	1412	12	0.75	60	0.24504	-0.33936	-0.93923
58	58	1309	467	17	0.74038	60	0.69668	0.65894	0.30782
59	59	1817	256	17	0.74038	60	0.69668	0.61853	-0.04789
60	60	298	1141	14	0.73864	60	0.38911	0.52982	0.06718
61	61	1805	958	13	0.7375	60	0.31154	-0.21023	-0.98214
62	62	1907	521	13	0.7375	60	0.31154	0.59458	-0.39399
63	63	1740	740	12	0.73611	60	0.24504	0.67955	-0.02865
64	64	1908	1365	11	0.73611	60	0.18874	0.5487	-0.61111
65	65	562	1828	11	0.73611	60	0.18874	0.05571	-0.98837
66	66	288	2000	11	0.73611	60	0.18874	0.34701	-0.53516
67	67	1393	1004	10	0.73438	60	0.1418	0.57416	-0.01731
68	68	493	649	10	0.73438	60	0.1418	0.54472	-0.32283
69	69	36	526	15	0.72727	60	0.47859	0.42908	-0.69697
70	70	872	108	15	0.72727	60	0.47859	0.27249	0.71336
71	71	821	428	13	0.725	60	0.31154	0.74423	0.12388
72	72	829	546	13	0.725	60	0.31154	0.19332	-0.31938
73	73	1562	379	11	0.72222	60	0.18874	0.64019	-0.07629
74	74	440	437	12	0.72222	60	0.24504	0.22869	-0.1958
75	75	534	110	12	0.72222	60	0.24504	0.30053	-0.56973
76	76	1197	1379	14	0.71591	60	0.38911	-0.23982	-0.88211
77	77	1803	487	18	0.71154	60	0.827	0.45162	-0.41636
78	78	1757	1631	16	0.70833	60	0.58083	0.77484	-0.02327
79	79	1984	1541	11	0.70833	60	0.18874	-0.30272	-0.72762
80	80	314	1891	11	0.70833	60	0.18874	0.56931	-0.30909
81	81	526	1334	11	0.70833	60	0.18874	-0.48859	-0.57116
82	82	236	259	15	0.70455	60	0.47859	0.41465	-0.48312
83	83	1419	686	15	0.70455	60	0.47859	0.78588	0.63992
84	84	1844	165	14	0.70455	60	0.38911	0.54116	-0.18186
85	85	1534	1312	15	0.70455	60	0.47859	-0.59423	-0.34948
86	86	798	206	10	0.70312	60	0.1418	0.3603	-0.72347
87	87	1832	337	10	0.70312	60	0.1418	0.5332	-0.36055
88	88	1545	866	10	0.70312	60	0.1418	0.6756	-0.38186
89	89	1647	353	10	0.70312	60	0.1418	0.37953	-0.26056
90	90	221	1748	10	0.70312	60	0.1418	0.86374	0.41975
91	91	1761	1323	10	0.70312	60	0.1418	-0.18525	-0.65228
92	92	507	1936	18	0.70192	60	0.827	0.2725	-0.34958
93	93	1877	888	13	0.7	60	0.31154	0.51186	-0.34174
94	94	1525	1498	16	0.69792	60	0.58083	-0.22748	-0.81843
95	95	1729	1305	12	0.69444	60	0.24504	-0.37887	-0.64117
96	96	1111	750	12	0.69444	60	0.24504	0.84254	0.2351
97	97	144	91	12	0.69444	60	0.24504	0.35466	-0.71281
98	98	583	941	12	0.69444	60	0.24504	0.60735	-0.40229
99	99	1102	1131	11	0.69444	60	0.18874	0.74892	-0.04244
100	100	1419	1883	11	0.69444	60	0.18874	0.61437	-0.16407
101	101	1793	195	14	0.69318	60	0.38911	0.26486	-0.66131
102	102	718	1894	14	0.69318	60	0.38911	-0.46392	-0.68988
103	103	598	1330	10	0.6875	60	0.1418	0.44167	-0.13871
104	104	127	1714	10	0.6875	60	0.1418	0.32658	-0.44454
105	105	1269	31	10	0.6875	60	0.1418	0.48793	-0.36038
106	106	373	283	10	0.6875	60	0.1418	0.15592	-0.70204
107	107	1989	1025	10	0.6875	60	0.1418	0.65797	-0.12687
108	108	1974	1773	10	0.6875	60	0.1418	0.59769	-0.18032
109	109	1358	691	19	0.6875	60	0.97263	0.4922	-0.09639
110	110	928	67	16	0.6875	60	0.58083	-0.29265	-0.88117
111	111	153	232	13	0.6875	60	0.31154	0.52801	-0.05846
112	112	1892	220	15	0.68182	60	0.47859	0.30673	-0.60218
113	113	91	1370	15	0.68182	60	0.47859	0.62623	0.2481
114	114	384	1556	15	0.68182	60	0.47859	0.38311	-0.30796
115	115	1986	1379	15	0.68182	60	0.47859	-0.12212	-0.82515
116	116	2014	1161	15	0.68182	60	0.47859	0.36788	-0.19777
117	117	1883	307	15	0.68182	60	0.47859	0.474	-0.37789
118	118	1762	111	11	0.68056	60	0.18874	0.68426	0.05431
119	119	1111	1025	12	0.68056	60	0.24504	0.56305	0.39155
120	120	24	923	12	0.68056	60	0.24504	0.45756	-0.68559
121	121	1666	890	12	0.68056	60	0.24504	0.61322	-0.1349
122	122	104	263	12	0.68056	60	0.24504	0.14676	-0.59881
123	123	844	75	12	0.68056	60	0.24504	-0.21737	-0.89052
124	124	542	699	11	0.68056	60	0.18874	0.54715	-0.22155
125	125	226	1327	12	0.68056	60	0.24504	0.69602	-0.28962
126	126	208	859	19	0.67857	60	0.97263	0.36513	-0.48748
127	127	1340	1450	13	0.675	60	0.31154	-0.43005	-0.3912
128	128	1169	2013	13	0.675	60	0.31154	-0.09974	-1.07094
129	129	1925	1636	17	0.67308	60	0.69668	0.7953	0.11248
130	130	79	1543	10	0.67188	60	0.1418	0.7945	-0.07234
131	131	219	448	10	0.67188	60	0.1418	0.52314	-0.57635
132	132	677	476	10	0.67188	60	0.1418	0.30919	-0.54865
133	133	622	1399	10	0.67188	60	0.1418	0.51003	-0.36005
134	134	614	650	15	0.67045	60	0.47859	0.42184	-0.25655
135	135	472	621	16	0.66667	60	0.58083	0.08162	-0.7922
136	136	471	1413	12	0.66667	60	0.24504	0.79549	0.18223
137	137	50	851	11	0.66667	60	0.18874	0.34754	-0.51371
138	138	502	1875	11	0.66667	60	0.18874	0.41715	-0.38774
139	139	794	392	11	0.66667	60	0.18874	0.87789	0.62427
140	140	515	175	11	0.66667	60	0.18874	0.62389	-0.231
141	141	1618	685	11	0.66667	60	0.18874	0.81318	0.04007
142	143	507	694	12	0.66667	60	0.24504	0.66292	-0.04429
143	144	1796	662	12	0.66667	60	0.24504	0.68659	0.40032
144	145	41	1497	17	0.66346	60	0.69668	0.35797	-0.43271
145	146	1919	1970	13	0.6625	60	0.31154	0.70266	-0.279
146	147	1812	1382	13	0.6625	60	0.31154	0.04589	-0.28985
147	148	425	1157	13	0.6625	60	0.31154	0.47863	-0.36768
148	149	171	1689	19	0.66071	60	0.97263	0.54011	-0.42914
149	150	1620	279	20	0.7	60	1.13443	-0.01978	-0.86782
150	151	453	1278	23	0.69118	60	1.72532	0.41787	-0.04776
151	152	1274	175	22	0.6875	60	1.50992	0.32993	-0.35887
152	153	2014	1522	20	0.65	60	1.13443	0.78923	0.86594
153	154	1011	502	22	0.64062	60	1.50992	0.6351	0.18852
154	155	638	379	20	0.625	60	1.13443	0.56725	-0.25108
155	156	394	888	20	0.61667	60	1.13443	0.71609	0.81947
156	157	505	36	24	0.61111	60	1.96029	1.61973	5.14455
157	158	181	126	26	0.60526	60	2.49234	0.52198	0.06355
158	159	1458	1683	22	0.60156	60	1.50992	0.61344	0.24925
159	160	631	1452	20	0.59167	60	1.13443	0.58134	-0.23325
160	161	578	714	20	0.59167	60	1.13443	0.36856	-0.29384
161	162	1618	785	21	0.58594	60	1.31324	0.64709	-0.11245
162	163	1993	1622	21	0.58594	60	1.31324	0.77048	0.40954
163	164	645	1861	20	0.58333	60	1.13443	0.53828	-0.01974
164	165	1017	1720	23	0.58088	60	1.72532	0.49067	1.62827
165	166	1348	1183	20	0.575	60	1.13443	0.22282	-0.87688
166	167	527	389	20	0.575	60	1.13443	0.31244	-0.66776
167	168	1928	201	23	0.56618	60	1.72532	0.99298	2.06255
168	169	1402	1179	21	0.5625	60	1.31324	-0.28183	-0.89008
169	170	1656	1161	23	0.55882	60	1.72532	-0.09222	-0.30817
170	171	220	1618	20	0.55833	60	1.13443	0.25223	-0.57892
171	172	1688	391	21	0.55469	60	1.31324	0.54012	-0.10261
172	173	1401	1124	29	0.55357	60	3.45845	-0.6023	-0.03544
173	174	1982	905	20	0.54167	60	1.13443	0.85479	0.64282
174	175	1211	127	21	0.53906	60	1.31324	0.35124	-0.56521
175	176	952	335	26	0.53289	60	2.49234	0.58659	-0.06358
176	177	1763	446	22	0.53125	60	1.50992	0.66214	-0.1222
177	178	1590	1660	22	0.53125	60	1.50992	0.50127	-0.03285
178	179	347	960	26	0.52632	60	2.49234	0.32251	-0.77914
179	180	409	949	25	0.52083	60	2.21568	0.49312	-0.23042
180	181	1815	601	25	0.51389	60	2.21568	0.45737	-0.5246
181	182	917	1605	24	0.51389	60	1.96029	0.74337	1.96885
182	183	1983	1459	26	0.50658	60	2.49234	0.08247	-0.32698
183	184	1037	1639	20	0.49167	60	1.13443	-0.30842	-0.86311
184	185	670	731	28	0.4881	60	3.11287	0.45888	-0.32683
185	186	695	1978	25	0.48611	60	2.21568	0.57194	0.06042
186	187	440	24	23	0.47794	60	1.72532	0.29514	-0.17273
187	188	1202	1630	23	0.47059	60	1.72532	0.61778	1.68347
188	189	1758	2013	22	0.46875	60	1.50992	0.55072	0.10318
189	190	1408	1297	23	0.46324	60	1.72532	0.02008	-0.74659
190	191	947	720	21	0.46094	60	1.31324	0.66879	-0.16468
191	192	1473	456	22	0.46094	60	1.50992	0.3999	-0.46632
192	193	1595	1174	20	0.45833	60	1.13443	-0.22512	-0.19155
193	194	1537	1975	21	0.44531	60	1.31324	0.12599	-0.5091
194	195	1178	1115	21	0.4375	60	1.31324	0.86737	0.5804
195	196	1482	1529	27	0.43125	60	2.79112	-0.04311	-0.45614
196	197	2026	1419	25	0.43056	60	2.21568	0.09565	-0.45628
197	198	1570	1130	22	0.42969	60	1.50992	0.58231	0.6746
198	199	849	1297	33	0.57292	60	5.096	0.39111	-0.24821
199	200	1325	325	33	0.57292	60	5.096	0.71311	0.2214
200	201	684	298	39	0.51339	60	8.41165	0.53066	-0.07268
201	202	1642	1438	35	0.485	60	6.07983	0.13241	-0.46287
202	203	1585	1894	34	0.45	60	5.57345	0.25334	-0.49781
203	204	1487	1947	33	0.44271	60	5.096	0.39217	-0.47766
204	205	1403	1630	31	0.44022	60	4.22447	0.41454	0.25565
205	206	1398	856	40	0.53448	60	9.07543	0.29265	-0.81992
