# Supplementary material for: Dynamic self-assembly of compartmentalized DNA nanotubes
Source: Nat Commun. 2021 Jun 11;12:3557. doi: 10.1038/s41467-021-23850-1 (PMC8196065; doi:10.1038/s41467-021-23850-1)
Supplement: Supplementary file 8 — Source Data [file 41467_2021_23850_MOESM8_ESM.zip › sourceData/figure6/fig6d_rnaseh_05_individualTimeFiles/fig6_Rh_05_t150_final_data.xlsx]

## Sheet: Sheet1
	droplet number	X (pixels)	Y (pixels)	Radius (pixels)	Probability count	Time	Volume (pL)	skew	kurtosis
0	0	305	1134	14	0.94318	150	0.38911	0.3998	-0.24852
1	1	196	1477	10	0.9375	150	0.1418	-0.10859	-0.7628
2	2	955	120	10	0.92188	150	0.1418	-0.04141	-0.79582
3	3	534	929	12	0.91667	150	0.24504	0.28587	-0.39864
4	4	1158	1237	13	0.9125	150	0.31154	0.3865	-0.41664
5	5	1717	1784	10	0.90625	150	0.1418	0.3625	-0.34961
6	6	1092	666	10	0.89062	150	0.1418	-0.17779	-0.66166
7	7	564	808	12	0.88889	150	0.24504	0.75942	0.29595
8	8	1119	1015	12	0.88889	150	0.24504	-0.14252	-0.89797
9	9	1890	299	15	0.88636	150	0.47859	0.57301	-0.09707
10	10	864	902	15	0.88636	150	0.47859	0.21882	-0.44964
11	11	640	428	10	0.875	150	0.1418	0.05847	-0.64029
12	12	1326	1113	13	0.875	150	0.31154	-0.03004	-0.33482
13	13	535	1327	11	0.875	150	0.18874	-0.15607	-0.93745
14	14	373	1257	11	0.875	150	0.18874	0.62709	-0.15105
15	15	1217	588	12	0.875	150	0.24504	-0.00481	-0.83418
16	16	215	852	19	0.86607	150	0.97263	0.15545	-0.7153
17	17	172	1971	12	0.86111	150	0.24504	0.49136	-0.33289
18	18	522	168	12	0.86111	150	0.24504	0.19047	-0.49695
19	19	46	455	12	0.86111	150	0.24504	0.13167	-0.61632
20	20	1065	67	10	0.85938	150	0.1418	-0.08247	-0.73557
21	21	1166	601	10	0.85938	150	0.1418	0.74862	0.21342
22	22	264	797	10	0.85938	150	0.1418	-0.19978	-0.6825
23	23	1269	671	17	0.85577	150	0.69668	0.4171	-0.20682
24	24	1884	1792	11	0.84722	150	0.18874	0.50214	-0.18318
25	25	594	1041	10	0.84375	150	0.1418	-0.14813	-0.83978
26	26	1249	1709	16	0.84375	150	0.58083	-0.38559	-0.57183
27	27	1159	281	14	0.84091	150	0.38911	-0.00416	-0.88197
28	28	1509	1102	13	0.8375	150	0.31154	-0.17566	-0.93568
29	29	514	688	13	0.8375	150	0.31154	0.11505	-0.22399
30	30	341	295	16	0.83333	150	0.58083	0.50486	0.00226
31	31	344	1557	12	0.83333	150	0.24504	-0.15408	-0.84294
32	32	598	1209	12	0.83333	150	0.24504	-0.08642	-0.96267
33	33	1625	678	12	0.83333	150	0.24504	0.35557	-0.29353
34	34	1769	104	12	0.83333	150	0.24504	-0.21378	-0.76873
35	35	1108	537	12	0.83333	150	0.24504	0.55494	-0.44903
36	36	2007	503	14	0.82955	150	0.38911	0.27236	-0.51347
37	37	1292	891	15	0.82955	150	0.47859	0.19583	-0.37414
38	38	1651	229	13	0.825	150	0.31154	-0.27905	-0.79047
39	39	151	84	13	0.825	150	0.31154	0.24586	-0.26111
40	40	274	1069	19	0.82143	150	0.97263	0.32771	-0.31256
41	41	238	483	12	0.81944	150	0.24504	-0.16676	-0.80054
42	42	268	504	11	0.81944	150	0.18874	0.73221	0.48646
43	43	1803	655	12	0.81944	150	0.24504	0.26835	-0.35283
44	44	407	456	12	0.81944	150	0.24504	0.29151	-0.56882
45	45	502	812	14	0.81818	150	0.38911	0.21933	-0.59661
46	46	2021	174	18	0.81731	150	0.827	0.38459	-0.2468
47	47	1970	1063	10	0.8125	150	0.1418	-0.03908	-0.71794
48	48	75	138	10	0.8125	150	0.1418	0.43782	-0.18954
49	49	590	934	13	0.8125	150	0.31154	-0.02753	-0.98008
50	50	1085	900	18	0.80769	150	0.827	0.27955	-0.44243
51	51	572	151	15	0.80682	150	0.47859	-0.05699	-0.7547
52	52	1928	978	14	0.80682	150	0.38911	0.15964	-0.58347
53	53	234	1866	14	0.80682	150	0.38911	0.24305	-0.57333
54	54	1267	1297	12	0.80556	150	0.24504	-0.12265	-0.92616
55	55	771	1844	11	0.80556	150	0.18874	-0.17245	-0.72743
56	56	1207	893	11	0.80556	150	0.18874	-0.20618	-0.67813
57	57	266	852	11	0.80556	150	0.18874	0.6484	0.25057
58	58	604	425	11	0.80556	150	0.18874	-0.10495	-0.76335
59	59	852	960	12	0.80556	150	0.24504	-0.14453	-0.98548
60	60	209	1761	12	0.80556	150	0.24504	-0.23331	-0.80369
61	61	48	1490	17	0.79808	150	0.69668	0.05954	-0.9324
62	62	134	1423	10	0.79688	150	0.1418	0.2357	-0.26173
63	63	1680	1339	10	0.79688	150	0.1418	-0.39369	-0.24965
64	64	1232	52	10	0.79688	150	0.1418	0.69977	0.26777
65	65	1470	271	10	0.79688	150	0.1418	0.28936	-0.31408
66	66	718	385	10	0.79688	150	0.1418	0.19929	-0.24775
67	67	1422	617	10	0.79688	150	0.1418	0.14207	-0.21703
68	68	1467	1202	10	0.79688	150	0.1418	-0.43401	-0.4211
69	69	1539	502	14	0.79545	150	0.38911	0.37931	-0.08112
70	70	371	340	14	0.79545	150	0.38911	0.25	-0.25823
71	71	42	519	15	0.79545	150	0.47859	0.36872	-0.27316
72	72	878	102	15	0.79545	150	0.47859	-0.16261	-0.82165
73	73	748	360	16	0.79167	150	0.58083	0.08714	-0.23044
74	74	89	834	11	0.79167	150	0.18874	-0.04506	-0.64162
75	75	1102	1442	12	0.79167	150	0.24504	-0.36983	-0.69816
76	76	786	39	11	0.79167	150	0.18874	-0.27566	-0.55184
77	77	514	1929	18	0.78846	150	0.827	0.15758	-0.62189
78	78	1524	784	13	0.7875	150	0.31154	-0.33889	-0.79477
79	79	275	338	14	0.78409	150	0.38911	0.61612	0.23461
80	80	1152	456	14	0.78409	150	0.38911	0.52443	-0.29208
81	81	413	1723	14	0.78409	150	0.38911	0.30511	-0.3138
82	82	1716	1484	14	0.78409	150	0.38911	0.2903	-0.71964
83	83	1715	582	15	0.78409	150	0.47859	0.77188	0.47145
84	84	517	1391	15	0.78409	150	0.47859	-0.07255	-0.74307
85	85	1332	1841	10	0.78125	150	0.1418	0.42341	-0.07408
86	86	1280	1876	10	0.78125	150	0.1418	0.47348	0.49806
87	87	663	1181	10	0.78125	150	0.1418	-0.08477	-0.68046
88	88	1605	567	10	0.78125	150	0.1418	0.70797	0.30133
89	89	571	353	18	0.77885	150	0.827	0.57502	0.44917
90	90	801	385	11	0.77778	150	0.18874	0.37712	-0.29128
91	91	1996	1017	11	0.77778	150	0.18874	0.50216	-0.06712
92	92	1243	1794	12	0.77778	150	0.24504	-0.1005	-0.85643
93	93	575	1721	12	0.77778	150	0.24504	-0.0824	-0.86988
94	94	1602	865	12	0.77778	150	0.24504	-0.13872	-0.53483
95	95	1861	1039	11	0.77778	150	0.18874	-0.46521	-0.35121
96	96	197	218	14	0.77273	150	0.38911	0.05783	-0.52458
97	97	1204	1372	14	0.77273	150	0.38911	-0.21199	-0.9397
98	98	1426	679	15	0.77273	150	0.47859	0.43838	-0.14727
99	99	285	1179	10	0.76562	150	0.1418	0.32043	-0.29589
100	100	211	478	10	0.76562	150	0.1418	0.27284	-0.59895
101	101	1085	451	10	0.76562	150	0.1418	0.25838	-0.49608
102	102	1037	1926	11	0.76389	150	0.18874	-0.16026	-0.70707
103	103	1495	711	12	0.76389	150	0.24504	-0.27146	-0.80296
104	104	574	1645	11	0.76389	150	0.18874	-0.2003	-0.78777
105	105	1671	1605	11	0.76389	150	0.18874	-0.01614	-0.65895
106	106	1812	951	13	0.7625	150	0.31154	-0.28417	-0.97265
107	107	1715	1103	13	0.7625	150	0.31154	0.40917	-0.10909
108	108	1987	1152	14	0.76136	150	0.38911	0.4152	0.06501
109	109	1652	732	15	0.76136	150	0.47859	0.57714	0.17858
110	110	266	1808	17	0.75962	150	0.69668	0.20818	-0.50188
111	111	1220	1911	10	0.75	150	0.1418	0.26888	-0.27508
112	112	53	1654	10	0.75	150	0.1418	0.5814	0.01275
113	113	605	1323	10	0.75	150	0.1418	-0.34094	-0.24757
114	114	1615	516	18	0.75	150	0.827	0.21737	-0.688
115	115	895	787	15	0.75	150	0.47859	0.18268	-0.50146
116	116	1329	1676	14	0.75	150	0.38911	-0.0974	-1.04915
117	117	1785	1913	14	0.75	150	0.38911	0.17343	-0.60578
118	118	373	1937	14	0.75	150	0.38911	-0.07255	-0.93648
119	119	243	252	15	0.75	150	0.47859	0.08342	-0.50497
120	120	415	625	13	0.75	150	0.31154	0.3974	-0.28534
121	121	1411	548	13	0.75	150	0.31154	0.5711	0.79579
122	122	167	1052	12	0.75	150	0.24504	-0.17105	-0.6491
123	123	86	1333	11	0.75	150	0.18874	-0.49275	-0.23492
124	124	1913	377	15	0.73864	150	0.47859	0.59402	-0.17233
125	125	1267	2001	13	0.7375	150	0.31154	-0.03563	-0.87319
126	126	1209	765	12	0.73611	150	0.24504	0.35364	-0.35634
127	127	295	1993	11	0.73611	150	0.18874	-0.15989	-0.86616
128	128	376	1745	11	0.73611	150	0.18874	0.16678	-0.08681
129	129	1747	734	12	0.73611	150	0.24504	0.33041	-0.38994
130	130	1657	404	11	0.73611	150	0.18874	1.11294	1.40512
131	131	1304	654	12	0.73611	150	0.24504	0.85011	0.34743
132	132	837	1031	11	0.73611	150	0.18874	-0.41277	-0.2187
133	133	435	1590	12	0.73611	150	0.24504	-0.07334	-1.0569
134	134	19	1363	10	0.73438	150	0.1418	0.70859	0.10123
135	135	464	1736	10	0.73438	150	0.1418	-0.03735	-0.59789
136	136	1157	1602	19	0.73214	150	0.97263	-0.31476	-0.76163
137	137	491	911	19	0.73214	150	0.97263	0.4327	-0.19281
138	138	804	809	17	0.73077	150	0.69668	0.4761	-0.1407
139	139	37	160	15	0.72727	150	0.47859	0.28873	-0.4858
140	140	827	420	14	0.72727	150	0.38911	0.45439	-0.19007
141	141	1889	1929	15	0.72727	150	0.47859	0.0965	-0.72346
142	142	1024	998	15	0.72727	150	0.47859	-0.15203	-0.96462
143	143	146	772	13	0.725	150	0.31154	0.3344	-0.28988
144	144	1348	1442	13	0.725	150	0.31154	-0.0738	0.17685
145	145	186	814	13	0.725	150	0.31154	0.23834	-0.52458
146	146	1256	405	13	0.725	150	0.31154	-0.18878	-0.79432
147	147	1109	1124	12	0.72222	150	0.24504	0.10338	-0.67964
148	148	942	1510	12	0.72222	150	0.24504	-0.20743	-0.76434
149	149	1988	1797	12	0.72222	150	0.24504	0.51373	0.24715
150	150	1625	778	21	0.84375	150	1.31324	0.53357	-0.13585
151	151	1355	1176	21	0.84375	150	1.31324	0.25181	-0.24129
152	152	460	1271	23	0.81618	150	1.72532	0.2183	-0.59558
153	153	1407	1116	29	0.78571	150	3.45845	-0.40575	-0.57102
154	154	1024	1713	24	0.78472	150	1.96029	-0.33281	-0.67293
155	155	1422	1726	20	0.78333	150	1.13443	0.34873	0.02175
156	156	702	1971	25	0.77778	150	2.21568	0.0938	-0.87236
157	157	1990	899	20	0.76667	150	1.13443	0.2541	-0.47999
158	158	652	1853	20	0.75833	150	1.13443	-0.05293	-1.02116
159	159	227	1610	20	0.74167	150	1.13443	0.10207	-0.3991
160	160	585	708	20	0.73333	150	1.13443	0.31204	-0.21301
161	161	981	1674	22	0.69531	150	1.50992	-0.1334	-0.11225
162	162	402	880	20	0.68333	150	1.13443	0.43414	0.04801
163	163	1696	385	21	0.67188	150	1.31324	0.38837	-0.20258
164	164	1280	168	22	0.65625	150	1.50992	0.35235	-0.367
165	165	1597	1653	22	0.65625	150	1.50992	0.68229	0.30824
166	166	1185	1108	21	0.65625	150	1.31324	0.54905	-0.36091
167	167	1627	272	20	0.65	150	1.13443	-0.10614	-0.82233
168	168	1218	120	21	0.64844	150	1.31324	0.12765	-0.38712
169	169	1390	504	22	0.64844	150	1.50992	0.32764	-0.48882
170	170	2021	1515	20	0.625	150	1.13443	0.39653	0.05639
171	171	644	372	21	0.625	150	1.31324	0.40088	-0.06716
172	172	534	381	21	0.61719	150	1.31324	0.59228	0.15257
173	173	1410	1170	21	0.60938	150	1.31324	-0.34187	-0.72114
174	174	1532	282	20	0.60833	150	1.13443	0.28144	-0.37756
175	175	1045	1631	20	0.6	150	1.13443	-0.18433	-0.81452
176	176	1822	594	24	0.59722	150	1.96029	0.13392	-0.81023
177	177	1416	1290	23	0.59559	150	1.72532	0.1341	-0.46255
178	178	1576	1124	22	0.59375	150	1.50992	-0.37905	-0.44527
179	179	1489	1523	28	0.58929	150	3.11287	-0.14698	-1.02154
180	180	1365	685	20	0.58333	150	1.13443	0.27704	0.00961
181	181	677	724	28	0.58333	150	3.11287	0.4368	-0.27279
182	182	955	712	21	0.57812	150	1.31324	0.65132	0.22699
183	183	1295	1483	25	0.56944	150	2.21568	-0.21875	-0.92899
184	184	354	953	26	0.56579	150	2.49234	0.29915	-0.36924
185	185	2000	1614	21	0.5625	150	1.31324	0.31805	-0.37487
186	186	1663	1154	23	0.55882	150	1.72532	-0.22311	-0.86728
187	187	1019	495	22	0.55469	150	1.50992	0.18453	-0.65173
188	188	163	692	20	0.55	150	1.13443	0.63494	0.45679
189	189	416	943	26	0.54605	150	2.49234	-0.01272	-0.52869
190	190	1935	194	23	0.54412	150	1.72532	0.33868	-0.30575
191	191	1601	1167	20	0.54167	150	1.13443	-0.29489	-0.15625
192	192	1991	1451	26	0.53947	150	2.49234	0.11638	-0.56426
193	193	1765	2007	22	0.53906	150	1.50992	0.32857	-0.33119
194	194	1480	448	22	0.53906	150	1.50992	0.21064	-0.71103
195	195	1543	1968	22	0.53125	150	1.50992	-0.07932	-0.49678
196	196	189	118	27	0.53125	150	2.79112	0.0289	-0.63524
197	197	1770	438	23	0.52941	150	1.72532	0.35996	-0.55453
198	198	513	29	25	0.52083	150	2.21568	0.14809	-0.53875
199	199	1209	1622	23	0.51471	150	1.72532	-0.06462	-0.94119
200	200	447	18	23	0.51471	150	1.72532	0.36775	-0.0645
201	201	924	1599	25	0.51389	150	2.21568	-0.14876	-0.94351
202	202	638	1444	20	0.5	150	1.13443	0.06024	-0.72502
203	203	1466	1676	22	0.46875	150	1.50992	0.35258	-0.27168
204	204	1331	318	32	0.60326	150	4.64662	0.16186	-0.84739
205	205	856	1289	34	0.555	150	5.57345	0.0029	-0.75193
206	206	691	291	39	0.51339	150	8.41165	0.1975	-0.87393
207	207	1650	1432	36	0.49519	150	6.61599	-0.01558	-0.86151
208	208	1592	1888	34	0.495	150	5.57345	0.14794	-0.65486
209	209	1409	1623	31	0.45109	150	4.22447	-0.31076	-0.84666
210	210	1405	850	40	0.58621	150	9.07543	0.01142	-0.8435
