# Supplementary material for: Dynamic self-assembly of compartmentalized DNA nanotubes
Source: Nat Commun. 2021 Jun 11;12:3557. doi: 10.1038/s41467-021-23850-1 (PMC8196065; doi:10.1038/s41467-021-23850-1)
Supplement: Supplementary file 8 — Source Data [file 41467_2021_23850_MOESM8_ESM.zip › sourceData/figure6/fig6d_rnaseh_05_individualTimeFiles/fig6_Rh_05_t195_final_data.xlsx]

## Sheet: Sheet1
	droplet number	X (pixels)	Y (pixels)	Radius (pixels)	Probability count	Time	Volume (pL)	skew	kurtosis
0	0	1339	1840	10	0.96875	195	0.1418	-0.08246	-0.80484
1	1	1173	600	10	0.96875	195	0.1418	0.39632	-0.2043
2	2	871	901	15	0.95455	195	0.47859	0.06292	-0.81052
3	3	1659	228	13	0.95	195	0.31154	-0.26384	-0.7439
4	4	1632	677	12	0.94444	195	0.24504	0.21967	-0.6188
5	5	981	1222	10	0.9375	195	0.1418	-0.01425	-0.98831
6	6	541	928	12	0.93056	195	0.24504	-0.10418	-0.80497
7	7	1250	1793	12	0.93056	195	0.24504	-0.04238	-1.01339
8	8	422	624	13	0.925	195	0.31154	0.04265	-1.02031
9	9	43	1595	15	0.92045	195	0.47859	0.13164	-0.4384
10	10	348	294	16	0.91667	195	0.58083	0.34858	-0.37278
11	11	275	503	11	0.91667	195	0.18874	0.11713	-0.63514
12	12	54	1946	12	0.91667	195	0.24504	0.03979	-0.73629
13	13	797	37	11	0.91667	195	0.18874	-0.17976	-0.82643
14	14	498	910	19	0.91071	195	0.97263	0.39884	-0.35963
15	15	465	1729	10	0.90625	195	0.1418	-0.15858	-0.73615
16	16	610	975	10	0.90625	195	0.1418	-0.22357	-0.7392
17	17	1680	885	12	0.90278	195	0.24504	-0.30228	-0.31332
18	18	1724	1783	10	0.89062	195	0.1418	0.07279	-0.61745
19	19	508	849	10	0.89062	195	0.1418	0.06629	-0.57031
20	20	1043	1918	11	0.88889	195	0.18874	-0.22909	-0.69315
21	21	2003	1017	11	0.88889	195	0.18874	0.16518	-0.65234
22	22	1622	515	18	0.88462	195	0.827	0.05394	-0.77531
23	23	739	1882	14	0.875	195	0.38911	-0.02193	-0.99886
24	24	1135	1880	15	0.875	195	0.47859	-0.13792	-0.94873
25	25	1110	1441	12	0.875	195	0.24504	-0.27002	-0.88136
26	26	1224	587	12	0.875	195	0.24504	-0.28342	-0.91548
27	27	1502	711	12	0.875	195	0.24504	-0.22905	-0.79861
28	28	1165	280	14	0.86364	195	0.38911	-0.19117	-0.9427
29	29	950	948	13	0.8625	195	0.31154	-0.2647	-0.65867
30	30	1843	1421	12	0.86111	195	0.24504	-0.22089	-0.76995
31	31	383	1744	11	0.86111	195	0.18874	0.04073	-0.70853
32	32	1125	1015	12	0.86111	195	0.24504	-0.07415	-0.95055
33	33	1315	1904	10	0.85938	195	0.1418	0.09803	-0.43147
34	34	49	697	15	0.85227	195	0.47859	0.173	-0.45238
35	35	1530	783	13	0.85	195	0.31154	-0.29593	-0.80857
36	36	302	1992	11	0.84722	195	0.18874	-0.1733	-0.76046
37	37	540	1327	11	0.84722	195	0.18874	-0.33867	-0.79461
38	38	605	1208	12	0.84722	195	0.24504	-0.17381	-0.97983
39	39	1091	450	10	0.84375	195	0.1418	-0.03649	-0.93871
40	40	1099	665	10	0.84375	195	0.1418	-0.1197	-0.7889
41	41	479	1790	16	0.84375	195	0.58083	-0.09555	-0.993
42	42	755	359	16	0.84375	195	0.58083	-0.26174	-0.69492
43	43	1844	115	15	0.84091	195	0.47859	-0.20329	-0.96178
44	44	1810	654	12	0.83333	195	0.24504	0.0344	-0.85384
45	45	1215	764	12	0.83333	195	0.24504	0.10671	-1.01437
46	46	55	1025	11	0.83333	195	0.18874	-0.10894	-0.86492
47	47	808	385	11	0.83333	195	0.18874	0.07891	-0.64776
48	48	241	1865	14	0.82955	195	0.38911	0.22442	-0.63017
49	49	44	159	15	0.82955	195	0.47859	0.2304	-0.5613
50	50	1299	890	15	0.82955	195	0.47859	0.23179	-0.29441
51	51	452	1496	14	0.82955	195	0.38911	0.04377	-0.85523
52	52	1790	1365	15	0.82955	195	0.47859	0.00296	-0.6437
53	53	1476	270	10	0.82812	195	0.1418	-0.25869	-0.72024
54	54	1732	416	10	0.82812	195	0.1418	0.22902	-0.34111
55	55	270	796	10	0.82812	195	0.1418	-0.16883	-0.97715
56	56	1879	2010	10	0.82812	195	0.1418	0.04211	-0.31176
57	57	1864	1628	11	0.81944	195	0.18874	0.73956	0.45971
58	58	273	2016	14	0.81818	195	0.38911	-0.33852	-0.68193
59	59	1897	298	15	0.81818	195	0.47859	0.27524	-0.46413
60	60	387	275	10	0.8125	195	0.1418	-0.21968	-0.59151
61	61	725	384	10	0.8125	195	0.1418	-0.12772	-0.64182
62	62	835	503	13	0.8125	195	0.31154	-0.08968	-1.01956
63	63	1370	939	13	0.8125	195	0.31154	0.64727	0.56075
64	64	958	506	13	0.8125	195	0.31154	-0.06502	-0.62659
65	65	1805	1720	15	0.80682	195	0.47859	-0.03596	-0.86258
66	66	2027	1153	15	0.80682	195	0.47859	-0.11286	-0.55372
67	67	1159	455	14	0.80682	195	0.38911	0.35213	-0.55948
68	68	1922	1357	12	0.80556	195	0.24504	0.5756	-0.10595
69	69	53	454	12	0.80556	195	0.24504	-0.13062	-0.93272
70	70	1333	1112	13	0.8	195	0.31154	-0.17415	-0.50953
71	71	270	444	10	0.79688	195	0.1418	-0.34733	-0.53134
72	72	203	217	14	0.79545	195	0.38911	-0.15408	-1.01265
73	73	625	2001	15	0.79545	195	0.47859	-0.18806	-0.90649
74	74	1896	1928	15	0.79545	195	0.47859	-0.08023	-0.89043
75	75	49	518	15	0.79545	195	0.47859	0.01271	-0.86262
76	76	222	851	19	0.79464	195	0.97263	0.14728	-0.75429
77	77	941	60	16	0.79167	195	0.58083	-0.09918	-0.95025
78	78	611	424	11	0.79167	195	0.18874	-0.23833	-0.83484
79	79	1214	892	11	0.79167	195	0.18874	-0.06265	-0.93381
80	80	1750	132	18	0.78846	195	0.827	0.09005	-0.73551
81	81	1356	1977	17	0.78846	195	0.69668	0.34115	1.16
82	82	597	933	13	0.7875	195	0.31154	-0.14104	-1.03532
83	83	312	1133	14	0.78409	195	0.38911	0.29561	-0.28141
84	84	378	339	14	0.78409	195	0.38911	-0.20931	-0.8603
85	85	603	839	15	0.78409	195	0.47859	-0.13595	-1.02082
86	86	612	1323	10	0.78125	195	0.1418	0.00051	-0.97997
87	87	1287	1875	10	0.78125	195	0.1418	-0.073	-0.47832
88	88	742	999	10	0.78125	195	0.1418	-0.06609	-0.50397
89	89	893	1739	18	0.77885	195	0.827	-0.25101	-0.99208
90	90	1956	1109	11	0.77778	195	0.18874	-0.1066	-0.78298
91	91	896	1408	12	0.77778	195	0.24504	-0.14957	-0.91978
92	92	1230	238	12	0.77778	195	0.24504	-0.05937	-0.75526
93	93	1662	29	12	0.77778	195	0.24504	-0.36944	-0.55192
94	94	350	1556	12	0.77778	195	0.24504	-0.08084	-1.06041
95	95	273	852	11	0.77778	195	0.18874	-0.06648	-0.5627
96	96	441	1589	12	0.77778	195	0.24504	-0.11342	-1.04959
97	97	179	1970	12	0.77778	195	0.24504	-0.00273	-0.72622
98	98	748	748	11	0.77778	195	0.18874	0.00377	-0.46828
99	99	1910	262	12	0.77778	195	0.24504	0.41541	-0.30655
100	100	1719	516	19	0.77679	195	0.97263	0.38069	-0.38669
101	101	1515	1101	13	0.775	195	0.31154	-0.21109	-0.84165
102	102	240	1319	13	0.775	195	0.31154	0.2755	-0.48626
103	103	1211	1372	14	0.77273	195	0.38911	-0.20426	-1.00183
104	104	886	102	15	0.77273	195	0.47859	-0.20597	-0.90078
105	105	690	2023	15	0.77273	195	0.47859	-0.14748	-0.77242
106	106	1433	678	15	0.77273	195	0.47859	0.34349	-0.24931
107	107	60	1653	10	0.76562	195	0.1418	0.33411	-0.37483
108	108	864	1511	10	0.76562	195	0.1418	-0.03333	-0.89347
109	109	1687	1338	10	0.76562	195	0.1418	-0.60926	0.02733
110	110	1843	1267	10	0.76562	195	0.1418	-0.2128	-0.57327
111	111	691	468	10	0.76562	195	0.1418	-0.07737	-1.04252
112	112	962	119	10	0.76562	195	0.1418	-0.37457	-0.55699
113	113	1071	66	10	0.76562	195	0.1418	-0.21028	-0.8959
114	114	178	1538	10	0.76562	195	0.1418	-0.21943	-0.86421
115	115	96	833	11	0.76389	195	0.18874	-0.38376	-0.46444
116	116	342	1313	12	0.76389	195	0.24504	0.49658	0.12187
117	117	1609	864	12	0.76389	195	0.24504	-0.31613	-0.75101
118	118	134	1484	11	0.76389	195	0.18874	-0.15822	-0.8083
119	119	1007	259	14	0.76136	195	0.38911	-0.19785	-0.71843
120	120	1453	1435	16	0.76042	195	0.58083	-0.17672	-0.94473
121	121	79	1706	10	0.75	195	0.1418	-0.0455	-0.73991
122	122	1999	238	10	0.75	195	0.1418	-0.13229	-0.60296
123	123	647	427	10	0.75	195	0.1418	-0.3866	-0.44458
124	124	909	640	10	0.75	195	0.1418	0.26709	0.00182
125	125	601	1040	10	0.75	195	0.1418	-0.309	-0.67995
126	126	871	1048	10	0.75	195	0.1418	-0.24848	-0.82692
127	127	1625	1224	10	0.75	195	0.1418	-0.33293	-0.6687
128	128	203	1476	10	0.75	195	0.1418	-0.19269	-0.82214
129	129	635	215	10	0.75	195	0.1418	-0.55728	-0.26269
130	130	1164	1601	19	0.75	195	0.97263	-0.27278	-0.82778
131	131	1935	977	14	0.75	195	0.38911	-0.20031	-0.89808
132	132	2028	173	18	0.75	195	0.827	0.12772	-0.65613
133	133	2014	502	14	0.75	195	0.38911	0.04038	-0.66784
134	134	1920	513	14	0.75	195	0.38911	-0.00157	-0.7548
135	135	1441	1376	16	0.75	195	0.58083	-0.22781	-0.90852
136	136	1390	1219	16	0.75	195	0.58083	-0.45825	-0.54609
137	137	1663	403	11	0.75	195	0.18874	1.04156	1.44222
138	138	1776	103	12	0.75	195	0.24504	-0.32843	-0.68744
139	139	529	167	12	0.75	195	0.24504	-0.01905	-0.8564
140	140	245	482	12	0.75	195	0.24504	-0.28698	-0.72976
141	141	906	973	11	0.75	195	0.18874	-0.63447	-0.39895
142	142	826	844	17	0.74038	195	0.69668	0.17154	-0.5152
143	143	55	1489	17	0.74038	195	0.69668	-0.07757	-1.05161
144	144	68	90	17	0.74038	195	0.69668	-0.08787	-0.67314
145	145	1092	899	18	0.74038	195	0.827	0.18606	-0.59055
146	146	1018	561	16	0.73958	195	0.58083	0.04926	-0.61583
147	147	1086	1146	14	0.73864	195	0.38911	-0.10476	-1.07402
148	148	579	150	15	0.73864	195	0.47859	-0.1579	-0.85965
149	149	1570	1058	13	0.7375	195	0.31154	-0.13905	-1.0398
150	150	1414	1115	29	0.83929	195	3.45845	-0.42971	-0.53383
151	151	1031	1712	24	0.81944	195	1.96029	-0.34174	-0.73448
152	152	659	1853	20	0.80833	195	1.13443	0.00421	-0.58633
153	153	408	879	20	0.775	195	1.13443	0.21018	-0.43275
154	154	1632	777	21	0.76562	195	1.31324	0.43742	-0.14557
155	155	467	1270	23	0.76471	195	1.72532	-0.03136	-0.88529
156	156	1361	1175	21	0.75781	195	1.31324	-0.08398	-0.53671
157	157	1287	167	22	0.75781	195	1.50992	0.29261	-0.51592
158	158	1703	384	21	0.74219	195	1.31324	0.21478	-0.38571
159	159	651	371	21	0.74219	195	1.31324	0.24603	-0.50008
160	160	541	381	21	0.72656	195	1.31324	0.15559	-0.48633
161	161	1604	1653	22	0.71875	195	1.50992	0.2109	-0.43907
162	162	1538	281	20	0.70833	195	1.13443	0.11465	-0.54685
163	163	1025	494	22	0.70312	195	1.50992	0.32217	-0.26677
164	164	1771	2006	22	0.69531	195	1.50992	0.20349	-0.42915
165	165	1397	503	22	0.69531	195	1.50992	0.18629	-0.61656
166	166	1225	120	21	0.6875	195	1.31324	0.16807	-0.54581
167	167	519	28	25	0.6875	195	2.21568	0.12223	-0.44965
168	168	1942	193	23	0.68382	195	1.72532	0.35331	-0.22913
169	169	1423	1289	23	0.67647	195	1.72532	-0.08104	-0.84139
170	170	592	707	20	0.66667	195	1.13443	0.19418	-0.56513
171	171	1192	1107	21	0.66406	195	1.31324	0.10465	-0.55042
172	172	931	1598	25	0.65972	195	2.21568	-0.15201	-0.99052
173	173	234	1609	20	0.65833	195	1.13443	-0.1215	-0.71246
174	174	709	1970	25	0.65278	195	2.21568	0.13647	-0.75604
175	175	1215	1622	23	0.64706	195	1.72532	-0.10886	-1.06149
176	176	1997	1451	26	0.63816	195	2.49234	-0.0341	-0.44254
177	177	1496	1522	28	0.63095	195	3.11287	-0.14524	-1.03735
178	178	1634	272	20	0.625	195	1.13443	-0.0701	-1.04092
179	179	195	118	26	0.625	195	2.49234	0.09163	-0.80386
180	180	1670	1154	23	0.625	195	1.72532	-0.25223	-0.74894
181	181	1776	437	23	0.61029	195	1.72532	0.18203	-0.55177
182	182	2007	1614	21	0.60938	195	1.31324	0.21046	-0.45695
183	183	1830	593	24	0.60417	195	1.96029	0.021	-0.73055
184	184	1429	1725	20	0.6	195	1.13443	0.27444	-0.28042
185	185	1997	898	20	0.6	195	1.13443	0.12464	-0.81981
186	186	361	952	26	0.59868	195	2.49234	0.19207	-0.18902
187	187	1472	1675	22	0.59375	195	1.50992	0.33179	-0.35656
188	188	1301	1481	25	0.58333	195	2.21568	-0.27179	-0.82348
189	189	684	723	28	0.57143	195	3.11287	0.17491	-0.53368
190	190	171	692	20	0.56667	195	1.13443	0.07237	-0.55701
191	191	644	1444	20	0.56667	195	1.13443	-0.08881	-0.97936
192	192	454	17	23	0.55882	195	1.72532	0.18893	-0.37329
193	193	987	1674	21	0.55469	195	1.31324	-0.32661	-0.54359
194	194	962	712	21	0.55469	195	1.31324	0.27749	-0.21995
195	195	422	942	26	0.55263	195	2.49234	0.06454	-0.7623
196	196	1052	1631	20	0.54167	195	1.13443	-0.36932	-0.48572
197	197	1416	1170	21	0.53906	195	1.31324	-0.3635	-0.73335
198	198	1486	447	22	0.52344	195	1.50992	0.29685	-0.15474
199	199	965	327	25	0.52083	195	2.21568	0.2609	-0.43748
200	200	2028	1514	20	0.51667	195	1.13443	0.04822	-0.16899
201	201	1608	1165	21	0.51562	195	1.31324	-0.31671	-0.61435
202	202	1372	683	20	0.50833	195	1.13443	0.0185	-0.48589
203	203	1550	1966	22	0.50781	195	1.50992	-0.13563	-0.7894
204	204	1584	1122	23	0.47059	195	1.72532	-0.45396	-0.5441
205	205	281	1067	20	0.45833	195	1.13443	0.0886	-0.61206
206	206	863	1289	33	0.65104	195	5.096	-0.21211	-0.69816
207	207	1607	1324	36	0.60096	195	6.61599	-0.058	-1.08259
208	208	1599	1887	35	0.585	195	6.07983	0.12262	-0.67535
209	209	1501	1939	33	0.55729	195	5.096	0.10196	-0.61519
210	210	1416	1621	31	0.55435	195	4.22447	-0.24438	-0.83714
211	211	698	291	39	0.52679	195	8.41165	0.20268	-0.65424
212	212	1337	317	32	0.50543	195	4.64662	0.20508	-0.79006
213	213	1658	1430	36	0.47115	195	6.61599	-0.2154	-0.76171
214	214	1412	849	39	0.45982	195	8.41165	0.00079	-0.96733
