# Supplementary material for: Dynamic self-assembly of compartmentalized DNA nanotubes
Source: Nat Commun. 2021 Jun 11;12:3557. doi: 10.1038/s41467-021-23850-1 (PMC8196065; doi:10.1038/s41467-021-23850-1)
Supplement: Supplementary file 8 — Source Data [file 41467_2021_23850_MOESM8_ESM.zip › sourceData/figure6/fig6d_rnaseh_05_individualTimeFiles/fig6_Rh_05_t165_final_data.xlsx]

## Sheet: Sheet1
	droplet number	X (pixels)	Y (pixels)	Radius (pixels)	Probability count	Time	Volume (pL)	skew	kurtosis
0	0	1071	69	10	0.96875	165	0.1418	-0.14513	-0.82028
1	1	600	1043	10	0.95312	165	0.1418	-0.20617	-0.83553
2	2	1611	569	10	0.95312	165	0.1418	0.63083	0.07882
3	3	747	751	11	0.93056	165	0.18874	0.33773	-0.21295
4	4	1058	590	13	0.9125	165	0.31154	0.51954	-0.0002
5	5	240	1868	14	0.89773	165	0.38911	0.34193	-0.47971
6	6	611	1325	10	0.89062	165	0.1418	0.04661	-0.47861
7	7	202	1479	10	0.89062	165	0.1418	-0.0989	-0.82336
8	8	1723	1786	10	0.89062	165	0.1418	0.23281	-0.60649
9	9	95	836	11	0.88889	165	0.18874	-0.16639	-0.79941
10	10	1332	1115	13	0.8875	165	0.31154	-0.0787	-0.58654
11	11	1006	262	14	0.88636	165	0.38911	0.20332	-0.52275
12	12	961	122	10	0.875	165	0.1418	-0.25593	-0.67428
13	13	102	1887	10	0.875	165	0.1418	-0.04526	-0.85747
14	14	1650	1530	14	0.875	165	0.38911	0.36477	-0.08871
15	15	576	1707	12	0.875	165	0.24504	-0.2334	-0.81746
16	16	1249	1796	12	0.875	165	0.24504	0.1081	-0.80563
17	17	272	854	11	0.875	165	0.18874	0.35965	-0.42172
18	18	1223	589	12	0.875	165	0.24504	-0.11771	-1.01168
19	19	528	170	12	0.875	165	0.24504	0.21839	-0.53667
20	20	523	1393	15	0.86364	165	0.47859	-0.06898	-0.7532
21	21	1298	893	15	0.86364	165	0.47859	0.23931	-0.33829
22	22	157	86	13	0.8625	165	0.31154	0.07857	-0.43985
23	23	1775	106	12	0.86111	165	0.24504	-0.24743	-0.78586
24	24	244	485	12	0.86111	165	0.24504	-0.14503	-0.86605
25	25	1631	680	12	0.86111	165	0.24504	0.27941	-0.43461
26	26	540	931	12	0.86111	165	0.24504	0.1427	-0.65402
27	27	1821	90	10	0.85938	165	0.1418	0.2928	-0.10281
28	28	980	1224	10	0.85938	165	0.1418	0.01171	-0.92753
29	29	221	854	19	0.84821	165	0.97263	0.13088	-0.75894
30	30	1213	895	11	0.84722	165	0.18874	-0.17462	-0.8228
31	31	1501	713	12	0.84722	165	0.24504	-0.23174	-0.82516
32	32	570	810	12	0.84722	165	0.24504	0.77581	0.22883
33	33	103	644	14	0.84091	165	0.38911	-0.10109	-0.68964
34	34	596	936	13	0.8375	165	0.31154	0.12551	-0.74263
35	35	807	387	11	0.83333	165	0.18874	0.37192	-0.10621
36	36	350	1559	12	0.83333	165	0.24504	-0.16611	-0.99182
37	37	215	1763	12	0.83333	165	0.24504	-0.13339	-0.84765
38	38	1085	1149	14	0.82955	165	0.38911	-0.06599	-1.02042
39	39	43	162	15	0.82955	165	0.47859	0.34989	-0.18183
40	40	472	1739	10	0.82812	165	0.1418	-0.2033	-0.67844
41	41	205	892	10	0.82812	165	0.1418	0.50441	0.06245
42	42	1476	273	10	0.82812	165	0.1418	0.15629	-0.61055
43	43	646	430	10	0.82812	165	0.1418	0.02783	-0.47595
44	44	705	827	10	0.82812	165	0.1418	0.11001	-0.78291
45	45	87	932	18	0.82692	165	0.827	0.04487	-0.73053
46	46	1115	1126	12	0.81944	165	0.24504	0.21996	-0.43843
47	47	52	457	12	0.81944	165	0.24504	0.13098	-0.81335
48	48	873	1873	12	0.81944	165	0.24504	-0.40832	-0.52535
49	49	795	39	11	0.81944	165	0.18874	-0.10297	-0.89295
50	50	580	1642	11	0.81944	165	0.18874	-0.13692	-0.81668
51	51	905	975	11	0.81944	165	0.18874	-0.41762	-0.75043
52	52	1721	584	15	0.81818	165	0.47859	0.87606	0.79485
53	53	669	1183	10	0.8125	165	0.1418	-0.0824	-0.47101
54	54	878	1474	10	0.8125	165	0.1418	-0.09623	-0.87632
55	55	140	1425	10	0.8125	165	0.1418	0.18216	-0.23848
56	56	1172	602	10	0.8125	165	0.1418	0.72068	0.19184
57	57	1098	668	10	0.8125	165	0.1418	-0.20905	-0.49828
58	58	520	1931	18	0.80769	165	0.827	0.08288	-0.71089
59	59	604	1211	12	0.80556	165	0.24504	-0.05849	-1.05276
60	60	1041	1927	11	0.80556	165	0.18874	-0.41418	-0.34055
61	61	347	297	16	0.80208	165	0.58083	0.57699	-0.06446
62	62	1091	902	18	0.79808	165	0.827	0.32458	-0.37684
63	63	1686	1341	10	0.79688	165	0.1418	-0.36148	-0.35218
64	64	78	1709	10	0.79688	165	0.1418	-0.1953	-0.60615
65	65	1473	1204	10	0.79688	165	0.1418	-0.41361	-0.40549
66	66	609	977	10	0.79688	165	0.1418	-0.19564	-0.91658
67	67	1919	379	15	0.79545	165	0.47859	0.60831	-0.02596
68	68	508	814	14	0.79545	165	0.38911	0.0972	-0.76083
69	69	1896	301	15	0.79545	165	0.47859	0.47441	-0.19156
70	70	117	258	12	0.79167	165	0.24504	0.01647	-0.77737
71	71	1753	735	12	0.79167	165	0.24504	0.22225	-0.30169
72	72	1866	1042	11	0.79167	165	0.18874	-0.31839	-0.72942
73	73	1125	1016	12	0.79167	165	0.24504	-0.07622	-0.91894
74	74	152	774	13	0.7875	165	0.31154	0.11676	-0.78284
75	75	1447	1979	15	0.78409	165	0.47859	0.55203	0.32156
76	76	203	220	14	0.78409	165	0.38911	0.03507	-0.72284
77	77	42	1597	15	0.78409	165	0.47859	0.42125	-0.32739
78	78	1030	999	15	0.78409	165	0.47859	-0.10052	-1.01695
79	79	1427	619	10	0.78125	165	0.1418	-0.07148	-0.39218
80	80	1620	1247	10	0.78125	165	0.1418	-0.35376	-0.59499
81	81	1226	1913	10	0.78125	165	0.1418	-0.08888	-0.51037
82	82	271	1810	17	0.77885	165	0.69668	0.16219	-0.51986
83	83	1470	507	17	0.77885	165	0.69668	0.2949	-0.26045
84	84	379	1259	11	0.77778	165	0.18874	0.51367	-0.20782
85	85	512	1459	11	0.77778	165	0.18874	-0.11409	-0.94073
86	86	413	458	12	0.77778	165	0.24504	0.46402	-0.21126
87	87	239	1322	13	0.775	165	0.31154	0.17504	-0.48455
88	88	1634	407	13	0.775	165	0.31154	0.42908	-0.20336
89	89	842	541	13	0.775	165	0.31154	0.11323	-0.41212
90	90	886	103	15	0.77273	165	0.47859	-0.14855	-1.07717
91	91	1158	457	14	0.77273	165	0.38911	0.66138	0.36309
92	92	1545	504	14	0.77273	165	0.38911	0.3213	-0.26285
93	93	311	1136	14	0.77273	165	0.38911	0.25545	-0.37088
94	94	272	2018	14	0.77273	165	0.38911	0.09453	-0.38027
95	95	1238	54	10	0.76562	165	0.1418	0.66842	0.0732
96	96	634	218	10	0.76562	165	0.1418	-0.2884	-0.73996
97	97	1913	607	10	0.76562	165	0.1418	0.33156	-0.50205
98	98	1893	1598	10	0.76562	165	0.1418	0.88659	1.03138
99	99	59	1655	10	0.76562	165	0.1418	0.66911	0.23758
100	100	133	1486	11	0.76389	165	0.18874	-0.1095	-0.88265
101	101	109	965	12	0.76389	165	0.24504	-0.15037	-0.59962
102	102	1471	316	11	0.76389	165	0.18874	-0.07753	-0.81279
103	103	330	1839	11	0.76389	165	0.18874	-0.07044	-0.99448
104	104	1818	953	13	0.7625	165	0.31154	-0.32121	-0.82739
105	105	48	700	15	0.76136	165	0.47859	0.43876	-0.4218
106	106	1732	1675	16	0.76042	165	0.58083	0.55071	0.00934
107	107	1266	1403	17	0.75962	165	0.69668	0.00388	-0.7637
108	108	1917	899	10	0.75	165	0.1418	0.10883	-0.09678
109	109	1467	1358	10	0.75	165	0.1418	-0.27842	-0.57183
110	110	67	92	17	0.75	165	0.69668	0.11354	-0.61486
111	111	1508	365	15	0.75	165	0.47859	0.20169	-0.60831
112	112	432	392	14	0.75	165	0.38911	-0.39587	-0.55902
113	113	800	1460	15	0.75	165	0.47859	-0.1255	-1.02898
114	114	1621	518	18	0.75	165	0.827	0.23868	-0.54007
115	115	252	1463	13	0.75	165	0.31154	0.2682	-0.60371
116	116	1619	20	13	0.75	165	0.31154	-0.26551	-0.66343
117	117	80	993	13	0.75	165	0.31154	0.64621	0.42256
118	118	1342	609	12	0.75	165	0.24504	0.2011	-0.22313
119	119	1809	657	12	0.75	165	0.24504	0.13615	-0.35337
120	120	1214	767	12	0.75	165	0.24504	0.03324	-0.9119
121	121	1608	867	12	0.75	165	0.24504	-0.13817	-0.49975
122	122	11	1463	12	0.75	165	0.24504	-0.03152	-0.59084
123	123	1558	1759	11	0.75	165	0.18874	0.21635	-0.23076
124	124	1339	1712	11	0.75	165	0.18874	-0.36343	-0.5899
125	125	1677	1607	11	0.75	165	0.18874	-0.10681	-0.6422
126	126	497	913	19	0.74107	165	0.97263	0.44218	-0.31905
127	127	54	1492	17	0.74038	165	0.69668	-0.04551	-0.92832
128	128	1275	672	17	0.74038	165	0.69668	0.37269	-0.41656
129	129	939	64	16	0.73958	165	0.58083	-0.07388	-1.02876
130	130	1895	1931	15	0.73864	165	0.47859	0.13644	-0.69463
131	131	1274	987	15	0.73864	165	0.47859	0.32861	-0.13839
132	132	21	1266	14	0.73864	165	0.38911	0.19921	-0.53966
133	133	1165	282	14	0.73864	165	0.38911	-0.09414	-0.89125
134	134	870	904	15	0.73864	165	0.47859	0.11721	-0.64529
135	135	900	789	15	0.73864	165	0.47859	0.14531	-0.40639
136	136	1269	773	15	0.73864	165	0.47859	0.2087	-0.36418
137	137	249	254	15	0.73864	165	0.47859	-0.1271	-0.58477
138	138	1857	159	15	0.73864	165	0.47859	0.36959	-0.45814
139	139	1593	1001	13	0.7375	165	0.31154	0.25218	-0.67984
140	140	1530	786	13	0.7375	165	0.31154	-0.47287	-0.44278
141	141	520	690	13	0.7375	165	0.31154	0.16679	-0.10636
142	142	1459	86	13	0.7375	165	0.31154	0.06364	-0.52445
143	143	1417	549	13	0.7375	165	0.31154	0.77152	0.80553
144	144	1283	26	11	0.73611	165	0.18874	-0.09319	-0.93744
145	145	1845	332	11	0.73611	165	0.18874	0.20776	-0.73377
146	146	589	453	12	0.73611	165	0.24504	0.63587	0.0177
147	147	341	1316	12	0.73611	165	0.24504	0.64647	0.33778
148	148	895	1411	12	0.73611	165	0.24504	-0.09327	-1.07265
149	149	1842	1423	12	0.73611	165	0.24504	-0.24639	-0.85724
150	150	466	1273	23	0.86765	165	1.72532	0.06432	-0.80317
151	151	1428	1728	20	0.83333	165	1.13443	0.46441	0.34386
152	152	233	1612	20	0.83333	165	1.13443	0.08154	-0.55552
153	153	1413	1118	29	0.81548	165	3.45845	-0.37134	-0.66409
154	154	650	374	21	0.79688	165	1.31324	0.29915	-0.29963
155	155	1603	1655	22	0.78125	165	1.50992	0.55504	-0.03479
156	156	1224	122	21	0.76562	165	1.31324	0.09512	-0.50939
157	157	1361	1178	21	0.75	165	1.31324	0.17783	-0.57492
158	158	1631	780	21	0.75	165	1.31324	0.57328	0.02049
159	159	1396	505	22	0.74219	165	1.50992	0.16404	-0.40468
160	160	1025	497	22	0.74219	165	1.50992	0.23385	-0.43429
161	161	683	726	29	0.72024	165	3.45845	0.40004	-0.31297
162	162	1287	170	22	0.71875	165	1.50992	0.35854	-0.26367
163	163	1702	387	21	0.71094	165	1.31324	0.31674	-0.33288
164	164	1997	1453	26	0.71053	165	2.49234	0.13904	-0.60117
165	165	961	714	21	0.6875	165	1.31324	0.63786	0.05537
166	166	1031	1715	24	0.6875	165	1.96029	-0.03084	-0.64639
167	167	591	709	20	0.68333	165	1.13443	0.35774	-0.246
168	168	1538	284	20	0.675	165	1.13443	0.2829	-0.29282
169	169	1942	196	23	0.66912	165	1.72532	0.22917	-0.11885
170	170	170	694	20	0.66667	165	1.13443	0.45211	0.06794
171	171	708	1973	25	0.65278	165	2.21568	0.14572	-0.88582
172	172	2006	1616	21	0.64844	165	1.31324	0.20349	-0.50192
173	173	1669	1156	23	0.64706	165	1.72532	-0.21258	-0.88959
174	174	658	1855	20	0.64167	165	1.13443	-0.13794	-1.00995
175	175	453	20	23	0.63971	165	1.72532	0.33463	-0.13282
176	176	518	31	25	0.63889	165	2.21568	0.13796	-0.57251
177	177	1829	596	25	0.63889	165	2.21568	0.15572	-0.68451
178	178	1608	1168	21	0.63281	165	1.31324	-0.49724	-0.34429
179	179	987	1676	22	0.63281	165	1.50992	-0.20389	-0.81345
180	180	1214	1625	23	0.63235	165	1.72532	0.06005	0.68403
181	181	1051	1633	20	0.625	165	1.13443	-0.09368	-0.85259
182	182	422	944	25	0.61806	165	2.21568	0.08656	-0.61086
183	183	1485	450	22	0.61719	165	1.50992	0.18914	-0.59288
184	184	1996	900	21	0.60938	165	1.31324	0.02753	-0.48714
185	185	407	881	20	0.60833	165	1.13443	0.23035	-0.09245
186	186	1191	1110	21	0.59375	165	1.31324	0.43843	-0.53537
187	187	1495	1525	28	0.58929	165	3.11287	-0.21443	-0.97127
188	188	540	384	21	0.58594	165	1.31324	0.45141	0.11951
189	189	644	1446	20	0.58333	165	1.13443	-0.07407	-0.80523
190	190	930	1601	25	0.57639	165	2.21568	0.03147	-0.78363
191	191	1633	274	20	0.575	165	1.13443	-0.20414	-0.90427
192	192	194	120	26	0.57237	165	2.49234	0.16278	-0.72246
193	193	360	955	26	0.56579	165	2.49234	0.29246	-0.59746
194	194	964	330	26	0.55263	165	2.49234	0.18307	-0.58618
195	195	1416	1172	21	0.53906	165	1.31324	-0.37427	-0.66566
196	196	1422	1291	23	0.53676	165	1.72532	-0.24378	-0.98334
197	197	1776	439	22	0.53125	165	1.50992	0.35875	-0.43003
198	198	1771	2008	22	0.53125	165	1.50992	0.23706	-0.41916
199	199	1470	1677	22	0.51562	165	1.50992	0.42777	-0.39795
200	200	1549	1969	22	0.50781	165	1.50992	-0.13057	-0.63083
201	201	1584	1126	22	0.49219	165	1.50992	-0.35085	-0.67515
202	202	1301	1485	25	0.47917	165	2.21568	-0.14895	-0.97714
203	203	2027	1517	20	0.45833	165	1.13443	0.46004	0.14698
204	204	1716	518	20	0.44167	165	1.13443	-0.29835	0.09004
205	205	280	1070	20	0.44167	165	1.13443	0.25238	-0.53685
206	206	697	293	39	0.65179	165	8.41165	0.13166	-1.00329
207	207	863	1291	34	0.565	165	5.57345	0.04254	-0.64734
208	208	1337	320	32	0.50543	165	4.64662	0.17466	-0.70066
209	209	1500	1942	33	0.50521	165	5.096	0.16912	-0.61531
210	210	1656	1433	36	0.5	165	6.61599	-0.0327	-0.88749
211	211	1416	1625	31	0.49457	165	4.22447	-0.16615	-0.91913
212	212	1598	1890	34	0.475	165	5.57345	0.11896	-0.74359
213	213	1411	852	40	0.57328	165	9.07543	0.12383	-0.81725
