# Supplementary material for: Dynamic self-assembly of compartmentalized DNA nanotubes
Source: Nat Commun. 2021 Jun 11;12:3557. doi: 10.1038/s41467-021-23850-1 (PMC8196065; doi:10.1038/s41467-021-23850-1)
Supplement: Supplementary file 8 — Source Data [file 41467_2021_23850_MOESM8_ESM.zip › sourceData/figure6/fig6d_rnaseh_05_individualTimeFiles/fig6_Rh_05_t240_final_data.xlsx]

## Sheet: Sheet1
	droplet number	X (pixels)	Y (pixels)	Radius (pixels)	Probability count	Time	Volume (pL)	skew	kurtosis
0	0	1343	1837	10	0.98438	240	0.1418	-0.22509	-0.61838
1	1	255	475	12	0.97222	240	0.24504	-0.18353	-1.0079
2	2	108	1874	10	0.96875	240	0.1418	-0.03666	-0.9007
3	3	512	846	10	0.95312	240	0.1418	0.09158	-0.86179
4	4	614	972	10	0.9375	240	0.1418	-0.06283	-1.02346
5	5	258	1502	10	0.92188	240	0.1418	0.06688	-0.71527
6	6	1095	447	10	0.92188	240	0.1418	-0.14316	-0.88811
7	7	1169	277	14	0.92045	240	0.38911	-0.13677	-0.97883
8	8	1346	117	12	0.91667	240	0.24504	-0.12435	-0.97913
9	9	1636	674	12	0.91667	240	0.24504	-0.25099	-0.78418
10	10	574	805	12	0.91667	240	0.24504	0.12825	-0.87833
11	11	1129	985	12	0.91667	240	0.24504	-0.12531	-0.92544
12	12	52	511	15	0.90909	240	0.47859	-0.09907	-1.03169
13	13	1825	85	10	0.90625	240	0.1418	-0.29649	-0.57233
14	14	37	1846	12	0.90278	240	0.24504	-0.03283	-0.74195
15	15	58	1943	12	0.90278	240	0.24504	-0.07473	-0.9611
16	16	354	1549	12	0.90278	240	0.24504	-0.08675	-0.96429
17	17	839	500	13	0.9	240	0.31154	-0.1486	-1.07133
18	18	157	769	13	0.8875	240	0.31154	-0.02872	-0.83059
19	19	1075	64	10	0.875	240	0.1418	-0.18526	-0.77475
20	20	274	793	10	0.875	240	0.1418	-0.13727	-1.08059
21	21	315	1130	14	0.875	240	0.38911	0.20341	-0.57962
22	22	47	1592	15	0.875	240	0.47859	-0.03564	-0.7131
23	23	1271	1313	12	0.875	240	0.24504	-0.06682	-1.04978
24	24	830	841	17	0.86538	240	0.69668	-0.05487	-0.72333
25	25	905	784	15	0.86364	240	0.47859	-0.16496	-0.96177
26	26	1534	780	13	0.8625	240	0.31154	-0.19796	-0.93748
27	27	1410	993	11	0.86111	240	0.18874	-0.19245	-1.0174
28	28	1894	1788	11	0.86111	240	0.18874	-0.02938	-0.96662
29	29	122	253	12	0.86111	240	0.24504	-0.11707	-1.036
30	30	178	1048	12	0.86111	240	0.24504	-0.1137	-0.93575
31	31	1480	268	10	0.85938	240	0.1418	-0.19344	-0.86037
32	32	1432	614	10	0.85938	240	0.1418	-0.32873	-0.73823
33	33	875	898	15	0.85227	240	0.47859	-0.21367	-0.94765
34	34	742	1879	14	0.85227	240	0.38911	-0.26382	-0.77358
35	35	1725	1100	13	0.85	240	0.31154	-0.02025	-0.91621
36	36	954	945	13	0.85	240	0.31154	-0.37056	-0.5301
37	37	1169	1573	19	0.84821	240	0.97263	-0.18805	-0.93932
38	38	59	1022	11	0.84722	240	0.18874	-0.12265	-1.01653
39	39	842	1020	11	0.84722	240	0.18874	-0.59954	-0.40245
40	40	1665	342	11	0.84722	240	0.18874	-0.05873	-0.83938
41	41	417	453	12	0.84722	240	0.24504	-0.15403	-0.9677
42	42	1849	327	11	0.84722	240	0.18874	-0.22176	-0.88238
43	43	608	1204	12	0.84722	240	0.24504	-0.13416	-1.05726
44	44	1119	1121	12	0.84722	240	0.24504	-0.09057	-1.01322
45	45	1626	512	18	0.84615	240	0.827	-0.16462	-0.97803
46	46	908	1632	10	0.84375	240	0.1418	-0.46782	-0.43714
47	47	962	503	13	0.8375	240	0.31154	-0.26876	-0.91424
48	48	1942	1626	17	0.83654	240	0.69668	0.05548	-0.80383
49	49	775	1837	11	0.83333	240	0.18874	-0.23014	-0.91474
50	50	306	1990	11	0.83333	240	0.18874	-0.22166	-0.70203
51	51	1847	1418	12	0.83333	240	0.24504	-0.18832	-0.84929
52	52	2017	499	14	0.82955	240	0.38911	-0.12816	-0.95289
53	53	453	1486	14	0.82955	240	0.38911	-0.05015	-1.08358
54	54	1951	1205	15	0.82955	240	0.47859	-0.24232	-0.86641
55	55	350	1988	15	0.82955	240	0.47859	-0.10248	-1.0928
56	56	653	1740	15	0.82955	240	0.47859	-0.05274	-1.09415
57	57	1981	1060	10	0.82812	240	0.1418	-0.08563	-0.9363
58	58	778	1940	10	0.82812	240	0.1418	-0.0255	-0.92507
59	59	1318	1901	10	0.82812	240	0.1418	-0.3481	-0.40443
60	60	391	272	10	0.82812	240	0.1418	-0.19509	-0.50396
61	61	1736	413	10	0.82812	240	0.1418	-0.20547	-0.70805
62	62	1168	1234	13	0.825	240	0.31154	-0.2028	-1.00018
63	63	1751	761	11	0.81944	240	0.18874	0.06637	-0.71258
64	64	1505	708	12	0.81944	240	0.24504	-0.35607	-0.76683
65	65	387	1741	11	0.81944	240	0.18874	-0.12518	-0.91848
66	66	1681	1602	11	0.81944	240	0.18874	-0.12923	-0.90109
67	67	484	1694	10	0.8125	240	0.1418	-0.12201	-0.91297
68	68	1797	1292	10	0.8125	240	0.1418	-0.37973	-0.33427
69	69	275	441	10	0.8125	240	0.1418	-0.22566	-0.80101
70	70	980	1201	10	0.8125	240	0.1418	-0.01611	-0.99681
71	71	815	805	17	0.80769	240	0.69668	0.03466	-0.78368
72	72	1359	1974	17	0.80769	240	0.69668	0.56328	4.68078
73	73	1684	882	12	0.80556	240	0.24504	-0.48061	-0.3049
74	74	873	1851	12	0.80556	240	0.24504	-0.18245	-0.59174
75	75	1874	1870	12	0.80556	240	0.24504	-0.06521	-0.97013
76	76	812	382	11	0.80556	240	0.18874	-0.33916	-0.81255
77	77	758	356	16	0.80208	240	0.58083	-0.14641	-0.95422
78	78	1519	1098	13	0.8	240	0.31154	-0.20335	-0.87082
79	79	426	621	13	0.8	240	0.31154	-0.07376	-1.05547
80	80	1288	1685	13	0.8	240	0.31154	-0.28936	-0.86529
81	81	1279	667	17	0.79808	240	0.69668	0.0292	-0.92655
82	82	1807	1665	10	0.79688	240	0.1418	-0.1369	-0.54709
83	83	695	465	10	0.79688	240	0.1418	-0.01964	-0.97608
84	84	604	1038	10	0.79688	240	0.1418	-0.18756	-0.99732
85	85	617	1315	10	0.79688	240	0.1418	-0.23276	-0.84373
86	86	1274	768	15	0.79545	240	0.47859	-0.10767	-0.97121
87	87	607	836	15	0.79545	240	0.47859	-0.18167	-1.06915
88	88	760	1284	15	0.79545	240	0.47859	-0.26956	-0.69507
89	89	519	1865	11	0.79167	240	0.18874	-0.12494	-0.87724
90	90	1138	638	12	0.79167	240	0.24504	-0.02227	-0.78653
91	91	2024	344	11	0.79167	240	0.18874	-0.15382	-0.75356
92	92	277	849	11	0.79167	240	0.18874	-0.13913	-0.74667
93	93	1234	235	12	0.79167	240	0.24504	-0.17243	-0.8684
94	94	276	1805	17	0.78846	240	0.69668	-0.04271	-0.88013
95	95	170	221	13	0.7875	240	0.31154	-0.33901	-0.73459
96	96	66	46	13	0.7875	240	0.31154	-0.20873	-0.52991
97	97	1219	1347	14	0.78409	240	0.38911	-0.20064	-1.01198
98	98	1790	1349	15	0.78409	240	0.47859	-0.19741	-0.86614
99	99	1333	1667	14	0.78409	240	0.38911	-0.21152	-0.9167
100	100	1549	499	14	0.78409	240	0.38911	-0.10314	-0.74777
101	101	1143	1871	15	0.78409	240	0.47859	-0.15024	-0.94772
102	102	1242	48	10	0.78125	240	0.1418	0.12153	-0.70424
103	103	974	1910	10	0.78125	240	0.1418	-0.42284	-0.4885
104	104	650	425	10	0.78125	240	0.1418	-0.31133	-0.6762
105	105	1102	662	10	0.78125	240	0.1418	-0.08818	-0.6871
106	106	1483	1885	10	0.78125	240	0.1418	-0.42903	-0.63691
107	107	1230	1908	10	0.78125	240	0.1418	-0.11376	-0.77662
108	108	709	822	10	0.78125	240	0.1418	-0.18847	-0.74143
109	109	695	1198	10	0.78125	240	0.1418	-0.25108	-0.65496
110	110	126	1610	10	0.78125	240	0.1418	0.00507	-0.24841
111	111	937	38	16	0.78125	240	0.58083	-0.12558	-1.04478
112	112	614	421	11	0.77778	240	0.18874	-0.14887	-0.89685
113	113	1340	755	11	0.77778	240	0.18874	0.19143	-0.29467
114	114	1479	1027	11	0.77778	240	0.18874	0.28988	-0.42319
115	115	335	1834	11	0.77778	240	0.18874	-0.14686	-0.92361
116	116	903	572	12	0.77778	240	0.24504	-0.19942	-0.86815
117	117	900	1402	12	0.77778	240	0.24504	-0.12109	-0.98847
118	118	284	1065	19	0.77679	240	0.97263	0.07642	-0.70093
119	119	502	907	19	0.77679	240	0.97263	0.03581	-0.8267
120	120	1822	946	13	0.775	240	0.31154	-0.37741	-0.59858
121	121	1374	936	13	0.775	240	0.31154	0.44763	-0.26766
122	122	1022	558	16	0.77083	240	0.58083	-0.19082	-0.94254
123	123	162	604	18	0.76923	240	0.827	-0.22485	-0.90586
124	124	1723	513	19	0.76786	240	0.97263	0.00728	-0.88232
125	125	1922	893	10	0.76562	240	0.1418	-0.23955	-0.84552
126	126	1727	1780	10	0.76562	240	0.1418	-0.084	-0.91782
127	127	30	1359	10	0.76562	240	0.1418	0.09751	-0.64369
128	128	1477	1199	10	0.76562	240	0.1418	-0.45711	-0.50406
129	129	1792	507	10	0.76562	240	0.1418	-0.28825	-0.58306
130	130	965	117	10	0.76562	240	0.1418	-0.08874	-1.00537
131	131	236	437	11	0.76389	240	0.18874	-0.03726	-0.92339
132	132	752	745	11	0.76389	240	0.18874	-0.0218	-0.66148
133	133	550	1315	11	0.76389	240	0.18874	-0.13963	-0.87624
134	134	973	1419	11	0.76389	240	0.18874	-0.24019	-0.94636
135	135	1521	1608	11	0.76389	240	0.18874	-0.09942	-0.44665
136	136	239	1737	11	0.76389	240	0.18874	-0.12742	-0.8326
137	137	138	1481	11	0.76389	240	0.18874	-0.17801	-0.89574
138	138	1914	259	12	0.76389	240	0.24504	-0.04963	-0.76961
139	139	951	1505	12	0.76389	240	0.24504	-0.21361	-0.82814
140	140	1228	584	12	0.76389	240	0.24504	-0.36424	-0.77032
141	141	545	926	12	0.76389	240	0.24504	-0.36906	-0.71208
142	142	1664	210	13	0.7625	240	0.31154	-0.17045	-1.00112
143	143	211	1036	13	0.7625	240	0.31154	-0.08531	-1.01909
144	144	257	1458	13	0.7625	240	0.31154	-0.00102	-0.87435
145	145	1974	627	13	0.7625	240	0.31154	0.3676	-0.36
146	146	53	694	15	0.76136	240	0.47859	0.18425	-0.63942
147	147	245	1862	14	0.76136	240	0.38911	0.0135	-0.90503
148	148	838	417	14	0.76136	240	0.38911	-0.04388	-0.85247
149	149	629	1998	15	0.76136	240	0.47859	-0.19419	-0.95136
150	150	1035	1709	24	0.90972	240	1.96029	-0.25855	-0.83689
151	151	242	1599	20	0.84167	240	1.13443	-0.20128	-0.99362
152	152	412	876	20	0.84167	240	1.13443	-0.06237	-0.56756
153	153	1706	381	21	0.82812	240	1.31324	0.08753	-0.84925
154	154	595	704	20	0.825	240	1.13443	-0.11316	-0.96767
155	155	669	1832	20	0.80833	240	1.13443	-0.1517	-0.99713
156	156	1425	1270	23	0.78676	240	1.72532	-0.15965	-1.03478
157	157	932	1584	25	0.78472	240	2.21568	-0.07583	-1.02212
158	158	1365	1172	21	0.78125	240	1.31324	-0.12913	-0.68411
159	159	1401	500	22	0.77344	240	1.50992	-0.10779	-0.82124
160	160	1596	1107	23	0.74265	240	1.72532	-0.31795	-0.74023
161	161	1216	1596	23	0.74265	240	1.72532	-0.11309	-1.04692
162	162	544	378	21	0.74219	240	1.31324	-0.12898	-0.87494
163	163	1029	484	22	0.73438	240	1.50992	0.01362	-0.87458
164	164	472	1256	23	0.72794	240	1.72532	-0.23493	-0.91756
165	165	1496	1503	28	0.72619	240	3.11287	-0.04669	-1.07699
166	166	1291	158	22	0.70312	240	1.50992	0.02937	-0.92698
167	167	1194	1098	21	0.70312	240	1.31324	0.07708	-0.78513
168	168	655	369	21	0.69531	240	1.31324	-0.01668	-0.69037
169	169	2010	1605	21	0.69531	240	1.31324	-0.03516	-0.85208
170	170	1228	117	21	0.69531	240	1.31324	-0.03019	-0.92883
171	171	993	1670	22	0.69531	240	1.50992	-0.12821	-0.91846
172	172	364	950	26	0.69079	240	2.49234	0.10808	-0.5074
173	173	1636	774	21	0.6875	240	1.31324	0.21224	-0.52069
174	174	1055	1628	21	0.67969	240	1.31324	-0.24151	-0.95793
175	175	2001	1448	26	0.67763	240	2.49234	-0.1075	-0.56172
176	176	936	2001	21	0.67188	240	1.31324	-0.33572	-0.71203
177	177	1608	1650	22	0.66406	240	1.50992	0.12388	-0.61995
178	178	1635	248	20	0.65	240	1.13443	-0.11115	-1.02867
179	179	1780	434	23	0.64706	240	1.72532	-0.01134	-0.8614
180	180	1946	190	23	0.63971	240	1.72532	-0.00569	-0.68944
181	181	200	103	26	0.63816	240	2.49234	-0.02064	-0.94037
182	182	1490	444	22	0.63281	240	1.50992	0.1482	-0.31757
183	183	2003	889	20	0.625	240	1.13443	-0.08755	-1.04438
184	184	1432	1722	20	0.625	240	1.13443	0.10388	-0.59494
185	185	1476	1672	22	0.625	240	1.50992	0.18402	-0.49705
186	186	1300	1473	25	0.625	240	2.21568	-0.16337	-0.9034
187	187	1672	1135	23	0.625	240	1.72532	-0.21865	-0.88308
188	188	716	1960	25	0.61806	240	2.21568	-0.05506	-1.04223
189	189	1418	1113	29	0.60714	240	3.45845	-0.39989	-0.64052
190	190	689	709	29	0.60119	240	3.45845	-0.01242	-0.8303
191	191	966	698	21	0.59375	240	1.31324	0.14292	-0.57646
192	192	1554	1963	22	0.59375	240	1.50992	-0.26726	-0.70164
193	193	1419	1165	21	0.59375	240	1.31324	-0.31849	-0.75886
194	194	650	1429	20	0.59167	240	1.13443	-0.11389	-1.02766
195	195	174	689	20	0.58333	240	1.13443	-0.0439	-0.79076
196	196	1375	680	20	0.575	240	1.13443	0.07791	-0.52262
197	197	1832	582	24	0.56944	240	1.96029	-0.09572	-0.93216
198	198	1776	2004	22	0.5625	240	1.50992	-0.25718	-0.69022
199	199	523	26	25	0.54861	240	2.21568	-0.02024	-0.85427
200	200	426	940	26	0.54605	240	2.49234	-0.04131	-0.7204
201	201	1542	279	20	0.54167	240	1.13443	-0.0045	-0.881
202	202	2031	1511	20	0.53333	240	1.13443	-0.10706	-0.55432
203	203	457	14	23	0.50735	240	1.72532	-0.19438	-0.68133
204	204	1612	1162	21	0.49219	240	1.31324	-0.30317	-0.70909
205	205	971	313	25	0.48611	240	2.21568	-0.06024	-1.03534
206	206	1423	1603	31	0.82065	240	4.22447	-0.09754	-1.02107
207	207	703	278	39	0.71429	240	8.41165	0.02144	-1.01881
208	208	866	1273	33	0.69792	240	5.096	0.06759	-0.82014
209	209	1602	1872	34	0.63	240	5.57345	-0.01411	-0.68147
210	210	1340	301	32	0.59239	240	4.64662	-0.04519	-0.86394
211	211	1504	1936	33	0.52083	240	5.096	0.00705	-0.84371
212	212	1608	1301	36	0.49038	240	6.61599	-0.08092	-1.09324
213	213	1658	1412	35	0.47	240	6.07983	-0.12979	-0.90249
214	214	1417	823	40	0.625	240	9.07543	-0.18911	-1.00204
