# Supplementary material for: Dynamic self-assembly of compartmentalized DNA nanotubes
Source: Nat Commun. 2021 Jun 11;12:3557. doi: 10.1038/s41467-021-23850-1 (PMC8196065; doi:10.1038/s41467-021-23850-1)
Supplement: Supplementary file 8 — Source Data [file 41467_2021_23850_MOESM8_ESM.zip › sourceData/figure6/fig6d_rnaseh_05_individualTimeFiles/fig6_Rh_05_t75_final_data.xlsx]

## Sheet: Sheet1
	droplet number	X (pixels)	Y (pixels)	Radius (pixels)	Probability count	Time	Volume (pL)	skew	kurtosis
0	0	738	757	10	0.96875	75	0.1418	1.062	1.02223
1	1	799	394	10	0.89062	75	0.1418	0.96262	0.6552
2	2	22	1208	10	0.875	75	0.1418	0.43142	-0.45373
3	3	1648	1113	11	0.875	75	0.18874	-0.20517	-0.74286
4	4	87	842	10	0.85938	75	0.1418	0.57323	0.04019
5	5	682	477	10	0.85938	75	0.1418	0.86673	0.43194
6	6	144	176	10	0.85938	75	0.1418	0.52684	0.27383
7	7	1997	993	11	0.84722	75	0.18874	0.89605	0.5289
8	8	109	264	12	0.84722	75	0.24504	0.34429	-0.30013
9	9	1156	289	14	0.82955	75	0.38911	0.57503	0.07246
10	10	144	780	13	0.825	75	0.31154	0.71166	-0.16573
11	11	1254	413	12	0.81944	75	0.24504	1.08115	1.15727
12	12	1206	773	11	0.81944	75	0.18874	0.70728	-0.30584
13	13	1330	1719	10	0.8125	75	0.1418	0.57412	0.00173
14	14	960	1431	10	0.8125	75	0.1418	0.61705	-0.13907
15	15	378	284	10	0.8125	75	0.1418	0.2552	-0.20907
16	16	1561	1066	13	0.8125	75	0.31154	-0.29921	-0.93181
17	17	1289	899	14	0.80682	75	0.38911	0.7861	0.44552
18	18	72	146	10	0.79688	75	0.1418	0.74336	0.17394
19	19	884	1414	12	0.79167	75	0.24504	0.62925	0.23366
20	20	1858	1048	11	0.79167	75	0.18874	-0.37692	-0.52634
21	21	206	1769	12	0.79167	75	0.24504	0.58468	-0.0634
22	22	413	633	13	0.7875	75	0.31154	0.63672	0.25728
23	23	1968	1071	10	0.78125	75	0.1418	0.01031	-0.69408
24	24	131	1715	10	0.78125	75	0.1418	0.39157	-0.35763
25	25	1727	868	10	0.78125	75	0.1418	0.85838	0.40575
26	26	1652	353	10	0.78125	75	0.1418	0.52343	-0.44414
27	27	784	365	12	0.77778	75	0.24504	0.75666	0.29582
28	28	1333	128	12	0.77778	75	0.24504	0.296	-0.16648
29	29	531	937	11	0.77778	75	0.18874	1.08216	1.09052
30	30	341	1565	12	0.77778	75	0.24504	0.0611	-0.90261
31	31	355	1061	13	0.775	75	0.31154	0.54071	-0.36202
32	32	443	1504	14	0.77273	75	0.38911	0.35105	-0.66189
33	33	816	607	10	0.76562	75	0.1418	0.38722	0.10872
34	34	1832	1276	10	0.76562	75	0.1418	-0.11907	-0.82469
35	35	1738	773	10	0.76562	75	0.1418	0.5968	-0.22898
36	36	1875	1386	15	0.76136	75	0.47859	0.67666	0.12548
37	37	511	1938	18	0.75962	75	0.827	0.17737	-0.5881
38	38	50	1661	10	0.75	75	0.1418	0.79457	0.26716
39	39	1466	1039	10	0.75	75	0.1418	0.85103	0.18134
40	40	834	1039	10	0.75	75	0.1418	0.80291	-0.0642
41	41	101	40	10	0.75	75	0.1418	-0.2779	-0.58832
42	42	241	260	15	0.75	75	0.47859	0.53843	-0.14749
43	43	642	1670	11	0.75	75	0.18874	-0.00425	-0.79578
44	44	1146	1447	11	0.75	75	0.18874	-0.30454	-0.78358
45	45	931	69	16	0.73958	75	0.58083	0.34956	-0.34984
46	46	1649	236	13	0.7375	75	0.31154	-0.28349	-0.57029
47	47	1437	1067	13	0.7375	75	0.31154	0.80291	0.352
48	48	1264	2010	13	0.7375	75	0.31154	-0.1391	-0.86237
49	49	370	1826	11	0.73611	75	0.18874	0.33661	-0.59227
50	50	595	1217	12	0.73611	75	0.24504	0.49068	-0.09661
51	51	193	1484	10	0.73438	75	0.1418	0.67375	0.07409
52	52	413	289	10	0.73438	75	0.1418	0.82329	0.37515
53	53	1836	338	10	0.73438	75	0.1418	0.93096	0.80252
54	54	2011	355	10	0.73438	75	0.1418	0.58019	-0.34848
55	55	264	861	10	0.73438	75	0.1418	0.65689	-0.08818
56	56	637	436	10	0.73438	75	0.1418	0.4258	-0.4813
57	57	1247	1717	16	0.72917	75	0.58083	0.43548	-0.3457
58	58	2004	511	14	0.72727	75	0.38911	0.71049	-0.02915
59	59	249	198	14	0.72727	75	0.38911	0.87786	0.38109
60	60	1247	533	14	0.72727	75	0.38911	0.84334	1.03526
61	61	40	527	15	0.72727	75	0.47859	0.64578	-0.02695
62	62	941	957	13	0.725	75	0.31154	-0.1353	-0.51338
63	63	113	1456	13	0.725	75	0.31154	0.65103	-0.19045
64	64	206	1285	12	0.72222	75	0.24504	0.44187	-0.25226
65	65	1600	873	12	0.72222	75	0.24504	0.65538	0.22245
66	66	988	419	12	0.72222	75	0.24504	0.88524	0.22146
67	67	890	583	11	0.72222	75	0.18874	0.96642	0.54991
68	68	1258	1409	17	0.72115	75	0.69668	1.36178	3.93717
69	69	1164	609	10	0.71875	75	0.1418	0.92922	0.57925
70	70	603	1332	10	0.71875	75	0.1418	0.54396	-0.09811
71	71	601	984	10	0.71875	75	0.1418	0.4349	-0.20034
72	72	1657	865	10	0.71875	75	0.1418	0.16242	-0.367
73	73	791	1466	15	0.71591	75	0.47859	0.19748	-0.64104
74	74	1710	525	19	0.71429	75	0.97263	0.95705	0.51988
75	75	344	853	17	0.71154	75	0.69668	0.3007	-0.75211
76	76	1384	1332	16	0.70833	75	0.58083	0.49218	-0.15829
77	77	803	1792	11	0.70833	75	0.18874	-0.20301	-0.51562
78	78	547	700	11	0.70833	75	0.18874	0.4362	-0.22252
79	79	432	1599	12	0.70833	75	0.24504	0.65649	0.16856
80	80	531	1336	11	0.70833	75	0.18874	-0.61442	-0.27871
81	81	1492	719	12	0.70833	75	0.24504	-0.35433	-0.69635
82	82	1261	779	15	0.70455	75	0.47859	0.50372	0.14342
83	83	878	111	15	0.70455	75	0.47859	-0.06639	-0.9212
84	84	854	1520	10	0.70312	75	0.1418	-0.15471	-0.75915
85	85	1779	519	10	0.70312	75	0.1418	0.72306	0.33689
86	86	261	805	10	0.70312	75	0.1418	0.62722	-0.05108
87	87	920	1369	10	0.70312	75	0.1418	0.60088	-0.37885
88	88	877	1499	10	0.70312	75	0.1418	0.19134	-0.20721
89	89	406	769	13	0.7	75	0.31154	0.69871	-0.07489
90	90	1713	1112	13	0.7	75	0.31154	0.32687	-0.14868
91	91	1642	1535	13	0.7	75	0.31154	0.64563	-0.10742
92	92	1529	290	19	0.69643	75	0.97263	0.80152	0.25469
93	93	849	1795	12	0.69444	75	0.24504	-0.11009	-0.57731
94	94	943	1519	12	0.69444	75	0.24504	0.53616	0.64674
95	95	1767	112	11	0.69444	75	0.18874	0.46556	-0.37155
96	96	1423	1884	11	0.69444	75	0.18874	0.51839	-0.21102
97	97	101	971	11	0.69444	75	0.18874	0.7134	0.20903
98	98	236	491	11	0.69444	75	0.18874	0.45294	-0.46285
99	99	44	463	12	0.69444	75	0.24504	0.78872	0.55201
100	100	404	464	12	0.69444	75	0.24504	0.74696	0.04075
101	101	96	1371	15	0.69318	75	0.47859	0.59262	0.56221
102	102	996	77	10	0.6875	75	0.1418	0.46349	0.19817
103	103	1164	811	10	0.6875	75	0.1418	1.05224	0.71044
104	104	1805	1129	10	0.6875	75	0.1418	-0.06061	-0.54354
105	105	1549	1765	10	0.6875	75	0.1418	0.48356	-0.24927
106	106	138	472	17	0.68269	75	0.69668	0.94272	0.94715
107	107	367	1706	18	0.68269	75	0.827	0.43662	-0.38247
108	108	311	1298	15	0.68182	75	0.47859	0.5679	-0.23204
109	109	1380	1228	15	0.68182	75	0.47859	-0.53888	-0.60859
110	110	726	1894	14	0.68182	75	0.38911	-0.28956	-0.94796
111	111	1835	124	14	0.68182	75	0.38911	0.66976	-0.03314
112	112	561	816	11	0.68056	75	0.18874	1.03525	0.58956
113	113	568	1834	11	0.68056	75	0.18874	-0.21754	-0.82154
114	114	1882	1800	11	0.68056	75	0.18874	0.7408	0.11861
115	115	512	696	12	0.68056	75	0.24504	0.74775	0.10551
116	116	1115	1026	12	0.68056	75	0.24504	0.55965	0.06808
117	117	45	1955	12	0.68056	75	0.24504	0.79181	0.36547
118	118	1567	380	11	0.68056	75	0.18874	0.55168	-0.4332
119	119	1205	901	11	0.68056	75	0.18874	0.5843	0.17408
120	120	81	1340	11	0.68056	75	0.18874	0.29057	0.00626
121	121	1724	1681	16	0.67708	75	0.58083	0.78405	0.4149
122	122	302	1142	13	0.675	75	0.31154	0.32028	-0.57228
123	123	826	429	13	0.675	75	0.31154	0.68242	-0.08059
124	124	336	248	13	0.675	75	0.31154	0.91267	0.5884
125	125	1572	1556	13	0.675	75	0.31154	0.75502	0.36492
126	126	1314	468	17	0.67308	75	0.69668	0.85703	0.89513
127	127	1326	767	10	0.67188	75	0.1418	0.95802	0.77534
128	128	952	128	10	0.67188	75	0.1418	0.09749	-0.5902
129	129	1140	319	10	0.67188	75	0.1418	0.68227	0.25503
130	130	261	453	10	0.67188	75	0.1418	-0.33795	-0.30813
131	131	266	513	10	0.67188	75	0.1418	0.85849	0.25111
132	132	1397	1005	10	0.67188	75	0.1418	0.65473	-0.05877
133	133	893	620	10	0.67188	75	0.1418	0.91248	0.27799
134	134	131	1432	10	0.67188	75	0.1418	0.99661	0.8487
135	135	1624	1609	10	0.67188	75	0.1418	0.73723	0.42412
136	136	796	744	15	0.67045	75	0.47859	0.69097	0.11756
137	137	1780	1057	14	0.67045	75	0.38911	0.1434	-0.49191
138	138	1362	692	19	0.66964	75	0.97263	0.63536	0.20156
139	139	507	1877	11	0.66667	75	0.18874	0.78982	0.07584
140	140	1626	414	12	0.66667	75	0.24504	0.54125	-0.26544
141	142	949	514	12	0.66667	75	0.24504	0.79864	0.1974
142	143	1821	257	17	0.66346	75	0.69668	0.69892	0.56018
143	144	184	821	13	0.6625	75	0.31154	0.67055	0.21339
144	145	33	1604	14	0.65909	75	0.38911	0.50215	-0.26936
145	146	125	1492	10	0.65625	75	0.1418	0.51756	-0.31155
146	147	1714	1792	10	0.65625	75	0.1418	0.6269	-0.03398
147	148	952	1641	10	0.65625	75	0.1418	1.32392	4.66685
148	149	353	1516	10	0.65625	75	0.1418	-0.21601	-0.70095
149	150	1987	907	20	0.775	75	1.13443	0.86139	0.50672
150	151	414	951	25	0.6875	75	2.21568	0.43042	-0.23214
151	152	1279	176	22	0.66406	75	1.50992	0.46525	-0.2842
152	153	643	380	20	0.65833	75	1.13443	0.61678	-0.00541
153	154	399	888	20	0.65833	75	1.13443	0.68301	0.97423
154	155	1762	2015	22	0.65625	75	1.50992	0.75693	0.27415
155	156	1595	1660	22	0.65625	75	1.50992	0.54644	-0.31194
156	157	1022	1720	24	0.63194	75	1.96029	-0.31977	-0.71946
157	158	1624	280	20	0.61667	75	1.13443	-0.18435	-0.98832
158	159	700	1979	25	0.61111	75	2.21568	0.67123	0.19385
159	160	1487	1531	27	0.60625	75	2.79112	-0.0365	-0.68187
160	161	224	1619	20	0.6	75	1.13443	0.24926	-0.39557
161	162	1352	1184	20	0.59167	75	1.13443	0.24007	-0.63437
162	163	1820	602	24	0.59028	75	1.96029	0.50848	-0.33815
163	164	445	25	23	0.58824	75	1.72532	0.44393	-0.34383
164	165	1692	393	20	0.58333	75	1.13443	0.46075	-0.58576
165	166	922	1607	25	0.58333	75	2.21568	-0.21244	-0.8932
166	167	582	715	20	0.56667	75	1.13443	0.49967	0.03735
167	168	186	127	26	0.56579	75	2.49234	0.54285	0.12682
168	169	1988	1460	26	0.53947	75	2.49234	0.51301	0.05886
169	170	1183	1116	21	0.53906	75	1.31324	0.74549	0.37893
170	171	2019	1523	20	0.53333	75	1.13443	0.68954	1.00369
171	172	650	1862	20	0.53333	75	1.13443	0.62334	0.22229
172	173	1998	1622	21	0.53125	75	1.31324	0.89968	0.73363
173	174	978	1682	21	0.53125	75	1.31324	-0.21059	-0.80491
174	175	458	1279	23	0.52941	75	1.72532	0.31575	-0.37806
175	176	1767	446	22	0.52344	75	1.50992	0.94953	0.59063
176	177	1206	1631	23	0.52206	75	1.72532	0.66537	0.55508
177	178	1405	1124	29	0.51786	75	3.45845	-0.04394	2.17624
178	179	1407	1180	21	0.51562	75	1.31324	-0.37815	-0.66998
179	180	1463	1683	22	0.51562	75	1.50992	0.66703	-0.00441
180	181	1216	128	20	0.5	75	1.13443	0.36705	-0.51756
181	182	957	336	26	0.5	75	2.49234	0.32745	-0.33311
182	183	1933	200	21	0.49219	75	1.31324	0.53541	0.12786
183	184	1577	1131	21	0.49219	75	1.31324	0.54466	1.61056
184	185	1413	1298	22	0.49219	75	1.50992	-0.16505	-0.93722
185	186	675	731	29	0.4881	75	3.45845	0.4975	-0.06114
186	187	352	962	26	0.48684	75	2.49234	0.32177	-0.73727
187	188	1661	1162	23	0.46324	75	1.72532	-0.24641	-0.68931
188	189	509	37	24	0.45833	75	1.96029	1.14379	2.51242
189	190	953	721	21	0.45312	75	1.31324	0.69222	-0.15355
190	191	635	1453	20	0.45	75	1.13443	0.58244	-0.17945
191	192	1622	787	21	0.4375	75	1.31324	0.60886	-0.20492
192	193	1293	1491	24	0.4375	75	1.96029	-0.21639	-0.92888
193	194	1492	1948	33	0.60417	75	5.096	0.49201	-0.21791
194	195	1330	326	33	0.50521	75	5.096	0.70732	0.29736
195	196	854	1298	33	0.50521	75	5.096	0.30205	-0.23863
196	197	689	299	39	0.49107	75	8.41165	0.34484	-0.45719
197	198	1647	1439	35	0.475	75	6.07983	0.40488	0.7241
198	199	1407	1630	30	0.46591	75	3.8287	1.03889	5.20835
