# Supplementary material for: Dynamic self-assembly of compartmentalized DNA nanotubes
Source: Nat Commun. 2021 Jun 11;12:3557. doi: 10.1038/s41467-021-23850-1 (PMC8196065; doi:10.1038/s41467-021-23850-1)
Supplement: Supplementary file 8 — Source Data [file 41467_2021_23850_MOESM8_ESM.zip › sourceData/figure6/fig6d_rnaseh_05_individualTimeFiles/fig6_Rh_05_t135_final_data.xlsx]

## Sheet: Sheet1
	droplet number	X (pixels)	Y (pixels)	Radius (pixels)	Probability count	Time	Volume (pL)	skew	kurtosis
0	0	1126	642	12	0.98611	135	0.24504	0.60479	0.32769
1	1	126	1485	11	0.98611	135	0.18874	-0.0857	-0.75285
2	2	95	1884	10	0.96875	135	0.1418	0.03687	-0.5985
3	3	1206	894	11	0.95833	135	0.18874	-0.33994	-0.63415
4	4	1906	606	10	0.9375	135	0.1418	0.73255	0.03462
5	5	953	121	10	0.9375	135	0.1418	-0.02212	-0.83186
6	6	414	625	13	0.9375	135	0.31154	0.52771	-0.18764
7	7	582	452	12	0.93056	135	0.24504	0.58354	0.07655
8	8	1624	678	12	0.93056	135	0.24504	0.40636	0.17739
9	9	267	504	11	0.93056	135	0.18874	0.76471	0.8787
10	10	340	295	16	0.92708	135	0.58083	0.41293	-0.42837
11	11	1010	562	16	0.92708	135	0.58083	0.35326	-0.24216
12	12	472	1738	10	0.92188	135	0.1418	-0.09658	-0.86334
13	13	433	1591	12	0.90278	135	0.24504	-0.00393	-1.02288
14	14	1507	1102	13	0.9	135	0.31154	0.09054	-0.36506
15	15	1780	511	10	0.89062	135	0.1418	0.50721	0.261
16	16	265	853	11	0.88889	135	0.18874	0.69495	0.79831
17	17	1218	1912	10	0.875	135	0.1418	0.26074	-0.11845
18	18	602	976	10	0.875	135	0.1418	0.45942	-0.1146
19	19	1063	68	10	0.875	135	0.1418	-0.33933	-0.48614
20	20	1157	281	14	0.875	135	0.38911	0.04954	-0.66118
21	21	1216	588	12	0.875	135	0.24504	0.08747	-0.8565
22	22	264	1809	17	0.86538	135	0.69668	0.28964	-0.53823
23	23	595	840	15	0.86364	135	0.47859	0.10102	-0.90438
24	24	233	1867	14	0.86364	135	0.38911	0.50509	-0.0852
25	25	850	68	12	0.86111	135	0.24504	-0.02936	-0.79473
26	26	1568	373	11	0.86111	135	0.18874	0.89265	0.39524
27	27	1658	858	10	0.85938	135	0.1418	0.35257	-0.52402
28	28	1805	1096	10	0.85938	135	0.1418	-0.2272	-0.62699
29	29	1334	121	12	0.84722	135	0.24504	0.36426	-0.24793
30	30	323	1838	11	0.84722	135	0.18874	0.27757	-0.63257
31	31	60	91	17	0.84615	135	0.69668	0.34494	-0.19345
32	32	1880	829	10	0.84375	135	0.1418	-0.07139	-0.68981
33	33	262	797	10	0.84375	135	0.1418	0.03972	-0.6632
34	34	50	558	10	0.84375	135	0.1418	1.05147	1.0829
35	35	1230	52	10	0.84375	135	0.1418	0.767	0.10704
36	36	1156	1603	19	0.83929	135	0.97263	0.20214	-0.56277
37	37	145	773	13	0.8375	135	0.31154	0.25128	-0.40571
38	38	1601	866	12	0.83333	135	0.24504	-0.18205	-0.56886
39	39	1746	734	12	0.83333	135	0.24504	0.27687	-0.33446
40	40	835	1031	11	0.83333	135	0.18874	-0.39551	-0.38443
41	41	444	1497	14	0.82955	135	0.38911	0.31183	-0.44834
42	42	1262	772	15	0.82955	135	0.47859	0.49288	0.11997
43	43	1151	456	14	0.82955	135	0.38911	0.78792	0.25687
44	44	973	1222	10	0.82812	135	0.1418	-0.02427	-0.69042
45	45	1615	1245	10	0.82812	135	0.1418	-0.51671	-0.16377
46	46	1603	568	10	0.82812	135	0.1418	0.97541	1.2683
47	47	379	276	10	0.82812	135	0.1418	-0.26893	-0.4234
48	48	185	814	13	0.825	135	0.31154	0.30757	-0.47869
49	49	1242	1794	12	0.81944	135	0.24504	0.2496	-0.51239
50	50	207	1762	12	0.81944	135	0.24504	-0.03162	-0.51367
51	51	1837	331	11	0.81944	135	0.18874	0.36685	-0.39758
52	52	375	1745	11	0.81944	135	0.18874	0.47929	0.20633
53	53	1424	1876	11	0.81944	135	0.18874	0.26675	-0.17451
54	54	1468	272	10	0.8125	135	0.1418	0.51862	-0.13651
55	55	1969	1064	10	0.8125	135	0.1418	0.0696	-0.77195
56	56	500	850	10	0.8125	135	0.1418	0.7545	0.92449
57	57	638	429	10	0.8125	135	0.1418	0.55445	0.26107
58	58	604	1324	10	0.8125	135	0.1418	-0.05217	-0.61643
59	59	1325	1114	13	0.8125	135	0.31154	0.34558	-0.16862
60	60	826	685	13	0.8125	135	0.31154	0.47224	0.17633
61	61	1949	1495	14	0.80682	135	0.38911	0.37828	-0.42155
62	62	1835	1422	12	0.80556	135	0.24504	0.14024	-0.54853
63	63	597	1210	12	0.80556	135	0.24504	-0.19475	-0.87555
64	64	1151	1434	11	0.80556	135	0.18874	0.28457	-0.29367
65	65	1252	1332	12	0.80556	135	0.24504	-0.10901	-0.89613
66	66	989	411	12	0.80556	135	0.24504	0.56009	-0.12236
67	67	533	930	12	0.80556	135	0.24504	0.42225	0.35364
68	68	245	1462	13	0.8	135	0.31154	0.64328	0.003
69	69	1562	1059	13	0.8	135	0.31154	-0.11668	-1.02803
70	70	942	949	13	0.8	135	0.31154	-0.3218	-0.45781
71	71	1331	1841	10	0.79688	135	0.1418	0.43936	0.15727
72	72	901	641	10	0.79688	135	0.1418	1.06202	1.1056
73	73	697	826	10	0.79688	135	0.1418	-0.31088	-0.57119
74	74	53	335	14	0.79545	135	0.38911	0.21012	-0.47441
75	75	214	853	19	0.79464	135	0.97263	0.49786	0.23348
76	76	898	974	11	0.79167	135	0.18874	-0.37512	-0.85665
77	77	1107	1125	12	0.79167	135	0.24504	0.51288	-0.0447
78	78	1137	1467	11	0.79167	135	0.18874	-0.31258	-0.64373
79	79	47	1026	11	0.79167	135	0.18874	0.44953	-0.12225
80	80	1862	1874	12	0.79167	135	0.24504	0.52858	0.10233
81	81	1614	516	18	0.78846	135	0.827	0.2231	-0.54887
82	82	1650	229	13	0.7875	135	0.31154	-0.20046	-0.83453
83	83	1102	576	13	0.7875	135	0.31154	0.64014	0.13213
84	84	1925	1964	13	0.7875	135	0.31154	0.28655	-0.3248
85	85	199	1040	13	0.7875	135	0.31154	0.52289	0.06656
86	86	676	575	15	0.78409	135	0.47859	0.25793	-0.4756
87	87	766	1944	10	0.78125	135	0.1418	1.02671	1.23441
88	88	1083	451	10	0.78125	135	0.1418	0.4845	-0.11177
89	89	863	1050	10	0.78125	135	0.1418	-0.18896	-0.61656
90	90	870	1473	10	0.78125	135	0.1418	-0.07864	-0.86498
91	91	1871	2011	10	0.78125	135	0.1418	0.5609	0.15248
92	92	1914	1358	12	0.77778	135	0.24504	0.71585	0.09237
93	93	1902	264	12	0.77778	135	0.24504	0.74784	0.41387
94	94	41	699	15	0.77273	135	0.47859	0.45244	-0.52711
95	95	2020	174	18	0.76923	135	0.827	0.53354	0.12685
96	96	800	386	10	0.76562	135	0.1418	1.00149	1.09431
97	97	52	1654	10	0.76562	135	0.1418	0.80417	0.3095
98	98	133	1423	10	0.76562	135	0.1418	0.27823	-0.31752
99	99	622	1348	10	0.76562	135	0.1418	0.68714	0.68213
100	100	1328	759	10	0.76562	135	0.1418	0.86839	0.68167
101	101	334	1314	12	0.76389	135	0.24504	0.72112	0.47842
102	102	1174	872	11	0.76389	135	0.18874	0.61169	-0.08823
103	103	405	457	12	0.76389	135	0.24504	0.57832	-0.04838
104	104	1118	1016	12	0.76389	135	0.24504	-0.14539	-0.76594
105	105	1906	715	11	0.76389	135	0.18874	-0.11377	-0.84951
106	106	268	582	13	0.7625	135	0.31154	0.46019	-0.11689
107	107	827	504	13	0.7625	135	0.31154	0.36667	-0.45156
108	108	1200	1373	14	0.76136	135	0.38911	-0.25876	-0.75594
109	109	512	1930	18	0.75962	135	0.827	0.1384	-0.47397
110	110	170	1539	10	0.75	135	0.1418	0.11421	-0.57864
111	111	1165	803	10	0.75	135	0.1418	0.84511	0.01091
112	112	1679	1339	10	0.75	135	0.1418	0.35662	0.52607
113	113	1368	580	14	0.75	135	0.38911	0.6811	0.29305
114	114	730	1883	14	0.75	135	0.38911	-0.30901	-0.80427
115	115	515	1392	15	0.75	135	0.47859	0.30924	-0.37079
116	116	1291	891	15	0.75	135	0.47859	0.67247	0.11751
117	117	877	102	15	0.75	135	0.47859	0.11909	-0.53788
118	118	746	360	16	0.75	135	0.58083	0.23786	-0.32671
119	119	1531	1492	16	0.75	135	0.58083	-0.40286	-0.726
120	120	150	85	13	0.75	135	0.31154	0.54665	0.31501
121	121	554	1794	11	0.75	135	0.18874	-0.14681	-0.62227
122	122	583	1645	11	0.75	135	0.18874	-0.1577	-0.88112
123	123	1399	997	11	0.75	135	0.18874	0.11304	-0.78524
124	124	1268	671	17	0.74038	135	0.69668	0.58271	0.09514
125	125	36	161	15	0.73864	135	0.47859	0.62273	-0.0145
126	126	41	519	15	0.73864	135	0.47859	0.37801	-0.38786
127	127	1022	998	15	0.73864	135	0.47859	0.1354	-0.74478
128	128	863	903	15	0.73864	135	0.47859	0.19236	-0.49649
129	129	772	1846	11	0.73611	135	0.18874	0.06551	-0.90594
130	130	1838	1522	12	0.73611	135	0.24504	0.18607	-0.45436
131	131	1882	1792	11	0.73611	135	0.18874	0.56126	0.04426
132	132	1551	1758	11	0.73611	135	0.18874	0.11049	-0.31204
133	133	371	1258	11	0.73611	135	0.18874	0.52987	-0.05004
134	134	997	69	11	0.73611	135	0.18874	0.41472	-0.33196
135	135	787	38	11	0.73611	135	0.18874	-0.00682	-0.8334
136	136	45	456	12	0.73611	135	0.24504	0.0363	-0.78862
137	137	1101	1442	12	0.73611	135	0.24504	-0.15871	-0.89322
138	138	1995	1018	10	0.73438	135	0.1418	0.89957	0.42789
139	139	90	1762	10	0.73438	135	0.1418	-0.03357	-0.81878
140	140	1084	901	18	0.73077	135	0.827	0.49336	-0.01278
141	141	1809	480	18	0.73077	135	0.827	0.42055	-0.15449
142	142	1416	1811	15	0.72727	135	0.47859	0.63333	0.1879
143	143	372	1937	14	0.72727	135	0.38911	-0.16459	-0.78852
144	144	792	1459	15	0.72727	135	0.47859	-0.07688	-0.77094
145	145	1836	116	15	0.72727	135	0.47859	0.05209	-0.54907
146	146	1522	784	13	0.725	135	0.31154	0.0119	-0.8969
147	147	178	1683	19	0.72321	135	0.97263	0.36173	-0.15031
148	148	941	1511	12	0.72222	135	0.24504	-0.12976	-0.86851
149	149	166	1052	12	0.72222	135	0.24504	-0.10553	-0.86956
150	150	187	119	26	0.75658	135	2.49234	0.16614	-0.66424
151	151	1989	899	20	0.725	135	1.13443	0.42773	-0.11845
152	152	1353	1177	21	0.71094	135	1.31324	0.23446	-0.30995
153	153	1279	169	22	0.70312	135	1.50992	0.42	-0.21562
154	154	1406	1117	29	0.70238	135	3.45845	-0.35041	-0.61583
155	155	584	708	20	0.7	135	1.13443	0.42599	-0.07156
156	156	533	382	21	0.69531	135	1.31324	0.59039	0.18165
157	157	1998	1615	21	0.67969	135	1.31324	0.40835	-0.43404
158	158	1763	2007	22	0.67969	135	1.50992	0.41566	-0.23003
159	159	1989	1452	26	0.67105	135	2.49234	0.15517	-0.46622
160	160	1184	1108	21	0.64844	135	1.31324	0.54714	-0.35022
161	161	650	1854	20	0.64167	135	1.13443	0.07392	-0.94468
162	162	226	1611	20	0.625	135	1.13443	0.39651	-0.28233
163	163	1695	385	21	0.625	135	1.31324	0.5873	-0.01427
164	164	1389	504	22	0.61719	135	1.50992	0.36957	-0.37094
165	165	400	881	20	0.61667	135	1.13443	0.52137	-0.01783
166	166	643	373	21	0.60938	135	1.31324	0.38694	-0.06422
167	167	1217	121	21	0.60938	135	1.31324	0.37199	-0.38431
168	168	1421	1727	20	0.60833	135	1.13443	0.48076	0.06221
169	169	459	1272	23	0.60294	135	1.72532	-0.04054	-0.70387
170	170	1768	438	22	0.60156	135	1.50992	0.37673	-0.45342
171	171	1293	1483	24	0.59722	135	1.96029	-0.17641	-0.90365
172	172	957	328	25	0.59722	135	2.21568	0.18565	-0.54907
173	173	1624	778	21	0.59375	135	1.31324	0.35754	-0.4895
174	174	2020	1516	20	0.59167	135	1.13443	0.26843	0.0881
175	175	415	944	25	0.58333	135	2.21568	0.0068	-0.52566
176	176	1043	1632	20	0.575	135	1.13443	-0.21149	-0.84912
177	177	1626	273	20	0.575	135	1.13443	0.09099	-0.76208
178	178	1574	1124	22	0.57031	135	1.50992	-0.57532	-0.18594
179	179	1017	496	22	0.5625	135	1.50992	0.39096	-0.35536
180	180	1821	595	25	0.5625	135	2.21568	0.37552	-0.27046
181	181	1207	1622	23	0.55882	135	1.72532	-0.21256	-0.82174
182	182	1543	1968	21	0.55469	135	1.31324	-0.11882	-0.71526
183	183	700	1971	25	0.54861	135	2.21568	0.03294	-0.78526
184	184	1023	1713	24	0.54861	135	1.96029	-0.21302	-0.54735
185	185	954	712	21	0.54688	135	1.31324	0.34167	-0.34977
186	186	446	18	23	0.54412	135	1.72532	0.32772	-0.30985
187	187	1530	283	20	0.54167	135	1.13443	0.49929	-0.21514
188	188	922	1598	24	0.53472	135	1.96029	-0.02723	-0.65954
189	189	1935	194	22	0.53125	135	1.50992	0.27072	-0.60225
190	190	162	693	20	0.51667	135	1.13443	0.7346	0.38253
191	191	1595	1653	22	0.51562	135	1.50992	0.77465	0.40613
192	192	1464	1676	22	0.51562	135	1.50992	0.42097	-0.26864
193	193	1408	1171	21	0.51562	135	1.31324	-0.32734	-0.81389
194	194	511	30	24	0.51389	135	1.96029	0.45881	-0.15189
195	195	1488	1523	27	0.5125	135	2.79112	-0.14459	-1.07197
196	196	675	723	28	0.50595	135	3.11287	0.23346	-0.65639
197	197	637	1446	20	0.5	135	1.13443	-0.03062	-0.4169
198	198	1661	1153	23	0.47794	135	1.72532	-0.24362	-0.77028
199	199	933	2037	21	0.47656	135	1.31324	-0.39981	-0.80323
200	200	1416	1291	21	0.46875	135	1.31324	-0.19673	-0.77246
201	201	1364	686	20	0.46667	135	1.13443	0.17402	0.23443
202	202	352	953	25	0.46528	135	2.21568	0.0349	-0.77273
203	203	980	1675	22	0.45312	135	1.50992	0.10271	-0.62488
204	204	273	1068	20	0.45	135	1.13443	0.17212	-0.59818
205	205	1591	1888	34	0.63	135	5.57345	0.15723	-0.72239
206	206	1648	1431	35	0.54	135	6.07983	0.00744	-0.8465
207	207	854	1290	33	0.52083	135	5.096	0.13304	-0.62768
208	208	1492	1940	32	0.51087	135	4.64662	0.20361	-0.64182
209	209	1330	318	33	0.47917	135	5.096	0.2669	-0.665
210	210	1409	1623	31	0.45109	135	4.22447	-0.21166	-0.97507
211	211	690	292	38	0.45089	135	7.78105	0.27214	-0.8175
212	212	1404	849	40	0.46121	135	9.07543	0.14292	-0.90005
