# Supplementary material for: Dynamic self-assembly of compartmentalized DNA nanotubes
Source: Nat Commun. 2021 Jun 11;12:3557. doi: 10.1038/s41467-021-23850-1 (PMC8196065; doi:10.1038/s41467-021-23850-1)
Supplement: Supplementary file 8 — Source Data [file 41467_2021_23850_MOESM8_ESM.zip › sourceData/figure6/fig6d_rnaseh_05_individualTimeFiles/fig6_Rh_05_t210_final_data.xlsx]

## Sheet: Sheet1
	droplet number	X (pixels)	Y (pixels)	Radius (pixels)	Probability count	Time	Volume (pL)	skew	kurtosis
0	0	1225	586	12	0.95833	210	0.24504	-0.12719	-0.92002
1	1	1503	710	12	0.93056	210	0.24504	-0.25764	-0.85835
2	2	180	1969	12	0.93056	210	0.24504	0.05725	-0.78425
3	3	204	1476	10	0.92188	210	0.1418	-0.03653	-0.96199
4	4	572	807	12	0.91667	210	0.24504	0.49587	-0.20261
5	5	1357	1976	17	0.91346	210	0.69668	0.4708	2.97771
6	6	194	812	13	0.9125	210	0.31154	-0.00755	-0.83724
7	7	648	427	10	0.90625	210	0.1418	-0.31822	-0.71521
8	8	1277	669	17	0.90385	210	0.69668	0.21854	-0.68417
9	9	276	502	11	0.90278	210	0.18874	-0.01624	-0.70518
10	10	1344	119	12	0.90278	210	0.24504	-0.25795	-0.86804
11	11	274	851	11	0.90278	210	0.18874	0.04227	-0.57539
12	12	313	1132	14	0.89773	210	0.38911	0.20391	-0.67824
13	13	1160	454	14	0.89773	210	0.38911	0.37738	-0.34311
14	14	1167	279	14	0.89773	210	0.38911	-0.17697	-0.9455
15	15	963	119	10	0.89062	210	0.1418	-0.26513	-0.70851
16	16	1613	566	10	0.89062	210	0.1418	0.40739	-0.11746
17	17	1100	664	10	0.89062	210	0.1418	-0.24889	-0.67589
18	18	155	166	11	0.88889	210	0.18874	-0.24502	-0.71814
19	19	726	384	10	0.875	210	0.1418	-0.13886	-0.54085
20	20	1991	360	10	0.875	210	0.1418	0.48564	-0.01471
21	21	542	927	12	0.875	210	0.24504	0.01104	-0.89875
22	22	612	423	11	0.875	210	0.18874	-0.18522	-0.71075
23	23	50	696	15	0.86364	210	0.47859	0.07451	-0.5483
24	24	423	623	13	0.8625	210	0.31154	-0.00579	-0.90803
25	25	1275	2000	13	0.8625	210	0.31154	0.01515	-0.87013
26	26	1633	676	12	0.86111	210	0.24504	-0.0151	-0.67876
27	27	613	1322	10	0.85938	210	0.1418	-0.231	-0.73298
28	28	1073	66	10	0.85938	210	0.1418	-0.25974	-0.66927
29	29	120	255	12	0.84722	210	0.24504	-0.10344	-0.90243
30	30	217	1760	12	0.84722	210	0.24504	-0.26398	-0.65847
31	31	1940	1628	17	0.84615	210	0.69668	0.18997	-0.62506
32	32	1174	599	10	0.84375	210	0.1418	0.38922	-0.36202
33	33	612	974	10	0.84375	210	0.1418	-0.05312	-0.82174
34	34	1257	1707	16	0.84375	210	0.58083	-0.30116	-0.77447
35	35	23	1263	14	0.84091	210	0.38911	0.01359	-0.67271
36	36	1517	1100	13	0.8375	210	0.31154	-0.18811	-0.87877
37	37	517	1867	11	0.83333	210	0.18874	-0.06691	-0.90014
38	38	2015	501	14	0.82955	210	0.38911	0.06505	-0.74441
39	39	802	1457	15	0.82955	210	0.47859	-0.13356	-0.95832
40	40	903	786	15	0.82955	210	0.47859	0.02475	-0.80162
41	41	63	333	14	0.82955	210	0.38911	-0.18023	-0.85761
42	42	1725	1782	10	0.82812	210	0.1418	0.04241	-0.79657
43	43	1093	449	10	0.82812	210	0.1418	-0.29235	-0.70357
44	44	1166	1236	13	0.825	210	0.31154	-0.22531	-0.82269
45	45	1344	606	12	0.81944	210	0.24504	-0.07291	-0.65295
46	46	415	455	12	0.81944	210	0.24504	0.06419	-0.90332
47	47	303	1991	11	0.81944	210	0.18874	-0.25657	-0.81317
48	48	1117	1123	12	0.81944	210	0.24504	-0.06249	-0.86544
49	49	2028	1152	15	0.81818	210	0.47859	-0.2189	-0.70853
50	50	1337	1674	14	0.81818	210	0.38911	-0.13011	-0.91489
51	51	580	352	18	0.81731	210	0.827	0.3787	0.30539
52	52	1324	458	17	0.81731	210	0.69668	0.17386	-0.58157
53	53	1316	1903	10	0.8125	210	0.1418	0.08202	-0.44884
54	54	1823	87	10	0.8125	210	0.1418	0.22024	-0.59623
55	55	1469	1355	10	0.8125	210	0.1418	-0.46494	-0.26794
56	56	756	358	16	0.8125	210	0.58083	-0.24904	-0.82085
57	57	844	538	13	0.8125	210	0.31154	-0.18977	-0.93004
58	58	1372	938	13	0.8125	210	0.31154	0.43306	-0.00191
59	59	1571	1057	13	0.8125	210	0.31154	-0.17175	-0.98319
60	60	379	338	14	0.80682	210	0.38911	-0.263	-0.73002
61	61	580	149	15	0.80682	210	0.47859	-0.13974	-0.89445
62	62	1777	103	12	0.80556	210	0.24504	-0.10045	-0.85499
63	63	1136	640	12	0.80556	210	0.24504	0.15905	-0.35624
64	64	1681	884	12	0.80556	210	0.24504	-0.21679	-0.70233
65	65	1126	1014	12	0.80556	210	0.24504	-0.08844	-0.96659
66	66	175	1050	12	0.80556	210	0.24504	-0.08696	-0.91944
67	67	1113	1441	12	0.80556	210	0.24504	-0.28518	-0.67423
68	68	542	1327	11	0.80556	210	0.18874	-0.38595	-0.57749
69	69	1019	560	16	0.80208	210	0.58083	-0.20105	-0.74751
70	70	602	1040	10	0.79688	210	0.1418	-0.15634	-0.86786
71	71	2001	237	10	0.79688	210	0.1418	-0.44698	-0.15665
72	72	1266	134	10	0.79688	210	0.1418	-0.03681	-0.47083
73	73	873	900	15	0.79545	210	0.47859	-0.08029	-0.79574
74	74	1734	1672	16	0.79167	210	0.58083	0.31785	-0.15791
75	75	1215	892	11	0.79167	210	0.18874	-0.26981	-0.73264
76	76	1847	329	11	0.79167	210	0.18874	-0.15559	-0.89006
77	77	274	1807	17	0.78846	210	0.69668	0.05802	-0.83801
78	78	64	48	13	0.7875	210	0.31154	-0.18101	-0.51897
79	79	1532	782	13	0.7875	210	0.31154	-0.27848	-0.89964
80	80	209	1038	13	0.7875	210	0.31154	-0.05816	-0.93648
81	81	1720	515	19	0.78571	210	0.97263	0.18976	-0.56872
82	82	1271	770	15	0.78409	210	0.47859	0.10435	-0.48182
83	83	1936	976	14	0.78409	210	0.38911	-0.08853	-0.91606
84	84	180	1537	10	0.78125	210	0.1418	-0.33819	-0.70361
85	85	1240	50	10	0.78125	210	0.1418	0.43894	-0.27648
86	86	1478	270	10	0.78125	210	0.1418	-0.21015	-0.78585
87	87	272	795	10	0.78125	210	0.1418	-0.17555	-0.83669
88	88	293	1178	10	0.78125	210	0.1418	-0.05282	-0.45687
89	89	1978	1062	10	0.78125	210	0.1418	-0.12006	-0.60077
90	90	1623	514	18	0.77885	210	0.827	-0.06873	-0.94789
91	91	894	1738	18	0.77885	210	0.827	-0.21909	-1.00974
92	92	530	167	12	0.77778	210	0.24504	-0.31979	-0.41603
93	93	907	972	11	0.77778	210	0.18874	-0.59562	-0.39755
94	94	223	850	19	0.77679	210	0.97263	0.06334	-0.75962
95	95	159	82	13	0.775	210	0.31154	-0.02678	-0.57737
96	96	168	223	13	0.775	210	0.31154	-0.23004	-0.82181
97	97	417	759	13	0.775	210	0.31154	0.12715	-0.69879
98	98	605	838	15	0.77273	210	0.47859	-0.20329	-0.91858
99	99	1547	501	14	0.77273	210	0.38911	-0.02601	-0.62825
100	100	1504	594	14	0.77273	210	0.38911	-0.03727	-0.66048
101	101	1806	1719	15	0.77273	210	0.47859	-0.0315	-0.93187
102	102	1300	890	15	0.77273	210	0.47859	-0.06267	-0.58651
103	103	1434	677	15	0.77273	210	0.47859	0.15219	-0.32617
104	104	482	1789	16	0.77083	210	0.58083	-0.07475	-1.01378
105	105	636	214	10	0.76562	210	0.1418	-0.5342	-0.4117
106	106	1626	1224	10	0.76562	210	0.1418	-0.20306	-0.52794
107	107	1804	1668	10	0.76562	210	0.1418	0.07353	-0.50811
108	108	27	1361	10	0.76562	210	0.1418	0.12364	-0.38477
109	109	1006	67	11	0.76389	210	0.18874	-0.17039	-0.87011
110	110	424	279	11	0.76389	210	0.18874	-0.39375	-0.52624
111	111	606	1208	12	0.76389	210	0.24504	-0.17536	-0.8774
112	112	1251	1792	12	0.76389	210	0.24504	-0.04815	-0.85573
113	113	56	1945	12	0.76389	210	0.24504	0.06135	-0.64764
114	114	59	556	11	0.76389	210	0.18874	-0.30046	-0.61515
115	115	72	755	11	0.76389	210	0.18874	0.59816	0.07354
116	116	563	1626	11	0.76389	210	0.18874	-0.21396	-0.68927
117	117	1792	1364	15	0.76136	210	0.47859	-0.25807	-0.85934
118	118	348	1990	15	0.76136	210	0.47859	-0.12368	-1.00279
119	119	1032	996	15	0.76136	210	0.47859	-0.19346	-1.07262
120	120	1660	730	15	0.76136	210	0.47859	0.05019	-0.59953
121	121	454	1495	14	0.76136	210	0.38911	-0.13983	-0.8549
122	122	187	1681	19	0.75893	210	0.97263	0.03801	-0.67645
123	123	472	1720	10	0.75	210	0.1418	-0.12055	-0.73783
124	124	100	1760	10	0.75	210	0.1418	-0.16898	-0.56111
125	125	1341	1839	10	0.75	210	0.1418	-0.13978	-0.70324
126	126	207	888	10	0.75	210	0.1418	0.36337	-0.14614
127	127	910	639	10	0.75	210	0.1418	0.11226	-0.06316
128	128	1730	1020	10	0.75	210	0.1418	-0.30358	-0.69823
129	129	45	1594	15	0.75	210	0.47859	0.23839	-0.50512
130	130	1949	1207	15	0.75	210	0.47859	-0.32137	-0.69608
131	131	69	89	17	0.75	210	0.69668	-0.13309	-0.73477
132	132	349	293	16	0.75	210	0.58083	0.38579	-0.19779
133	133	278	1614	13	0.75	210	0.31154	-0.48522	-0.66831
134	134	241	1318	13	0.75	210	0.31154	0.23812	-0.64027
135	135	1660	227	13	0.75	210	0.31154	-0.30496	-0.78251
136	136	1116	535	13	0.75	210	0.31154	0.55784	0.04659
137	137	1659	1104	11	0.75	210	0.18874	-0.14471	-0.68952
138	138	1159	1434	11	0.75	210	0.18874	0.04229	-0.95575
139	139	2004	1016	11	0.75	210	0.18874	0.20651	-0.64232
140	140	782	1844	11	0.75	210	0.18874	-0.14058	-0.71251
141	141	1408	995	11	0.75	210	0.18874	-0.11731	-0.9911
142	142	332	1836	11	0.75	210	0.18874	-0.16037	-0.90963
143	143	1755	732	12	0.75	210	0.24504	0.03612	-0.66846
144	144	1443	1375	16	0.73958	210	0.58083	-0.26541	-0.84819
145	145	283	336	14	0.73864	210	0.38911	0.27096	-0.27557
146	146	1212	1372	14	0.73864	210	0.38911	-0.26949	-0.90712
147	147	124	1447	13	0.7375	210	0.31154	0.37026	-0.19973
148	148	1723	1102	13	0.7375	210	0.31154	0.09253	-0.53941
149	149	836	683	13	0.7375	210	0.31154	0.16891	-0.71251
150	150	235	1609	20	0.85	210	1.13443	-0.11568	-0.95661
151	151	593	706	20	0.84167	210	1.13443	0.09105	-0.77493
152	152	1497	1521	28	0.83929	210	3.11287	-0.11824	-1.03478
153	153	1998	897	20	0.80833	210	1.13443	0.04359	-0.82508
154	154	1672	1153	23	0.78676	210	1.72532	-0.2701	-0.73665
155	155	1633	776	21	0.78125	210	1.31324	0.42078	-0.10792
156	156	1704	383	21	0.78125	210	1.31324	0.20198	-0.56636
157	157	197	117	26	0.77632	210	2.49234	0.07427	-0.7836
158	158	542	380	21	0.77344	210	1.31324	0.0936	-0.62273
159	159	1363	1174	21	0.77344	210	1.31324	0.12126	-0.58668
160	160	468	1269	23	0.76471	210	1.72532	0.01862	-0.80655
161	161	710	1969	25	0.76389	210	2.21568	0.02797	-0.81999
162	162	652	371	21	0.75781	210	1.31324	-0.09695	-0.66253
163	163	424	941	25	0.73611	210	2.21568	-0.01426	-0.65203
164	164	1424	1288	23	0.73529	210	1.72532	-0.10056	-1.07644
165	165	1398	502	22	0.73438	210	1.50992	0.12167	-0.56313
166	166	1226	119	21	0.72656	210	1.31324	0.09777	-0.63682
167	167	660	1852	20	0.725	210	1.13443	0.00371	-0.80734
168	168	1605	1652	22	0.71875	210	1.50992	0.18573	-0.62183
169	169	1430	1724	20	0.71667	210	1.13443	0.27953	-0.30249
170	170	410	878	20	0.71667	210	1.13443	0.13432	-0.31115
171	171	932	1597	25	0.71528	210	2.21568	-0.1128	-0.99197
172	172	1033	1711	24	0.71528	210	1.96029	-0.22775	-0.81509
173	173	1027	494	22	0.69531	210	1.50992	0.18796	-0.39582
174	174	1635	271	20	0.69167	210	1.13443	-0.05497	-1.01147
175	175	1773	2005	22	0.6875	210	1.50992	0.12574	-0.51043
176	176	1831	592	24	0.67361	210	1.96029	0.01326	-0.90715
177	177	1418	1169	21	0.64062	210	1.31324	-0.35623	-0.76754
178	178	1488	446	22	0.63281	210	1.50992	0.22795	-0.30268
179	179	2008	1613	21	0.63281	210	1.31324	0.17937	-0.60799
180	180	1216	1621	23	0.63235	210	1.72532	-0.10746	-0.98941
181	181	1415	1114	29	0.63095	210	3.45845	-0.48907	-0.43276
182	182	1289	167	22	0.61719	210	1.50992	0.174	-0.31517
183	183	1302	1481	25	0.61111	210	2.21568	-0.17654	-0.98047
184	184	963	711	21	0.60938	210	1.31324	0.45187	0.0366
185	185	685	722	28	0.60714	210	3.11287	0.19083	-0.54471
186	186	1999	1450	26	0.59211	210	2.49234	0.09289	-0.41568
187	187	646	1443	20	0.59167	210	1.13443	-0.11473	-0.97592
188	188	1585	1122	23	0.58824	210	1.72532	-0.31592	-0.77316
189	189	1540	281	20	0.58333	210	1.13443	0.13819	-0.58749
190	190	1610	1164	21	0.57812	210	1.31324	-0.3388	-0.66266
191	191	361	951	26	0.57237	210	2.49234	-0.03012	-0.24501
192	192	989	1673	22	0.57031	210	1.50992	-0.30644	-0.45075
193	193	172	691	20	0.56667	210	1.13443	0.03692	-0.64991
194	194	1193	1106	21	0.5625	210	1.31324	0.2414	-0.55158
195	195	1052	1629	20	0.55833	210	1.13443	-0.10736	-0.92204
196	196	455	16	23	0.55147	210	1.72532	0.20704	-0.32196
197	197	967	327	26	0.54605	210	2.49234	0.10169	-0.75706
198	198	1943	192	23	0.52941	210	1.72532	0.08652	-0.44372
199	199	1777	436	23	0.52206	210	1.72532	0.07414	-0.57
200	200	2029	1514	20	0.51667	210	1.13443	-0.07257	-0.34054
201	201	520	27	25	0.51389	210	2.21568	0.04436	-0.67542
202	202	1473	1674	22	0.50781	210	1.50992	0.31644	-0.25566
203	203	1372	682	20	0.49167	210	1.13443	0.01444	-0.3498
204	204	1551	1966	22	0.47656	210	1.50992	-0.3122	-0.68643
205	205	1339	316	32	0.6413	210	4.64662	0.04097	-0.90521
206	206	1658	1430	35	0.585	210	6.07983	-0.1905	-0.92343
207	207	1418	1621	31	0.55435	210	4.22447	-0.2235	-0.85843
208	208	1413	848	39	0.55357	210	8.41165	0.06116	-0.74106
209	209	864	1288	33	0.54167	210	5.096	0.10593	-0.39875
210	210	699	289	38	0.50893	210	7.78105	0.17222	-0.66195
211	211	1502	1938	33	0.49479	210	5.096	0.11375	-0.55323
212	212	1608	1323	35	0.465	210	6.07983	8e-05	-0.78669
213	213	1600	1885	34	0.465	210	5.57345	0.11324	-0.64794
