# Supplementary material for: Dynamic self-assembly of compartmentalized DNA nanotubes
Source: Nat Commun. 2021 Jun 11;12:3557. doi: 10.1038/s41467-021-23850-1 (PMC8196065; doi:10.1038/s41467-021-23850-1)
Supplement: Supplementary file 8 — Source Data [file 41467_2021_23850_MOESM8_ESM.zip › sourceData/figure6/fig6d_rnaseh_05_individualTimeFiles/fig6_Rh_05_t225_final_data.xlsx]

## Sheet: Sheet1
	droplet number	X (pixels)	Y (pixels)	Radius (pixels)	Probability count	Time	Volume (pL)	skew	kurtosis
0	0	1227	585	12	0.97222	225	0.24504	-0.20979	-0.92629
1	1	1635	675	12	0.95833	225	0.24504	-0.27169	-0.86055
2	2	137	1482	11	0.94444	225	0.18874	-0.15471	-1.00997
3	3	874	899	15	0.94318	225	0.47859	-0.11335	-0.95565
4	4	1806	1667	10	0.9375	225	0.1418	-0.13738	-0.64904
5	5	511	847	10	0.92188	225	0.1418	0.07018	-0.74201
6	6	1791	508	10	0.92188	225	0.1418	-0.28013	-0.78265
7	7	1479	269	10	0.92188	225	0.1418	-0.05971	-0.9876
8	8	613	973	10	0.92188	225	0.1418	-0.19164	-0.80699
9	9	615	1321	10	0.92188	225	0.1418	-0.19634	-0.81002
10	10	257	1503	10	0.92188	225	0.1418	-0.11051	-0.9262
11	11	1342	1838	10	0.92188	225	0.1418	-0.02707	-0.61027
12	12	501	909	19	0.91071	225	0.97263	0.25526	-0.54139
13	13	1474	503	17	0.90385	225	0.69668	0.04331	-0.60216
14	14	687	572	15	0.89773	225	0.47859	-0.26187	-0.91532
15	15	1980	1061	10	0.89062	225	0.1418	-0.18467	-0.57212
16	16	106	1882	10	0.89062	225	0.1418	-0.00166	-1.00875
17	17	1824	86	10	0.89062	225	0.1418	-0.00727	-0.52602
18	18	276	850	11	0.88889	225	0.18874	-0.22676	-0.65033
19	19	562	1626	11	0.88889	225	0.18874	-0.1809	-0.7499
20	20	57	1944	12	0.88889	225	0.24504	0.05686	-0.92285
21	21	156	770	13	0.8875	225	0.31154	0.01695	-0.86633
22	22	1021	559	16	0.88542	225	0.58083	-0.09744	-0.90892
23	23	829	842	17	0.88462	225	0.69668	0.13079	-0.5226
24	24	206	1475	10	0.875	225	0.1418	-0.15037	-0.89772
25	25	603	1039	10	0.875	225	0.1418	-0.2184	-0.83422
26	26	600	932	13	0.875	225	0.31154	-0.11215	-0.9231
27	27	256	1459	13	0.875	225	0.31154	0.06262	-0.85442
28	28	425	622	13	0.875	225	0.31154	-0.01367	-1.01346
29	29	1873	1871	12	0.875	225	0.24504	-0.16513	-0.95958
30	30	334	1835	11	0.875	225	0.18874	-0.06473	-1.05895
31	31	1683	883	12	0.875	225	0.24504	-0.39307	-0.62099
32	32	71	88	17	0.86538	225	0.69668	-0.10351	-0.8551
33	33	1847	113	15	0.86364	225	0.47859	-0.20648	-0.91168
34	34	837	418	14	0.86364	225	0.38911	0.02342	-0.78949
35	35	838	501	13	0.8625	225	0.31154	-0.18923	-0.90545
36	36	801	35	11	0.86111	225	0.18874	-0.17385	-0.82854
37	37	550	1315	11	0.86111	225	0.18874	-0.23504	-0.95093
38	38	305	1990	11	0.86111	225	0.18874	-0.26396	-0.75379
39	39	225	850	19	0.85714	225	0.97263	-0.009	-0.96306
40	40	1167	1600	19	0.84821	225	0.97263	-0.29275	-0.85233
41	41	1846	1419	12	0.84722	225	0.24504	-0.19892	-0.87283
42	42	1128	1014	12	0.84722	225	0.24504	-0.04415	-0.96413
43	43	1217	891	11	0.84722	225	0.18874	-0.17598	-0.89193
44	44	781	1842	11	0.84722	225	0.18874	-0.30627	-0.67658
45	45	1279	668	17	0.84615	225	0.69668	0.06402	-0.84509
46	46	390	273	10	0.84375	225	0.1418	-0.14189	-0.80462
47	47	125	1612	10	0.84375	225	0.1418	0.31498	0.02539
48	48	902	573	12	0.83333	225	0.24504	0.07207	-0.70129
49	49	386	1742	11	0.83333	225	0.18874	-0.07912	-0.73752
50	50	1137	639	12	0.83333	225	0.24504	-0.14756	-0.64985
51	51	777	1941	10	0.82812	225	0.1418	0.21413	-0.80351
52	52	209	888	10	0.82812	225	0.1418	-0.00645	-0.50274
53	53	1735	414	10	0.82812	225	0.1418	-0.00695	-0.6208
54	54	1397	1321	17	0.82692	225	0.69668	-0.38022	-0.67548
55	55	1941	1627	17	0.82692	225	0.69668	0.15814	-0.70353
56	56	1062	586	13	0.825	225	0.31154	-0.14854	-0.1753
57	57	953	946	13	0.825	225	0.31154	-0.32768	-0.67838
58	58	1336	1111	13	0.825	225	0.31154	-0.28592	-0.72523
59	59	1345	118	12	0.81944	225	0.24504	-0.14443	-0.99505
60	60	1346	605	12	0.81944	225	0.24504	-0.14373	-0.55236
61	61	177	1049	12	0.81944	225	0.24504	-0.09731	-1.09334
62	62	1109	1440	12	0.81944	225	0.24504	-0.15542	-0.86673
63	63	1168	278	14	0.81818	225	0.38911	-0.19975	-0.93411
64	64	46	1593	15	0.81818	225	0.47859	0.15718	-0.44504
65	65	1808	1718	15	0.81818	225	0.47859	-0.12793	-0.99848
66	66	455	1494	14	0.81818	225	0.38911	-0.17955	-0.97926
67	67	1095	898	18	0.81731	225	0.827	-0.03174	-0.74637
68	68	1829	1332	18	0.81731	225	0.827	-0.17305	-0.85135
69	69	728	383	10	0.8125	225	0.1418	-0.18441	-0.63414
70	70	912	638	10	0.8125	225	0.1418	0.11977	-0.58715
71	71	708	823	10	0.8125	225	0.1418	-0.25987	-0.59725
72	72	649	426	10	0.8125	225	0.1418	-0.19575	-0.82542
73	73	275	1806	17	0.80769	225	0.69668	-0.01094	-0.89108
74	74	814	806	17	0.80769	225	0.69668	0.15274	-0.57721
75	75	1899	1927	15	0.80682	225	0.47859	-0.10999	-0.88659
76	76	1660	1103	11	0.80556	225	0.18874	-0.01144	-0.84128
77	77	99	832	11	0.80556	225	0.18874	-0.40768	-0.51233
78	78	1409	994	11	0.80556	225	0.18874	-0.13982	-0.82012
79	79	1779	102	12	0.80556	225	0.24504	-0.1872	-0.76131
80	80	1233	236	12	0.80556	225	0.24504	-0.25424	-0.72654
81	81	121	254	12	0.80556	225	0.24504	-0.1668	-0.91913
82	82	1504	709	12	0.80556	225	0.24504	-0.38023	-0.77558
83	83	574	806	12	0.80556	225	0.24504	0.24065	-0.49106
84	84	1118	1122	12	0.80556	225	0.24504	-0.21782	-0.97171
85	85	1520	1609	11	0.80556	225	0.18874	0.26021	-0.37554
86	86	65	47	13	0.8	225	0.31154	-0.21259	-0.4179
87	87	985	1220	10	0.79688	225	0.1418	-0.02849	-1.05557
88	88	1176	598	10	0.79688	225	0.1418	0.32358	-0.31042
89	89	2002	236	10	0.79688	225	0.1418	-0.21868	-0.76424
90	90	1482	1886	10	0.79688	225	0.1418	-0.27828	-0.80072
91	91	1938	975	14	0.79545	225	0.38911	-0.25278	-0.84087
92	92	628	1999	15	0.79545	225	0.47859	-0.19256	-0.90401
93	93	1273	769	15	0.79545	225	0.47859	0.03674	-0.73327
94	94	1481	1318	12	0.79167	225	0.24504	0.17392	-0.36089
95	95	1253	1791	12	0.79167	225	0.24504	-0.14292	-0.98949
96	96	1750	762	11	0.79167	225	0.18874	-0.08984	-0.87173
97	97	1813	653	12	0.79167	225	0.24504	-0.16504	-0.89794
98	98	2006	1015	11	0.79167	225	0.18874	-0.04531	-0.81256
99	99	58	1488	17	0.78846	225	0.69668	-0.0855	-1.03099
100	100	1753	130	18	0.78846	225	0.827	-0.01675	-0.81767
101	101	1638	403	13	0.7875	225	0.31154	0.02475	-0.57085
102	102	244	1864	14	0.78409	225	0.38911	0.0617	-0.76638
103	103	1727	1781	10	0.78125	225	0.1418	-0.074	-0.71044
104	104	1896	1594	10	0.78125	225	0.1418	0.22175	-0.44158
105	105	1877	536	10	0.78125	225	0.1418	-0.12941	-0.57168
106	106	1431	615	10	0.78125	225	0.1418	-0.2091	-0.66221
107	107	1543	1490	16	0.78125	225	0.58083	-0.4036	-0.80701
108	108	353	1555	12	0.77778	225	0.24504	-0.24198	-0.90159
109	109	1913	261	12	0.77778	225	0.24504	0.1295	-0.54449
110	110	238	1738	11	0.77778	225	0.18874	-0.21749	-0.87946
111	111	1046	1899	11	0.77778	225	0.18874	-0.35803	-0.3727
112	112	1818	1293	13	0.775	225	0.31154	-0.33172	-0.77578
113	113	1573	1056	13	0.775	225	0.31154	-0.1874	-0.9972
114	114	1512	361	15	0.77273	225	0.47859	-0.05736	-0.90017
115	115	738	1884	14	0.77273	225	0.38911	-0.19687	-0.82369
116	116	351	292	16	0.77083	225	0.58083	0.14302	-0.63403
117	117	896	1737	18	0.76923	225	0.827	-0.24808	-0.91905
118	118	273	794	10	0.76562	225	0.1418	-0.06377	-0.95296
119	119	63	1651	10	0.76562	225	0.1418	0.36381	-0.59562
120	120	181	1536	10	0.76562	225	0.1418	-0.16264	-0.84803
121	121	29	1360	10	0.76562	225	0.1418	-0.2649	-0.36866
122	122	1471	1354	10	0.76562	225	0.1418	-0.4694	-0.42545
123	123	874	1047	10	0.76562	225	0.1418	-0.14761	-0.97698
124	124	1211	222	11	0.76389	225	0.18874	0.06959	-0.48342
125	125	1876	1052	11	0.76389	225	0.18874	-0.26768	-0.5794
126	126	1478	1028	11	0.76389	225	0.18874	0.07128	-0.66637
127	127	1848	328	11	0.76389	225	0.18874	-0.18054	-0.64368
128	128	1681	1603	11	0.76389	225	0.18874	-0.34925	-0.44131
129	129	815	197	11	0.76389	225	0.18874	-0.20342	-0.86213
130	130	842	1936	12	0.76389	225	0.24504	-0.41451	-0.58076
131	131	1519	1099	13	0.7625	225	0.31154	-0.25764	-0.70758
132	132	1533	781	13	0.7625	225	0.31154	-0.25171	-0.99547
133	133	888	99	15	0.76136	225	0.47859	-0.20608	-0.85778
134	134	1923	375	15	0.76136	225	0.47859	0.20401	-0.54552
135	135	1033	995	15	0.76136	225	0.47859	-0.16997	-1.02997
136	136	1162	453	14	0.76136	225	0.38911	0.19739	-0.72746
137	137	1456	1434	16	0.76042	225	0.58083	-0.27309	-0.91246
138	138	1358	1975	17	0.75962	225	0.69668	0.38198	2.69104
139	139	908	1631	10	0.75	225	0.1418	-0.5843	-0.26994
140	140	1856	627	10	0.75	225	0.1418	0.45134	-0.26862
141	141	294	1177	10	0.75	225	0.1418	-0.49456	-0.37222
142	142	1074	65	10	0.75	225	0.1418	-0.3615	-0.47737
143	143	1690	1336	10	0.75	225	0.1418	-0.58886	-0.10113
144	144	101	1759	10	0.75	225	0.1418	-0.25467	-0.76901
145	145	1094	448	10	0.75	225	0.1418	-0.20077	-0.78546
146	146	1101	663	10	0.75	225	0.1418	-0.25071	-0.25713
147	147	1450	1974	15	0.75	225	0.47859	0.3325	0.23175
148	148	606	837	15	0.75	225	0.47859	-0.17614	-1.02385
149	149	108	1217	15	0.75	225	0.47859	-0.10183	-0.79425
150	150	1499	1520	28	0.85119	225	3.11287	-0.0392	-0.96715
151	151	237	1608	20	0.84167	225	1.13443	-0.12309	-0.96971
152	152	1400	501	22	0.80469	225	1.50992	0.01719	-0.88057
153	153	1673	1152	23	0.80147	225	1.72532	-0.21239	-0.88524
154	154	1999	896	20	0.79167	225	1.13443	0.00366	-0.87594
155	155	2000	1449	26	0.78947	225	2.49234	-0.10656	-0.5638
156	156	411	878	20	0.78333	225	1.13443	0.09785	-0.687
157	157	198	116	26	0.76974	225	2.49234	0.00138	-0.90252
158	158	1228	118	21	0.76562	225	1.31324	0.0096	-0.73973
159	159	1607	1651	22	0.76562	225	1.50992	0.14302	-0.54095
160	160	1636	270	20	0.75833	225	1.13443	-0.11379	-0.99525
161	161	934	1596	25	0.75694	225	2.21568	-0.09752	-0.9872
162	162	654	370	21	0.75	225	1.31324	-0.01889	-0.63373
163	163	544	379	21	0.74219	225	1.31324	-0.03985	-0.81931
164	164	1635	776	21	0.74219	225	1.31324	0.19201	-0.3864
165	165	594	705	20	0.74167	225	1.13443	-0.05518	-0.80375
166	166	1706	382	21	0.72656	225	1.31324	0.06629	-0.78419
167	167	1290	165	22	0.72656	225	1.50992	0.19695	-0.6375
168	168	1417	1114	29	0.72619	225	3.45845	-0.35991	-0.70924
169	169	661	1851	20	0.7	225	1.13443	-0.06698	-0.96886
170	170	1034	1710	24	0.6875	225	1.96029	-0.21188	-0.82756
171	171	990	1672	22	0.67969	225	1.50992	-0.356	-0.41538
172	172	965	710	21	0.67188	225	1.31324	0.18807	-0.41543
173	173	470	1269	23	0.66912	225	1.72532	-0.08088	-0.95353
174	174	1054	1629	20	0.66667	225	1.13443	-0.19539	-0.98237
175	175	1195	1105	21	0.66406	225	1.31324	0.23702	-0.44924
176	176	1419	1168	21	0.66406	225	1.31324	-0.32888	-0.76771
177	177	1364	1173	21	0.65625	225	1.31324	-0.14027	-0.69931
178	178	1426	1287	23	0.65441	225	1.72532	-0.2239	-0.96416
179	179	363	951	26	0.65132	225	2.49234	0.09559	-0.30329
180	180	2009	1612	21	0.64844	225	1.31324	0.1789	-0.64206
181	181	1775	2005	22	0.64844	225	1.50992	-0.0566	-0.56248
182	182	1833	591	24	0.63889	225	1.96029	-0.06482	-0.86306
183	183	1304	1481	25	0.63194	225	2.21568	-0.16948	-0.93976
184	184	1611	1163	21	0.625	225	1.31324	-0.32776	-0.56258
185	185	1779	435	23	0.625	225	1.72532	0.13606	-0.71187
186	186	712	1968	25	0.61806	225	2.21568	-0.11306	-0.90679
187	187	1218	1620	23	0.61765	225	1.72532	-0.08751	-1.03481
188	188	1028	493	22	0.61719	225	1.50992	0.15935	-0.72129
189	189	1489	446	22	0.61719	225	1.50992	0.34563	-0.28416
190	190	1432	1724	20	0.61667	225	1.13443	0.14237	-0.20152
191	191	687	721	28	0.58929	225	3.11287	0.15583	-0.64374
192	192	648	1442	20	0.58333	225	1.13443	-0.2339	-0.86243
193	193	2031	1513	20	0.58333	225	1.13443	-0.20692	-0.44084
194	194	522	26	25	0.57639	225	2.21568	0.00503	-0.73705
195	195	968	326	25	0.56944	225	2.21568	0.09915	-0.77023
196	196	1541	280	20	0.56667	225	1.13443	0.01199	-0.83997
197	197	426	940	26	0.56579	225	2.49234	-0.03663	-0.45672
198	198	1945	191	23	0.55147	225	1.72532	-0.046	-0.64432
199	199	1475	1674	22	0.54688	225	1.50992	0.1437	-0.31818
200	200	1553	1964	22	0.53125	225	1.50992	-0.21687	-0.63266
201	201	1586	1120	22	0.52344	225	1.50992	-0.40595	-0.53378
202	202	173	690	20	0.5	225	1.13443	-0.04582	-0.73782
203	203	943	2035	22	0.47656	225	1.50992	-0.38703	-0.92565
204	204	1374	681	20	0.46667	225	1.13443	0.07214	-0.48747
205	205	456	16	23	0.44853	225	1.72532	-0.07113	-0.32115
206	206	284	1066	20	0.44167	225	1.13443	0.05623	-0.70465
207	207	866	1287	33	0.76563	225	5.096	-0.13919	-0.78885
208	208	1659	1429	36	0.62019	225	6.61599	-0.09964	-0.81598
209	209	1420	1620	31	0.61413	225	4.22447	-0.17162	-0.95506
210	210	1503	1938	33	0.57812	225	5.096	0.0979	-0.65368
211	211	1602	1885	34	0.575	225	5.57345	0.13493	-0.62902
212	212	1341	315	32	0.57065	225	4.64662	0.06087	-0.8626
213	213	700	289	38	0.55357	225	7.78105	0.02753	-0.8877
214	214	1610	1322	36	0.48558	225	6.61599	-0.03015	-0.90588
215	215	1415	847	39	0.45536	225	8.41165	0.00869	-0.87389
