# Supplementary material for: Dynamic self-assembly of compartmentalized DNA nanotubes
Source: Nat Commun. 2021 Jun 11;12:3557. doi: 10.1038/s41467-021-23850-1 (PMC8196065; doi:10.1038/s41467-021-23850-1)
Supplement: Supplementary file 8 — Source Data [file 41467_2021_23850_MOESM8_ESM.zip › sourceData/figure6/fig6f_rnaseh_1_individualTimeFiles/fig6_Rh_1_t210_final_data.xlsx]

## Sheet: Sheet1
	droplet number	X (pixels)	Y (pixels)	Radius (pixels)	Probability count	Time	Volume (pL)	skew	kurtosis
0	0	107	1442	10	0.96875	210	0.1418	0.00511	-0.9872
1	1	1854	320	10	0.96875	210	0.1418	-0.08142	-1.00581
2	2	1635	1082	13	0.9625	210	0.31154	-0.05155	-1.02585
3	3	1285	1496	12	0.95833	210	0.24504	-0.07465	-0.97237
4	4	1313	791	11	0.95833	210	0.18874	-0.06275	-1.09477
5	5	1709	1442	10	0.95312	210	0.1418	-0.14126	-0.94255
6	6	1552	1831	14	0.94318	210	0.38911	-0.09592	-1.08237
7	7	1881	187	10	0.9375	210	0.1418	0.02826	-1.02481
8	8	131	1741	12	0.93056	210	0.24504	-0.07814	-1.10849
9	9	746	1475	13	0.925	210	0.31154	-0.09596	-1.06752
10	10	919	1198	10	0.92188	210	0.1418	-0.09604	-1.10265
11	11	1732	583	10	0.92188	210	0.1418	-0.08607	-1.08411
12	12	426	146	15	0.92045	210	0.47859	-0.13372	-1.04423
13	13	1791	1596	11	0.91667	210	0.18874	-0.11506	-1.03186
14	14	1766	841	12	0.91667	210	0.24504	-0.19653	-0.96712
15	15	40	1468	15	0.90909	210	0.47859	-0.11229	-1.16876
16	16	372	2024	12	0.90278	210	0.24504	-0.0806	-1.08444
17	17	659	1451	11	0.90278	210	0.18874	-0.10444	-1.10224
18	18	176	1570	12	0.90278	210	0.24504	-0.07247	-1.00554
19	19	981	607	14	0.89773	210	0.38911	-0.11576	-1.08843
20	20	1068	1300	10	0.89062	210	0.1418	-0.13174	-0.81001
21	21	1878	1302	10	0.89062	210	0.1418	-0.10538	-1.02494
22	22	1255	1972	11	0.88889	210	0.18874	-0.1311	-0.96688
23	23	75	25	11	0.88889	210	0.18874	-0.0967	-1.08212
24	24	255	230	11	0.88889	210	0.18874	-0.00819	-1.17891
25	25	1561	325	10	0.875	210	0.1418	-0.22544	-0.7932
26	26	1665	1268	11	0.875	210	0.18874	-0.16823	-0.97384
27	27	1688	1499	11	0.875	210	0.18874	-0.16003	-0.89845
28	28	1561	1767	11	0.875	210	0.18874	-0.08743	-1.14129
29	29	1845	1862	11	0.875	210	0.18874	-0.21865	-0.93502
30	30	602	173	14	0.86364	210	0.38911	-0.07686	-1.11057
31	31	1798	290	15	0.86364	210	0.47859	-0.1395	-1.09237
32	32	1682	1081	15	0.86364	210	0.47859	-0.17535	-0.98269
33	33	1548	1729	13	0.8625	210	0.31154	-0.08218	-1.03606
34	34	438	1978	11	0.86111	210	0.18874	-0.00858	-1.07644
35	35	152	240	11	0.86111	210	0.18874	-0.06727	-1.08657
36	36	346	1346	12	0.86111	210	0.24504	-0.17833	-0.96028
37	37	713	360	10	0.85938	210	0.1418	-0.10419	-0.9493
38	38	1412	232	10	0.85938	210	0.1418	-0.09316	-1.06767
39	39	1962	171	10	0.85938	210	0.1418	-0.11531	-1.05277
40	40	484	1116	13	0.85	210	0.31154	-0.21208	-1.05356
41	41	787	1965	12	0.84722	210	0.24504	-0.07142	-1.06806
42	42	1556	1115	12	0.84722	210	0.24504	-0.06657	-1.00439
43	43	1444	1226	11	0.84722	210	0.18874	-0.12142	-1.07053
44	44	542	1610	11	0.84722	210	0.18874	-0.08818	-1.09841
45	45	1198	497	10	0.84375	210	0.1418	-0.13377	-0.9817
46	46	918	100	10	0.84375	210	0.1418	-0.33793	-0.69908
47	47	679	803	10	0.84375	210	0.1418	-0.03221	-1.0325
48	48	393	561	10	0.84375	210	0.1418	-0.02854	-1.13044
49	49	282	1716	14	0.84091	210	0.38911	-0.10496	-1.11319
50	50	1961	636	13	0.8375	210	0.31154	-0.13152	-1.01431
51	51	472	773	12	0.83333	210	0.24504	-0.07991	-1.14489
52	52	1845	1785	12	0.83333	210	0.24504	-0.13312	-1.0165
53	53	1920	932	12	0.83333	210	0.24504	-0.24066	-0.95383
54	54	1272	502	10	0.82812	210	0.1418	-0.23952	-0.87792
55	55	177	1198	10	0.82812	210	0.1418	-0.04639	-1.05124
56	56	1036	828	13	0.825	210	0.31154	-0.19061	-1.00072
57	57	1069	1144	13	0.825	210	0.31154	-0.17855	-0.98502
58	58	1642	455	11	0.81944	210	0.18874	-0.17183	-0.94866
59	59	709	1780	14	0.81818	210	0.38911	-0.17958	-1.03286
60	60	85	1098	14	0.81818	210	0.38911	-0.10259	-1.12353
61	61	1275	1610	10	0.8125	210	0.1418	-0.08837	-0.93358
62	62	242	1408	10	0.8125	210	0.1418	-0.06125	-0.97623
63	63	1584	187	10	0.8125	210	0.1418	-0.04493	-1.05402
64	64	1733	783	10	0.8125	210	0.1418	-0.04156	-1.08559
65	65	555	1179	13	0.8125	210	0.31154	-0.14345	-0.98602
66	66	1132	1268	14	0.80682	210	0.38911	-0.28415	-0.88516
67	67	1717	640	11	0.80556	210	0.18874	-0.2031	-0.91536
68	68	2028	660	12	0.80556	210	0.24504	-0.21608	-0.8876
69	69	655	1412	12	0.80556	210	0.24504	-0.17977	-1.04397
70	70	873	694	13	0.8	210	0.31154	-0.11488	-1.06428
71	71	2012	1527	10	0.79688	210	0.1418	-0.13492	-0.99611
72	72	593	244	10	0.79688	210	0.1418	-0.0338	-0.97487
73	73	774	2012	10	0.79688	210	0.1418	-0.11414	-0.97189
74	74	534	1240	15	0.79545	210	0.47859	-0.14395	-1.05865
75	75	878	2014	11	0.79167	210	0.18874	-0.13591	-0.96164
76	76	1313	127	11	0.79167	210	0.18874	-0.05268	-1.08605
77	77	1346	968	11	0.79167	210	0.18874	-0.0667	-0.97304
78	79	803	489	13	0.7875	210	0.31154	-0.27205	-1.0685
79	80	49	634	13	0.7875	210	0.31154	-0.15332	-1.14166
80	81	1778	1972	10	0.78125	210	0.1418	-0.09308	-0.97625
81	82	1651	1510	10	0.78125	210	0.1418	-0.36408	-0.78384
82	83	1246	638	10	0.78125	210	0.1418	-0.0586	-1.02015
83	84	968	392	10	0.78125	210	0.1418	-0.12708	-1.02438
84	85	1432	293	10	0.78125	210	0.1418	-0.09014	-1.0728
85	86	1725	135	17	0.77885	210	0.69668	-0.13829	-1.04267
86	87	1459	712	11	0.77778	210	0.18874	-0.07918	-0.99549
87	88	42	1643	12	0.77778	210	0.24504	-0.16876	-1.03853
88	89	1731	1873	13	0.775	210	0.31154	-0.11271	-1.09945
89	90	1136	1381	10	0.76562	210	0.1418	-0.14259	-0.95978
90	91	843	1885	10	0.76562	210	0.1418	-0.09942	-1.09975
91	92	1532	1329	10	0.76562	210	0.1418	-0.14153	-1.05281
92	93	85	621	10	0.76562	210	0.1418	0.118	-1.05055
93	94	439	714	11	0.76389	210	0.18874	-0.06713	-1.148
94	95	408	431	12	0.76389	210	0.24504	-0.1045	-1.0631
95	96	201	713	12	0.76389	210	0.24504	-0.12875	-1.11295
96	97	75	1913	12	0.76389	210	0.24504	-0.17525	-1.10221
97	98	1884	1796	12	0.76389	210	0.24504	-0.13218	-0.99007
98	99	1435	1629	12	0.76389	210	0.24504	-0.12339	-1.01019
99	100	2008	1412	11	0.76389	210	0.18874	-0.07675	-0.9674
100	101	1142	1765	12	0.76389	210	0.24504	-0.20733	-1.03075
101	102	245	911	14	0.76136	210	0.38911	-0.12053	-1.1348
102	103	131	1564	10	0.75	210	0.1418	-0.18736	-0.91643
103	104	1971	1424	10	0.75	210	0.1418	-0.05786	-0.98061
104	105	1513	973	10	0.75	210	0.1418	-0.06404	-0.98372
105	106	659	564	10	0.75	210	0.1418	-0.01067	-1.03673
106	107	541	515	10	0.75	210	0.1418	-0.05861	-0.98594
107	108	1499	510	10	0.75	210	0.1418	-0.12984	-1.09478
108	109	835	455	10	0.75	210	0.1418	-0.20718	-0.98329
109	110	1028	307	10	0.75	210	0.1418	-0.13867	-0.97409
110	111	852	165	10	0.75	210	0.1418	-0.12104	-0.87965
111	112	824	146	17	0.75	210	0.69668	-0.09991	-0.99219
112	113	1729	1756	15	0.75	210	0.47859	-0.1993	-0.85203
113	114	1664	1332	16	0.75	210	0.58083	-0.07482	-0.97547
114	115	1597	1241	16	0.75	210	0.58083	-0.22224	-0.9588
115	116	2011	583	13	0.75	210	0.31154	-0.05872	-1.1041
116	117	1040	2006	12	0.75	210	0.24504	-0.09938	-1.06803
117	118	868	50	11	0.75	210	0.18874	-0.15725	-0.9724
118	119	150	1194	11	0.75	210	0.18874	-0.01331	-1.12338
119	120	506	1863	11	0.75	210	0.18874	-0.16697	-0.92983
120	121	1686	513	15	0.73864	210	0.47859	-0.10747	-1.07891
121	122	1155	277	14	0.73864	210	0.38911	-0.16444	-1.08204
122	123	1156	346	13	0.7375	210	0.31154	-0.29584	-0.85504
123	124	308	1462	11	0.73611	210	0.18874	-0.05301	-1.08341
124	125	1229	943	11	0.73611	210	0.18874	-0.12652	-1.09114
125	126	747	487	11	0.73611	210	0.18874	-0.12716	-1.06887
126	127	876	77	11	0.73611	210	0.18874	-0.08371	-1.07149
127	128	517	231	11	0.73611	210	0.18874	-0.06882	-1.08715
128	129	590	1415	11	0.73611	210	0.18874	0.01515	-1.09866
129	130	1361	1034	12	0.73611	210	0.24504	-0.1596	-1.02971
130	131	1338	1128	12	0.73611	210	0.24504	-0.23581	-0.93482
131	132	1454	1413	12	0.73611	210	0.24504	-0.14625	-1.1338
132	133	1437	687	10	0.73438	210	0.1418	-0.11651	-1.04601
133	134	1343	919	10	0.73438	210	0.1418	-0.06673	-0.97579
134	135	1129	1015	10	0.73438	210	0.1418	-0.05063	-1.09878
135	136	1749	1293	10	0.73438	210	0.1418	-0.21921	-0.92632
136	138	504	266	13	0.725	210	0.31154	-0.34198	-0.9274
137	139	1164	1076	13	0.725	210	0.31154	-0.10558	-1.01117
138	140	1284	205	12	0.72222	210	0.24504	-0.21211	-0.88217
139	141	1777	1841	12	0.72222	210	0.24504	-0.12558	-1.06075
140	142	1132	2014	11	0.72222	210	0.18874	-0.1822	-0.96973
141	143	588	1137	11	0.72222	210	0.18874	-0.09958	-0.98992
142	144	1870	775	11	0.72222	210	0.18874	-0.17409	-1.0248
143	145	556	339	11	0.72222	210	0.18874	-0.11253	-1.13505
144	146	956	1477	10	0.71875	210	0.1418	-0.12264	-1.05792
145	147	1478	745	10	0.71875	210	0.1418	-0.27865	-0.88896
146	148	999	763	10	0.71875	210	0.1418	-0.16377	-0.81877
147	149	324	1304	16	0.71875	210	0.58083	-0.17896	-1.06248
148	150	909	504	16	0.71875	210	0.58083	-0.17549	-1.08611
149	151	1558	1005	11	0.70833	210	0.18874	-0.16679	-0.97827
150	152	1740	1691	11	0.70833	210	0.18874	-0.22809	-0.83757
151	153	1390	1909	11	0.70833	210	0.18874	-0.16133	-0.87494
152	154	1723	263	10	0.70312	210	0.1418	-0.11953	-1.02777
153	155	709	1307	10	0.70312	210	0.1418	-0.10072	-0.87011
154	156	1730	430	10	0.70312	210	0.1418	-0.25975	-0.67522
155	157	1718	703	10	0.70312	210	0.1418	-0.10077	-1.07461
156	158	1519	912	10	0.70312	210	0.1418	-0.26623	-0.90698
157	159	430	1052	10	0.70312	210	0.1418	-0.0799	-0.9477
158	160	1322	92	10	0.70312	210	0.1418	-0.24237	-0.82012
159	161	981	1196	10	0.70312	210	0.1418	-0.29153	-0.7663
160	162	1716	673	10	0.70312	210	0.1418	-0.23271	-0.93945
161	163	1025	696	10	0.70312	210	0.1418	-0.04945	-1.02643
162	164	1431	1724	10	0.70312	210	0.1418	-0.09723	-0.9152
163	165	227	1807	10	0.70312	210	0.1418	-0.1405	-0.8795
164	166	1557	1405	12	0.69444	210	0.24504	-0.3083	-0.98461
165	167	1878	529	18	0.69231	210	0.827	-0.15268	-1.01367
166	168	1446	174	10	0.6875	210	0.1418	-0.08529	-1.09118
167	169	797	163	10	0.6875	210	0.1418	-0.07001	-0.93974
168	170	407	1594	10	0.6875	210	0.1418	-0.17216	-0.96074
169	171	1677	1716	10	0.6875	210	0.1418	-0.22768	-0.71332
170	172	245	102	13	0.6875	210	0.31154	-0.10548	-1.12881
171	173	109	703	18	0.68269	210	0.827	-0.15623	-1.0871
172	174	1407	62	12	0.68056	210	0.24504	-0.16511	-1.11095
173	175	1642	1239	11	0.68056	210	0.18874	-0.19823	-0.94595
174	176	1228	523	12	0.68056	210	0.24504	-0.09817	-1.06483
175	177	610	1987	12	0.68056	210	0.24504	-0.14458	-1.08381
176	178	782	1749	11	0.68056	210	0.18874	-0.06502	-1.01307
177	179	1900	269	11	0.68056	210	0.18874	-0.16925	-0.94612
178	180	1623	1295	11	0.68056	210	0.18874	-0.15078	-1.10474
179	181	977	144	16	0.67708	210	0.58083	-0.20553	-1.00398
180	183	1131	35	10	0.67188	210	0.1418	-0.16777	-0.93883
181	184	1308	426	10	0.67188	210	0.1418	-0.13017	-0.97637
182	185	1617	435	10	0.67188	210	0.1418	-0.13744	-0.90198
183	186	1879	697	10	0.67188	210	0.1418	-0.11543	-0.98792
184	187	1145	829	10	0.67188	210	0.1418	-0.03692	-0.937
185	188	2030	1371	10	0.67188	210	0.1418	-0.35096	-0.8106
186	189	962	2023	10	0.67188	210	0.1418	-0.14248	-0.93
187	191	1538	134	12	0.66667	210	0.24504	-0.12937	-1.05643
188	192	1143	246	12	0.66667	210	0.24504	-0.14491	-0.96636
189	193	1827	692	12	0.66667	210	0.24504	-0.23673	-0.87092
190	194	331	906	12	0.66667	210	0.24504	-0.305	-0.80367
191	195	1478	1628	12	0.66667	210	0.24504	-0.1492	-1.04905
192	196	1938	1965	12	0.66667	210	0.24504	-0.17306	-0.97934
193	197	1993	1437	11	0.66667	210	0.18874	-0.14657	-0.86153
194	198	793	994	11	0.66667	210	0.18874	-0.13589	-0.99678
195	199	1693	97	11	0.66667	210	0.18874	-0.20757	-0.97873
196	200	677	1713	23	0.91912	210	1.72532	-0.11968	-1.07856
197	201	1142	1335	20	0.89167	210	1.13443	-0.36701	-0.93287
198	202	766	1046	25	0.84028	210	2.21568	-0.10436	-1.0824
199	203	371	919	22	0.80469	210	1.50992	-0.45115	-0.91822
200	204	876	1154	22	0.76562	210	1.50992	-0.1789	-1.08525
201	205	1996	1285	26	0.74342	210	2.49234	-0.10214	-1.10156
202	206	1350	629	23	0.71324	210	1.72532	-0.13393	-1.06072
203	207	1399	1767	26	0.69737	210	2.49234	-0.07607	-1.06489
204	208	324	420	20	0.64167	210	1.13443	-0.15396	-1.12645
205	209	1277	269	29	0.6369	210	3.45845	-0.07258	-1.02084
206	210	90	1295	21	0.61719	210	1.31324	-0.1321	-1.01717
207	211	970	1842	23	0.59559	210	1.72532	-0.17646	-1.04212
208	212	1991	1109	25	0.58333	210	2.21568	-0.04861	-1.06921
209	214	264	777	39	0.73214	210	8.41165	-0.14462	-0.99444
210	215	1382	1334	34	0.715	210	5.57345	-0.32599	-0.92481
211	216	830	764	30	0.6875	210	3.8287	-0.12334	-1.07194
212	217	454	1407	31	0.625	210	4.22447	-0.20026	-1.06052
213	218	468	987	34	0.6	210	5.57345	-0.14167	-1.01646
214	219	306	1009	35	0.535	210	6.07983	-0.09051	-1.02107
215	220	1605	1563	44	0.76562	210	12.0794	-0.12227	-1.03203
216	221	61	119	40	0.64224	210	9.07543	-0.17972	-1.04999
