# Supplementary material for: Dynamic self-assembly of compartmentalized DNA nanotubes
Source: Nat Commun. 2021 Jun 11;12:3557. doi: 10.1038/s41467-021-23850-1 (PMC8196065; doi:10.1038/s41467-021-23850-1)
Supplement: Supplementary file 8 — Source Data [file 41467_2021_23850_MOESM8_ESM.zip › sourceData/figure6/fig6f_rnaseh_1_individualTimeFiles/fig6_Rh_1_t135_final_data.xlsx]

## Sheet: Sheet1
	droplet number	X (pixels)	Y (pixels)	Radius (pixels)	Probability count	Time	Volume (pL)	skew	kurtosis
0	0	774	2014	10	1	135	0.1418	-0.05599	-1.00528
1	1	509	482	10	1	135	0.1418	-0.16359	-0.97929
2	2	1975	1798	13	0.975	135	0.31154	-0.07543	-0.92144
3	3	746	1477	13	0.9625	135	0.31154	0.12614	-0.78923
4	4	768	139	11	0.95833	135	0.18874	-0.12783	-1.00498
5	5	1407	64	12	0.95833	135	0.24504	-0.22353	-0.83823
6	6	39	1561	10	0.9375	135	0.1418	-0.09869	-0.97373
7	7	1129	1017	10	0.9375	135	0.1418	-0.0136	-1.01278
8	8	19	586	10	0.9375	135	0.1418	0.05755	-0.97628
9	9	1444	1227	11	0.93056	135	0.18874	-0.08888	-1.05272
10	10	439	716	12	0.91667	135	0.24504	-0.09222	-1.08283
11	11	1961	638	13	0.9125	135	0.31154	0.11404	-0.92424
12	12	2012	1528	10	0.90625	135	0.1418	0.26001	-0.67844
13	13	1412	234	10	0.90625	135	0.1418	-0.04616	-1.03414
14	14	1791	1598	11	0.90278	135	0.18874	0.0031	-0.92486
15	15	787	1967	12	0.90278	135	0.24504	-0.05868	-0.97029
16	16	42	1644	13	0.9	135	0.31154	-0.13434	-1.00905
17	17	793	995	11	0.88889	135	0.18874	0.07629	-0.53089
18	18	1870	777	11	0.88889	135	0.18874	-0.0514	-0.97922
19	19	1665	1269	11	0.88889	135	0.18874	0.11964	-0.82897
20	20	466	859	13	0.8875	135	0.31154	0.15285	-0.99311
21	21	1778	1974	10	0.875	135	0.1418	0.02398	-0.78135
22	22	1854	322	10	0.875	135	0.1418	-0.00822	-0.94968
23	23	1068	1302	10	0.875	135	0.1418	0.21878	-0.47958
24	24	1750	1295	10	0.875	135	0.1418	0.27038	-0.29102
25	25	1878	530	18	0.86538	135	0.827	0.09225	-0.79269
26	26	909	505	16	0.86458	135	0.58083	-0.01512	-0.9574
27	27	372	2026	12	0.86111	135	0.24504	-0.11462	-1.06057
28	28	1285	1498	12	0.86111	135	0.24504	0.39053	-0.67192
29	29	1122	970	12	0.86111	135	0.24504	0.21514	-0.91195
30	30	1561	1769	11	0.86111	135	0.18874	-0.05217	-0.83657
31	31	1141	640	10	0.85938	135	0.1418	0.0919	-0.71245
32	32	919	1200	10	0.85938	135	0.1418	0.00824	-0.9537
33	33	1723	264	10	0.85938	135	0.1418	-0.05925	-0.83019
34	34	565	56	10	0.85938	135	0.1418	-0.16204	-1.00499
35	35	1584	188	10	0.85938	135	0.1418	-0.20165	-0.7275
36	36	1709	1444	10	0.85938	135	0.1418	0.04988	-0.87565
37	37	1432	294	10	0.85938	135	0.1418	-0.10483	-0.95828
38	38	1028	308	11	0.84722	135	0.18874	-0.09277	-1.02033
39	39	274	1289	10	0.84375	135	0.1418	0.05458	-0.70955
40	40	1025	698	10	0.84375	135	0.1418	-0.15254	-0.91901
41	41	1732	585	10	0.84375	135	0.1418	-0.09287	-0.87151
42	42	659	565	10	0.84375	135	0.1418	-0.0575	-0.97847
43	43	296	1816	13	0.8375	135	0.31154	0.24394	-0.6596
44	44	1623	1297	11	0.83333	135	0.18874	-0.12072	-0.94916
45	45	308	1463	11	0.83333	135	0.18874	0.05953	-0.81993
46	46	1682	1083	15	0.82955	135	0.47859	-0.17036	-0.95323
47	47	1437	689	10	0.82812	135	0.1418	-0.01648	-0.81979
48	48	1532	1331	10	0.82812	135	0.1418	0.15785	-0.88844
49	49	277	1098	10	0.82812	135	0.1418	0.09437	-0.67379
50	50	1088	718	10	0.82812	135	0.1418	-0.09389	-0.69733
51	51	902	158	10	0.82812	135	0.1418	-0.24328	-0.79141
52	52	1962	173	10	0.82812	135	0.1418	-0.01431	-0.84153
53	53	248	287	10	0.82812	135	0.1418	-0.12765	-1.10824
54	54	1617	437	10	0.82812	135	0.1418	0.38398	-0.3975
55	55	2011	584	13	0.825	135	0.31154	-0.00257	-0.9264
56	56	1355	1693	12	0.81944	135	0.24504	-0.17201	-0.93072
57	57	590	1417	11	0.81944	135	0.18874	0.11596	-0.89419
58	58	840	1201	11	0.81944	135	0.18874	-0.07761	-1.05717
59	59	637	2015	15	0.81818	135	0.47859	0.2031	-0.70785
60	60	1725	137	17	0.81731	135	0.69668	-0.10292	-1.07809
61	61	599	1713	10	0.8125	135	0.1418	-0.10784	-1.01082
62	62	90	1385	10	0.8125	135	0.1418	-0.20516	-0.9432
63	63	1716	675	10	0.8125	135	0.1418	0.12718	-0.65849
64	64	1246	640	10	0.8125	135	0.1418	0.09692	-0.98697
65	65	835	457	10	0.8125	135	0.1418	0.01021	-0.87354
66	66	338	59	10	0.8125	135	0.1418	-0.12378	-1.05512
67	67	1665	1334	16	0.8125	135	0.58083	0.2616	-0.73314
68	69	1332	24	11	0.80556	135	0.18874	-0.15799	-0.869
69	70	1642	1241	11	0.80556	135	0.18874	0.09303	-0.73987
70	71	1556	1116	12	0.80556	135	0.24504	0.22793	-0.56073
71	72	472	774	12	0.80556	135	0.24504	-0.1071	-1.10017
72	73	878	2016	11	0.80556	135	0.18874	-0.08771	-1.02254
73	74	1548	1731	13	0.8	135	0.31154	0.30179	-0.79069
74	75	966	313	13	0.8	135	0.31154	0.05722	-0.92232
75	76	1718	705	10	0.79688	135	0.1418	-0.03477	-0.80131
76	77	441	1152	10	0.79688	135	0.1418	-0.20656	-0.87382
77	78	131	1566	10	0.79688	135	0.1418	0.297	-0.6366
78	79	1499	512	10	0.79688	135	0.1418	-0.18392	-0.83512
79	80	1272	504	10	0.79688	135	0.1418	-0.28347	-0.70956
80	81	1157	940	11	0.79167	135	0.18874	-0.14009	-1.03887
81	82	1459	714	11	0.79167	135	0.18874	0.13132	-0.89849
82	83	131	1743	12	0.79167	135	0.24504	0.30611	-0.60606
83	84	1435	1631	12	0.79167	135	0.24504	0.19014	-0.81841
84	85	2028	661	12	0.79167	135	0.24504	-0.04896	-1.08038
85	86	350	224	12	0.79167	135	0.24504	0.34491	-0.37963
86	87	1284	207	12	0.79167	135	0.24504	0.02551	-0.80156
87	88	1885	1798	12	0.79167	135	0.24504	-0.09241	-0.83935
88	89	1073	1245	13	0.7875	135	0.31154	0.34234	-0.70157
89	90	1971	1426	10	0.78125	135	0.1418	-0.18398	-0.74679
90	91	824	1818	17	0.77885	135	0.69668	-0.13816	-1.06259
91	92	438	1979	11	0.77778	135	0.18874	0.20019	-0.81766
92	93	721	1401	12	0.77778	135	0.24504	-0.05106	-0.89067
93	94	588	1139	11	0.77778	135	0.18874	0.08171	-0.7604
94	95	237	1339	11	0.77778	135	0.18874	0.19113	-0.75285
95	96	1313	128	11	0.77778	135	0.18874	0.34341	-0.44377
96	97	659	1453	11	0.77778	135	0.18874	0.06561	-0.70252
97	98	75	1915	13	0.775	135	0.31154	-0.4078	-0.60028
98	99	1635	1084	13	0.775	135	0.31154	0.41985	-0.18667
99	100	797	165	10	0.76562	135	0.1418	-0.27838	-0.83336
100	101	1733	784	10	0.76562	135	0.1418	0.01123	-0.81042
101	102	1431	1725	10	0.76562	135	0.1418	-0.13674	-0.8126
102	103	856	1405	10	0.76562	135	0.1418	-0.03767	-1.10495
103	104	228	1808	10	0.76562	135	0.1418	-0.13212	-0.98499
104	105	1041	2008	12	0.76389	135	0.24504	-0.09903	-1.05974
105	106	1766	843	12	0.76389	135	0.24504	-0.27347	-0.82018
106	107	1717	642	11	0.76389	135	0.18874	-0.08718	-0.89627
107	108	973	854	11	0.76389	135	0.18874	0.02792	-1.01804
108	109	1141	1766	12	0.76389	135	0.24504	0.09138	-0.92021
109	110	484	1118	13	0.7625	135	0.31154	-0.06454	-1.01148
110	111	1108	199	13	0.7625	135	0.31154	0.35718	-0.54944
111	112	1139	522	14	0.76136	135	0.38911	-0.17583	-0.98986
112	113	282	1717	14	0.76136	135	0.38911	-0.11121	-1.08402
113	114	40	1470	16	0.76042	135	0.58083	-0.15605	-1.05101
114	115	944	1360	10	0.75	135	0.1418	-0.11951	-0.84447
115	116	159	411	10	0.75	135	0.1418	-0.18378	-0.98408
116	117	1141	577	16	0.75	135	0.58083	-0.11695	-1.09549
117	118	301	734	13	0.75	135	0.31154	-0.24256	-0.78454
118	119	1845	1787	12	0.75	135	0.24504	-0.0761	-0.96618
119	120	1443	13	11	0.75	135	0.18874	0.33353	-0.54794
120	121	221	1092	12	0.75	135	0.24504	-0.48661	-0.62657
121	122	408	433	12	0.75	135	0.24504	0.17107	-0.77548
122	123	1538	136	12	0.75	135	0.24504	0.03695	-0.80067
123	124	143	96	12	0.75	135	0.24504	-0.0196	-0.92254
124	125	1740	1692	11	0.75	135	0.18874	-0.02948	-0.62642
125	126	1689	815	11	0.75	135	0.18874	-0.07273	-1.05197
126	127	346	1347	12	0.75	135	0.24504	0.07114	-0.89577
127	128	517	233	11	0.75	135	0.18874	-0.03841	-1.00092
128	129	1131	36	11	0.75	135	0.18874	-0.08347	-0.97573
129	130	1040	1835	14	0.73864	135	0.38911	0.16786	-0.79702
130	131	981	608	14	0.73864	135	0.38911	-0.01452	-0.86884
131	132	85	1100	15	0.73864	135	0.47859	-0.12655	-1.10267
132	133	1155	278	14	0.73864	135	0.38911	-0.02288	-0.95683
133	134	783	1750	11	0.73611	135	0.18874	-0.22757	-0.83838
134	135	1230	945	11	0.73611	135	0.18874	-0.11097	-1.06346
135	136	226	1233	12	0.73611	135	0.24504	-0.01837	-1.0014
136	137	1797	699	11	0.73611	135	0.18874	-0.17038	-0.79267
137	138	1878	1304	10	0.73438	135	0.1418	-0.01604	-0.88394
138	139	1839	1541	10	0.73438	135	0.1418	-0.00353	-0.77813
139	140	1136	1382	10	0.73438	135	0.1418	0.38262	-0.33671
140	141	1198	498	10	0.73438	135	0.1418	-0.34224	-0.68389
141	142	1881	189	10	0.73438	135	0.1418	-0.12181	-0.99428
142	143	1800	820	18	0.73077	135	0.827	0.19874	-0.61269
143	145	324	1306	16	0.72917	135	0.58083	-0.19864	-0.97465
144	146	1552	1832	14	0.72727	135	0.38911	0.17356	-0.80815
145	147	1165	1077	13	0.725	135	0.31154	0.41219	-0.43816
146	148	941	1457	11	0.72222	135	0.18874	-0.20126	-0.97829
147	149	1255	1974	11	0.72222	135	0.18874	-0.0432	-1.03681
148	150	687	1130	12	0.72222	135	0.24504	-0.17222	-0.95957
149	151	1938	1967	12	0.72222	135	0.24504	-0.09886	-0.84821
150	152	675	1935	11	0.72222	135	0.18874	-0.08092	-0.99582
151	153	152	241	12	0.72222	135	0.24504	0.08535	-0.88416
152	154	719	1355	11	0.72222	135	0.18874	0.35953	-0.55345
153	155	154	942	11	0.72222	135	0.18874	-0.05832	-0.96417
154	156	1313	793	11	0.72222	135	0.18874	-0.05903	-0.92076
155	157	1323	94	10	0.71875	135	0.1418	-0.09366	-1.02203
156	158	981	1935	10	0.71875	135	0.1418	-0.14959	-1.02004
157	159	913	615	10	0.71875	135	0.1418	-0.38381	-0.52996
158	160	1343	921	10	0.71875	135	0.1418	-0.13894	-1.01682
159	161	1519	913	10	0.71875	135	0.1418	-0.26665	-0.78146
160	162	1070	1146	13	0.7125	135	0.31154	-0.11215	-1.13482
161	163	522	1001	13	0.7125	135	0.31154	-0.5139	-0.66102
162	164	1556	215	17	0.71154	135	0.69668	0.03172	-0.92575
163	165	150	1195	11	0.70833	135	0.18874	0.36891	-0.50299
164	166	2008	1414	11	0.70833	135	0.18874	0.12463	-0.68682
165	167	249	1280	11	0.70833	135	0.18874	0.025	-0.87743
166	168	1709	1309	12	0.70833	135	0.24504	-0.04082	-1.04617
167	169	1920	933	12	0.70833	135	0.24504	-0.21713	-0.72941
168	170	709	1782	14	0.70455	135	0.38911	-0.2519	-0.87904
169	171	49	636	14	0.70455	135	0.38911	-0.06388	-0.92102
170	172	107	1444	10	0.70312	135	0.1418	0.23223	-0.66306
171	173	1850	1491	10	0.70312	135	0.1418	0.24304	-0.46833
172	174	177	1200	10	0.70312	135	0.1418	0.10676	-0.89979
173	175	1057	788	18	0.70192	135	0.827	0.21655	-0.82464
174	176	109	705	19	0.69643	135	0.97263	-0.12082	-0.94575
175	177	1827	693	12	0.69444	135	0.24504	-0.13886	-0.92214
176	178	1391	1911	11	0.69444	135	0.18874	-0.01002	-0.94202
177	179	430	1222	11	0.69444	135	0.18874	0.3802	-0.48982
178	180	1949	802	11	0.69444	135	0.18874	0.12291	-0.85358
179	181	393	563	11	0.69444	135	0.18874	-0.1949	-1.0097
180	182	1731	431	11	0.69444	135	0.18874	-0.16669	-0.82157
181	183	1454	1414	12	0.69444	135	0.24504	-0.1795	-0.92083
182	184	610	1988	12	0.69444	135	0.24504	-0.18819	-0.92868
183	185	379	1596	12	0.69444	135	0.24504	-0.16522	-1.04962
184	186	310	375	15	0.69318	135	0.47859	-0.07104	-0.89904
185	187	1172	1676	17	0.69231	135	0.69668	0.12679	-0.81979
186	188	180	47	10	0.6875	135	0.1418	-0.21668	-0.84972
187	189	356	1468	10	0.6875	135	0.1418	-0.11484	-1.02165
188	190	242	1409	10	0.6875	135	0.1418	-0.07858	-1.17983
189	191	1102	1268	10	0.6875	135	0.1418	-0.39886	-0.58258
190	192	477	937	10	0.6875	135	0.1418	-0.26383	-0.71658
191	193	679	805	10	0.6875	135	0.1418	-0.21865	-0.92584
192	194	1478	747	10	0.6875	135	0.1418	0.36389	-0.43339
193	195	1116	733	10	0.6875	135	0.1418	-0.296	-0.75158
194	196	528	1972	16	0.6875	135	0.58083	0.09799	-0.70054
195	197	1513	75	13	0.6875	135	0.31154	-0.15379	-1.05074
196	198	1687	729	15	0.68182	135	0.47859	-0.05386	-1.09011
197	199	905	870	14	0.68182	135	0.38911	-0.17758	-1.06174
198	203	1350	630	23	0.73529	135	1.72532	0.11403	-0.86459
199	204	766	1048	25	0.72222	135	2.21568	0.16314	-0.81983
200	207	371	921	22	0.64844	135	1.50992	-0.54189	-0.77252
201	208	1277	270	29	0.64286	135	3.45845	0.16577	-0.90174
202	209	1142	1337	20	0.56667	135	1.13443	-0.26854	-0.89782
203	210	1399	1768	25	0.5625	135	2.21568	0.18349	-0.84476
204	211	970	1843	23	0.55882	135	1.72532	-0.0297	-1.0013
205	212	1997	1287	25	0.54861	135	2.21568	0.06883	-0.9775
206	215	831	767	30	0.72727	135	3.8287	0.08203	-0.8922
207	216	468	988	34	0.675	135	5.57345	0.04572	-0.83848
208	217	455	1409	30	0.64773	135	3.8287	-0.09158	-1.04304
209	218	1382	1336	35	0.565	135	6.07983	-0.26423	-0.97009
210	219	306	1011	35	0.485	135	6.07983	-0.01834	-0.93059
211	220	264	779	39	0.47321	135	8.41165	-0.06144	-0.87099
212	221	61	120	40	0.71121	135	9.07543	-0.07519	-0.98172
213	222	1605	1564	46	0.49242	135	13.8026	0.10377	-0.9835
