# Supplementary material for: Dynamic self-assembly of compartmentalized DNA nanotubes
Source: Nat Commun. 2021 Jun 11;12:3557. doi: 10.1038/s41467-021-23850-1 (PMC8196065; doi:10.1038/s41467-021-23850-1)
Supplement: Supplementary file 8 — Source Data [file 41467_2021_23850_MOESM8_ESM.zip › sourceData/figure6/fig6f_rnaseh_1_individualTimeFiles/fig6_Rh_1_t15_final_data.xlsx]

## Sheet: Sheet1
	droplet number	X (pixels)	Y (pixels)	Radius (pixels)	Probability count	Time	Volume (pL)	skew	kurtosis
0	0	690	366	10	0.98438	15	0.1418	-0.08598	-1.07771
1	1	637	1457	11	0.95833	15	0.18874	-0.15285	-1.04167
2	2	1856	1308	10	0.95312	15	0.1418	-0.16595	-1.05325
3	3	752	2019	10	0.95312	15	0.1418	-0.15226	-1.05605
4	4	2018	1673	10	0.95312	15	0.1418	-0.10232	-1.06412
5	5	1990	1533	10	0.95312	15	0.1418	-0.12974	-1.10146
6	6	1710	589	10	0.9375	15	0.1418	-0.13716	-1.14081
7	7	1482	1875	10	0.9375	15	0.1418	-0.13349	-1.04712
8	8	1755	1978	10	0.9375	15	0.1418	-0.11058	-0.99061
9	9	1776	302	15	0.93182	15	0.47859	-0.09499	-1.08616
10	10	1383	69	11	0.93056	15	0.18874	-0.15799	-1.08637
11	11	109	1747	12	0.93056	15	0.24504	-0.12196	-1.18129
12	12	416	1984	11	0.93056	15	0.18874	-0.11444	-1.12213
13	13	1601	1302	11	0.93056	15	0.18874	-0.04722	-1.18261
14	14	1422	1232	11	0.93056	15	0.18874	-0.0963	-1.11507
15	15	1291	797	11	0.93056	15	0.18874	-0.12032	-1.16103
16	16	724	1481	13	0.925	15	0.31154	-0.1912	-1.04421
17	17	1940	177	10	0.92188	15	0.1418	-0.12088	-1.10102
18	18	1300	98	10	0.92188	15	0.1418	-0.20457	-0.98569
19	19	1898	938	12	0.91667	15	0.24504	-0.21111	-1.0216
20	20	324	1352	12	0.91667	15	0.24504	-0.16269	-1.02983
21	21	53	31	11	0.91667	15	0.18874	-0.10216	-1.06874
22	22	1643	1274	11	0.91667	15	0.18874	-0.17792	-1.01517
23	23	260	1722	14	0.90909	15	0.38911	-0.16559	-1.04557
24	24	1477	516	10	0.90625	15	0.1418	-0.13254	-1.09108
25	25	1432	1419	12	0.90278	15	0.24504	-0.18304	-1.08256
26	26	1437	718	11	0.90278	15	0.18874	-0.11597	-1.04244
27	27	219	1414	10	0.89062	15	0.1418	-0.08513	-1.07495
28	28	286	1468	11	0.88889	15	0.18874	-0.07185	-1.11385
29	29	1848	781	11	0.88889	15	0.18874	-0.11315	-1.07312
30	30	533	347	11	0.88889	15	0.18874	-0.11965	-1.08814
31	31	1952	1808	13	0.8875	15	0.31154	-0.11841	-1.05172
32	32	1250	508	10	0.875	15	0.1418	-0.32799	-0.83959
33	33	1491	168	14	0.875	15	0.38911	-0.16163	-1.09332
34	34	1666	1505	11	0.875	15	0.18874	-0.19049	-1.04611
35	35	588	1993	12	0.875	15	0.24504	-0.09027	-1.12061
36	36	856	2020	11	0.875	15	0.18874	-0.14201	-1.06484
37	37	687	1786	14	0.86364	15	0.38911	-0.20248	-1.00475
38	38	1530	1837	14	0.86364	15	0.38911	-0.13416	-1.06476
39	39	1263	1502	12	0.86111	15	0.24504	-0.20542	-0.99685
40	40	1410	299	10	0.85938	15	0.1418	-0.1156	-1.16229
41	41	1409	1730	10	0.85938	15	0.1418	-0.12104	-1.15125
42	42	1696	710	10	0.85938	15	0.1418	-0.21135	-1.02029
43	43	1118	645	10	0.85938	15	0.1418	-0.03343	-1.07429
44	44	1051	1249	13	0.85	15	0.31154	-0.22941	-0.96221
45	45	1823	1792	12	0.84722	15	0.24504	-0.12158	-1.08907
46	46	566	1144	11	0.84722	15	0.18874	-0.12441	-1.02503
47	47	1534	1121	12	0.84722	15	0.24504	-0.15735	-1.04686
48	48	1233	1978	11	0.84722	15	0.18874	-0.22077	-0.93036
49	49	155	1204	10	0.84375	15	0.1418	-0.12731	-1.04855
50	50	1107	1022	10	0.84375	15	0.1418	-0.08961	-1.18937
51	51	687	1073	17	0.83654	15	0.69668	-0.22875	-0.9838
52	52	1667	819	11	0.83333	15	0.18874	-0.09852	-1.09858
53	53	1695	646	11	0.83333	15	0.18874	-0.27123	-0.91215
54	54	1262	211	12	0.83333	15	0.24504	-0.22027	-0.98153
55	55	665	1134	12	0.83333	15	0.24504	-0.16003	-1.08916
56	56	1539	331	10	0.82812	15	0.1418	-0.20269	-0.98091
57	57	255	1102	10	0.82812	15	0.1418	-0.03571	-1.06557
58	58	371	568	10	0.82812	15	0.1418	-0.15534	-1.01549
59	59	462	1122	13	0.825	15	0.31154	-0.16858	-1.07451
60	60	482	272	13	0.825	15	0.31154	-0.20765	-1.00303
61	61	121	101	12	0.81944	15	0.24504	-0.12205	-1.054
62	62	1046	1306	10	0.8125	15	0.1418	-0.15435	-0.9857
63	63	1207	2024	10	0.8125	15	0.1418	-0.07378	-1.05952
64	64	109	1570	10	0.8125	15	0.1418	-0.1664	-0.99102
65	65	1561	193	10	0.8125	15	0.1418	-0.20903	-1.00637
66	66	1629	1516	10	0.8125	15	0.1418	-0.2645	-0.9353
67	67	1711	789	10	0.8125	15	0.1418	-0.0772	-1.13033
68	68	1086	203	13	0.8125	15	0.31154	-0.18939	-1.01842
69	69	1417	1857	17	0.80769	15	0.69668	-0.17462	-1.01118
70	70	1116	527	14	0.80682	15	0.38911	-0.19226	-1.0408
71	71	1620	1245	11	0.80556	15	0.18874	-0.1378	-1.05774
72	72	1018	2012	12	0.80556	15	0.24504	-0.11233	-1.08637
73	73	771	1000	11	0.80556	15	0.18874	-0.19366	-1.05376
74	74	1413	1635	12	0.80556	15	0.24504	-0.09419	-1.11467
75	75	1310	29	11	0.80556	15	0.18874	-0.12686	-1.1189
76	76	1642	1338	16	0.80208	15	0.58083	-0.12208	-1.07967
77	77	888	516	16	0.80208	15	0.58083	-0.16746	-1.10204
78	78	17	1565	10	0.79688	15	0.1418	-0.0791	-1.11834
79	79	85	1448	10	0.79688	15	0.1418	-0.08466	-1.09705
80	80	1113	1387	10	0.79688	15	0.1418	-0.16912	-1.08282
81	81	977	769	10	0.79688	15	0.1418	-0.35068	-0.76173
82	82	1655	1722	10	0.79688	15	0.1418	-0.30005	-0.74345
83	83	1176	503	10	0.79688	15	0.1418	-0.14562	-1.01183
84	84	1390	238	10	0.79688	15	0.1418	-0.11338	-1.00709
85	85	351	1037	14	0.79545	15	0.38911	-0.42701	-0.65911
86	86	1915	1971	12	0.79167	15	0.24504	-0.07492	-0.9979
87	87	132	947	11	0.79167	15	0.18874	-0.02615	-1.13373
88	88	357	1600	12	0.79167	15	0.24504	-0.04242	-1.01857
89	89	386	437	12	0.79167	15	0.24504	-0.20558	-1.01398
90	90	1151	1690	17	0.78846	15	0.69668	-0.15751	-1.04564
91	91	1035	794	18	0.78846	15	0.827	-0.15809	-1.09529
92	92	1464	618	19	0.78571	15	0.97263	-0.14536	-1.08959
93	93	1004	702	10	0.78125	15	0.1418	-0.16352	-1.05718
94	94	897	1205	10	0.78125	15	0.1418	-0.2882	-0.9026
95	95	1687	1448	10	0.78125	15	0.1418	-0.13106	-1.01484
96	96	821	1891	10	0.78125	15	0.1418	-0.11908	-1.07397
97	97	1859	193	10	0.78125	15	0.1418	-0.10284	-1.18146
98	98	637	570	10	0.78125	15	0.1418	-0.08544	-1.16106
99	99	1118	582	16	0.78125	15	0.58083	-0.14518	-1.079
100	100	326	1283	11	0.77778	15	0.18874	-0.13614	-1.03872
101	102	687	1313	10	0.76562	15	0.1418	-0.06543	-0.99467
102	103	1415	694	10	0.76562	15	0.1418	-0.16568	-1.05579
103	104	205	1813	10	0.76562	15	0.1418	-0.09455	-1.03087
104	105	1823	1868	11	0.76389	15	0.18874	-0.1913	-0.88064
105	106	1291	133	11	0.76389	15	0.18874	-0.07841	-1.13671
106	107	1769	1602	11	0.76389	15	0.18874	-0.22579	-0.97656
107	108	818	1206	11	0.76389	15	0.18874	-0.21885	-0.96652
108	109	568	1421	11	0.76389	15	0.18874	-0.11362	-1.1014
109	110	350	2030	12	0.76389	15	0.24504	-0.10184	-1.03579
110	111	521	1616	11	0.76389	15	0.18874	-0.18889	-1.04511
111	112	328	229	12	0.76389	15	0.24504	-0.11343	-1.11137
112	113	179	719	12	0.76389	15	0.24504	-0.11811	-1.10824
113	114	495	237	11	0.76389	15	0.18874	-0.16429	-1.04673
114	115	222	108	13	0.7625	15	0.31154	-0.16241	-1.05197
115	116	1018	1839	14	0.76136	15	0.38911	-0.20934	-0.95417
116	117	1783	924	10	0.75	15	0.1418	-0.13162	-1.0097
117	118	137	415	10	0.75	15	0.1418	-0.08972	-0.96941
118	119	487	487	10	0.75	15	0.1418	-0.07038	-1.04276
119	120	1701	268	10	0.75	15	0.1418	-0.13104	-0.94533
120	121	1703	142	17	0.75	15	0.69668	-0.14579	-1.08522
121	122	505	1976	16	0.75	15	0.58083	-0.21324	-0.99989
122	123	1845	400	13	0.75	15	0.31154	-0.09857	-1.07352
123	124	232	236	11	0.75	15	0.18874	-0.12654	-1.08806
124	125	1539	1773	11	0.75	15	0.18874	-0.09971	-1.08777
125	126	53	1919	12	0.75	15	0.24504	-0.16855	-1.02363
126	127	1339	1040	12	0.75	15	0.24504	-0.11851	-1.05593
127	128	450	778	12	0.75	15	0.24504	-0.24821	-0.97876
128	129	746	143	11	0.75	15	0.18874	-0.15887	-1.05258
129	130	1154	1963	19	0.74107	15	0.97263	-0.13215	-1.09574
130	132	1664	519	15	0.73864	15	0.47859	-0.1111	-1.09325
131	133	958	620	14	0.73864	15	0.38911	-0.16186	-1.05246
132	134	273	1820	13	0.7375	15	0.31154	-0.09745	-1.09975
133	135	1526	1736	13	0.7375	15	0.31154	-0.16661	-1.01763
134	136	699	1405	12	0.73611	15	0.24504	-0.19737	-0.96532
135	137	854	83	11	0.73611	15	0.18874	-0.14796	-1.02058
136	138	1620	461	11	0.73611	15	0.18874	-0.12389	-0.98362
137	139	1718	1696	11	0.73611	15	0.18874	-0.2789	-0.89598
138	140	1332	1698	12	0.73611	15	0.24504	-0.1433	-1.0918
139	141	1361	626	10	0.73438	15	0.1418	-0.15713	-0.65352
140	142	580	179	14	0.72727	15	0.38911	-0.11083	-1.07309
141	143	444	863	13	0.725	15	0.31154	-0.13058	-1.1521
142	144	781	495	13	0.725	15	0.31154	-0.19159	-1.06354
143	145	1756	1847	12	0.72222	15	0.24504	-0.14475	-1.06795
144	146	2005	666	12	0.72222	15	0.24504	-0.07474	-1.0709
145	147	1719	1479	11	0.72222	15	0.18874	-0.39376	-0.7055
146	148	1208	949	11	0.72222	15	0.18874	-0.16102	-1.06851
147	149	456	942	11	0.72222	15	0.18874	-0.23025	-0.88351
148	150	1534	221	17	0.72115	15	0.69668	-0.22009	-0.96965
149	151	63	627	10	0.71875	15	0.1418	-0.01651	-1.1048
150	153	1491	979	10	0.71875	15	0.1418	-0.12583	-1.14456
151	154	2008	1377	10	0.71875	15	0.1418	-0.25753	-0.885
152	155	1828	1496	10	0.71875	15	0.1418	-0.25533	-0.92253
153	156	97	454	15	0.71591	15	0.47859	-0.35155	-0.9362
154	157	1742	438	15	0.71591	15	0.47859	-0.12648	-1.07128
155	158	1048	1150	13	0.7125	15	0.31154	-0.17808	-1.09085
156	159	1744	847	12	0.70833	15	0.24504	-0.28501	-0.87624
157	160	1356	266	11	0.70833	15	0.18874	-0.08022	-1.15305
158	161	647	2006	11	0.70833	15	0.18874	-0.20454	-0.96209
159	162	1856	703	11	0.70833	15	0.18874	-0.08648	-1.16658
160	163	633	1419	12	0.70833	15	0.24504	-0.15359	-1.13806
161	164	1708	1762	15	0.70455	15	0.47859	-0.26221	-0.8781
162	165	1619	1965	10	0.70312	15	0.1418	-0.09665	-1.0743
163	166	1066	723	10	0.70312	15	0.1418	-0.10895	-1.09837
164	167	555	1465	18	0.70192	15	0.827	-0.40753	-0.87557
165	169	1134	352	13	0.7	15	0.31154	-0.26348	-0.92725
166	170	1939	643	13	0.7	15	0.31154	-0.15338	-0.97947
167	171	919	1462	11	0.69444	15	0.18874	-0.09038	-1.09947
168	172	1775	703	11	0.69444	15	0.18874	-0.23301	-0.94504
169	173	1326	596	11	0.69444	15	0.18874	-0.23537	-0.92598
170	174	1081	596	12	0.69444	15	0.24504	-0.17494	-1.027
171	175	130	246	11	0.69444	15	0.18874	-0.1041	-1.08675
172	176	1878	275	12	0.69444	15	0.24504	-0.14663	-1.10908
173	177	1133	283	14	0.69318	15	0.38911	-0.18699	-1.03894
174	178	1661	1087	15	0.69318	15	0.47859	-0.14256	-1.00761
175	179	959	1940	10	0.6875	15	0.1418	-0.07504	-1.11425
176	180	1694	680	10	0.6875	15	0.1418	-0.11655	-1.05205
177	181	1832	326	10	0.6875	15	0.1418	-0.2767	-0.87855
178	182	1411	1686	10	0.6875	15	0.1418	-0.20409	-0.84541
179	183	1110	1273	14	0.68182	15	0.38911	-0.40422	-0.70144
180	184	1862	1801	12	0.68056	15	0.24504	-0.18809	-0.91232
181	185	1421	17	11	0.68056	15	0.18874	-0.09213	-1.1334
182	186	764	1972	12	0.68056	15	0.24504	-0.21234	-0.95958
183	187	903	135	12	0.68056	15	0.24504	-0.11957	-1.16785
184	188	1368	1915	11	0.68056	15	0.18874	-0.12845	-1.11212
185	189	227	1284	11	0.68056	15	0.18874	-0.26963	-0.88676
186	190	1807	840	11	0.68056	15	0.18874	-0.39184	-0.63982
187	191	1672	102	11	0.68056	15	0.18874	-0.38764	-0.66217
188	192	1800	22	11	0.68056	15	0.18874	-0.08235	-1.1077
189	193	215	1344	11	0.68056	15	0.18874	-0.25831	-0.91487
190	194	404	157	16	0.67708	15	0.58083	-0.16648	-1.11935
191	195	303	1310	16	0.67708	15	0.58083	-0.1721	-1.1071
192	196	1528	557	13	0.675	15	0.31154	-0.12245	-1.09513
193	197	1133	874	10	0.67188	15	0.1418	-0.07314	-1.14536
194	198	657	809	10	0.67188	15	0.1418	-0.15039	-1.03318
195	199	1817	1546	10	0.67188	15	0.1418	-0.13714	-1.07636
196	201	857	1172	23	0.82353	15	1.72532	-0.15643	-1.12076
197	204	1975	1306	26	0.76974	15	2.49234	-0.12085	-1.08728
198	205	1377	1786	26	0.75658	15	2.49234	-0.1185	-1.11955
199	206	1332	643	24	0.72222	15	1.96029	-0.19026	-1.05243
200	207	741	1061	26	0.71711	15	2.49234	-0.19635	-1.07946
201	208	948	1848	23	0.70588	15	1.72532	-0.14674	-1.06464
202	209	1120	1341	21	0.58594	15	1.31324	-0.39587	-0.91487
203	210	348	925	23	0.57353	15	1.72532	-0.15816	-1.13988
204	212	1422	2035	20	0.49167	15	1.13443	-0.56995	-0.66194
205	213	1255	274	30	0.84091	15	3.8287	-0.14794	-1.10357
206	214	1360	1340	35	0.805	15	6.07983	-0.34909	-0.88583
207	215	446	1007	34	0.795	15	5.57345	-0.20385	-1.07613
208	216	808	790	31	0.70652	15	4.22447	-0.19352	-1.09187
209	217	434	1429	31	0.69565	15	4.22447	-0.18598	-1.06267
210	218	287	1025	35	0.69	15	6.07983	-0.18357	-1.08864
211	219	42	145	39	0.63839	15	8.41165	-0.17828	-1.0898
212	220	242	798	39	0.49107	15	8.41165	-0.21382	-1.05222
213	221	1585	1599	44	0.72656	15	12.0794	-0.15019	-1.11013
