# Supplementary material for: Dynamic self-assembly of compartmentalized DNA nanotubes
Source: Nat Commun. 2021 Jun 11;12:3557. doi: 10.1038/s41467-021-23850-1 (PMC8196065; doi:10.1038/s41467-021-23850-1)
Supplement: Supplementary file 8 — Source Data [file 41467_2021_23850_MOESM8_ESM.zip › sourceData/figure6/fig6f_rnaseh_1_individualTimeFiles/fig6_Rh_1_t60_final_data.xlsx]

## Sheet: Sheet1
	droplet number	X (pixels)	Y (pixels)	Radius (pixels)	Probability count	Time	Volume (pL)	skew	kurtosis
0	0	1716	708	10	0.95312	60	0.1418	-0.25415	-0.92268
1	1	1851	325	10	0.95312	60	0.1418	-0.14954	-0.91842
2	2	1614	440	10	0.95312	60	0.1418	0.02774	-0.79548
3	3	801	494	13	0.95	60	0.31154	-0.10925	-1.11694
4	4	1404	67	12	0.94444	60	0.24504	-0.27489	-0.90922
5	5	1707	1312	12	0.94444	60	0.24504	-0.127	-1.11812
6	6	1796	300	15	0.94318	60	0.47859	-0.10467	-1.05793
7	7	575	1463	18	0.94231	60	0.827	-0.37581	-0.94818
8	8	1546	1734	13	0.9375	60	0.31154	0.08726	-0.90148
9	9	1715	645	11	0.93056	60	0.18874	-0.12347	-1.10041
10	10	917	1203	10	0.92188	60	0.1418	-0.23583	-0.95337
11	11	1502	1873	10	0.90625	60	0.1418	-0.08933	-1.0978
12	12	239	1412	10	0.90625	60	0.1418	-0.0141	-1.06293
13	13	1747	1298	10	0.90625	60	0.1418	-0.10992	-0.95237
14	14	1516	916	10	0.90625	60	0.1418	-0.1396	-1.03117
15	15	718	1404	12	0.90278	60	0.24504	-0.13969	-1.08275
16	16	1038	2011	12	0.90278	60	0.24504	-0.12474	-1.12825
17	17	1162	1080	13	0.9	60	0.31154	-0.11918	-1.12085
18	18	1972	1807	13	0.9	60	0.31154	-0.0767	-1.0586
19	19	1138	643	10	0.89062	60	0.1418	-0.10775	-1.09553
20	20	1352	1696	12	0.88889	60	0.24504	-0.15622	-1.05653
21	21	141	99	12	0.88889	60	0.24504	-0.13445	-1.01851
22	22	1935	1969	12	0.88889	60	0.24504	-0.06355	-1.09042
23	23	272	1292	10	0.875	60	0.1418	-0.13291	-0.90625
24	24	1730	588	10	0.875	60	0.1418	-0.12362	-0.96198
25	25	1497	515	10	0.875	60	0.1418	-0.06649	-1.17805
26	26	1868	780	11	0.875	60	0.18874	-0.1608	-1.06835
27	27	837	1204	11	0.875	60	0.18874	-0.21338	-0.96171
28	28	223	1236	12	0.875	60	0.24504	-0.10386	-1.14763
29	29	780	1753	11	0.875	60	0.18874	-0.16526	-1.00268
30	30	1795	702	11	0.86111	60	0.18874	-0.17064	-1.04077
31	31	997	768	10	0.85938	60	0.1418	-0.16618	-0.99032
32	32	1959	176	10	0.85938	60	0.1418	-0.10907	-1.0259
33	33	1133	1385	10	0.85938	60	0.1418	-0.11608	-1.16468
34	34	1713	678	10	0.85938	60	0.1418	-0.16213	-1.09971
35	35	1510	78	13	0.85	60	0.31154	-0.1219	-1.07098
36	36	128	1746	12	0.84722	60	0.24504	-0.07298	-1.05214
37	37	1882	1800	12	0.84722	60	0.24504	-0.14041	-1.02172
38	38	1283	1501	12	0.84722	60	0.24504	0.11994	-0.83066
39	39	405	436	12	0.84722	60	0.24504	-0.07781	-1.13059
40	40	1320	97	10	0.84375	60	0.1418	-0.12708	-1.06164
41	41	771	2017	10	0.84375	60	0.1418	-0.24077	-0.82023
42	43	766	142	11	0.83333	60	0.18874	-0.08381	-1.05361
43	44	1663	1272	11	0.83333	60	0.18874	-0.13062	-1.12231
44	45	1329	27	11	0.83333	60	0.18874	-0.19281	-0.98477
45	46	1139	1769	12	0.83333	60	0.24504	-0.14611	-1.05558
46	47	1226	527	12	0.83333	60	0.24504	-0.12619	-1.04109
47	48	1511	166	14	0.82955	60	0.38911	-0.07588	-1.06921
48	49	1136	525	14	0.82955	60	0.38911	-0.20125	-1.03396
49	50	129	1569	10	0.82812	60	0.1418	-0.01315	-0.95504
50	51	391	566	10	0.82812	60	0.1418	-0.14529	-1.00719
51	52	1434	692	10	0.82812	60	0.1418	-0.06271	-0.97934
52	53	1876	1307	10	0.82812	60	0.1418	-0.1801	-0.96133
53	54	707	1071	17	0.82692	60	0.69668	-0.14952	-1.0327
54	55	2008	587	13	0.825	60	0.31154	-0.20274	-0.9983
55	57	1843	1790	12	0.81944	60	0.24504	-0.0678	-1.17072
56	58	1311	131	11	0.81944	60	0.18874	-0.14647	-1.03639
57	59	1797	823	18	0.81731	60	0.827	-0.12464	-1.00559
58	60	1803	923	10	0.8125	60	0.1418	-0.11246	-1.14032
59	61	1086	721	10	0.8125	60	0.1418	-0.26434	-0.87614
60	62	1723	140	17	0.80769	60	0.69668	-0.16361	-1.02844
61	63	470	777	12	0.80556	60	0.24504	-0.08764	-1.10527
62	64	1554	1119	12	0.80556	60	0.24504	0.07699	-0.96161
63	65	1433	1634	12	0.80556	60	0.24504	-0.14883	-1.05054
64	66	369	2029	12	0.80556	60	0.24504	-0.18847	-1.00057
65	67	876	2019	11	0.80556	60	0.18874	-0.09345	-1.07163
66	69	502	270	13	0.8	60	0.31154	-0.16964	-1.03282
67	70	1105	202	13	0.8	60	0.31154	-0.01537	-1.08849
68	71	841	1890	10	0.79688	60	0.1418	-0.13193	-0.97161
69	72	1581	191	10	0.79688	60	0.1418	-0.23932	-0.90109
70	73	676	808	10	0.79688	60	0.1418	-0.22979	-0.81489
71	74	1762	436	15	0.79545	60	0.47859	-0.20125	-1.00149
72	75	634	2018	15	0.79545	60	0.47859	-0.17398	-1.10971
73	76	1662	1337	16	0.79167	60	0.58083	-0.04001	-0.99169
74	77	790	998	11	0.79167	60	0.18874	-0.19525	-0.9523
75	78	608	1991	12	0.79167	60	0.24504	-0.12236	-1.08018
76	79	1440	16	11	0.79167	60	0.18874	0.07245	-0.67003
77	80	777	1836	11	0.79167	60	0.18874	-0.19146	-1.0215
78	81	1558	1771	11	0.79167	60	0.18874	-0.0728	-1.08452
79	82	1621	1300	11	0.79167	60	0.18874	-0.1095	-1.13536
80	83	1119	973	12	0.79167	60	0.24504	0.04459	-1.03452
81	84	784	1970	12	0.79167	60	0.24504	-0.17547	-0.9676
82	85	371	1035	14	0.78409	60	0.38911	-0.37899	-0.73286
83	86	1775	1977	10	0.78125	60	0.1418	-0.13	-0.9569
84	87	832	460	10	0.78125	60	0.1418	-0.07507	-1.07299
85	88	1127	1020	10	0.78125	60	0.1418	-0.10029	-1.05911
86	89	965	396	10	0.78125	60	0.1418	-0.07306	-1.13331
87	90	252	234	11	0.77778	60	0.18874	-0.06482	-1.03288
88	91	1154	943	11	0.77778	60	0.18874	-0.10945	-1.08567
89	92	481	1121	13	0.775	60	0.31154	-0.13532	-1.08401
90	94	1684	518	15	0.77273	60	0.47859	0.02717	-0.92917
91	95	1038	1838	14	0.77273	60	0.38911	-0.14453	-0.90588
92	96	1475	750	10	0.76562	60	0.1418	0.11206	-0.83603
93	97	1409	237	10	0.76562	60	0.1418	-0.16295	-0.99617
94	98	2009	1531	10	0.76562	60	0.1418	-0.15433	-0.96002
95	99	656	568	10	0.76562	60	0.1418	-0.1121	-1.03963
96	100	1306	431	10	0.76562	60	0.1418	-0.14785	-1.02842
97	101	710	364	10	0.76562	60	0.1418	-0.11373	-1.06718
98	102	506	485	10	0.76562	60	0.1418	-0.24396	-0.83951
99	103	899	161	10	0.76562	60	0.1418	-0.19856	-0.88367
100	104	1442	1230	11	0.76389	60	0.18874	-0.18702	-1.00052
101	105	806	2015	11	0.76389	60	0.18874	-0.09296	-0.96305
102	107	1451	1417	12	0.76389	60	0.24504	-0.14547	-1.09228
103	108	1358	1038	12	0.76389	60	0.24504	-0.19304	-1.04976
104	109	2025	664	12	0.76389	60	0.24504	-0.12082	-1.11454
105	110	1788	1601	11	0.76389	60	0.18874	-0.04983	-1.11672
106	111	242	107	13	0.7625	60	0.31154	-0.22073	-0.92705
107	112	743	1480	13	0.7625	60	0.31154	0.13369	-0.95108
108	113	978	618	14	0.76136	60	0.38911	-0.15792	-1.04675
109	115	1727	1760	15	0.76136	60	0.47859	0.01997	-0.80653
110	116	479	632	10	0.75	60	0.1418	-0.14999	-1.0509
111	117	1731	788	10	0.75	60	0.1418	-0.09412	-1.11068
112	119	1865	398	13	0.75	60	0.31154	-0.19099	-0.98093
113	120	293	1819	13	0.75	60	0.31154	-0.12368	-1.11076
114	122	1686	818	11	0.75	60	0.18874	-0.1457	-1.02013
115	124	1437	1856	17	0.74038	60	0.69668	-0.25396	-0.91049
116	125	1680	1086	15	0.73864	60	0.47859	-0.2237	-0.91281
117	126	1958	641	13	0.7375	60	0.31154	-0.11784	-0.9814
118	127	1388	1914	11	0.73611	60	0.18874	-0.13784	-1.05936
119	128	1685	1503	11	0.73611	60	0.18874	-0.29186	-0.85039
120	129	377	1599	12	0.73611	60	0.24504	-0.12773	-0.96055
121	130	1227	948	11	0.73611	60	0.18874	-0.11727	-1.05712
122	131	73	29	11	0.73611	60	0.18874	-0.17438	-1.00622
123	132	73	1918	12	0.73611	60	0.24504	-0.33477	-0.9477
124	133	1739	1478	11	0.73611	60	0.18874	-0.25614	-0.83375
125	134	1555	1010	11	0.73611	60	0.18874	-0.12678	-1.14637
126	135	1775	1845	12	0.73611	60	0.24504	-0.08545	-1.10695
127	136	562	59	10	0.73438	60	0.1418	-0.27021	-0.78048
128	137	794	168	10	0.73438	60	0.1418	-0.24753	-0.90837
129	138	1430	298	10	0.73438	60	0.1418	-0.18118	-0.98825
130	139	105	1446	10	0.73438	60	0.1418	-0.22554	-0.93488
131	140	1707	1447	10	0.73438	60	0.1418	-0.11222	-1.07483
132	141	1342	1579	10	0.73438	60	0.1418	0.01736	-0.84384
133	142	1171	1688	17	0.73077	60	0.69668	-0.10175	-1.08628
134	143	280	1721	14	0.72727	60	0.38911	-0.22035	-0.95771
135	144	707	1784	14	0.72727	60	0.38911	-0.15838	-1.05318
136	146	1067	1148	13	0.725	60	0.31154	-0.14262	-1.05259
137	147	36	1564	10	0.71875	60	0.1418	-0.10521	-1.08643
138	148	225	1812	10	0.71875	60	0.1418	-0.04913	-1.06454
139	149	954	1481	10	0.71875	60	0.1418	-0.13193	-1.06386
140	150	1113	736	10	0.71875	60	0.1418	-0.10844	-1.08413
141	151	1243	643	10	0.71875	60	0.1418	-0.21306	-0.99724
142	152	1196	501	10	0.71875	60	0.1418	-0.08889	-1.0566
143	153	156	414	10	0.71875	60	0.1418	0.0215	-1.07869
144	155	963	316	13	0.7125	60	0.31154	-0.16023	-1.11066
145	157	1691	101	11	0.70833	60	0.18874	-0.30615	-0.83029
146	158	1763	845	12	0.70833	60	0.24504	-0.32326	-0.79744
147	159	1639	459	11	0.70833	60	0.18874	-0.1481	-1.09625
148	160	346	1281	11	0.70833	60	0.18874	-0.22823	-0.98931
149	161	2006	1417	11	0.70833	60	0.18874	-0.11909	-0.93538
150	162	1738	1695	11	0.70833	60	0.18874	-0.32137	-0.84207
151	163	435	1982	11	0.70833	60	0.18874	-0.14222	-1.05901
152	164	923	134	12	0.70833	60	0.24504	-0.17147	-1.10027
153	165	1025	311	11	0.70833	60	0.18874	-0.12341	-1.15708
154	166	424	156	15	0.70455	60	0.47859	-0.16493	-1.05927
155	168	1550	1835	14	0.70455	60	0.38911	-0.18731	-1.00023
156	169	1428	1728	10	0.70312	60	0.1418	-0.12645	-1.07159
157	170	1226	2022	10	0.70312	60	0.1418	-0.18603	-0.95302
158	171	1968	1429	10	0.70312	60	0.1418	-0.19557	-0.78904
159	172	88	1388	10	0.70312	60	0.1418	-0.06424	-1.09701
160	174	850	169	10	0.70312	60	0.1418	-0.07367	-1.04743
161	175	1022	701	10	0.70312	60	0.1418	-0.19842	-0.98568
162	176	175	1203	10	0.70312	60	0.1418	-0.23662	-1.01398
163	177	439	1155	10	0.70312	60	0.1418	-0.06979	-1.04292
164	178	1341	924	10	0.70312	60	0.1418	-0.16536	-0.99781
165	179	464	862	13	0.7	60	0.31154	-0.11694	-1.09382
166	181	553	346	11	0.69444	60	0.18874	-0.15022	-1.06783
167	182	514	236	11	0.69444	60	0.18874	-0.18204	-1.103
168	183	1843	1867	11	0.69444	60	0.18874	-0.26591	-0.72211
169	184	540	1615	11	0.69444	60	0.18874	-0.10114	-1.04944
170	185	1536	139	12	0.69444	60	0.24504	-0.09478	-0.86034
171	186	1877	540	18	0.69231	60	0.827	-0.12939	-1.04433
172	187	1269	506	10	0.6875	60	0.1418	-0.40433	-0.77839
173	188	915	104	10	0.6875	60	0.1418	-0.3827	-0.67161
174	190	82	625	10	0.6875	60	0.1418	-0.15146	-0.91907
175	191	596	1716	10	0.6875	60	0.1418	-0.2035	-1.04275
176	193	47	639	13	0.6875	60	0.31154	-0.13478	-1.09085
177	194	1554	219	17	0.68269	60	0.69668	-0.21966	-0.97206
178	195	83	1103	14	0.68182	60	0.38911	-0.2086	-1.01536
179	196	1918	936	12	0.68056	60	0.24504	-0.36798	-0.70698
180	197	305	1466	11	0.68056	60	0.18874	-0.18213	-1.07278
181	198	657	1455	11	0.68056	60	0.18874	-0.09304	-1.04291
182	199	1827	839	11	0.68056	60	0.18874	-0.41107	-0.70389
183	203	1352	641	24	0.76389	60	1.96029	-0.16497	-1.11172
184	205	876	1171	23	0.67647	60	1.72532	-0.16876	-1.11549
185	207	967	1846	23	0.63235	60	1.72532	-0.13073	-1.08773
186	211	761	1060	26	0.57237	60	2.49234	-0.14766	-1.08606
187	215	1274	273	30	0.81818	60	3.8287	0.07042	-0.96951
188	216	465	1005	34	0.725	60	5.57345	-0.11834	-0.96449
189	217	453	1427	31	0.70652	60	4.22447	-0.17237	-1.08994
190	218	1379	1339	35	0.685	60	6.07983	-0.3456	-0.90656
191	219	307	1023	35	0.6	60	6.07983	0.04883	-0.8714
192	220	828	787	30	0.54545	60	3.8287	-0.1193	-1.05566
193	221	262	797	39	0.49107	60	8.41165	-0.24174	-0.9112
194	222	61	144	39	0.47321	60	8.41165	-0.18649	-1.07169
195	223	1604	1598	44	0.80859	60	12.0794	-0.08589	-1.01054
