# Supplementary material for: Dynamic self-assembly of compartmentalized DNA nanotubes
Source: Nat Commun. 2021 Jun 11;12:3557. doi: 10.1038/s41467-021-23850-1 (PMC8196065; doi:10.1038/s41467-021-23850-1)
Supplement: Supplementary file 8 — Source Data [file 41467_2021_23850_MOESM8_ESM.zip › sourceData/figure6/fig6f_rnaseh_1_individualTimeFiles/fig6_Rh_1_t225_final_data.xlsx]

## Sheet: Sheet1
	droplet number	X (pixels)	Y (pixels)	Radius (pixels)	Probability count	Time	Volume (pL)	skew	kurtosis
0	0	1285	1496	12	0.98611	225	0.24504	-0.04725	-1.00206
1	1	1878	1302	10	0.98438	225	0.1418	-0.08186	-1.06223
2	2	919	1198	10	0.98438	225	0.1418	-0.12748	-1.09105
3	3	1854	320	10	0.98438	225	0.1418	-0.04294	-1.11811
4	4	1709	1442	10	0.96875	225	0.1418	-0.12809	-1.03775
5	5	1791	1596	11	0.95833	225	0.18874	-0.04959	-1.02625
6	6	659	1451	11	0.94444	225	0.18874	-0.0749	-1.06509
7	7	1732	583	10	0.9375	225	0.1418	-0.05239	-1.11038
8	8	484	1116	13	0.925	225	0.31154	-0.17202	-0.97282
9	9	1962	171	10	0.92188	225	0.1418	-0.18611	-1.00187
10	10	1068	1300	10	0.92188	225	0.1418	-0.13954	-0.8314
11	11	255	230	11	0.91667	225	0.18874	-0.01312	-1.06276
12	12	878	2014	11	0.90278	225	0.18874	-0.11546	-1.009
13	13	372	2024	12	0.90278	225	0.24504	-0.09879	-1.13962
14	14	131	1741	12	0.90278	225	0.24504	-0.1104	-1.0395
15	15	1717	640	11	0.90278	225	0.18874	-0.17895	-0.89152
16	16	75	25	11	0.90278	225	0.18874	-0.125	-1.04074
17	17	981	607	14	0.89773	225	0.38911	-0.15328	-1.06844
18	18	1499	510	10	0.89062	225	0.1418	-0.11591	-1.02517
19	19	1845	1785	12	0.88889	225	0.24504	-0.15549	-1.02641
20	20	282	1716	14	0.88636	225	0.38911	-0.13574	-1.1004
21	21	1129	1015	10	0.875	225	0.1418	-0.09699	-1.05365
22	22	393	561	10	0.875	225	0.1418	0.00057	-1.09879
23	23	1412	232	10	0.875	225	0.1418	-0.11024	-1.07502
24	24	1313	791	11	0.875	225	0.18874	-0.08371	-1.11016
25	25	1561	1767	11	0.875	225	0.18874	-0.07395	-1.07753
26	26	1961	636	13	0.8625	225	0.31154	-0.13296	-1.04726
27	27	1635	1082	13	0.8625	225	0.31154	-0.04983	-0.95322
28	28	438	1978	11	0.86111	225	0.18874	-0.09576	-1.0818
29	29	1459	712	11	0.86111	225	0.18874	-0.14123	-1.05008
30	30	408	431	12	0.86111	225	0.24504	-0.12128	-1.00279
31	31	472	773	12	0.86111	225	0.24504	-0.1129	-1.09263
32	32	1322	92	10	0.85938	225	0.1418	-0.12876	-1.03932
33	33	774	2012	10	0.85938	225	0.1418	-0.06537	-1.02999
34	34	1136	1381	10	0.85938	225	0.1418	-0.27558	-0.7979
35	35	1798	290	15	0.85227	225	0.47859	-0.09212	-1.04805
36	36	346	1346	12	0.84722	225	0.24504	-0.27235	-0.90817
37	37	720	1399	12	0.84722	225	0.24504	-0.0894	-1.1167
38	38	1845	1862	11	0.84722	225	0.18874	-0.19776	-0.89651
39	39	2012	1526	10	0.84375	225	0.1418	-0.10399	-0.93661
40	40	746	1475	13	0.8375	225	0.31154	-0.16889	-1.05045
41	41	324	1304	16	0.83333	225	0.58083	-0.19094	-1.05717
42	42	1797	697	11	0.83333	225	0.18874	-0.25808	-0.90371
43	43	1556	1115	12	0.83333	225	0.24504	-0.10869	-1.02034
44	44	1766	841	12	0.83333	225	0.24504	-0.24353	-0.80443
45	45	1255	1972	11	0.83333	225	0.18874	-0.11199	-0.98595
46	46	1552	1831	14	0.82955	225	0.38911	-0.09483	-1.11681
47	47	1682	1081	15	0.82955	225	0.47859	-0.15561	-1.00744
48	48	1272	502	10	0.82812	225	0.1418	-0.29703	-0.74935
49	49	590	1415	11	0.81944	225	0.18874	-0.02676	-1.07923
50	50	1284	205	12	0.81944	225	0.24504	-0.29559	-0.87297
51	51	1444	1226	11	0.81944	225	0.18874	-0.08379	-1.11678
52	52	787	1965	12	0.81944	225	0.24504	-0.07697	-1.03709
53	53	1725	135	17	0.81731	225	0.69668	-0.13781	-1.04155
54	54	1723	262	10	0.8125	225	0.1418	-0.0962	-0.87743
55	55	1881	187	10	0.8125	225	0.1418	-0.06901	-1.01569
56	56	1069	1144	13	0.8125	225	0.31154	-0.18286	-1.05534
57	57	1548	1729	13	0.8125	225	0.31154	-0.02578	-1.03991
58	58	577	1458	18	0.80769	225	0.827	-0.36628	-0.95288
59	59	1435	1629	12	0.80556	225	0.24504	-0.02723	-1.02982
60	60	1688	1499	11	0.80556	225	0.18874	-0.20216	-0.82184
61	61	542	1610	11	0.80556	225	0.18874	-0.05159	-1.03983
62	62	1920	932	12	0.80556	225	0.24504	-0.19343	-0.91507
63	63	1805	918	10	0.79688	225	0.1418	-0.09376	-1.09489
64	64	39	1559	10	0.79688	225	0.1418	-0.02329	-1.06827
65	65	177	1198	10	0.79688	225	0.1418	-0.03842	-0.98464
66	66	712	360	10	0.79688	225	0.1418	-0.12014	-1.00386
67	67	159	409	10	0.79688	225	0.1418	-0.15474	-0.79506
68	68	1718	703	10	0.79688	225	0.1418	-0.10971	-1.01499
69	69	131	1564	10	0.79688	225	0.1418	-0.11778	-0.85369
70	70	1729	1755	15	0.79545	225	0.47859	-0.09287	-1.03965
71	71	655	1412	12	0.79167	225	0.24504	-0.11176	-0.9798
72	72	176	1570	12	0.79167	225	0.24504	-0.16243	-0.95152
73	73	517	231	11	0.79167	225	0.18874	-0.0618	-1.05813
74	74	2008	1412	11	0.79167	225	0.18874	-0.13477	-1.03078
75	75	824	1816	17	0.78846	225	0.69668	-0.19906	-1.00137
76	76	602	173	14	0.78409	225	0.38911	-0.12472	-1.08438
77	77	709	1780	14	0.78409	225	0.38911	-0.19346	-0.97187
78	78	509	480	10	0.78125	225	0.1418	-0.14814	-0.97672
79	79	481	628	10	0.78125	225	0.1418	-0.14242	-0.95632
80	80	242	1408	10	0.78125	225	0.1418	-0.10255	-0.87639
81	81	679	803	10	0.78125	225	0.1418	-0.11762	-1.03026
82	82	1437	687	10	0.78125	225	0.1418	-0.08971	-0.99743
83	83	1597	1241	16	0.78125	225	0.58083	-0.19129	-0.91533
84	84	909	503	16	0.78125	225	0.58083	-0.16337	-1.07534
85	85	1642	1239	11	0.77778	225	0.18874	-0.14278	-1.08111
86	86	1313	126	11	0.77778	225	0.18874	-0.19482	-0.97104
87	87	1709	1307	12	0.77778	225	0.24504	-0.14329	-0.98289
88	88	1870	775	11	0.77778	225	0.18874	-0.10834	-1.09859
89	89	1142	1765	12	0.77778	225	0.24504	-0.30267	-0.95473
90	90	1156	346	13	0.775	225	0.31154	-0.23856	-0.86652
91	91	1664	1332	16	0.77083	225	0.58083	-0.08699	-0.90712
92	92	1504	1868	10	0.76562	225	0.1418	-0.07816	-1.01656
93	93	1733	783	10	0.76562	225	0.1418	-0.1471	-1.05721
94	94	918	100	10	0.76562	225	0.1418	-0.37698	-0.6657
95	95	797	163	10	0.76562	225	0.1418	-0.10227	-1.02606
96	96	1561	325	10	0.76562	225	0.1418	-0.28254	-0.80766
97	97	1651	1510	10	0.76562	225	0.1418	-0.42326	-0.63546
98	98	1616	435	10	0.76562	225	0.1418	-0.25735	-0.9161
99	99	1749	1293	10	0.76562	225	0.1418	-0.11581	-0.95442
100	100	85	621	10	0.76562	225	0.1418	-0.00831	-1.10512
101	101	1025	696	10	0.76562	225	0.1418	-0.00276	-1.08129
102	102	1229	943	11	0.76389	225	0.18874	-0.05344	-1.08609
103	103	1040	2006	12	0.76389	225	0.24504	-0.10613	-1.06476
104	104	1346	968	11	0.76389	225	0.18874	-0.10918	-1.09147
105	105	295	1814	13	0.7625	225	0.31154	-0.13346	-1.06308
106	106	1686	513	15	0.76136	225	0.47859	-0.14798	-1.04708
107	107	1155	277	14	0.76136	225	0.38911	-0.17467	-1.00303
108	108	1308	426	10	0.75	225	0.1418	-0.09844	-1.0516
109	109	659	564	10	0.75	225	0.1418	-0.07849	-1.13571
110	110	1078	139	10	0.75	225	0.1418	-0.12351	-1.04256
111	111	1778	1972	10	0.75	225	0.1418	-0.19807	-0.83235
112	112	843	1885	10	0.75	225	0.1418	-0.02248	-1.02267
113	113	1198	497	10	0.75	225	0.1418	-0.13589	-1.00686
114	114	227	1807	10	0.75	225	0.1418	-0.11737	-0.96109
115	115	1971	1424	10	0.75	225	0.1418	-0.09875	-0.91933
116	116	277	1096	10	0.75	225	0.1418	-0.01037	-1.03252
117	117	999	763	10	0.75	225	0.1418	-0.24639	-0.87255
118	118	1432	293	10	0.75	225	0.1418	-0.20203	-0.95356
119	119	85	1098	14	0.75	225	0.38911	-0.1453	-1.07352
120	121	1974	1796	13	0.75	225	0.31154	-0.11163	-1.00321
121	122	49	634	13	0.75	225	0.31154	-0.11904	-1.08076
122	123	555	339	11	0.75	225	0.18874	-0.15786	-1.07324
123	124	1884	1796	12	0.75	225	0.24504	-0.08031	-1.08655
124	125	1132	2014	11	0.75	225	0.18874	-0.15643	-0.90528
125	126	1642	455	11	0.75	225	0.18874	-0.15594	-0.95999
126	127	1378	260	11	0.75	225	0.18874	-0.02615	-1.11877
127	128	768	137	11	0.75	225	0.18874	-0.17432	-1.0191
128	129	1878	528	18	0.74038	225	0.827	-0.13519	-1.03436
129	130	426	146	15	0.73864	225	0.47859	-0.20395	-0.99742
130	131	373	1030	14	0.73864	225	0.38911	-0.21213	-0.8625
131	132	1164	1076	13	0.7375	225	0.31154	-0.14815	-0.99426
132	133	244	102	13	0.7375	225	0.31154	-0.18309	-1.01486
133	134	1688	813	11	0.73611	225	0.18874	-0.15194	-0.87511
134	135	1558	1005	11	0.73611	225	0.18874	-0.21119	-0.96425
135	136	839	1199	11	0.73611	225	0.18874	-0.19548	-0.85376
136	137	1665	1267	11	0.73611	225	0.18874	-0.18073	-0.98849
137	138	1122	968	12	0.73611	225	0.24504	-0.02164	-1.06275
138	139	1390	1909	11	0.73611	225	0.18874	-0.09108	-0.92034
139	140	143	94	12	0.73611	225	0.24504	-0.10606	-1.11482
140	141	835	455	10	0.73438	225	0.1418	-0.19917	-0.92774
141	142	709	1306	10	0.73438	225	0.1418	-0.10363	-0.93949
142	143	981	1196	10	0.73438	225	0.1418	-0.33643	-0.81606
143	144	1478	745	10	0.73438	225	0.1418	-0.1714	-0.88637
144	145	1716	673	10	0.73438	225	0.1418	-0.30609	-0.78388
145	146	459	1603	17	0.73077	225	0.69668	-0.15155	-1.08932
146	147	977	143	16	0.72917	225	0.58083	-0.15251	-1.04977
147	148	1731	1873	13	0.725	225	0.31154	-0.08169	-0.99528
148	149	2011	582	13	0.725	225	0.31154	-0.1989	-1.00094
149	150	1827	692	12	0.72222	225	0.24504	-0.20013	-0.81478
150	151	782	1748	11	0.72222	225	0.18874	-0.21352	-0.9106
151	152	1406	62	12	0.72222	225	0.24504	-0.32029	-0.91265
152	153	75	1913	12	0.72222	225	0.24504	-0.2666	-1.00279
153	154	1454	1413	12	0.72222	225	0.24504	-0.14317	-1.00382
154	155	925	129	12	0.72222	225	0.24504	-0.10262	-1.08656
155	156	868	49	11	0.72222	225	0.18874	-0.30412	-0.85646
156	157	308	1462	11	0.72222	225	0.18874	-0.0305	-1.00865
157	158	793	993	11	0.72222	225	0.18874	-0.26404	-0.83663
158	159	154	941	11	0.72222	225	0.18874	-0.01137	-1.15535
159	160	593	244	10	0.71875	225	0.1418	-0.01534	-0.95976
160	161	1518	911	10	0.71875	225	0.1418	-0.23298	-0.87539
161	162	853	165	10	0.71875	225	0.1418	-0.20457	-0.87475
162	163	1584	187	10	0.71875	225	0.1418	-0.11251	-0.96287
163	164	310	373	14	0.71591	225	0.38911	-0.28403	-0.83129
164	165	637	2013	15	0.71591	225	0.47859	-0.15162	-1.01871
165	166	873	693	13	0.7125	225	0.31154	-0.23025	-0.87149
166	167	1172	1674	17	0.71154	225	0.69668	-0.14118	-1.06108
167	168	506	1863	11	0.70833	225	0.18874	-0.16844	-0.95241
168	169	348	1277	11	0.70833	225	0.18874	-0.05634	-1.0869
169	170	237	1337	11	0.70833	225	0.18874	-0.12379	-1.03059
170	171	1623	1295	11	0.70833	225	0.18874	-0.10887	-1.10695
171	172	249	1278	11	0.70833	225	0.18874	-0.11871	-1.00117
172	173	1228	522	12	0.70833	225	0.24504	-0.15287	-1.03338
173	174	225	1231	12	0.70833	225	0.24504	-0.17966	-0.97654
174	175	1443	11	11	0.70833	225	0.18874	0.04539	-0.97508
175	176	1246	638	10	0.70312	225	0.1418	-0.08634	-1.00549
176	177	1141	638	10	0.70312	225	0.1418	-0.16708	-0.99632
177	178	1839	1539	10	0.70312	225	0.1418	-0.10762	-0.98228
178	179	107	1442	10	0.70312	225	0.1418	-0.07846	-0.9652
179	180	1532	1329	10	0.70312	225	0.1418	-0.16778	-1.00728
180	181	441	1150	10	0.70312	225	0.1418	-0.09907	-1.01202
181	182	1924	988	10	0.70312	225	0.1418	-0.13763	-0.99879
182	183	1088	716	10	0.70312	225	0.1418	-0.26498	-0.93884
183	184	1777	1841	12	0.69444	225	0.24504	-0.09128	-1.04012
184	185	1360	1034	12	0.69444	225	0.24504	-0.21893	-0.83372
185	186	808	2010	11	0.69444	225	0.18874	-0.25573	-0.84693
186	187	779	1831	11	0.69444	225	0.18874	-0.24576	-0.78952
187	188	1740	1691	11	0.69444	225	0.18874	-0.25487	-0.85613
188	189	687	1128	12	0.69444	225	0.24504	-0.10602	-1.09102
189	190	1338	1128	12	0.69444	225	0.24504	-0.14081	-0.99203
190	191	1478	1628	12	0.69444	225	0.24504	-0.12613	-1.08911
191	192	1538	134	12	0.69444	225	0.24504	-0.22029	-0.95232
192	193	1157	938	11	0.69444	225	0.18874	-0.19387	-0.80538
193	194	1993	1437	11	0.69444	225	0.18874	-0.11999	-0.79372
194	195	1132	1268	14	0.69318	225	0.38911	-0.32471	-0.80055
195	196	1145	829	10	0.6875	225	0.1418	0.06165	-0.93413
196	197	19	584	10	0.6875	225	0.1418	-0.00775	-1.07207
197	198	968	392	10	0.6875	225	0.1418	-0.13906	-0.96159
198	199	1275	1610	10	0.6875	225	0.1418	-0.14297	-0.87144
199	200	677	1713	23	0.91176	225	1.72532	-0.11516	-1.07184
200	201	1142	1335	20	0.83333	225	1.13443	-0.36591	-0.88956
201	202	876	1154	22	0.82812	225	1.50992	-0.17192	-1.07952
202	203	90	1295	21	0.75	225	1.31324	-0.08159	-0.97589
203	204	1399	1767	26	0.75	225	2.49234	-0.06143	-1.09021
204	205	1996	1285	26	0.75	225	2.49234	-0.08449	-1.11406
205	206	766	1046	25	0.72917	225	2.21568	-0.11882	-1.03172
206	207	370	919	22	0.72656	225	1.50992	-0.45198	-0.91484
207	208	324	420	20	0.7	225	1.13443	-0.16653	-1.09241
208	209	1350	629	23	0.69118	225	1.72532	-0.14017	-0.99294
209	210	1991	1109	25	0.625	225	2.21568	-0.05606	-1.05169
210	211	1276	269	29	0.6131	225	3.45845	-0.09036	-1.00281
211	212	970	1842	23	0.58824	225	1.72532	-0.17705	-1.02372
212	215	830	764	30	0.73295	225	3.8287	-0.10032	-1.05789
213	216	264	777	39	0.68304	225	8.41165	-0.16343	-0.98122
214	217	1382	1334	34	0.645	225	5.57345	-0.29747	-0.95225
215	218	468	987	34	0.59	225	5.57345	-0.1289	-0.987
216	219	306	1010	34	0.56	225	5.57345	-0.05981	-1.01721
217	220	454	1407	31	0.54348	225	4.22447	-0.17154	-1.07648
218	221	61	118	40	0.68103	225	9.07543	-0.16265	-1.05356
219	222	1605	1563	44	0.62109	225	12.0794	-0.10249	-1.05326
