# Supplementary material for: Dynamic self-assembly of compartmentalized DNA nanotubes
Source: Nat Commun. 2021 Jun 11;12:3557. doi: 10.1038/s41467-021-23850-1 (PMC8196065; doi:10.1038/s41467-021-23850-1)
Supplement: Supplementary file 8 — Source Data [file 41467_2021_23850_MOESM8_ESM.zip › sourceData/figure6/fig6f_rnaseh_1_individualTimeFiles/fig6_Rh_1_t90_final_data.xlsx]

## Sheet: Sheet1
	droplet number	X (pixels)	Y (pixels)	Radius (pixels)	Probability count	Time	Volume (pL)	skew	kurtosis
0	0	508	484	10	1	90	0.1418	-0.13465	-1.11135
1	1	767	141	11	0.98611	90	0.18874	-0.071	-1.08744
2	2	1163	1079	13	0.9625	90	0.31154	0.39813	-0.54875
3	3	909	514	16	0.95833	90	0.58083	-0.06599	-1.05922
4	4	1790	1600	11	0.94444	90	0.18874	-0.00854	-0.94322
5	5	1443	1229	11	0.94444	90	0.18874	-0.1475	-1.04549
6	6	773	2016	10	0.9375	90	0.1418	-0.07672	-0.97525
7	7	2011	1530	10	0.9375	90	0.1418	0.39042	-0.40913
8	8	89	1387	10	0.9375	90	0.1418	-0.09611	-0.96493
9	9	1717	707	10	0.9375	90	0.1418	-0.08169	-0.82693
10	10	1960	640	13	0.925	90	0.31154	0.22186	-0.72042
11	11	1615	439	10	0.92188	90	0.1418	0.38642	-0.33873
12	12	1128	1019	10	0.92188	90	0.1418	-0.08677	-1.07681
13	13	1869	779	11	0.91667	90	0.18874	-0.00514	-1.03108
14	14	1547	1733	13	0.9125	90	0.31154	0.55375	-0.21414
15	15	440	1154	10	0.90625	90	0.1418	-0.09952	-0.97608
16	16	1197	500	10	0.90625	90	0.1418	-0.20551	-0.84933
17	17	838	1203	11	0.90278	90	0.18874	-0.27803	-0.85941
18	18	877	2018	11	0.90278	90	0.18874	-0.07136	-0.91781
19	19	1087	720	10	0.89062	90	0.1418	-0.15531	-0.85671
20	20	918	1202	10	0.89062	90	0.1418	-0.17179	-0.94393
21	21	1622	1299	11	0.88889	90	0.18874	-0.05118	-1.04283
22	22	792	997	11	0.88889	90	0.18874	0.33271	-0.33855
23	23	686	1132	12	0.88889	90	0.24504	-0.20494	-0.9667
24	24	273	1291	10	0.875	90	0.1418	0.14653	-0.50817
25	25	18	588	10	0.875	90	0.1418	0.13759	-0.77508
26	26	347	1280	11	0.875	90	0.18874	-0.2933	-0.89074
27	27	219	1093	12	0.875	90	0.24504	-0.18951	-0.99573
28	28	349	226	12	0.875	90	0.24504	0.30924	-0.69726
29	29	1664	1271	11	0.875	90	0.18874	0.19482	-0.68399
30	30	309	377	15	0.86364	90	0.47859	0.1641	-0.72041
31	31	1634	1086	13	0.8625	90	0.31154	0.47469	-0.36164
32	32	300	736	13	0.8625	90	0.31154	-0.27261	-0.55126
33	33	781	1752	11	0.86111	90	0.18874	-0.14346	-0.997
34	34	153	944	11	0.86111	90	0.18874	0.11525	-0.89692
35	35	471	776	12	0.86111	90	0.24504	-0.0918	-1.12624
36	36	1431	296	10	0.85938	90	0.1418	-0.01403	-0.93566
37	37	1708	1446	10	0.85938	90	0.1418	-0.01806	-0.98005
38	38	1724	139	17	0.85577	90	0.69668	-0.12955	-1.05978
39	39	465	861	13	0.85	90	0.31154	0.15927	-0.76375
40	40	1708	1311	12	0.84722	90	0.24504	-0.04442	-1.03282
41	41	658	567	10	0.84375	90	0.1418	-0.12524	-0.9569
42	42	1776	1976	10	0.84375	90	0.1418	-0.02023	-0.88287
43	43	372	1034	14	0.84091	90	0.38911	-0.19217	-0.62658
44	44	41	1646	13	0.8375	90	0.31154	-0.20867	-0.98009
45	45	1716	644	11	0.83333	90	0.18874	-0.09463	-0.92729
46	46	1796	701	11	0.83333	90	0.18874	-0.19926	-0.77474
47	47	1312	130	11	0.83333	90	0.18874	-0.07918	-1.06863
48	48	281	1719	14	0.82955	90	0.38911	-0.14597	-1.06003
49	49	1797	299	15	0.82955	90	0.47859	0.13209	-0.78684
50	50	354	1470	10	0.82812	90	0.1418	-0.04412	-1.07956
51	51	1731	586	10	0.82812	90	0.1418	-0.04542	-0.89333
52	52	745	1479	13	0.825	90	0.31154	0.38735	-0.42808
53	53	965	315	13	0.825	90	0.31154	0.1456	-0.80739
54	54	1974	1806	13	0.825	90	0.31154	-0.05109	-0.90219
55	55	425	155	16	0.82292	90	0.58083	-0.13221	-1.06804
56	56	40	1479	16	0.82292	90	0.58083	-0.1157	-1.10446
57	57	719	1403	12	0.81944	90	0.24504	-0.09764	-1.11488
58	58	1555	1118	12	0.81944	90	0.24504	0.69944	0.37723
59	59	1844	1789	12	0.81944	90	0.24504	-0.00695	-0.96355
60	60	1583	190	10	0.8125	90	0.1418	-0.16519	-0.83679
61	61	176	1202	10	0.8125	90	0.1418	0.35989	-0.49685
62	62	1067	1304	10	0.8125	90	0.1418	0.44997	-0.0373
63	63	708	1070	17	0.80769	90	0.69668	0.08251	-0.65252
64	64	1681	1085	15	0.80682	90	0.47859	-0.17903	-0.96359
65	65	151	243	12	0.80556	90	0.24504	0.17501	-0.73688
66	66	2027	663	12	0.80556	90	0.24504	-0.14461	-0.90263
67	67	587	1141	11	0.80556	90	0.18874	0.18329	-0.56818
68	68	1739	1694	11	0.80556	90	0.18874	-0.2615	-0.72115
69	69	437	1981	11	0.80556	90	0.18874	0.00569	-0.9771
70	70	1919	935	12	0.80556	90	0.24504	-0.15225	-0.81848
71	71	199	716	13	0.8	90	0.31154	-0.15487	-0.84184
72	72	1878	539	18	0.79808	90	0.827	0.13848	-0.86687
73	73	1139	642	10	0.79688	90	0.1418	0.32526	-0.69642
74	74	1321	96	10	0.79688	90	0.1418	-0.15346	-0.86028
75	75	1024	700	10	0.79688	90	0.1418	-0.08539	-1.09418
76	76	1877	1306	10	0.79688	90	0.1418	-0.06192	-0.87358
77	77	564	58	10	0.79688	90	0.1418	-0.24869	-0.85596
78	78	337	61	10	0.79688	90	0.1418	-0.2424	-0.88162
79	79	276	1100	10	0.79688	90	0.1418	0.12868	-0.70068
80	80	1961	174	10	0.79688	90	0.1418	-0.03108	-0.69824
81	81	1137	524	14	0.79545	90	0.38911	-0.19826	-1.03537
82	82	1039	1837	14	0.79545	90	0.38911	0.30832	-0.59841
83	83	1175	1960	19	0.79464	90	0.97263	0.66813	-0.11229
84	84	589	1419	11	0.79167	90	0.18874	0.3238	-0.4709
85	85	15	292	12	0.79167	90	0.24504	0.21646	-0.64856
86	86	1039	2010	12	0.79167	90	0.24504	-0.12078	-1.03582
87	87	940	1459	11	0.79167	90	0.18874	-0.15945	-0.95669
88	88	924	133	12	0.79167	90	0.24504	-0.11552	-1.0465
89	89	1798	822	18	0.78846	90	0.827	0.22512	-0.49378
90	90	1763	435	15	0.78409	90	0.47859	0.08807	-0.81449
91	91	635	2017	15	0.78409	90	0.47859	0.03614	-0.91948
92	92	502	269	14	0.78409	90	0.38911	-0.4325	-0.89291
93	93	1498	514	10	0.78125	90	0.1418	-0.13261	-0.85931
94	94	998	766	10	0.78125	90	0.1418	-0.34877	-0.72289
95	95	980	1937	10	0.78125	90	0.1418	-0.11008	-0.92608
96	96	1804	922	10	0.78125	90	0.1418	-0.02724	-0.73481
97	97	1434	1633	12	0.77778	90	0.24504	-0.05665	-1.05158
98	98	1389	1913	11	0.77778	90	0.18874	-0.12621	-0.99935
99	99	807	2014	11	0.77778	90	0.18874	-0.16686	-0.98077
100	100	778	1835	11	0.77778	90	0.18874	-0.30076	-0.83544
101	101	674	1937	11	0.77778	90	0.18874	-0.13805	-1.04236
102	102	1227	526	12	0.77778	90	0.24504	0.64238	0.02004
103	103	2010	586	13	0.775	90	0.31154	-0.05404	-1.05957
104	104	979	617	14	0.77273	90	0.38911	-0.06634	-1.09948
105	105	323	1308	16	0.77083	90	0.58083	-0.17054	-0.96299
106	106	593	64	10	0.76562	90	0.1418	-0.24855	-0.84054
107	107	1517	915	10	0.76562	90	0.1418	-0.16215	-0.8106
108	108	224	1235	12	0.76389	90	0.24504	-0.14847	-1.05253
109	109	1765	844	12	0.76389	90	0.24504	-0.13577	-0.92419
110	110	1312	794	11	0.76389	90	0.18874	0.12337	-0.81598
111	111	1458	716	11	0.76389	90	0.18874	-0.0709	-1.01533
112	112	371	2028	12	0.76389	90	0.24504	-0.05941	-1.0605
113	113	1140	1768	12	0.76389	90	0.24504	-0.03857	-1.01046
114	114	1072	1247	13	0.7625	90	0.31154	0.64548	-0.18392
115	115	520	1003	13	0.7625	90	0.31154	-0.48684	-0.697
116	116	118	451	16	0.76042	90	0.58083	-0.36899	-0.83812
117	117	1650	1513	10	0.75	90	0.1418	-0.37295	-0.61275
118	118	106	1446	10	0.75	90	0.1418	0.33266	-0.38312
119	119	1970	1428	10	0.75	90	0.1418	-0.10934	-0.7186
120	120	1236	22	10	0.75	90	0.1418	-0.22898	-0.67816
121	121	36	1144	10	0.75	90	0.1418	-0.15904	-0.87495
122	122	1923	991	10	0.75	90	0.1418	0.07327	-0.88854
123	123	1134	1384	10	0.75	90	0.1418	0.45425	-0.30809
124	124	84	1102	15	0.75	90	0.47859	-0.146	-1.03325
125	125	2007	1416	11	0.75	90	0.18874	0.36566	-0.4677
126	126	658	1454	11	0.75	90	0.18874	0.34241	-0.68839
127	127	875	80	11	0.75	90	0.18874	0.29123	-0.52186
128	128	1406	66	12	0.75	90	0.24504	-0.30787	-0.74487
129	129	786	1969	12	0.75	90	0.24504	-0.06375	-1.09736
130	130	438	718	12	0.73611	90	0.24504	-0.14017	-1.04151
131	131	1359	1037	12	0.73611	90	0.24504	-0.15681	-1.02801
132	132	592	248	11	0.73611	90	0.18874	-0.20408	-0.97091
133	133	1130	38	11	0.73611	90	0.18874	-0.10404	-0.96801
134	134	1353	1695	12	0.73611	90	0.24504	-0.19443	-0.93436
135	135	1331	26	11	0.73611	90	0.18874	-0.18982	-0.80921
136	136	226	1810	10	0.73438	90	0.1418	-0.18617	-0.82195
137	137	1676	1719	10	0.73438	90	0.1418	-0.16404	-0.70871
138	138	1411	236	10	0.73438	90	0.1418	-0.06877	-1.09875
139	139	711	363	10	0.73438	90	0.1418	-0.10518	-1.10939
140	140	1114	735	10	0.73438	90	0.1418	-0.08715	-1.05118
141	141	609	1990	12	0.72222	90	0.24504	-0.19596	-0.99477
142	142	1937	1968	12	0.72222	90	0.24504	-0.02919	-0.79169
143	143	1686	1502	11	0.72222	90	0.18874	-0.317	-0.67424
144	144	1442	15	11	0.72222	90	0.18874	0.6549	0.20703
145	145	1172	1687	17	0.72115	90	0.69668	0.25503	-0.61499
146	146	842	1889	10	0.71875	90	0.1418	-0.12315	-0.98573
147	147	597	1715	10	0.71875	90	0.1418	-0.28449	-0.73841
148	148	38	1563	10	0.71875	90	0.1418	-0.14148	-1.01851
149	149	943	1362	10	0.71875	90	0.1418	-0.26041	-0.79387
150	150	708	1311	10	0.71875	90	0.1418	-0.31855	-0.7
151	151	308	277	10	0.71875	90	0.1418	-0.30496	-0.81065
152	152	1722	266	10	0.71875	90	0.1418	0.04185	-0.99223
153	153	1880	190	10	0.71875	90	0.1418	0.00451	-0.90111
154	154	48	637	14	0.71591	90	0.38911	-0.20184	-1.01896
155	155	708	1783	14	0.71591	90	0.38911	-0.08328	-1.09112
156	156	1106	201	13	0.7125	90	0.31154	0.41316	-0.58051
157	157	1056	790	18	0.71154	90	0.827	0.38296	-0.49067
158	158	345	1349	12	0.70833	90	0.24504	0.02744	-1.01078
159	159	1844	1866	11	0.70833	90	0.18874	-0.3555	-0.5618
160	160	667	2004	11	0.70833	90	0.18874	-0.19897	-0.88105
161	161	1131	2018	11	0.70833	90	0.18874	-0.22539	-0.73851
162	162	1641	458	11	0.70833	90	0.18874	-0.06537	-0.97262
163	163	1687	817	11	0.70833	90	0.18874	-0.19898	-0.88239
164	164	1229	947	11	0.70833	90	0.18874	-0.15641	-0.91189
165	165	248	1282	11	0.70833	90	0.18874	0.1567	-0.75209
166	166	236	1341	11	0.70833	90	0.18874	0.24656	-0.59502
167	167	1992	1441	11	0.70833	90	0.18874	-0.10721	-0.64752
168	168	307	1465	11	0.70833	90	0.18874	-0.23272	-0.99327
169	169	1728	1759	15	0.70455	90	0.47859	0.29457	-0.63023
170	170	1685	517	15	0.70455	90	0.47859	0.35202	-0.58757
171	171	1227	2021	10	0.70312	90	0.1418	-0.16813	-0.59137
172	172	1436	691	10	0.70312	90	0.1418	-0.09949	-0.74968
173	173	1714	677	10	0.70312	90	0.1418	0.2481	-0.60819
174	174	1077	142	10	0.70312	90	0.1418	-0.1427	-0.83862
175	175	1245	642	10	0.70312	90	0.1418	0.21533	-0.85806
176	176	1511	77	13	0.7	90	0.31154	0.08457	-1.06263
177	177	1866	397	13	0.7	90	0.31154	-0.03957	-1.09436
178	178	392	565	11	0.69444	90	0.18874	-0.25391	-1.01386
179	179	1377	263	11	0.69444	90	0.18874	-0.0986	-1.09387
180	180	1155	942	11	0.69444	90	0.18874	-0.06768	-1.04531
181	181	1537	138	12	0.69444	90	0.24504	0.31746	-0.65345
182	182	1254	1975	11	0.69444	90	0.18874	-0.29568	-0.71723
183	183	84	624	11	0.69444	90	0.18874	-0.17544	-0.98156
184	184	1555	217	17	0.69231	90	0.69668	0.10633	-0.92191
185	185	158	413	10	0.6875	90	0.1418	-0.197	-0.9294
186	186	1503	1872	10	0.6875	90	0.1418	0.64068	0.2298
187	187	1560	328	10	0.6875	90	0.1418	-0.09645	-0.67122
188	188	502	391	10	0.6875	90	0.1418	0.03368	-0.96482
189	189	194	1934	10	0.6875	90	0.1418	-0.15264	-1.01228
190	190	1271	506	10	0.6875	90	0.1418	-0.31866	-0.63481
191	191	240	1411	10	0.6875	90	0.1418	-0.17726	-0.95505
192	192	1748	1297	10	0.6875	90	0.1418	-0.10223	-0.82168
193	193	1477	749	10	0.6875	90	0.1418	0.27396	-0.74757
194	194	1429	1727	10	0.6875	90	0.1418	0.04436	-0.88416
195	195	190	1072	10	0.6875	90	0.1418	-0.1284	-1.01337
196	196	294	1818	13	0.6875	90	0.31154	0.18429	-0.78876
197	197	74	1916	13	0.6875	90	0.31154	-0.48309	-0.7056
198	198	285	432	13	0.6875	90	0.31154	0.24087	-0.55568
199	199	1744	310	14	0.68182	90	0.38911	0.29962	-0.55984
200	200	877	1170	22	0.89844	90	1.50992	-0.03838	-1.05188
201	202	676	1716	23	0.76471	90	1.72532	0.00963	-0.93207
202	205	1354	640	23	0.71324	90	1.72532	0.00215	-0.97116
203	207	1991	1123	24	0.63889	90	1.96029	0.28377	-0.50768
204	209	1275	272	29	0.6131	90	3.45845	0.31608	-0.58611
205	210	1141	1339	21	0.60156	90	1.31324	-0.39991	-0.72189
206	215	969	1845	23	0.47794	90	1.72532	-0.09048	-1.03524
207	216	830	787	29	0.45833	90	3.45845	0.15016	-0.79909
208	217	467	1004	34	0.835	90	5.57345	0.14541	-0.7261
209	218	309	1022	35	0.75	90	6.07983	0.25229	-0.75417
210	219	1381	1338	34	0.675	90	5.57345	-0.27398	-0.96526
211	220	61	142	39	0.65179	90	8.41165	-0.04312	-1.01712
212	221	455	1427	30	0.64205	90	3.8287	-0.14524	-1.07693
213	222	264	795	39	0.61161	90	8.41165	0.03748	-0.89704
214	223	1606	1597	44	0.61328	90	12.0794	-0.06027	-1.05795
