# Supplementary material for: Dynamic self-assembly of compartmentalized DNA nanotubes
Source: Nat Commun. 2021 Jun 11;12:3557. doi: 10.1038/s41467-021-23850-1 (PMC8196065; doi:10.1038/s41467-021-23850-1)
Supplement: Supplementary file 8 — Source Data [file 41467_2021_23850_MOESM8_ESM.zip › sourceData/figure6/fig6f_rnaseh_1_individualTimeFiles/fig6_Rh_1_t195_final_data.xlsx]

## Sheet: Sheet1
	droplet number	X (pixels)	Y (pixels)	Radius (pixels)	Probability count	Time	Volume (pL)	skew	kurtosis
0	0	1854	320	10	1	195	0.1418	-0.04089	-0.84264
1	1	39	1559	10	0.96875	195	0.1418	-0.08766	-1.08885
2	2	746	1475	13	0.9625	195	0.31154	0.11291	-0.82346
3	3	1285	1496	12	0.95833	195	0.24504	0.10265	-0.91185
4	4	154	941	11	0.95833	195	0.18874	-0.14127	-1.12081
5	5	1499	510	10	0.95312	195	0.1418	-0.13646	-0.89881
6	6	152	240	12	0.94444	195	0.24504	-0.13675	-1.03923
7	7	1962	171	10	0.9375	195	0.1418	-0.12787	-0.72754
8	8	1920	932	12	0.93056	195	0.24504	-0.14229	-0.78532
9	9	1709	1442	10	0.92188	195	0.1418	0.01626	-0.83884
10	10	1732	583	10	0.92188	195	0.1418	-0.03122	-0.96455
11	11	466	857	13	0.9125	195	0.31154	-0.02316	-0.99941
12	12	919	1198	10	0.90625	195	0.1418	-0.06338	-1.13425
13	13	1272	502	10	0.90625	195	0.1418	-0.15359	-0.90959
14	14	1198	497	10	0.90625	195	0.1418	-0.18932	-0.92343
15	15	346	1346	12	0.90278	195	0.24504	-0.20189	-0.88497
16	16	659	1451	11	0.90278	195	0.18874	-0.12352	-1.06398
17	17	1635	1082	13	0.9	195	0.31154	0.12585	-0.83201
18	18	277	1096	10	0.89062	195	0.1418	-0.09233	-0.92247
19	19	90	1384	10	0.89062	195	0.1418	-0.19929	-0.88671
20	20	590	1415	11	0.88889	195	0.18874	-0.14615	-1.00689
21	21	1313	791	11	0.88889	195	0.18874	-0.07036	-1.10067
22	22	1459	712	11	0.88889	195	0.18874	-0.04219	-1.01524
23	23	1142	1765	12	0.88889	195	0.24504	-0.21749	-0.94773
24	24	438	1978	11	0.88889	195	0.18874	-0.06767	-1.01615
25	25	282	1716	14	0.88636	195	0.38911	-0.13674	-1.00785
26	26	1412	232	10	0.875	195	0.1418	-0.10006	-0.97013
27	27	1322	92	10	0.875	195	0.1418	-0.15724	-0.78104
28	28	1881	187	10	0.875	195	0.1418	-0.03338	-0.98445
29	29	659	564	10	0.875	195	0.1418	-0.09876	-0.94258
30	30	1556	1115	12	0.875	195	0.24504	0.03141	-0.82342
31	31	1717	640	11	0.875	195	0.18874	-0.18764	-0.81327
32	32	348	1277	11	0.875	195	0.18874	-0.18477	-0.93505
33	33	324	1304	16	0.86458	195	0.58083	-0.1522	-0.9919
34	34	1407	62	12	0.86111	195	0.24504	-0.15044	-0.99642
35	35	1255	1972	11	0.86111	195	0.18874	-0.05941	-0.91463
36	36	1561	1767	11	0.86111	195	0.18874	-0.01288	-0.98299
37	37	1025	696	10	0.85938	195	0.1418	-0.16343	-0.91694
38	38	1733	783	10	0.85938	195	0.1418	-0.11423	-0.94251
39	39	1682	1081	15	0.85227	195	0.47859	-0.14191	-0.98569
40	40	1552	1831	14	0.85227	195	0.38911	-0.04938	-1.04514
41	41	484	1116	13	0.85	195	0.31154	-0.18822	-1.04608
42	42	610	1987	12	0.84722	195	0.24504	-0.09369	-0.96886
43	43	787	1965	12	0.84722	195	0.24504	-0.08867	-1.07401
44	44	1791	1596	11	0.84722	195	0.18874	-0.08	-0.87957
45	45	350	223	12	0.84722	195	0.24504	0.03745	-0.95253
46	46	1870	775	11	0.84722	195	0.18874	-0.06319	-0.84586
47	47	1651	1510	10	0.84375	195	0.1418	-0.39521	-0.72619
48	48	1878	1302	10	0.84375	195	0.1418	-0.00215	-0.87191
49	49	1437	687	10	0.84375	195	0.1418	-0.11021	-0.78905
50	50	248	286	10	0.84375	195	0.1418	-0.16139	-0.88798
51	51	981	607	14	0.84091	195	0.38911	-0.11931	-1.10925
52	52	1642	455	11	0.83333	195	0.18874	-0.08778	-0.84523
53	53	1136	1381	10	0.82812	195	0.1418	-0.24254	-0.67062
54	54	341	1926	10	0.82812	195	0.1418	-0.01791	-0.78854
55	55	509	480	10	0.82812	195	0.1418	-0.23961	-0.75477
56	56	1284	205	12	0.81944	195	0.24504	-0.24456	-0.72335
57	57	472	773	12	0.81944	195	0.24504	-0.08318	-1.10332
58	58	876	77	11	0.81944	195	0.18874	-0.01152	-1.01005
59	59	878	2014	11	0.81944	195	0.18874	-0.16678	-0.77172
60	60	1444	1226	11	0.81944	195	0.18874	-0.06299	-1.0674
61	61	1798	290	15	0.81818	195	0.47859	-0.06746	-1.04011
62	62	1068	1300	10	0.8125	195	0.1418	0.11801	-0.58221
63	63	338	58	10	0.8125	195	0.1418	-0.27068	-0.9159
64	64	373	1030	14	0.80682	195	0.38911	-0.09422	-0.74529
65	65	1642	1239	11	0.80556	195	0.18874	-0.08655	-0.81652
66	66	2008	1412	11	0.80556	195	0.18874	-0.03136	-0.77608
67	67	372	2024	12	0.80556	195	0.24504	-0.07167	-1.12937
68	68	1766	841	12	0.80556	195	0.24504	-0.17863	-0.95699
69	69	687	1128	12	0.80556	195	0.24504	-0.09134	-1.05448
70	70	1040	2006	12	0.80556	195	0.24504	-0.0805	-0.98228
71	71	1664	1332	16	0.80208	195	0.58083	0.0566	-0.85926
72	72	1548	1729	13	0.8	195	0.31154	0.06682	-0.77934
73	73	75	1913	13	0.8	195	0.31154	-0.32539	-0.83114
74	74	1777	1972	10	0.79688	195	0.1418	0.05969	-0.66923
75	75	565	55	10	0.79688	195	0.1418	-0.33397	-0.56717
76	76	1432	293	10	0.79688	195	0.1418	-0.11847	-0.94534
77	77	709	1780	14	0.79545	195	0.38911	-0.15225	-1.00759
78	78	1938	1965	12	0.79167	195	0.24504	-0.0469	-0.77384
79	79	1845	1785	12	0.79167	195	0.24504	-0.0764	-0.96426
80	80	1454	1413	12	0.79167	195	0.24504	-0.13375	-0.8807
81	81	1557	1405	12	0.79167	195	0.24504	-0.36801	-0.75367
82	82	517	231	11	0.79167	195	0.18874	-0.10889	-1.1111
83	83	1688	1499	11	0.79167	195	0.18874	-0.22214	-0.5823
84	84	225	1232	12	0.79167	195	0.24504	-0.1182	-1.09829
85	85	1961	636	13	0.7875	195	0.31154	-0.09254	-0.95698
86	86	1229	2018	10	0.78125	195	0.1418	-0.0121	-0.68789
87	87	1723	262	10	0.78125	195	0.1418	-0.0683	-0.67811
88	88	1584	187	10	0.78125	195	0.1418	-0.02414	-0.92031
89	89	2012	1527	10	0.78125	195	0.1418	0.02924	-0.75313
90	90	1129	1015	10	0.78125	195	0.1418	-0.09335	-0.97341
91	91	999	763	10	0.78125	195	0.1418	-0.26593	-0.73043
92	92	1718	704	10	0.78125	195	0.1418	-0.08246	-0.69053
93	93	40	1468	16	0.78125	195	0.58083	-0.13154	-1.0993
94	94	909	504	16	0.78125	195	0.58083	-0.13649	-1.0725
95	95	1878	528	18	0.77885	195	0.827	-0.09191	-1.05445
96	96	824	1816	17	0.77885	195	0.69668	-0.14624	-1.00614
97	97	131	1741	12	0.77778	195	0.24504	0.05314	-0.94963
98	98	1623	1295	11	0.77778	195	0.18874	-0.1026	-0.92951
99	99	332	906	13	0.775	195	0.31154	-0.01663	-0.74984
100	100	594	60	10	0.76562	195	0.1418	-0.21023	-0.84875
101	101	1504	1868	10	0.76562	195	0.1418	0.05374	-0.59213
102	102	441	1150	10	0.76562	195	0.1418	-0.14114	-0.92429
103	103	228	1807	10	0.76562	195	0.1418	-0.13692	-1.04916
104	104	195	1931	10	0.76562	195	0.1418	-0.09062	-0.87306
105	105	391	885	10	0.76562	195	0.1418	-0.05887	-0.63095
106	106	19	585	10	0.76562	195	0.1418	-0.10285	-1.03553
107	107	1078	139	10	0.76562	195	0.1418	-0.05535	-0.98648
108	108	774	2012	10	0.76562	195	0.1418	-0.09964	-0.83357
109	109	37	1140	10	0.76562	195	0.1418	-0.08266	-1.02162
110	110	249	1278	11	0.76389	195	0.18874	-0.19986	-0.90962
111	111	1665	1268	11	0.76389	195	0.18874	-0.14446	-0.61251
112	112	793	994	11	0.76389	195	0.18874	-0.03776	-0.88188
113	113	1230	943	11	0.76389	195	0.18874	-0.14196	-1.00918
114	114	768	137	11	0.76389	195	0.18874	-0.159	-0.91291
115	115	1355	1692	12	0.76389	195	0.24504	-0.02717	-1.04389
116	116	1538	134	12	0.76389	195	0.24504	-0.20799	-0.83219
117	117	2028	660	12	0.76389	195	0.24504	-0.12781	-0.81783
118	118	1122	969	12	0.76389	195	0.24504	0.05639	-0.77057
119	119	1360	1034	12	0.76389	195	0.24504	-0.26283	-0.79745
120	120	42	1643	13	0.7625	195	0.31154	-0.23097	-0.87408
121	121	49	634	14	0.76136	195	0.38911	-0.15404	-1.01213
122	122	1561	325	10	0.75	195	0.1418	-0.16387	-0.71487
123	123	504	388	10	0.75	195	0.1418	-0.12066	-1.06598
124	124	1805	918	10	0.75	195	0.1418	-0.00492	-0.88112
125	125	1975	1796	13	0.75	195	0.31154	-0.02437	-0.91258
126	126	1228	523	12	0.75	195	0.24504	-0.00627	-0.86347
127	127	588	1137	11	0.75	195	0.18874	-0.25181	-0.87517
128	128	675	1933	11	0.75	195	0.18874	-0.12557	-1.0309
129	129	1435	1629	12	0.75	195	0.24504	-0.12142	-0.95209
130	130	439	714	12	0.75	195	0.24504	-0.15481	-1.10294
131	131	109	703	19	0.74107	195	0.97263	-0.12902	-1.07282
132	132	459	1604	17	0.74038	195	0.69668	-0.13721	-1.0429
133	133	1597	1241	16	0.73958	195	0.58083	-0.187	-0.93927
134	134	1155	277	14	0.73864	195	0.38911	-0.08788	-0.98495
135	135	1165	1076	13	0.7375	195	0.31154	0.03503	-0.84439
136	136	655	1413	12	0.73611	195	0.24504	-0.06594	-1.09422
137	137	593	244	11	0.73611	195	0.18874	-0.13741	-1.00202
138	138	1777	1841	12	0.73611	195	0.24504	-0.01694	-0.93519
139	139	221	1090	12	0.73611	195	0.24504	-0.47921	-0.63447
140	140	143	94	12	0.73611	195	0.24504	-0.26128	-0.92921
141	141	782	1749	11	0.73611	195	0.18874	-0.13255	-1.01088
142	142	308	1462	11	0.73611	195	0.18874	-0.03345	-1.11913
143	143	709	1307	10	0.73438	195	0.1418	-0.16687	-1.0519
144	144	1141	639	10	0.73438	195	0.1418	-0.30244	-0.61344
145	145	712	360	10	0.73438	195	0.1418	-0.13278	-1.09939
146	146	1088	716	10	0.73438	195	0.1418	-0.33764	-0.57632
147	147	528	1970	16	0.72917	195	0.58083	-0.05092	-1.05162
148	148	1686	513	15	0.72727	195	0.47859	0.00585	-1.00556
149	149	637	2013	15	0.72727	195	0.47859	-0.08433	-1.06171
150	150	2011	582	13	0.725	195	0.31154	-0.13205	-0.89947
151	151	1073	1244	13	0.725	195	0.31154	0.20237	-0.79672
152	152	1845	1862	11	0.72222	195	0.18874	-0.19384	-0.68305
153	153	237	1338	11	0.72222	195	0.18874	-0.3842	-0.64945
154	154	1725	135	17	0.72115	195	0.69668	-0.12834	-1.08704
155	155	1412	846	10	0.71875	195	0.1418	-0.11519	-0.92293
156	156	1519	912	10	0.71875	195	0.1418	-0.21014	-0.97066
157	157	555	1179	14	0.71591	195	0.38911	-0.07976	-0.99472
158	158	521	999	13	0.7125	195	0.31154	-0.40621	-0.70796
159	159	296	1814	13	0.7125	195	0.31154	-0.05553	-0.93659
160	160	1156	346	13	0.7125	195	0.31154	-0.25901	-0.88631
161	161	244	102	13	0.7125	195	0.31154	-0.14046	-0.96082
162	162	1740	1691	11	0.70833	195	0.18874	-0.24441	-0.7051
163	163	747	487	12	0.70833	195	0.24504	-0.15547	-1.01686
164	164	1313	127	11	0.70833	195	0.18874	-0.08222	-1.04629
165	165	602	173	14	0.70455	195	0.38911	-0.09781	-1.10622
166	166	1513	162	14	0.70455	195	0.38911	-0.19252	-0.94274
167	167	85	1098	15	0.70455	195	0.47859	-0.15244	-1.00663
168	168	1446	174	10	0.70312	195	0.1418	-0.06962	-0.90088
169	169	1716	673	10	0.70312	195	0.1418	-0.13011	-0.9084
170	170	1343	919	10	0.70312	195	0.1418	-0.09532	-1.0014
171	171	242	1408	10	0.70312	195	0.1418	-0.2404	-0.82749
172	172	599	1711	10	0.70312	195	0.1418	-0.14994	-0.99406
173	173	966	312	13	0.7	195	0.31154	-0.18747	-1.01284
174	174	1069	1144	13	0.7	195	0.31154	-0.13169	-0.8689
175	175	1731	1873	13	0.7	195	0.31154	-0.03022	-1.07075
176	176	1378	260	11	0.69444	195	0.18874	-0.10101	-0.99591
177	177	1688	813	11	0.69444	195	0.18874	-0.10241	-0.90549
178	178	973	852	11	0.69444	195	0.18874	-0.21357	-0.92559
179	179	840	1200	11	0.69444	195	0.18874	-0.16202	-0.86889
180	180	1390	1909	11	0.69444	195	0.18874	-0.15179	-0.87517
181	181	1694	97	11	0.69444	195	0.18874	-0.35731	-0.48033
182	182	75	25	12	0.69444	195	0.24504	-0.19299	-0.92681
183	183	1827	692	12	0.69444	195	0.24504	-0.13177	-0.84143
184	184	378	1594	12	0.69444	195	0.24504	-0.15778	-0.95852
185	185	1884	1796	12	0.69444	195	0.24504	-0.13514	-0.80445
186	186	1132	1268	14	0.69318	195	0.38911	-0.2827	-0.80938
187	187	504	266	14	0.69318	195	0.38911	-0.49661	-0.66527
188	188	1729	1756	15	0.69318	195	0.47859	-0.05826	-0.90749
189	189	274	1287	10	0.6875	195	0.1418	-0.11237	-0.75125
190	190	1749	1293	10	0.6875	195	0.1418	-0.21243	-0.90016
191	191	159	409	10	0.6875	195	0.1418	-0.23379	-0.73263
192	192	1513	973	10	0.6875	195	0.1418	-0.08463	-0.86514
193	193	1971	1424	10	0.6875	195	0.1418	0.00161	-0.83004
194	194	1246	638	10	0.6875	195	0.1418	-0.08575	-0.87557
195	195	1867	394	13	0.6875	195	0.31154	-0.06405	-1.00878
196	196	286	429	13	0.6875	195	0.31154	0.04264	-0.84426
197	197	310	374	15	0.68182	195	0.47859	-0.14912	-1.04865
198	198	1040	1833	14	0.68182	195	0.38911	-0.11029	-0.83638
199	199	581	1370	12	0.68056	195	0.24504	-0.13839	-0.88305
200	200	677	1713	23	0.94118	195	1.72532	-0.03705	-1.06803
201	201	90	1295	21	0.84375	195	1.31324	-0.07679	-0.94282
202	202	766	1046	25	0.83333	195	2.21568	-0.02621	-0.96598
203	203	370	919	22	0.80469	195	1.50992	-0.50941	-0.83415
204	204	877	1154	22	0.79688	195	1.50992	-0.13091	-1.07823
205	205	324	420	20	0.74167	195	1.13443	-0.11873	-1.08017
206	206	1142	1335	20	0.73333	195	1.13443	-0.27987	-0.91627
207	209	1276	268	29	0.65476	195	3.45845	-0.01037	-1.00736
208	210	1350	629	23	0.65441	195	1.72532	-0.05102	-0.98209
209	211	1997	1285	25	0.64583	195	2.21568	-0.05075	-1.08189
210	213	970	1842	23	0.52206	195	1.72532	-0.12704	-1.03919
211	215	468	987	34	0.75	195	5.57345	-0.06037	-0.95917
212	216	830	764	30	0.71591	195	3.8287	-0.05197	-0.99624
213	217	1382	1334	34	0.63	195	5.57345	-0.23686	-0.99033
214	218	454	1408	30	0.57955	195	3.8287	-0.1191	-1.07206
215	219	306	1009	35	0.555	195	6.07983	-0.01905	-1.01692
216	220	264	777	39	0.49107	195	8.41165	-0.08516	-0.96363
217	221	61	119	40	0.60776	195	9.07543	-0.12923	-1.02525
218	222	1605	1563	45	0.56439	195	12.9218	0.01191	-1.12864
