# Supplementary material for: Dynamic self-assembly of compartmentalized DNA nanotubes
Source: Nat Commun. 2021 Jun 11;12:3557. doi: 10.1038/s41467-021-23850-1 (PMC8196065; doi:10.1038/s41467-021-23850-1)
Supplement: Supplementary file 8 — Source Data [file 41467_2021_23850_MOESM8_ESM.zip › sourceData/figure6/fig6f_rnaseh_1_individualTimeFiles/fig6_Rh_1_t150_final_data.xlsx]

## Sheet: Sheet1
	droplet number	X (pixels)	Y (pixels)	Radius (pixels)	Probability count	Time	Volume (pL)	skew	kurtosis
0	0	1732	584	10	1	150	0.1418	-0.11636	-1.06669
1	1	659	1452	11	0.98611	150	0.18874	0.07038	-0.91905
2	2	154	942	11	0.97222	150	0.18874	-0.00762	-1.06306
3	3	39	1560	10	0.96875	150	0.1418	-0.07743	-1.04339
4	4	1499	511	10	0.96875	150	0.1418	-0.10211	-0.93517
5	5	1285	1497	12	0.95833	150	0.24504	0.20773	-0.73307
6	6	90	1385	10	0.9375	150	0.1418	-0.17226	-0.91739
7	7	1322	93	10	0.9375	150	0.1418	-0.20777	-0.92005
8	8	746	1476	13	0.925	150	0.31154	0.1298	-0.84148
9	9	1198	498	10	0.92188	150	0.1418	-0.15903	-0.98099
10	10	1432	294	10	0.92188	150	0.1418	-0.12748	-0.93196
11	11	1962	172	10	0.92188	150	0.1418	-0.09787	-0.90942
12	12	282	1717	14	0.92045	150	0.38911	-0.1718	-0.97788
13	13	909	505	16	0.91667	150	0.58083	-0.13654	-1.07788
14	14	610	1988	12	0.91667	150	0.24504	-0.07466	-1.12977
15	15	1444	1227	11	0.91667	150	0.18874	-0.09628	-0.95018
16	16	1548	1730	13	0.9125	150	0.31154	0.20784	-0.72803
17	17	324	1305	16	0.90625	150	0.58083	-0.13948	-1.08051
18	18	1459	713	11	0.90278	150	0.18874	-0.1224	-0.95983
19	19	1552	1832	14	0.89773	150	0.38911	-0.0064	-1.01777
20	20	999	764	10	0.89062	150	0.1418	-0.2666	-0.83126
21	21	1709	1443	10	0.89062	150	0.1418	-0.10621	-0.90358
22	22	225	1233	12	0.88889	150	0.24504	-0.07354	-1.09945
23	23	1040	2007	12	0.88889	150	0.24504	-0.12918	-1.0622
24	24	472	774	12	0.88889	150	0.24504	-0.10966	-1.10089
25	25	438	1979	11	0.88889	150	0.18874	0.00426	-0.98989
26	26	1557	1406	12	0.88889	150	0.24504	-0.36225	-0.82377
27	27	1556	1116	12	0.88889	150	0.24504	0.20221	-0.8255
28	28	346	1347	12	0.88889	150	0.24504	-0.19213	-0.93841
29	29	1798	291	15	0.88636	150	0.47859	-0.09745	-1.09925
30	30	1881	188	10	0.875	150	0.1418	-0.01484	-0.94502
31	31	1854	321	10	0.875	150	0.1418	-0.1194	-0.80615
32	32	919	1199	10	0.875	150	0.1418	-0.01189	-1.02705
33	33	1068	1301	10	0.875	150	0.1418	0.11021	-0.75728
34	34	1664	1333	16	0.875	150	0.58083	0.19237	-0.6604
35	35	1635	1083	13	0.875	150	0.31154	0.25553	-0.63762
36	36	687	1129	12	0.86111	150	0.24504	-0.13379	-1.10851
37	37	1920	933	12	0.86111	150	0.24504	-0.21203	-0.80206
38	38	152	241	12	0.86111	150	0.24504	-0.12854	-1.04773
39	39	1717	641	11	0.86111	150	0.18874	-0.17151	-0.88887
40	40	348	1278	11	0.86111	150	0.18874	-0.12481	-0.99945
41	41	1878	1303	10	0.85938	150	0.1418	0.07291	-0.96797
42	42	1665	1269	11	0.84722	150	0.18874	-0.19661	-0.79307
43	43	1642	456	11	0.84722	150	0.18874	-0.10385	-0.97804
44	44	1733	784	10	0.84375	150	0.1418	-0.03443	-0.9518
45	45	709	1068	17	0.83654	150	0.69668	-0.03377	-0.82941
46	46	1561	1768	11	0.83333	150	0.18874	-0.02893	-1.08991
47	47	793	995	11	0.83333	150	0.18874	-0.0354	-0.79693
48	48	876	78	11	0.83333	150	0.18874	-0.13512	-1.02773
49	49	1845	1786	12	0.83333	150	0.24504	-0.05408	-0.95085
50	50	1142	1766	12	0.83333	150	0.24504	-0.1925	-1.01689
51	51	1228	524	12	0.83333	150	0.24504	0.11661	-0.8093
52	52	709	1781	14	0.82955	150	0.38911	-0.13268	-1.0543
53	53	1513	163	14	0.82955	150	0.38911	-0.01463	-0.91954
54	54	509	482	10	0.82812	150	0.1418	-0.08476	-1.16653
55	55	1437	688	10	0.82812	150	0.1418	-0.20284	-0.9244
56	56	1718	705	10	0.82812	150	0.1418	-0.16725	-0.82921
57	57	1884	1797	12	0.81944	150	0.24504	-0.04596	-0.83318
58	58	1378	261	11	0.81944	150	0.18874	-0.09743	-1.04768
59	59	1642	1240	11	0.81944	150	0.18874	-0.10806	-0.86842
60	60	350	224	12	0.81944	150	0.24504	0.14525	-0.9148
61	61	503	267	14	0.81818	150	0.38911	-0.4958	-0.80427
62	62	1135	1382	10	0.8125	150	0.1418	0.02904	-0.7773
63	63	1518	913	10	0.8125	150	0.1418	-0.0848	-1.01487
64	64	1025	697	10	0.8125	150	0.1418	-0.10049	-0.9816
65	65	1164	1077	13	0.8125	150	0.31154	0.1852	-0.66229
66	66	459	1605	17	0.80769	150	0.69668	-0.06393	-0.97359
67	67	746	488	12	0.80556	150	0.24504	-0.10683	-1.04148
68	68	1313	792	11	0.80556	150	0.18874	-0.06018	-1.11391
69	69	1254	1973	11	0.80556	150	0.18874	-0.1368	-0.86462
70	70	1172	1675	17	0.79808	150	0.69668	0.00708	-0.94653
71	71	19	586	10	0.79688	150	0.1418	-0.07694	-0.96408
72	72	1870	776	11	0.79167	150	0.18874	-0.15175	-0.93103
73	73	878	2015	11	0.79167	150	0.18874	-0.11822	-0.9306
74	74	1791	1597	11	0.79167	150	0.18874	-0.11346	-0.87178
75	75	590	1417	11	0.79167	150	0.18874	-0.15651	-0.94352
76	76	1360	1035	12	0.79167	150	0.24504	-0.19454	-0.90108
77	77	2028	661	12	0.79167	150	0.24504	-0.16238	-0.9294
78	78	720	1401	12	0.79167	150	0.24504	-0.1581	-1.01616
79	79	466	858	13	0.7875	150	0.31154	0.00816	-0.9162
80	80	1731	1874	13	0.7875	150	0.31154	-0.09598	-1.05838
81	81	42	1644	13	0.7875	150	0.31154	-0.2207	-0.87387
82	82	1682	1082	15	0.78409	150	0.47859	-0.15347	-1.00275
83	83	1140	640	10	0.78125	150	0.1418	-0.15963	-0.97842
84	84	659	565	10	0.78125	150	0.1418	-0.0927	-1.02228
85	85	241	1409	10	0.78125	150	0.1418	-0.16639	-0.99515
86	86	338	59	10	0.78125	150	0.1418	-0.21505	-0.88808
87	87	1078	140	10	0.78125	150	0.1418	-0.02542	-1.13186
88	88	441	1151	10	0.78125	150	0.1418	-0.17672	-1.03646
89	89	277	1097	10	0.78125	150	0.1418	0.01415	-0.91316
90	90	1805	919	10	0.78125	150	0.1418	-0.01399	-0.96474
91	91	1272	503	10	0.78125	150	0.1418	-0.30952	-0.71637
92	92	227	1808	10	0.78125	150	0.1418	-0.0837	-0.94801
93	93	787	1966	12	0.77778	150	0.24504	-0.04748	-1.06364
94	94	1453	1414	12	0.77778	150	0.24504	-0.07457	-1.06601
95	95	588	1138	11	0.77778	150	0.18874	-0.14429	-0.80008
96	96	1069	1145	13	0.775	150	0.31154	-0.11849	-1.0685
97	97	49	635	14	0.77273	150	0.38911	-0.10697	-1.0417
98	98	1561	326	10	0.76562	150	0.1418	-0.30136	-0.67615
99	99	1088	718	10	0.76562	150	0.1418	-0.20398	-0.97306
100	100	712	361	10	0.76562	150	0.1418	-0.10537	-1.05271
101	101	1924	989	10	0.76562	150	0.1418	-0.02088	-1.06908
102	102	1777	1973	10	0.76562	150	0.1418	0.00981	-0.74046
103	103	195	1932	10	0.76562	150	0.1418	-0.10294	-1.06518
104	104	248	287	10	0.76562	150	0.1418	-0.13945	-0.98597
105	105	341	1927	10	0.76562	150	0.1418	-0.03247	-1.13763
106	106	1313	128	11	0.76389	150	0.18874	0.1843	-0.88355
107	107	1688	814	11	0.76389	150	0.18874	-0.08898	-1.0337
108	108	1623	1296	11	0.76389	150	0.18874	-0.08707	-0.94148
109	109	1766	842	12	0.76389	150	0.24504	-0.11867	-1.00409
110	110	1777	1842	12	0.76389	150	0.24504	-0.06598	-1.0376
111	111	131	1742	12	0.76389	150	0.24504	0.08462	-0.85157
112	112	718	1355	11	0.76389	150	0.18874	0.13892	-0.83021
113	113	1073	1245	13	0.7625	150	0.31154	0.18149	-0.74096
114	114	981	608	14	0.76136	150	0.38911	-0.0968	-1.02356
115	115	1686	514	15	0.76136	150	0.47859	0.07266	-0.89274
116	116	107	1443	10	0.75	150	0.1418	0.03992	-0.96683
117	117	504	389	10	0.75	150	0.1418	-0.21282	-0.98391
118	118	1584	188	10	0.75	150	0.1418	-0.20244	-0.98085
119	119	565	56	10	0.75	150	0.1418	-0.33423	-0.63955
120	120	1725	137	17	0.75	150	0.69668	-0.15551	-1.00545
121	121	373	1031	14	0.75	150	0.38911	-0.06635	-0.69703
122	122	75	1914	13	0.75	150	0.31154	-0.33606	-0.77226
123	123	966	313	13	0.75	150	0.31154	-0.13153	-1.03421
124	124	1156	347	13	0.75	150	0.31154	-0.20043	-0.7605
125	125	1435	1630	12	0.75	150	0.24504	0.15145	-0.7828
126	126	1938	1966	12	0.75	150	0.24504	-0.12897	-0.71333
127	127	925	130	12	0.75	150	0.24504	-0.1447	-1.0096
128	128	782	1750	11	0.75	150	0.18874	-0.11226	-1.12038
129	129	941	1457	11	0.75	150	0.18874	-0.07823	-1.04836
130	130	1229	944	11	0.75	150	0.18874	-0.11347	-0.99796
131	131	517	232	11	0.75	150	0.18874	-0.15761	-0.96993
132	132	1688	1500	11	0.75	150	0.18874	-0.2854	-0.6573
133	133	824	1817	17	0.74038	150	0.69668	-0.17929	-1.0023
134	134	1729	1757	15	0.73864	150	0.47859	7e-05	-0.78047
135	135	1138	522	14	0.73864	150	0.38911	-0.17735	-1.02832
136	136	1961	637	13	0.7375	150	0.31154	-0.01001	-0.92467
137	137	308	1463	11	0.73611	150	0.18874	-0.1358	-1.04141
138	138	249	1279	11	0.73611	150	0.18874	-0.26636	-0.83356
139	139	768	139	11	0.73611	150	0.18874	-0.11179	-1.06651
140	140	1693	98	11	0.73611	150	0.18874	-0.16464	-0.89806
141	141	372	2025	12	0.73611	150	0.24504	-0.09633	-1.06576
142	142	594	61	10	0.73438	150	0.1418	-0.19128	-0.89681
143	143	391	886	10	0.73438	150	0.1418	-0.1177	-0.77226
144	144	131	1565	10	0.73438	150	0.1418	0.0181	-0.98993
145	145	1651	1511	10	0.73438	150	0.1418	-0.37123	-0.71813
146	146	709	1308	10	0.73438	150	0.1418	-0.16746	-0.88951
147	147	274	1288	10	0.73438	150	0.1418	-0.15408	-0.68245
148	148	1129	1016	10	0.73438	150	0.1418	-0.15512	-0.92246
149	149	1412	847	10	0.73438	150	0.1418	-0.06528	-1.05909
150	150	2012	1528	10	0.73438	150	0.1418	0.13478	-0.82174
151	151	40	1469	16	0.72917	150	0.58083	-0.06475	-1.07361
152	152	602	174	14	0.72727	150	0.38911	-0.13864	-1.05358
153	153	1040	1834	14	0.72727	150	0.38911	-0.01139	-0.80656
154	154	2011	584	13	0.725	150	0.31154	0.03922	-0.9972
155	155	1107	198	13	0.725	150	0.31154	0.06656	-0.76298
156	156	1709	1309	12	0.72222	150	0.24504	-0.17716	-0.89512
157	157	1390	1910	11	0.72222	150	0.18874	-0.12862	-0.97365
158	158	237	1339	11	0.72222	150	0.18874	-0.38339	-0.71889
159	159	2008	1413	11	0.72222	150	0.18874	-0.02741	-0.77306
160	160	1845	1863	11	0.72222	150	0.18874	-0.13099	-0.8782
161	161	1538	135	12	0.72222	150	0.24504	-0.09252	-0.92172
162	162	1283	206	12	0.72222	150	0.24504	-0.06277	-0.83341
163	163	1616	436	10	0.71875	150	0.1418	-0.01206	-0.65499
164	164	1723	263	10	0.71875	150	0.1418	-0.13242	-0.86404
165	165	774	2014	10	0.71875	150	0.1418	-0.12691	-0.89794
166	166	310	375	15	0.71591	150	0.47859	-0.03374	-1.01686
167	167	527	1971	16	0.70833	150	0.58083	-0.1544	-0.82916
168	168	1354	1693	12	0.70833	150	0.24504	-0.20387	-0.94156
169	169	429	1222	11	0.70833	150	0.18874	0.08254	-0.81111
170	170	668	2001	11	0.70833	150	0.18874	-0.0672	-1.05222
171	171	1121	970	12	0.70833	150	0.24504	0.06008	-0.70868
172	172	143	95	12	0.70833	150	0.24504	-0.18575	-0.89462
173	173	1407	63	12	0.70833	150	0.24504	-0.21662	-0.90261
174	174	839	1201	11	0.70833	150	0.18874	-0.29793	-0.72595
175	175	1412	233	10	0.70312	150	0.1418	-0.24197	-0.89434
176	176	310	275	10	0.70312	150	0.1418	-0.05379	-1.03888
177	177	598	1712	10	0.70312	150	0.1418	-0.15288	-0.88747
178	178	37	1141	10	0.70312	150	0.1418	-0.07812	-1.05789
179	179	355	1467	10	0.70312	150	0.1418	-0.15259	-1.03745
180	180	1275	1611	10	0.70312	150	0.1418	-0.09271	-0.80306
181	181	1430	1725	10	0.70312	150	0.1418	-0.03603	-0.97305
182	182	1799	820	18	0.70192	150	0.827	0.05355	-0.93223
183	183	200	714	13	0.7	150	0.31154	-0.02683	-0.95175
184	184	286	430	13	0.7	150	0.31154	0.13153	-0.84928
185	185	244	103	13	0.7	150	0.31154	-0.10179	-1.03052
186	186	1974	1797	13	0.7	150	0.31154	-0.11183	-0.96806
187	187	1485	605	19	0.69643	150	0.97263	-0.00238	-0.92571
188	188	109	704	19	0.69643	150	0.97263	-0.09327	-1.04007
189	189	255	231	11	0.69444	150	0.18874	0.04824	-0.90912
190	190	378	1595	12	0.69444	150	0.24504	-0.15127	-1.0231
191	191	221	1091	12	0.69444	150	0.24504	-0.48127	-0.65288
192	192	1103	591	12	0.69444	150	0.24504	-0.18686	-0.94831
193	193	675	1934	11	0.69444	150	0.18874	-0.09641	-1.07965
194	194	1948	801	11	0.69444	150	0.18874	-0.20621	-0.78534
195	195	177	1199	10	0.6875	150	0.1418	0.01806	-0.91842
196	196	835	456	10	0.6875	150	0.1418	-0.40678	-0.72949
197	197	1343	920	10	0.6875	150	0.1418	-0.11982	-0.9599
198	198	159	411	10	0.6875	150	0.1418	-0.20181	-0.9106
199	199	1228	2019	10	0.6875	150	0.1418	-0.27453	-0.60848
200	200	677	1714	23	0.92647	150	1.72532	0.0957	-0.8875
201	201	370	920	22	0.85156	150	1.50992	-0.52728	-0.81668
202	202	324	421	20	0.83333	150	1.13443	-0.12328	-1.09079
203	203	766	1047	25	0.83333	150	2.21568	0.03483	-0.96183
204	204	876	1155	22	0.80469	150	1.50992	-0.08779	-1.05334
205	205	90	1296	21	0.79688	150	1.31324	0.09507	-0.86293
206	206	1142	1336	20	0.66667	150	1.13443	-0.29988	-0.92743
207	207	1350	630	23	0.61765	150	1.72532	-0.00864	-0.93854
208	208	1276	270	29	0.60714	150	3.45845	0.06091	-0.93396
209	212	1444	2030	20	0.55	150	1.13443	-0.35913	-0.78177
210	216	830	766	30	0.91477	150	3.8287	-0.03593	-1.04544
211	217	468	988	34	0.655	150	5.57345	-0.07323	-0.89951
212	218	1382	1335	34	0.615	150	5.57345	-0.25556	-0.95961
213	219	306	1011	35	0.61	150	6.07983	-0.04518	-1.0011
214	220	454	1408	31	0.53261	150	4.22447	-0.12048	-1.0485
215	221	61	120	40	0.7069	150	9.07543	-0.11662	-1.01765
216	222	1605	1564	45	0.62121	150	12.9218	0.03684	-1.06999
