# Supplementary material for: Dynamic self-assembly of compartmentalized DNA nanotubes
Source: Nat Commun. 2021 Jun 11;12:3557. doi: 10.1038/s41467-021-23850-1 (PMC8196065; doi:10.1038/s41467-021-23850-1)
Supplement: Supplementary file 8 — Source Data [file 41467_2021_23850_MOESM8_ESM.zip › sourceData/figure6/fig6f_rnaseh_1_individualTimeFiles/fig6_Rh_1_t30_final_data.xlsx]

## Sheet: Sheet1
	droplet number	X (pixels)	Y (pixels)	Radius (pixels)	Probability count	Time	Volume (pL)	skew	kurtosis
0	0	1546	1735	13	0.9625	30	0.31154	-0.0518	-1.13586
1	1	837	1205	11	0.95833	30	0.18874	-0.26368	-0.9728
2	2	1133	1386	10	0.95312	30	0.1418	-0.10022	-1.05895
3	3	1404	68	12	0.94444	30	0.24504	-0.29356	-0.84964
4	4	1138	644	10	0.9375	30	0.1418	-0.11451	-1.08868
5	5	780	1754	11	0.93056	30	0.18874	-0.1993	-0.97709
6	6	1716	709	10	0.92188	30	0.1418	-0.25623	-0.77364
7	7	87	1389	10	0.92188	30	0.1418	-0.149	-0.9687
8	8	634	2019	15	0.92045	30	0.47859	-0.09568	-1.10401
9	9	1558	1772	11	0.91667	30	0.18874	-0.04132	-1.09125
10	10	657	1456	11	0.90278	30	0.18874	-0.16618	-1.05617
11	11	223	1237	12	0.90278	30	0.24504	-0.11471	-1.14886
12	12	1707	1313	12	0.90278	30	0.24504	-0.04496	-1.11449
13	13	1352	1697	12	0.90278	30	0.24504	-0.0896	-1.08213
14	14	1796	301	15	0.89773	30	0.47859	-0.0915	-1.15049
15	15	1502	1874	10	0.89062	30	0.1418	-0.03081	-1.08229
16	16	771	2018	10	0.89062	30	0.1418	-0.27255	-0.82432
17	17	272	1293	10	0.89062	30	0.1418	-0.26979	-0.88409
18	18	1851	325	10	0.89062	30	0.1418	0.02885	-0.99618
19	19	784	1971	12	0.88889	30	0.24504	-0.13784	-1.05269
20	20	1226	528	12	0.88889	30	0.24504	-0.08544	-1.05891
21	22	656	569	10	0.875	30	0.1418	-0.11353	-1.0181
22	23	1775	1977	10	0.875	30	0.1418	0.00019	-0.93893
23	25	218	1095	12	0.875	30	0.24504	-0.1659	-1.10329
24	26	435	1983	11	0.875	30	0.18874	-0.10949	-1.10524
25	27	1935	1970	12	0.86111	30	0.24504	-0.05118	-0.94046
26	28	1038	2012	12	0.86111	30	0.24504	-0.07103	-1.09675
27	29	1451	1418	12	0.86111	30	0.24504	-0.04827	-1.12843
28	30	1843	1791	12	0.86111	30	0.24504	-0.02909	-1.04563
29	31	1311	132	11	0.86111	30	0.18874	-0.08988	-1.09757
30	32	1139	1770	12	0.86111	30	0.24504	-0.12426	-1.0516
31	33	1581	192	10	0.85938	30	0.1418	-0.21346	-0.73052
32	34	1320	97	10	0.85938	30	0.1418	-0.15454	-0.96783
33	35	801	495	13	0.85	30	0.31154	-0.11148	-1.07011
34	36	464	863	13	0.85	30	0.31154	-0.17632	-1.02948
35	37	790	999	11	0.84722	30	0.18874	-0.1283	-1.08599
36	38	1119	974	12	0.84722	30	0.24504	-0.09779	-1.13406
37	39	1282	210	12	0.84722	30	0.24504	-0.29913	-0.82413
38	40	1723	141	17	0.84615	30	0.69668	-0.16502	-1.02919
39	41	1126	1021	10	0.84375	30	0.1418	-0.08432	-1.12485
40	42	1430	298	10	0.84375	30	0.1418	-0.12727	-1.01629
41	43	34	1146	10	0.84375	30	0.1418	-0.10327	-1.12949
42	44	225	1812	10	0.84375	30	0.1418	-0.1214	-1.0528
43	45	1162	1081	13	0.8375	30	0.31154	-0.11444	-1.108
44	47	963	317	13	0.8375	30	0.31154	-0.11755	-1.10549
45	48	1055	793	18	0.83654	30	0.827	-0.12561	-1.12275
46	49	1797	824	18	0.83654	30	0.827	-0.11239	-1.03269
47	50	1283	1502	12	0.83333	30	0.24504	-0.12889	-1.04919
48	52	766	142	11	0.83333	30	0.18874	-0.13253	-0.99355
49	53	1136	526	14	0.82955	30	0.38911	-0.17796	-1.04101
50	54	36	1564	10	0.82812	30	0.1418	-0.14311	-0.93745
51	55	1086	722	10	0.82812	30	0.1418	-0.25732	-0.84865
52	56	1713	679	10	0.82812	30	0.1418	-0.01665	-1.07329
53	57	1196	502	10	0.82812	30	0.1418	-0.07566	-1.10463
54	58	1747	1299	10	0.82812	30	0.1418	-0.25207	-0.79617
55	59	1715	646	11	0.81944	30	0.18874	-0.02665	-1.05281
56	60	923	134	12	0.81944	30	0.24504	-0.13634	-1.05199
57	61	1882	1801	12	0.81944	30	0.24504	-0.14551	-0.7925
58	62	73	1918	12	0.81944	30	0.24504	-0.14652	-0.96458
59	63	1549	1836	14	0.81818	30	0.38911	-0.11392	-1.05506
60	64	308	379	15	0.81818	30	0.47859	-0.20643	-0.98893
61	65	1511	167	14	0.81818	30	0.38911	-0.08759	-1.11678
62	66	1497	516	10	0.8125	30	0.1418	-0.16092	-0.96064
63	67	74	949	10	0.8125	30	0.1418	-0.10686	-1.10563
64	68	917	1204	10	0.8125	30	0.1418	-0.25208	-0.8752
65	69	1972	1808	13	0.8125	30	0.31154	0.0241	-1.07338
66	70	1762	437	15	0.80682	30	0.47859	-0.18558	-0.99756
67	71	1038	1839	14	0.80682	30	0.38911	-0.17061	-0.96869
68	72	707	1785	14	0.80682	30	0.38911	-0.17901	-1.02789
69	73	1868	781	11	0.80556	30	0.18874	-0.04828	-1.00507
70	74	685	1134	12	0.80556	30	0.24504	-0.22717	-0.93349
71	75	151	946	11	0.80556	30	0.18874	-0.112	-1.06635
72	76	141	100	12	0.80556	30	0.24504	-0.27522	-0.83601
73	77	1554	1120	12	0.80556	30	0.24504	-0.06167	-1.15538
74	78	1685	1504	11	0.80556	30	0.18874	-0.2818	-0.63405
75	79	2008	588	13	0.8	30	0.31154	-0.0897	-1.0265
76	80	1510	79	13	0.8	30	0.31154	-0.05287	-1.09871
77	82	1516	917	10	0.79688	30	0.1418	-0.06751	-1.05788
78	83	438	1156	10	0.79688	30	0.1418	-0.19295	-1.02516
79	84	501	393	10	0.79688	30	0.1418	-0.16323	-1.05119
80	85	1614	441	10	0.79688	30	0.1418	-0.15071	-0.89278
81	86	507	486	10	0.79688	30	0.1418	-0.13398	-1.06654
82	87	997	768	10	0.79688	30	0.1418	-0.32981	-0.7205
83	88	280	1721	14	0.79545	30	0.38911	-0.23014	-0.96937
84	89	1727	1761	15	0.79545	30	0.47859	-0.1157	-1.02015
85	90	608	1992	12	0.79167	30	0.24504	-0.18841	-1.03221
86	91	14	294	12	0.79167	30	0.24504	-0.23282	-0.89324
87	92	743	496	12	0.79167	30	0.24504	-0.10048	-1.10825
88	93	1358	1039	12	0.79167	30	0.24504	-0.16945	-1.02747
89	94	1663	1273	11	0.79167	30	0.18874	-0.13075	-0.96488
90	95	1789	1602	11	0.79167	30	0.18874	-0.07913	-0.86052
91	96	150	245	12	0.79167	30	0.24504	-0.12984	-1.07419
92	98	371	1036	14	0.78409	30	0.38911	-0.44274	-0.62255
93	99	1680	1087	15	0.78409	30	0.47859	-0.22922	-0.93651
94	100	1730	589	10	0.78125	30	0.1418	-0.14589	-0.84723
95	101	353	1472	10	0.78125	30	0.1418	-0.11142	-1.11888
96	102	1922	993	10	0.78125	30	0.1418	-0.02945	-0.94808
97	103	1410	851	10	0.78125	30	0.1418	-0.06522	-1.0277
98	104	479	633	10	0.78125	30	0.1418	-0.26972	-1.04935
99	105	2009	1532	10	0.78125	30	0.1418	-0.10021	-0.85034
100	106	17	590	10	0.78125	30	0.1418	-0.13296	-1.0106
101	107	38	1482	16	0.78125	30	0.58083	-0.14541	-1.0617
102	108	117	453	16	0.78125	30	0.58083	-0.27054	-1.00334
103	109	821	1821	17	0.77885	30	0.69668	-0.12532	-1.09481
104	110	1025	312	11	0.77778	30	0.18874	-0.11705	-1.08606
105	111	475	941	11	0.77778	30	0.18874	-0.33518	-0.80482
106	112	1442	1231	11	0.77778	30	0.18874	-0.12134	-1.00825
107	113	2025	665	12	0.77778	30	0.24504	-0.04951	-1.08371
108	114	519	1005	13	0.775	30	0.31154	-0.5061	-0.71211
109	115	977	619	14	0.77273	30	0.38911	-0.13198	-1.0998
110	116	1803	924	10	0.76562	30	0.1418	-0.03645	-0.99074
111	117	1100	1272	10	0.76562	30	0.1418	-0.1916	-0.98052
112	118	1876	1307	10	0.76562	30	0.1418	-0.04483	-0.94869
113	119	239	1413	10	0.76562	30	0.1418	-0.14197	-1.05504
114	120	1388	1915	11	0.76389	30	0.18874	-0.06106	-1.02596
115	121	587	1421	11	0.76389	30	0.18874	-0.19869	-0.94099
116	122	1686	819	11	0.76389	30	0.18874	-0.14635	-1.03175
117	123	1865	399	13	0.7625	30	0.31154	-0.13209	-0.99475
118	124	1071	1249	13	0.7625	30	0.31154	-0.09494	-1.08434
119	125	1684	519	15	0.76136	30	0.47859	-0.17693	-0.98725
120	126	562	60	10	0.75	30	0.1418	-0.38191	-0.62264
121	127	710	365	10	0.75	30	0.1418	-0.19775	-1.03747
122	128	1024	701	10	0.75	30	0.1418	-0.26003	-0.87195
123	129	596	1717	10	0.75	30	0.1418	-0.24335	-0.99182
124	130	1226	2023	10	0.75	30	0.1418	-0.13542	-0.75525
125	131	1171	1689	17	0.75	30	0.69668	-0.10177	-1.13794
126	132	1152	282	14	0.75	30	0.38911	-0.12304	-1.09063
127	133	1330	28	11	0.75	30	0.18874	-0.18085	-0.98933
128	134	347	229	12	0.75	30	0.24504	-0.10669	-1.15292
129	135	1620	1301	11	0.75	30	0.18874	-0.17735	-0.89609
130	136	1918	937	12	0.75	30	0.24504	-0.32833	-0.56743
131	137	1639	1244	11	0.75	30	0.18874	-0.19215	-0.9149
132	139	1128	40	11	0.75	30	0.18874	-0.08872	-1.11522
133	141	1662	1337	16	0.73958	30	0.58083	-0.0633	-1.08283
134	142	39	1648	13	0.7375	30	0.31154	-0.25844	-0.9452
135	143	1311	796	11	0.73611	30	0.18874	-0.14536	-1.0894
136	144	777	1837	11	0.73611	30	0.18874	-0.23789	-0.98463
137	145	1675	1721	10	0.73438	30	0.1418	-0.12577	-0.98073
138	146	1428	1729	10	0.73438	30	0.1418	-0.00514	-0.89863
139	148	783	1648	15	0.72727	30	0.47859	-0.17643	-1.07745
140	149	1034	834	14	0.72727	30	0.38911	-0.15509	-1.08673
141	150	2032	898	15	0.72727	30	0.47859	-0.09128	-1.09455
142	151	470	778	12	0.72222	30	0.24504	-0.13579	-1.05629
143	152	305	1467	11	0.72222	30	0.18874	-0.08079	-1.08738
144	153	1441	17	11	0.72222	30	0.18874	-0.09501	-1.03157
145	154	1720	267	10	0.71875	30	0.1418	-0.18935	-0.75295
146	155	1434	693	10	0.71875	30	0.1418	-0.11903	-0.98534
147	156	1731	789	10	0.71875	30	0.1418	-0.05006	-1.00911
148	158	1959	176	10	0.71875	30	0.1418	-0.18015	-0.77224
149	159	841	1891	10	0.71875	30	0.1418	-0.23998	-0.8571
150	160	899	162	10	0.71875	30	0.1418	-0.29544	-0.77711
151	161	1076	144	10	0.71875	30	0.1418	-0.12114	-1.03268
152	162	424	157	16	0.71875	30	0.58083	-0.17587	-1.05877
153	163	1174	1962	19	0.71429	30	0.97263	-0.10363	-1.07435
154	164	743	1481	13	0.7125	30	0.31154	-0.20678	-0.96835
155	165	242	108	13	0.7125	30	0.31154	-0.26276	-0.81021
156	166	198	718	13	0.7125	30	0.31154	-0.20724	-0.95907
157	167	1775	1846	12	0.70833	30	0.24504	-0.0544	-1.06515
158	168	1154	944	11	0.70833	30	0.18874	-0.05511	-1.14754
159	169	514	237	11	0.70833	30	0.18874	-0.16667	-1.0355
160	170	82	1104	15	0.70455	30	0.47859	-0.12311	-1.10348
161	171	307	279	10	0.70312	30	0.1418	-0.20589	-0.97685
162	172	177	51	10	0.70312	30	0.1418	-0.07348	-1.08221
163	173	1153	873	10	0.70312	30	0.1418	-0.09023	-1.05889
164	174	1837	1545	10	0.70312	30	0.1418	-0.04059	-0.95256
165	175	1371	1505	10	0.70312	30	0.1418	-0.18189	-0.82446
166	176	853	1409	10	0.70312	30	0.1418	-0.07128	-1.09341
167	177	1277	1362	10	0.70312	30	0.1418	-0.28626	-0.84957
168	178	274	1102	10	0.70312	30	0.1418	-0.32542	-0.81875
169	180	369	2030	12	0.69444	30	0.24504	-0.18044	-0.9441
170	181	578	1375	12	0.69444	30	0.24504	-0.31239	-0.83634
171	182	2006	1417	11	0.69444	30	0.18874	-0.026	-0.91612
172	183	1252	1977	11	0.69444	30	0.18874	-0.16727	-0.90034
173	184	1639	460	11	0.69444	30	0.18874	-0.0875	-1.03284
174	185	1346	595	11	0.69444	30	0.18874	-0.35123	-0.78347
175	186	212	1296	12	0.69444	30	0.24504	-0.18859	-0.9923
176	187	1795	703	11	0.69444	30	0.18874	-0.21331	-0.90367
177	188	1555	1011	11	0.69444	30	0.18874	-0.14182	-0.93506
178	189	978	1202	11	0.69444	30	0.18874	-0.10481	-1.09575
179	190	346	1282	11	0.69444	30	0.18874	-0.3135	-0.80209
180	191	806	2016	11	0.69444	30	0.18874	-0.14434	-0.9646
181	192	343	1351	12	0.69444	30	0.24504	-0.16388	-1.00151
182	193	874	82	11	0.69444	30	0.18874	-0.23878	-0.91333
183	194	1376	265	11	0.69444	30	0.18874	-0.25077	-0.91246
184	195	47	639	14	0.69318	30	0.38911	-0.12451	-1.06503
185	196	192	1936	10	0.6875	30	0.1418	-0.1168	-1.04749
186	197	1235	24	10	0.6875	30	0.1418	-0.21143	-0.86633
187	198	1410	238	10	0.6875	30	0.1418	-0.1456	-1.06463
188	199	965	397	10	0.6875	30	0.1418	-0.05468	-1.10927
189	202	1352	642	24	0.76389	30	1.96029	-0.12529	-1.09575
190	203	761	1061	26	0.65789	30	2.49234	-0.17377	-1.08227
191	205	876	1171	23	0.61765	30	1.72532	-0.1583	-1.08911
192	206	368	925	22	0.60938	30	1.50992	-0.14426	-1.09734
193	207	674	1719	23	0.60294	30	1.72532	-0.13481	-1.06981
194	208	967	1847	23	0.58088	30	1.72532	-0.10676	-1.07667
195	209	1994	1306	26	0.57895	30	2.49234	-0.07499	-1.13421
196	212	1140	1340	21	0.55469	30	1.31324	-0.43252	-0.73142
197	214	1274	274	29	0.50595	30	3.45845	-0.10307	-1.11742
198	216	1379	1340	35	0.75	30	6.07983	-0.2666	-0.99324
199	217	465	1006	34	0.715	30	5.57345	-0.17387	-1.06754
200	218	307	1024	35	0.66	30	6.07983	-0.14735	-1.10531
201	219	453	1428	31	0.59783	30	4.22447	-0.15397	-1.10195
202	220	828	789	30	0.5625	30	3.8287	-0.15373	-1.09608
203	221	60	144	39	0.45982	30	8.41165	-0.15739	-1.09172
204	222	1604	1599	45	0.73864	30	12.9218	-0.05164	-1.17111
205	223	263	797	40	0.52155	30	9.07543	-0.15251	-1.12036
