# Supplementary material for: Dynamic self-assembly of compartmentalized DNA nanotubes
Source: Nat Commun. 2021 Jun 11;12:3557. doi: 10.1038/s41467-021-23850-1 (PMC8196065; doi:10.1038/s41467-021-23850-1)
Supplement: Supplementary file 8 — Source Data [file 41467_2021_23850_MOESM8_ESM.zip › sourceData/figure6/fig6f_rnaseh_1_individualTimeFiles/fig6_Rh_1_t300_final_data.xlsx]

## Sheet: Sheet1
	droplet number	X (pixels)	Y (pixels)	Radius (pixels)	Probability count	Time	Volume (pL)	skew	kurtosis
0	0	1732	582	10	0.96875	300	0.1418	-0.09669	-1.01955
1	1	438	1977	11	0.95833	300	0.18874	-0.06822	-1.01463
2	2	154	940	11	0.95833	300	0.18874	-0.1021	-1.12113
3	3	1444	1225	11	0.95833	300	0.18874	-0.06272	-1.03303
4	4	282	1715	14	0.95455	300	0.38911	-0.14846	-1.04036
5	5	90	1383	10	0.95312	300	0.1418	-0.16333	-0.92127
6	6	1499	509	10	0.95312	300	0.1418	-0.13272	-0.83311
7	7	350	222	12	0.94444	300	0.24504	-0.09376	-0.96885
8	8	39	1558	10	0.9375	300	0.1418	-0.06951	-1.09583
9	9	1798	289	15	0.93182	300	0.47859	-0.11709	-0.97043
10	10	225	1231	12	0.93056	300	0.24504	-0.05551	-1.02173
11	11	1665	1267	11	0.93056	300	0.18874	-0.04587	-0.86216
12	12	909	503	16	0.92708	300	0.58083	-0.11238	-1.04447
13	13	1635	1081	13	0.925	300	0.31154	-0.06128	-1.05099
14	14	1459	711	11	0.91667	300	0.18874	-0.09491	-0.99395
15	15	659	1450	11	0.91667	300	0.18874	-0.15886	-1.10207
16	16	1552	1830	14	0.90909	300	0.38911	-0.06748	-1.11002
17	17	1432	292	10	0.90625	300	0.1418	-0.13143	-0.97273
18	18	1962	170	10	0.90625	300	0.1418	-0.0723	-0.92706
19	19	1142	1764	12	0.90278	300	0.24504	-0.32438	-0.91738
20	20	1313	790	11	0.90278	300	0.18874	-0.11366	-0.97495
21	21	659	563	10	0.89062	300	0.1418	-0.04294	-1.04807
22	22	1709	1441	10	0.89062	300	0.1418	-0.05564	-0.85315
23	23	712	359	10	0.89062	300	0.1418	-0.1255	-1.0071
24	24	1557	1404	12	0.88889	300	0.24504	2.69542	29.8523
25	25	1556	1114	12	0.88889	300	0.24504	-0.08996	-1.00317
26	26	1718	703	10	0.875	300	0.1418	-0.24821	-0.69573
27	27	509	480	10	0.875	300	0.1418	-0.11459	-1.05848
28	28	1561	324	10	0.875	300	0.1418	-0.11934	-0.74683
29	29	346	1345	12	0.875	300	0.24504	-0.14352	-0.9932
30	30	1920	931	12	0.875	300	0.24504	-0.16422	-0.84416
31	31	472	772	12	0.875	300	0.24504	-0.14604	-1.02611
32	32	768	137	11	0.875	300	0.18874	-0.08658	-1.10628
33	33	610	1986	12	0.875	300	0.24504	-0.10574	-1.09691
34	34	1040	2005	12	0.875	300	0.24504	-0.06919	-1.01931
35	35	1285	1495	12	0.875	300	0.24504	-0.12311	-1.01113
36	36	602	172	14	0.86364	300	0.38911	-0.11143	-0.96868
37	37	1548	1728	13	0.8625	300	0.31154	-0.07631	-1.05664
38	38	348	1276	11	0.86111	300	0.18874	-0.10063	-0.94901
39	39	1228	522	12	0.86111	300	0.24504	-0.06141	-0.98633
40	40	793	993	11	0.86111	300	0.18874	-0.33905	-0.81454
41	41	1584	186	10	0.85938	300	0.1418	-0.0472	-0.80827
42	42	19	584	10	0.85938	300	0.1418	-0.08627	-1.1138
43	43	1198	496	10	0.85938	300	0.1418	-0.15793	-0.91332
44	44	459	1603	17	0.85577	300	0.69668	-0.1455	-1.05422
45	46	1138	520	14	0.85227	300	0.38911	-0.15565	-0.97545
46	47	782	1748	11	0.84722	300	0.18874	-0.17747	-0.91197
47	48	1378	259	11	0.84722	300	0.18874	-0.07415	-1.02798
48	49	221	1089	12	0.84722	300	0.24504	-0.34826	-0.73613
49	50	1642	454	11	0.84722	300	0.18874	-0.03647	-0.99286
50	51	2012	1526	10	0.84375	300	0.1418	0.15008	-0.95925
51	53	1073	1243	13	0.8375	300	0.31154	-0.01566	-0.93548
52	54	1709	1307	12	0.83333	300	0.24504	-0.08433	-0.94741
53	55	720	1399	12	0.83333	300	0.24504	-0.11907	-0.94674
54	56	709	1779	14	0.82955	300	0.38911	-0.12864	-0.99573
55	57	999	762	10	0.82812	300	0.1418	-0.25752	-0.81823
56	58	1088	716	10	0.82812	300	0.1418	-0.12516	-0.9201
57	59	655	1412	12	0.81944	300	0.24504	-0.1515	-1.10286
58	60	787	1964	12	0.81944	300	0.24504	-0.05259	-0.9145
59	61	876	76	11	0.81944	300	0.18874	-0.11175	-0.90795
60	62	1870	775	11	0.81944	300	0.18874	-0.09435	-0.92521
61	63	1845	1784	12	0.81944	300	0.24504	-0.17413	-0.97463
62	64	1272	501	10	0.8125	300	0.1418	-0.30678	-0.51851
63	65	919	1197	10	0.8125	300	0.1418	-0.12917	-0.95385
64	66	709	1306	10	0.8125	300	0.1418	-0.10775	-0.93119
65	67	1723	262	10	0.8125	300	0.1418	0.01658	-0.96172
66	68	1651	1509	10	0.8125	300	0.1418	-0.41443	-0.66927
67	69	1136	1380	10	0.8125	300	0.1418	-0.23419	-0.6375
68	70	1164	1075	13	0.8125	300	0.31154	-0.08376	-1.00001
69	71	1313	126	11	0.80556	300	0.18874	-0.04646	-1.05691
70	72	1777	1840	12	0.80556	300	0.24504	0.00712	-1.07447
71	73	1360	1033	12	0.80556	300	0.24504	-0.1676	-0.897
72	74	241	1407	10	0.79688	300	0.1418	-0.0978	-1.03721
73	75	227	1806	10	0.79688	300	0.1418	-0.18376	-1.02523
74	76	1129	1015	10	0.79688	300	0.1418	-0.11017	-0.95134
75	77	1664	1331	16	0.79167	300	0.58083	-0.10543	-1.03804
76	78	1597	1240	16	0.79167	300	0.58083	-0.13085	-0.95686
77	79	1688	1498	11	0.79167	300	0.18874	-0.15126	-0.6909
78	80	1766	840	12	0.79167	300	0.24504	-0.09706	-1.03153
79	81	1122	968	12	0.79167	300	0.24504	-0.14672	-0.97196
80	82	131	1740	12	0.79167	300	0.24504	-0.1393	-0.95062
81	83	577	1458	18	0.78846	300	0.827	-0.33996	-0.86848
82	84	981	606	14	0.78409	300	0.38911	-0.09492	-1.06943
83	85	1881	186	10	0.78125	300	0.1418	-0.07496	-0.90154
84	86	338	57	10	0.78125	300	0.1418	-0.25644	-0.84382
85	87	1733	782	10	0.78125	300	0.1418	-0.13808	-1.00654
86	88	441	1149	10	0.78125	300	0.1418	-0.11274	-0.97004
87	89	481	627	10	0.78125	300	0.1418	-0.04527	-0.86587
88	90	1407	61	12	0.77778	300	0.24504	-0.13798	-1.00552
89	91	152	239	12	0.77778	300	0.24504	-0.14114	-1.05252
90	92	1069	1143	13	0.775	300	0.31154	-0.14732	-0.99523
91	93	1725	134	17	0.76923	300	0.69668	-0.12896	-1.03019
92	94	277	1095	10	0.76562	300	0.1418	-0.05937	-0.9069
93	95	1878	1301	10	0.76562	300	0.1418	-0.03966	-1.00302
94	96	1513	972	10	0.76562	300	0.1418	-0.04443	-1.02373
95	97	1805	917	10	0.76562	300	0.1418	-0.01321	-0.92552
96	98	131	1563	10	0.76562	300	0.1418	-0.20094	-0.90213
97	99	308	1461	11	0.76389	300	0.18874	-0.06901	-1.08379
98	100	1797	697	11	0.76389	300	0.18874	-0.16269	-0.90938
99	101	1717	640	11	0.76389	300	0.18874	-0.0238	-0.97609
100	102	2028	659	12	0.76389	300	0.24504	-0.12689	-0.95343
101	103	466	857	13	0.7625	300	0.31154	-0.16774	-1.06202
102	104	1682	1080	15	0.76136	300	0.47859	-0.11425	-1.05965
103	105	503	265	14	0.76136	300	0.38911	-0.38368	-0.88786
104	106	341	1925	10	0.75	300	0.1418	-0.05728	-0.96901
105	107	1068	1299	10	0.75	300	0.1418	-0.04924	-0.95997
106	108	1078	138	10	0.75	300	0.1418	-0.0704	-0.96536
107	109	1412	232	10	0.75	300	0.1418	-0.09193	-0.93747
108	110	1115	731	10	0.75	300	0.1418	-0.09346	-0.9394
109	111	1229	2017	10	0.75	300	0.1418	-0.0276	-0.85923
110	112	746	1474	13	0.75	300	0.31154	-0.13325	-1.03371
111	113	1107	197	13	0.75	300	0.31154	-0.066	-1.0185
112	114	687	1127	12	0.75	300	0.24504	-0.06095	-1.04393
113	115	1938	1964	12	0.75	300	0.24504	-0.14236	-0.81092
114	116	590	1414	11	0.75	300	0.18874	-0.05912	-1.01223
115	117	839	1199	11	0.75	300	0.18874	-0.32602	-0.68494
116	118	2008	1411	11	0.75	300	0.18874	-0.14516	-0.69769
117	119	1791	1596	11	0.75	300	0.18874	0.03528	-0.76971
118	120	1255	1971	11	0.75	300	0.18874	-0.25182	-0.77817
119	122	245	910	14	0.73864	300	0.38911	-0.17295	-1.00678
120	123	244	101	13	0.7375	300	0.31154	-0.10047	-0.99742
121	124	1156	345	13	0.7375	300	0.31154	-0.23375	-0.88698
122	125	2011	582	13	0.7375	300	0.31154	-0.07956	-1.10894
123	127	1623	1295	11	0.73611	300	0.18874	-0.08632	-0.95166
124	128	588	1136	11	0.73611	300	0.18874	-0.26494	-0.71542
125	129	237	1337	11	0.73611	300	0.18874	-0.36635	-0.63519
126	130	1740	1690	11	0.73611	300	0.18874	-0.23913	-0.63666
127	131	1845	1861	11	0.73611	300	0.18874	-0.11304	-0.88051
128	132	1884	1795	12	0.73611	300	0.24504	-0.12431	-0.96611
129	133	1454	1412	12	0.73611	300	0.24504	-0.18501	-0.96451
130	134	746	486	12	0.73611	300	0.24504	-0.11098	-1.08466
131	135	1924	987	10	0.73438	300	0.1418	-0.12772	-0.9731
132	136	503	387	10	0.73438	300	0.1418	-0.0958	-0.98383
133	137	968	391	10	0.73438	300	0.1418	-0.0951	-0.89678
134	138	1446	173	10	0.73438	300	0.1418	-0.07137	-0.99663
135	139	159	409	10	0.73438	300	0.1418	-0.13604	-0.88139
136	140	393	561	10	0.73438	300	0.1418	-0.22524	-0.8078
137	141	1025	695	10	0.73438	300	0.1418	-0.15193	-0.92375
138	142	1749	1293	10	0.73438	300	0.1418	-0.06585	-0.68553
139	143	1677	1715	10	0.73438	300	0.1418	-0.25468	-0.65932
140	144	1878	528	18	0.73077	300	0.827	-0.09501	-1.02904
141	145	1729	1755	15	0.72727	300	0.47859	-0.14607	-0.93577
142	146	1686	512	15	0.72727	300	0.47859	-0.12025	-1.04242
143	147	1764	431	15	0.72727	300	0.47859	-0.1094	-1.03816
144	148	966	311	13	0.725	300	0.31154	-0.12714	-1.05603
145	150	516	230	11	0.72222	300	0.18874	-0.30092	-0.82539
146	151	75	24	11	0.72222	300	0.18874	-0.16012	-0.75766
147	152	878	2014	11	0.72222	300	0.18874	-0.01965	-1.07217
148	153	249	1277	11	0.72222	300	0.18874	-0.22775	-0.80628
149	154	16	288	12	0.72222	300	0.24504	-0.10643	-1.00328
150	155	1322	91	10	0.71875	300	0.1418	-0.19454	-0.89528
151	156	1140	638	10	0.71875	300	0.1418	-0.05197	-0.93406
152	157	1640	1959	10	0.71875	300	0.1418	0.00495	-0.82257
153	158	1777	1971	10	0.71875	300	0.1418	-0.09831	-0.90771
154	159	1275	1609	10	0.71875	300	0.1418	-0.08504	-0.89234
155	160	1614	1214	10	0.71875	300	0.1418	-0.22518	-0.59604
156	161	1716	673	10	0.71875	300	0.1418	-0.08138	-1.02058
157	162	1961	636	13	0.7125	300	0.31154	-0.082	-1.01322
158	163	1799	818	18	0.71154	300	0.827	-0.07873	-1.07971
159	164	408	431	12	0.70833	300	0.24504	-0.18259	-0.94618
160	165	925	128	12	0.70833	300	0.24504	-0.16586	-0.96472
161	166	1354	1691	12	0.70833	300	0.24504	-0.19306	-0.90037
162	167	1435	1629	12	0.70833	300	0.24504	-0.05208	-0.95412
163	168	143	93	12	0.70833	300	0.24504	-0.25556	-0.93029
164	169	1688	813	11	0.70833	300	0.18874	-0.1063	-1.07049
165	170	1156	937	11	0.70833	300	0.18874	-0.09567	-0.99106
166	171	808	2010	11	0.70833	300	0.18874	-0.15037	-0.86978
167	172	1132	2014	11	0.70833	300	0.18874	-0.31648	-0.63064
168	173	1040	1833	14	0.70455	300	0.38911	-0.10352	-0.98408
169	174	843	1885	10	0.70312	300	0.1418	-0.13928	-0.82478
170	175	1433	1680	10	0.70312	300	0.1418	-0.27577	-0.53574
171	176	594	59	10	0.70312	300	0.1418	-0.12514	-0.87179
172	177	1343	919	10	0.70312	300	0.1418	-0.02095	-1.01279
173	178	1854	319	10	0.70312	300	0.1418	-0.0968	-0.86308
174	179	565	54	10	0.70312	300	0.1418	-0.24751	-0.76068
175	180	981	1933	10	0.70312	300	0.1418	-0.13944	-0.80807
176	181	1867	393	13	0.7	300	0.31154	-0.07673	-1.01136
177	182	40	1467	16	0.69792	300	0.58083	-0.13251	-1.12176
178	184	378	1593	12	0.69444	300	0.24504	-0.132	-1.04484
179	185	214	1289	12	0.69444	300	0.24504	-0.14303	-0.98188
180	186	1827	691	12	0.69444	300	0.24504	-0.19651	-0.80514
181	187	1561	1766	11	0.69444	300	0.18874	-0.06234	-1.03993
182	188	1130	34	11	0.69444	300	0.18874	-0.14984	-0.96995
183	189	1028	306	11	0.69444	300	0.18874	-0.12721	-0.93075
184	190	1504	1868	10	0.6875	300	0.1418	-0.0345	-0.80038
185	191	1974	338	10	0.6875	300	0.1418	-0.08927	-0.90944
186	192	1437	686	10	0.6875	300	0.1418	-0.18842	-0.89376
187	193	1518	911	10	0.6875	300	0.1418	-0.01401	-0.95092
188	194	37	1139	10	0.6875	300	0.1418	-0.05321	-1.0352
189	195	248	285	10	0.6875	300	0.1418	-0.02621	-1.04901
190	196	527	1969	16	0.6875	300	0.58083	-0.22672	-0.89906
191	197	1284	204	12	0.68056	300	0.24504	-0.3299	-0.76109
192	198	718	1353	11	0.68056	300	0.18874	-0.17259	-1.03613
193	199	1642	1238	11	0.68056	300	0.18874	-0.13789	-0.74346
194	200	90	1294	21	0.96875	300	1.31324	-0.07008	-1.00778
195	201	677	1712	23	0.92647	300	1.72532	-0.12	-1.10815
196	202	370	918	22	0.86719	300	1.50992	-0.48801	-0.89984
197	204	1276	268	29	0.82738	300	3.45845	-0.04418	-1.04598
198	205	1142	1334	20	0.75	300	1.13443	-0.2843	-0.89411
199	206	970	1841	23	0.74265	300	1.72532	-0.1036	-1.01182
200	207	876	1153	22	0.71875	300	1.50992	-0.12631	-1.07394
201	208	1350	628	23	0.68382	300	1.72532	-0.11972	-1.05002
202	209	766	1045	25	0.66667	300	2.21568	-0.1261	-1.06052
203	210	1992	1109	24	0.65972	300	1.96029	-0.116	-0.97766
204	212	1996	1285	25	0.53472	300	2.21568	-0.06517	-1.08148
205	213	1399	1766	26	0.53289	300	2.49234	-0.09749	-1.10581
206	214	830	763	29	0.52381	300	3.45845	-0.1011	-1.0839
207	217	454	1407	30	0.61364	300	3.8287	-0.13906	-1.08221
208	218	468	986	34	0.61	300	5.57345	-0.13227	-1.01624
209	219	1381	1333	34	0.585	300	5.57345	-0.26544	-0.9377
210	220	306	1009	34	0.555	300	5.57345	-0.08189	-1.04042
211	221	264	776	39	0.54018	300	8.41165	-0.14857	-1.02017
212	222	62	118	40	0.60345	300	9.07543	-0.19323	-1.02864
213	223	1605	1562	45	0.57955	300	12.9218	-0.06165	-1.15646
