# Supplementary material for: Dynamic self-assembly of compartmentalized DNA nanotubes
Source: Nat Commun. 2021 Jun 11;12:3557. doi: 10.1038/s41467-021-23850-1 (PMC8196065; doi:10.1038/s41467-021-23850-1)
Supplement: Supplementary file 8 — Source Data [file 41467_2021_23850_MOESM8_ESM.zip › sourceData/figure6/fig6f_rnaseh_1_individualTimeFiles/fig6_Rh_1_t240_final_data.xlsx]

## Sheet: Sheet1
	droplet number	X (pixels)	Y (pixels)	Radius (pixels)	Probability count	Time	Volume (pL)	skew	kurtosis
0	0	1407	62	12	0.98611	240	0.24504	-0.198	-0.60959
1	1	920	1198	10	0.96875	240	0.1418	-0.14093	-0.78858
2	2	1733	583	10	0.96875	240	0.1418	-0.01732	-0.789
3	3	1323	92	10	0.96875	240	0.1418	-0.05354	-0.84394
4	4	1710	1442	10	0.95312	240	0.1418	-0.00479	-0.95533
5	5	1500	510	10	0.95312	240	0.1418	-0.01695	-0.90479
6	6	325	1304	16	0.94792	240	0.58083	-0.1629	-1.02719
7	7	1041	2006	12	0.94444	240	0.24504	-0.02432	-1.01702
8	8	1718	640	11	0.94444	240	0.18874	-0.10663	-0.85015
9	9	1505	1868	10	0.9375	240	0.1418	0.00715	-0.95168
10	10	1549	1729	13	0.925	240	0.31154	-0.01843	-0.99642
11	11	1963	171	10	0.90625	240	0.1418	0.0069	-0.87808
12	12	1778	1972	10	0.90625	240	0.1418	0.02253	-0.78953
13	13	1854	320	10	0.90625	240	0.1418	0.06364	-0.79034
14	14	1975	1796	13	0.9	240	0.31154	0.00341	-1.05297
15	15	1750	1293	10	0.89062	240	0.1418	-0.25491	-0.64203
16	16	688	1128	12	0.88889	240	0.24504	-0.07159	-1.08402
17	17	1108	197	13	0.8875	240	0.31154	-0.11316	-0.97537
18	18	1070	1144	13	0.8875	240	0.31154	-0.1085	-1.04811
19	19	1665	1332	16	0.88542	240	0.58083	0.01156	-0.98197
20	20	844	1885	10	0.875	240	0.1418	0.01008	-0.78743
21	21	981	607	14	0.875	240	0.38911	-0.11006	-1.02114
22	22	721	1399	12	0.875	240	0.24504	-0.11857	-1.04757
23	23	347	1346	12	0.875	240	0.24504	-0.22167	-0.78565
24	24	1689	813	11	0.875	240	0.18874	-0.05644	-0.98998
25	25	484	1116	13	0.8625	240	0.31154	-0.07158	-0.99694
26	26	1157	938	11	0.86111	240	0.18874	-0.13359	-0.98913
27	27	713	360	10	0.85938	240	0.1418	-0.14626	-0.95943
28	28	509	480	10	0.85938	240	0.1418	-0.20254	-0.84589
29	29	19	584	10	0.85938	240	0.1418	-0.16143	-0.95236
30	30	1000	763	10	0.85938	240	0.1418	-0.10604	-0.91211
31	31	1136	1381	10	0.85938	240	0.1418	-0.14903	-0.6704
32	32	1878	528	18	0.85577	240	0.827	-0.07347	-1.11287
33	33	467	857	13	0.85	240	0.31154	-0.13841	-0.99687
34	34	296	1814	13	0.85	240	0.31154	-0.10093	-1.10563
35	35	1558	1405	12	0.84722	240	0.24504	-0.45528	-0.65766
36	36	1286	1496	12	0.84722	240	0.24504	0.0053	-0.89109
37	37	1798	697	11	0.84722	240	0.18874	0.0368	-0.83103
38	38	787	1965	12	0.84722	240	0.24504	-0.19261	-0.87987
39	39	1871	775	11	0.84722	240	0.18874	-0.06636	-0.80985
40	40	275	1287	10	0.84375	240	0.1418	-0.26795	-0.5651
41	41	1617	435	10	0.84375	240	0.1418	-0.01735	-0.81382
42	42	77	943	10	0.84375	240	0.1418	-0.05105	-1.10206
43	43	710	1780	14	0.84091	240	0.38911	-0.11327	-0.9644
44	44	879	2014	11	0.83333	240	0.18874	0.02908	-0.91551
45	45	926	129	12	0.83333	240	0.24504	-0.11524	-0.96262
46	46	1284	205	12	0.83333	240	0.24504	-0.16588	-0.81134
47	47	840	1199	11	0.83333	240	0.18874	-0.10001	-0.98324
48	48	1230	943	11	0.83333	240	0.18874	-0.01846	-1.07297
49	49	1460	712	11	0.83333	240	0.18874	-0.08776	-0.82729
50	50	774	2012	10	0.82812	240	0.1418	-0.20828	-0.60501
51	51	40	1559	10	0.82812	240	0.1418	-0.26214	-0.88395
52	52	595	60	10	0.82812	240	0.1418	-0.25002	-0.89846
53	53	660	1451	11	0.81944	240	0.18874	-0.25435	-0.76294
54	54	439	714	12	0.81944	240	0.24504	-0.09463	-1.08252
55	55	1412	232	10	0.8125	240	0.1418	-0.15827	-0.6913
56	56	442	1150	10	0.8125	240	0.1418	-0.01534	-0.92304
57	57	2012	1526	10	0.8125	240	0.1418	-0.0256	-0.58031
58	58	1879	1302	10	0.8125	240	0.1418	0.07206	-0.80039
59	59	599	1711	10	0.8125	240	0.1418	-0.12399	-0.78798
60	60	578	1458	18	0.80769	240	0.827	-0.26149	-0.9654
61	61	1846	1785	12	0.80556	240	0.24504	-0.01575	-0.9368
62	62	379	1594	12	0.80556	240	0.24504	-0.07822	-1.00734
63	63	1454	1413	12	0.80556	240	0.24504	-0.08293	-0.89222
64	64	1361	1034	12	0.80556	240	0.24504	-0.11389	-0.93444
65	65	1732	1873	13	0.8	240	0.31154	-0.01911	-0.86255
66	66	277	1096	10	0.79688	240	0.1418	-0.1902	-0.95551
67	67	37	1140	10	0.79688	240	0.1418	-0.06216	-1.11197
68	68	1651	1510	10	0.79688	240	0.1418	-0.3033	-0.78774
69	69	228	1807	10	0.79688	240	0.1418	-0.04692	-0.97786
70	70	637	2013	15	0.79545	240	0.47859	-0.08822	-1.05311
71	71	1255	1972	11	0.79167	240	0.18874	-0.05891	-0.9021
72	72	517	231	11	0.79167	240	0.18874	-0.14294	-0.9429
73	73	1391	1909	11	0.79167	240	0.18874	-0.13506	-0.91901
74	74	1885	1796	12	0.79167	240	0.24504	-0.00284	-0.86101
75	75	1635	1082	13	0.7875	240	0.31154	-0.04626	-0.98442
76	76	75	1913	13	0.7875	240	0.31154	-0.3751	-0.72717
77	77	374	1030	14	0.78409	240	0.38911	-0.29027	-0.67693
78	78	1719	703	10	0.78125	240	0.1418	-0.1573	-0.67054
79	79	91	1384	10	0.78125	240	0.1418	-0.21005	-0.78489
80	80	1026	696	10	0.78125	240	0.1418	-0.12265	-0.99735
81	81	342	1926	10	0.78125	240	0.1418	0.01238	-0.90728
82	82	1792	1596	11	0.77778	240	0.18874	-0.15367	-0.79209
83	83	780	1831	11	0.77778	240	0.18874	-0.18784	-0.7999
84	84	1436	1629	12	0.77778	240	0.24504	-0.0836	-0.89928
85	85	1314	126	11	0.77778	240	0.18874	-0.13255	-0.90096
86	86	17	288	12	0.77778	240	0.24504	-0.26429	-0.80994
87	87	746	1475	13	0.775	240	0.31154	-0.04743	-0.96616
88	88	283	1716	14	0.77273	240	0.38911	-0.17648	-0.95132
89	89	1103	1266	10	0.76562	240	0.1418	-0.1366	-0.80472
90	90	1068	1300	10	0.76562	240	0.1418	-0.21226	-0.53999
91	91	1519	911	10	0.76562	240	0.1418	-0.12197	-0.7474
92	92	1806	918	10	0.76562	240	0.1418	0.12791	-0.85505
93	93	504	388	10	0.76562	240	0.1418	-0.07338	-0.96744
94	94	1437	687	10	0.76562	240	0.1418	-0.13176	-0.72855
95	95	1716	673	10	0.76562	240	0.1418	-0.07711	-0.64015
96	96	1881	187	10	0.76562	240	0.1418	-0.14179	-0.78637
97	97	1584	186	10	0.76562	240	0.1418	-0.21397	-0.50758
98	98	1532	1329	10	0.76562	240	0.1418	-0.10646	-0.88025
99	99	973	852	11	0.76389	240	0.18874	-0.12318	-1.04958
100	100	669	2000	11	0.76389	240	0.18874	-0.19243	-0.71856
101	101	2028	660	12	0.76389	240	0.24504	-0.0534	-0.75668
102	102	226	1232	12	0.76389	240	0.24504	-0.14528	-1.08361
103	103	332	906	13	0.7625	240	0.31154	-0.20512	-0.83628
104	104	1962	636	13	0.7625	240	0.31154	-0.05571	-1.01059
105	105	1130	1015	10	0.75	240	0.1418	-0.17245	-0.81506
106	106	1141	638	10	0.75	240	0.1418	-0.11338	-0.97503
107	107	1724	262	10	0.75	240	0.1418	-0.09896	-0.82029
108	108	504	265	14	0.75	240	0.38911	-0.50479	-0.8161
109	109	1687	727	15	0.75	240	0.47859	-0.08884	-1.03494
110	110	824	1816	17	0.75	240	0.69668	-0.08498	-1.05768
111	111	1165	1076	13	0.75	240	0.31154	-0.05512	-0.97005
112	112	1688	1499	11	0.75	240	0.18874	-0.10541	-0.80503
113	113	249	1278	11	0.75	240	0.18874	-0.09356	-0.95072
114	114	1379	260	11	0.75	240	0.18874	-0.11681	-0.84106
115	115	144	94	12	0.75	240	0.24504	-0.26161	-0.81524
116	116	1561	1767	11	0.75	240	0.18874	-0.03867	-0.82679
117	117	747	487	12	0.75	240	0.24504	-0.07368	-1.06072
118	118	1479	1628	12	0.75	240	0.24504	-0.05807	-1.0031
119	119	611	1987	12	0.75	240	0.24504	-0.06501	-1.04034
120	120	1778	1841	12	0.75	240	0.24504	-0.02465	-0.95686
121	121	1028	306	11	0.75	240	0.18874	-0.12057	-0.94985
122	122	1139	521	14	0.73864	240	0.38911	-0.14351	-1.00428
123	123	50	634	14	0.73864	240	0.38911	-0.1429	-1.06676
124	124	543	1610	11	0.73611	240	0.18874	-0.102	-0.93414
125	125	1766	841	12	0.73611	240	0.24504	-0.23142	-0.83898
126	126	1332	22	11	0.73611	240	0.18874	-0.09579	-0.89796
127	127	1694	97	11	0.73611	240	0.18874	-0.04496	-0.67361
128	128	1643	1239	11	0.73611	240	0.18874	-0.04706	-0.9001
129	129	856	1403	10	0.73438	240	0.1418	-0.05187	-0.97521
130	130	710	1307	10	0.73438	240	0.1418	-0.00776	-0.97244
131	131	180	45	10	0.73438	240	0.1418	-0.19972	-0.90065
132	132	1799	290	15	0.72727	240	0.47859	-0.08601	-1.07564
133	133	1229	522	12	0.72222	240	0.24504	-0.17474	-0.8458
134	134	783	1748	11	0.72222	240	0.18874	-0.25046	-0.78467
135	135	1314	791	11	0.72222	240	0.18874	-0.05125	-0.97964
136	136	1949	800	11	0.72222	240	0.18874	-0.06881	-0.85159
137	137	1346	968	11	0.72222	240	0.18874	-0.10018	-0.94881
138	138	2009	1412	11	0.72222	240	0.18874	-0.13102	-0.60847
139	139	372	2024	12	0.72222	240	0.24504	-0.12075	-0.81443
140	140	710	1067	17	0.72115	240	0.69668	-0.15361	-0.84399
141	141	1431	1723	10	0.71875	240	0.1418	-0.03688	-0.84065
142	142	1413	846	10	0.71875	240	0.1418	-0.23304	-0.80432
143	143	1079	139	10	0.71875	240	0.1418	-0.08308	-0.97064
144	144	1598	1241	16	0.71875	240	0.58083	-0.12596	-1.0065
145	145	528	1970	16	0.71875	240	0.58083	-0.18528	-0.93724
146	146	245	102	13	0.7125	240	0.31154	-0.07038	-0.98334
147	147	1921	932	12	0.70833	240	0.24504	-0.1591	-0.65306
148	148	1558	1005	11	0.70833	240	0.18874	0.04581	-0.99258
149	149	1156	868	10	0.70312	240	0.1418	0.01263	-0.96871
150	150	178	1198	10	0.70312	240	0.1418	-0.14422	-0.81564
151	151	913	613	10	0.70312	240	0.1418	-0.28063	-0.73853
152	152	160	409	10	0.70312	240	0.1418	-0.29257	-0.69872
153	153	797	163	10	0.70312	240	0.1418	-0.3682	-0.64982
154	154	902	156	10	0.70312	240	0.1418	-0.2276	-0.65284
155	155	565	55	10	0.70312	240	0.1418	-0.52743	-0.38008
156	156	910	503	16	0.69792	240	0.58083	-0.16562	-1.06045
157	157	1742	1473	11	0.69444	240	0.18874	-0.30316	-0.33074
158	158	351	222	12	0.69444	240	0.24504	-0.17499	-0.73638
159	159	1131	34	11	0.69444	240	0.18874	-0.03539	-0.96997
160	160	877	77	11	0.69444	240	0.18874	-0.07623	-1.02806
161	161	215	1290	12	0.69444	240	0.24504	0.01987	-0.94361
162	162	1624	1295	11	0.69444	240	0.18874	-0.06122	-0.94402
163	163	1557	1115	12	0.69444	240	0.24504	0.01095	-1.04099
164	164	1339	1128	12	0.69444	240	0.24504	-0.02331	-0.97935
165	165	153	240	12	0.69444	240	0.24504	-0.24141	-0.94279
166	166	1155	277	14	0.69318	240	0.38911	-0.16362	-1.00222
167	168	1309	426	10	0.6875	240	0.1418	-0.06453	-0.87213
168	169	1089	716	10	0.6875	240	0.1418	-0.49612	-0.22158
169	170	1199	496	10	0.6875	240	0.1418	-0.19827	-0.87886
170	171	957	1477	10	0.6875	240	0.1418	-0.19315	-0.95167
171	172	1925	988	10	0.6875	240	0.1418	-0.00385	-0.72195
172	173	1850	1490	10	0.6875	240	0.1418	-0.07238	-0.6112
173	174	1145	829	10	0.6875	240	0.1418	0.20281	-0.62379
174	175	40	1468	16	0.6875	240	0.58083	-0.13603	-1.04423
175	176	522	999	13	0.6875	240	0.31154	-0.51293	-0.654
176	178	1682	1081	15	0.68182	240	0.47859	-0.08912	-1.01769
177	179	1041	1833	14	0.68182	240	0.38911	-0.17539	-0.90982
178	180	222	1090	12	0.68056	240	0.24504	-0.41382	-0.72728
179	181	1133	2014	11	0.68056	240	0.18874	-0.12691	-0.75127
180	182	131	1741	12	0.68056	240	0.24504	-0.10241	-1.03264
181	183	590	1415	11	0.68056	240	0.18874	-0.16465	-0.86754
182	184	439	1978	11	0.68056	240	0.18874	-0.12059	-0.9675
183	185	155	941	11	0.68056	240	0.18874	-0.07866	-1.01793
184	186	1445	1225	11	0.68056	240	0.18874	-0.1692	-0.9281
185	187	1157	346	13	0.675	240	0.31154	-0.29676	-0.75542
186	188	559	1127	13	0.675	240	0.31154	-0.33258	-0.60783
187	189	1061	1075	10	0.67188	240	0.1418	-0.26712	-0.59723
188	190	1615	1214	10	0.67188	240	0.1418	-0.36539	-0.79537
189	191	1272	502	10	0.67188	240	0.1418	-0.13922	-0.71375
190	192	68	1700	10	0.67188	240	0.1418	-0.16989	-0.95299
191	193	1229	2017	10	0.67188	240	0.1418	0.00108	-0.68536
192	194	1433	292	10	0.67188	240	0.1418	-0.1083	-0.94896
193	195	835	455	10	0.67188	240	0.1418	-0.12398	-0.84857
194	196	905	868	14	0.67045	240	0.38911	-0.10172	-1.09859
195	197	1665	1267	11	0.66667	240	0.18874	0.00564	-0.89429
196	198	768	137	11	0.66667	240	0.18874	-0.24116	-0.76411
197	199	589	1137	11	0.66667	240	0.18874	-0.39059	-0.65921
198	200	371	919	22	0.875	240	1.50992	-0.50383	-0.82943
199	201	1277	268	29	0.84524	240	3.45845	-0.01183	-1.05185
200	202	678	1713	23	0.83088	240	1.72532	-0.06421	-1.07962
201	204	877	1154	22	0.76562	240	1.50992	-0.09737	-1.10218
202	205	1997	1285	25	0.76389	240	2.21568	-0.02877	-1.11759
203	206	1992	1109	24	0.72917	240	1.96029	-0.01762	-1.05354
204	207	1143	1335	20	0.71667	240	1.13443	-0.3416	-0.78565
205	208	1350	628	23	0.69853	240	1.72532	-0.03395	-1.07383
206	209	325	420	20	0.68333	240	1.13443	-0.15646	-1.00056
207	210	1400	1767	25	0.63889	240	2.21568	-0.02202	-1.08831
208	211	831	764	29	0.58333	240	3.45845	-0.01773	-1.03285
209	212	766	1046	25	0.58333	240	2.21568	-0.06763	-0.98378
210	216	971	1842	22	0.5	240	1.50992	-0.16051	-0.98413
211	217	455	1407	30	0.73295	240	3.8287	-0.09933	-1.11055
212	218	1382	1334	34	0.57	240	5.57345	-0.2184	-1.04093
213	219	306	1009	35	0.565	240	6.07983	-0.08616	-1.02372
214	220	469	987	34	0.54	240	5.57345	-0.09413	-1.01086
215	221	264	777	39	0.49554	240	8.41165	-0.12152	-0.98921
216	222	62	119	40	0.57759	240	9.07543	-0.13783	-1.04184
217	223	1606	1563	46	0.5303	240	13.8026	0.02463	-1.17391
