# Supplementary material for: Dynamic self-assembly of compartmentalized DNA nanotubes
Source: Nat Commun. 2021 Jun 11;12:3557. doi: 10.1038/s41467-021-23850-1 (PMC8196065; doi:10.1038/s41467-021-23850-1)
Supplement: Supplementary file 8 — Source Data [file 41467_2021_23850_MOESM8_ESM.zip › sourceData/figure6/fig6f_rnaseh_1_individualTimeFiles/fig6_Rh_1_t45_final_data.xlsx]

## Sheet: Sheet1
	droplet number	X (pixels)	Y (pixels)	Radius (pixels)	Probability count	Time	Volume (pL)	skew	kurtosis
0	0	917	1203	10	0.96875	45	0.1418	-0.19928	-0.9032
1	1	1497	515	10	0.96875	45	0.1418	-0.10518	-1.05148
2	2	1868	780	11	0.95833	45	0.18874	-0.1402	-0.98803
3	3	718	1404	12	0.95833	45	0.24504	-0.13708	-1.09807
4	4	1775	1977	10	0.95312	45	0.1418	-0.09361	-0.97124
5	5	1730	588	10	0.95312	45	0.1418	-0.08055	-1.04778
6	6	1851	325	10	0.95312	45	0.1418	-0.00788	-0.96084
7	7	1430	298	10	0.95312	45	0.1418	-0.05434	-1.00572
8	8	766	142	11	0.94444	45	0.18874	-0.03981	-1.02222
9	9	685	1133	12	0.93056	45	0.24504	-0.12776	-1.0703
10	10	1707	1312	12	0.93056	45	0.24504	-0.03195	-1.08767
11	11	1662	1337	16	0.91667	45	0.58083	-0.08097	-1.08897
12	12	876	2019	11	0.91667	45	0.18874	-0.14073	-1.04384
13	13	1715	645	11	0.90278	45	0.18874	-0.1188	-1.04381
14	14	1404	67	12	0.90278	45	0.24504	-0.25231	-0.83672
15	15	1038	2011	12	0.90278	45	0.24504	-0.01827	-1.12373
16	16	464	862	13	0.9	45	0.31154	-0.18088	-1.08759
17	17	1546	1734	13	0.9	45	0.31154	-0.03269	-1.0922
18	18	1796	300	15	0.89773	45	0.47859	-0.12866	-0.99599
19	19	634	2018	15	0.89773	45	0.47859	-0.10408	-1.05061
20	20	1716	708	10	0.89062	45	0.1418	-0.21685	-0.882
21	21	1133	1386	10	0.89062	45	0.1418	-0.20998	-0.96183
22	22	1283	1501	12	0.88889	45	0.24504	-0.1226	-1.00469
23	23	1434	692	10	0.875	45	0.1418	-0.11999	-0.94752
24	24	1614	440	10	0.875	45	0.1418	-0.19241	-0.89073
25	25	1086	721	10	0.875	45	0.1418	-0.32214	-0.7869
26	27	780	1753	11	0.875	45	0.18874	-0.22402	-0.82031
27	28	784	1970	12	0.875	45	0.24504	-0.14608	-0.93751
28	29	801	494	13	0.8625	45	0.31154	-0.09018	-1.07405
29	30	1105	202	13	0.8625	45	0.31154	-0.12909	-0.99016
30	31	1510	78	13	0.8625	45	0.31154	-0.12232	-1.04197
31	32	997	768	10	0.85938	45	0.1418	-0.06155	-0.96786
32	33	1731	788	10	0.85938	45	0.1418	-0.01573	-0.942
33	34	1023	701	10	0.85938	45	0.1418	-0.05623	-1.0725
34	35	1707	1447	10	0.85938	45	0.1418	0.02494	-0.94985
35	36	1502	1873	10	0.85938	45	0.1418	-0.10366	-0.98704
36	37	1843	1790	12	0.84722	45	0.24504	0.00106	-1.02583
37	38	837	1204	11	0.84722	45	0.18874	-0.28529	-0.88397
38	39	1935	1969	12	0.84722	45	0.24504	-0.05864	-0.86539
39	40	339	1931	10	0.84375	45	0.1418	-0.06987	-0.90245
40	41	596	1716	10	0.84375	45	0.1418	-0.06861	-0.97583
41	42	272	1292	10	0.84375	45	0.1418	-0.24468	-0.77103
42	43	1972	1807	13	0.8375	45	0.31154	0.00374	-0.95034
43	44	1138	580	16	0.83333	45	0.58083	-0.1124	-1.1143
44	46	1795	702	11	0.83333	45	0.18874	-0.19544	-0.93482
45	47	1226	527	12	0.83333	45	0.24504	-0.12324	-0.99872
46	48	223	1236	12	0.83333	45	0.24504	-0.16154	-1.06092
47	49	371	1035	14	0.82955	45	0.38911	-0.40896	-0.69901
48	50	1684	518	15	0.82955	45	0.47859	-0.18438	-1.00497
49	51	507	485	10	0.82812	45	0.1418	-0.14095	-1.0412
50	52	1320	97	10	0.82812	45	0.1418	-0.20693	-0.87319
51	53	1876	1307	10	0.82812	45	0.1418	0.01761	-0.8868
52	54	1723	140	17	0.82692	45	0.69668	-0.13347	-1.05005
53	55	329	911	13	0.825	45	0.31154	-0.33618	-0.80475
54	56	1071	1248	13	0.825	45	0.31154	-0.15899	-1.03225
55	58	322	1309	16	0.82292	45	0.58083	-0.15375	-1.04482
56	59	657	1456	11	0.81944	45	0.18874	-0.18704	-0.96179
57	60	1621	1300	11	0.81944	45	0.18874	-0.09283	-0.94254
58	61	1686	818	11	0.81944	45	0.18874	-0.15084	-0.99238
59	62	1025	311	11	0.81944	45	0.18874	-0.05209	-1.21752
60	63	1433	1634	12	0.81944	45	0.24504	-0.08648	-1.0574
61	64	348	228	12	0.81944	45	0.24504	-0.14092	-1.05306
62	65	1451	1418	12	0.81944	45	0.24504	-0.06789	-0.98331
63	66	743	495	12	0.81944	45	0.24504	-0.08599	-1.09252
64	67	1727	1760	15	0.81818	45	0.47859	-0.13247	-1.00875
65	68	1038	1838	14	0.81818	45	0.38911	-0.20504	-0.92857
66	69	1127	1020	10	0.8125	45	0.1418	-0.09125	-1.05
67	70	1960	176	10	0.8125	45	0.1418	-0.12363	-0.97191
68	72	73	1917	12	0.80556	45	0.24504	-0.05587	-1.06075
69	73	1352	1696	12	0.80556	45	0.24504	-0.16188	-1.01437
70	74	923	134	12	0.80556	45	0.24504	-0.05267	-1.11539
71	75	141	99	12	0.80556	45	0.24504	-0.12695	-0.92848
72	76	152	946	11	0.80556	45	0.18874	-0.14265	-1.03278
73	77	1803	923	10	0.79688	45	0.1418	-0.08015	-0.98016
74	78	157	414	10	0.79688	45	0.1418	-0.28634	-0.78474
75	79	1138	643	10	0.79688	45	0.1418	-0.17202	-0.99687
76	80	34	1145	10	0.79688	45	0.1418	-0.04869	-0.98152
77	81	218	1094	12	0.79167	45	0.24504	-0.16291	-1.00621
78	82	777	1836	11	0.79167	45	0.18874	-0.25884	-0.80147
79	83	1457	717	11	0.79167	45	0.18874	-0.18236	-0.8752
80	84	1055	792	18	0.78846	45	0.827	-0.13604	-1.11406
81	86	2009	587	13	0.7875	45	0.31154	-0.09054	-1.06954
82	87	1162	1080	13	0.7875	45	0.31154	-0.09316	-1.10483
83	88	841	1890	10	0.78125	45	0.1418	-0.13409	-0.87904
84	90	1747	1298	10	0.78125	45	0.1418	-0.14491	-0.84068
85	91	1226	2023	10	0.78125	45	0.1418	-0.13685	-0.8783
86	92	591	249	11	0.77778	45	0.18874	-0.0695	-0.9514
87	93	150	245	12	0.77778	45	0.24504	-0.15864	-0.95421
88	94	1775	1846	12	0.77778	45	0.24504	-0.10519	-0.96624
89	95	1882	1800	12	0.77778	45	0.24504	-0.11464	-0.68182
90	96	436	719	12	0.77778	45	0.24504	-0.12692	-1.13188
91	97	1554	1119	12	0.77778	45	0.24504	-0.09541	-1.05304
92	98	1139	1769	12	0.77778	45	0.24504	-0.01784	-1.07481
93	99	1558	1771	11	0.77778	45	0.18874	-0.05572	-1.004
94	100	2006	1417	11	0.77778	45	0.18874	-0.07804	-0.83933
95	101	586	1142	11	0.77778	45	0.18874	-0.07469	-0.95197
96	102	14	293	12	0.77778	45	0.24504	-0.23626	-0.87167
97	103	242	107	13	0.775	45	0.31154	-0.20692	-0.87725
98	104	707	1785	14	0.77273	45	0.38911	-0.25573	-0.87377
99	105	308	378	15	0.77273	45	0.47859	-0.2347	-0.89772
100	106	39	1481	16	0.77083	45	0.58083	-0.14622	-1.04161
101	107	1153	873	10	0.76562	45	0.1418	-0.0635	-1.14123
102	108	501	393	10	0.76562	45	0.1418	-0.10192	-1.06769
103	109	1444	178	10	0.76562	45	0.1418	-0.13123	-0.8846
104	110	1410	237	10	0.76562	45	0.1418	-0.0686	-1.15036
105	111	353	1471	10	0.76562	45	0.1418	-0.06623	-1.0507
106	112	1837	1544	10	0.76562	45	0.1418	-0.04455	-0.80477
107	113	1154	943	11	0.76389	45	0.18874	-0.11248	-1.02385
108	114	246	1283	11	0.76389	45	0.18874	-0.15536	-0.99459
109	115	1789	1601	11	0.76389	45	0.18874	-0.12369	-0.95885
110	116	1311	131	11	0.76389	45	0.18874	-0.06164	-1.11396
111	118	1865	398	13	0.7625	45	0.31154	-0.15155	-0.97689
112	119	744	1480	13	0.7625	45	0.31154	-0.15571	-1.01876
113	120	963	316	13	0.7625	45	0.31154	-0.17501	-1.03452
114	121	1511	167	14	0.76136	45	0.38911	-0.15685	-1.00306
115	122	1136	526	14	0.76136	45	0.38911	-0.15508	-1.07298
116	123	1371	1505	10	0.75	45	0.1418	-0.01295	-1.02958
117	124	1648	1515	10	0.75	45	0.1418	-0.14465	-0.5502
118	125	1638	1964	10	0.75	45	0.1418	-0.12638	-0.92283
119	126	772	2017	10	0.75	45	0.1418	-0.0557	-1.11837
120	127	853	1408	10	0.75	45	0.1418	-0.10717	-1.00485
121	128	1713	678	10	0.75	45	0.1418	-0.10264	-0.90052
122	129	1516	916	10	0.75	45	0.1418	-0.17579	-0.87928
123	130	1171	1689	17	0.75	45	0.69668	-0.09833	-1.07289
124	131	575	1463	18	0.75	45	0.827	-0.29833	-0.94603
125	132	525	1975	16	0.75	45	0.58083	-0.23505	-0.92112
126	133	1067	1149	13	0.75	45	0.31154	-0.13212	-1.0414
127	134	1709	1515	11	0.75	45	0.18874	-0.16048	-0.74932
128	135	1119	974	12	0.75	45	0.24504	-0.21486	-0.90486
129	136	1536	139	12	0.75	45	0.24504	-0.21433	-0.87979
130	137	1554	219	17	0.74038	45	0.69668	-0.15471	-1.02526
131	138	1762	436	15	0.73864	45	0.47859	-0.16144	-0.96564
132	139	346	1281	11	0.73611	45	0.18874	-0.33451	-0.84244
133	140	791	998	11	0.73611	45	0.18874	-0.37345	-0.70533
134	141	608	1991	12	0.73611	45	0.24504	-0.1299	-0.93324
135	142	874	82	11	0.73611	45	0.18874	-0.1236	-1.04319
136	143	177	50	10	0.73438	45	0.1418	-0.12876	-0.97383
137	144	1196	501	10	0.73438	45	0.1418	-0.14641	-0.92763
138	145	225	1812	10	0.73438	45	0.1418	-0.09717	-1.02521
139	146	17	589	10	0.73438	45	0.1418	-0.10653	-0.99705
140	147	274	1101	10	0.73438	45	0.1418	-0.22495	-0.85941
141	148	175	1203	10	0.73438	45	0.1418	-0.15712	-1.02791
142	149	1877	540	18	0.73077	45	0.827	-0.11049	-1.04772
143	150	1330	27	11	0.72222	45	0.18874	-0.25519	-0.86138
144	151	1306	431	11	0.72222	45	0.18874	-0.12153	-1.11928
145	152	1876	702	11	0.72222	45	0.18874	-0.14778	-0.90876
146	153	1441	16	11	0.72222	45	0.18874	-0.114	-1.03666
147	154	514	236	11	0.72222	45	0.18874	-0.14799	-0.99985
148	155	377	1599	12	0.72222	45	0.24504	-0.1344	-1.00133
149	156	1252	1977	11	0.72222	45	0.18874	-0.15074	-0.9405
150	157	1358	1039	12	0.72222	45	0.24504	-0.21211	-0.95048
151	158	370	2029	12	0.72222	45	0.24504	-0.0761	-1.0382
152	159	794	168	10	0.71875	45	0.1418	-0.29919	-0.90162
153	160	36	1564	10	0.71875	45	0.1418	-0.14798	-1.00887
154	161	2010	1531	10	0.71875	45	0.1418	-0.00975	-0.8383
155	162	439	1155	10	0.71875	45	0.1418	-0.06996	-1.12758
156	163	1076	144	10	0.71875	45	0.1418	-0.04418	-1.13473
157	164	519	1004	13	0.7125	45	0.31154	-0.41248	-0.80817
158	165	1959	641	13	0.7125	45	0.31154	-0.09508	-1.03045
159	166	343	1351	12	0.70833	45	0.24504	-0.29311	-0.74793
160	167	1228	948	11	0.70833	45	0.18874	-0.15292	-0.96726
161	168	673	1938	11	0.70833	45	0.18874	-0.0906	-1.12814
162	169	959	2027	11	0.70833	45	0.18874	-0.12709	-0.96359
163	170	666	2005	11	0.70833	45	0.18874	-0.122	-1.0376
164	171	588	1420	11	0.70833	45	0.18874	-0.11909	-1.09232
165	172	1388	1914	11	0.70833	45	0.18874	-0.11837	-0.89033
166	174	1065	1305	10	0.70312	45	0.1418	-0.36182	-0.73605
167	175	592	65	10	0.70312	45	0.1418	-0.29124	-0.805
168	176	1581	191	10	0.70312	45	0.1418	-0.31736	-0.57852
169	177	1469	1006	10	0.70312	45	0.1418	-0.11579	-0.88652
170	178	460	1885	10	0.70312	45	0.1418	-0.09472	-0.86895
171	179	1548	555	13	0.7	45	0.31154	-0.12584	-1.0398
172	180	1376	264	11	0.69444	45	0.18874	-0.20939	-0.92105
173	181	1128	39	11	0.69444	45	0.18874	-0.089	-1.10229
174	182	1281	210	12	0.69444	45	0.24504	-0.18421	-0.95286
175	183	1442	1230	11	0.69444	45	0.18874	-0.1534	-1.00152
176	184	235	1343	11	0.69444	45	0.18874	-0.34466	-0.74567
177	185	1739	1478	11	0.69444	45	0.18874	-0.25478	-0.72939
178	186	1685	1504	11	0.69444	45	0.18874	-0.24461	-0.86165
179	187	1797	823	18	0.69231	45	0.827	-0.18858	-0.97003
180	188	1922	992	10	0.6875	45	0.1418	-0.14678	-0.80147
181	189	1410	851	10	0.6875	45	0.1418	-0.23929	-0.73095
182	190	246	291	10	0.6875	45	0.1418	-0.18088	-1.01349
183	191	978	1939	10	0.6875	45	0.1418	-0.24426	-0.84839
184	192	1595	1246	16	0.6875	45	0.58083	-0.1489	-0.998
185	193	293	1819	13	0.6875	45	0.31154	-0.08218	-1.02031
186	194	1763	845	12	0.68056	45	0.24504	-0.27372	-0.87093
187	195	1663	1272	11	0.68056	45	0.18874	-0.07688	-0.99105
188	196	1827	839	11	0.68056	45	0.18874	-0.37075	-0.61523
189	197	423	156	16	0.67708	45	0.58083	-0.1474	-1.06888
190	198	1436	1856	17	0.67308	45	0.69668	-0.1393	-1.03556
191	199	521	1631	10	0.67188	45	0.1418	-0.07771	-1.09158
192	203	368	924	22	0.75781	45	1.50992	-0.35878	-1.01892
193	206	1140	1340	21	0.60156	45	1.31324	-0.44669	-0.70549
194	207	1352	641	24	0.57639	45	1.96029	-0.12859	-1.09726
195	210	761	1060	26	0.53947	45	2.49234	-0.17136	-1.0702
196	213	1274	273	29	0.4881	45	3.45845	-0.02921	-0.96586
197	215	1442	2033	20	0.46667	45	1.13443	-0.47789	-0.60457
198	216	307	1023	35	0.71	45	6.07983	-0.14851	-1.06968
199	217	466	1006	34	0.695	45	5.57345	-0.16425	-1.06561
200	218	828	788	30	0.68182	45	3.8287	-0.14608	-1.11411
201	219	1379	1339	35	0.67	45	6.07983	-0.27596	-0.97117
202	220	454	1427	30	0.5625	45	3.8287	-0.12878	-1.09259
203	221	60	143	39	0.55357	45	8.41165	-0.16196	-1.08528
204	222	263	797	39	0.49107	45	8.41165	-0.16815	-1.03753
205	223	1604	1598	44	0.54297	45	12.0794	-0.06299	-1.13306
