# Supplementary material for: Dynamic self-assembly of compartmentalized DNA nanotubes
Source: Nat Commun. 2021 Jun 11;12:3557. doi: 10.1038/s41467-021-23850-1 (PMC8196065; doi:10.1038/s41467-021-23850-1)
Supplement: Supplementary file 8 — Source Data [file 41467_2021_23850_MOESM8_ESM.zip › sourceData/figure6/fig6f_rnaseh_1_individualTimeFiles/fig6_Rh_1_t285_final_data.xlsx]

## Sheet: Sheet1
	droplet number	X (pixels)	Y (pixels)	Radius (pixels)	Probability count	Time	Volume (pL)	skew	kurtosis
0	0	968	391	10	0.98438	285	0.1418	-0.08512	-1.06318
1	1	1165	1075	13	0.975	285	0.31154	-0.13048	-1.09434
2	2	2012	1526	10	0.96875	285	0.1418	-0.0541	-1.08631
3	3	242	1407	10	0.95312	285	0.1418	0.03359	-1.06989
4	4	1519	911	10	0.95312	285	0.1418	-0.09142	-0.97831
5	6	981	606	14	0.94318	285	0.38911	-0.16292	-1.08389
6	7	408	431	12	0.93056	285	0.24504	-0.09589	-1.0972
7	8	2028	659	12	0.93056	285	0.24504	-0.13609	-1.0527
8	9	131	1740	12	0.93056	285	0.24504	-0.06306	-1.08574
9	10	1878	528	18	0.92308	285	0.827	-0.10532	-1.07721
10	11	713	359	10	0.92188	285	0.1418	-0.02413	-1.07013
11	12	311	373	14	0.92045	285	0.38911	-0.1407	-1.05172
12	13	719	1353	11	0.91667	285	0.18874	-0.08269	-1.05274
13	14	1961	636	13	0.9125	285	0.31154	-0.09376	-1.10346
14	15	1617	435	10	0.90625	285	0.1418	-0.15595	-0.87336
15	16	255	229	11	0.90278	285	0.18874	-0.05664	-1.03083
16	17	1938	1964	12	0.90278	285	0.24504	-0.06749	-1.06364
17	18	1070	1143	13	0.9	285	0.31154	-0.13173	-1.07634
18	19	296	1814	13	0.9	285	0.31154	-0.07782	-1.05473
19	20	426	145	15	0.89773	285	0.47859	-0.08696	-1.15782
20	21	1068	1299	10	0.89062	285	0.1418	-0.19066	-0.86998
21	22	1716	673	10	0.89062	285	0.1418	-0.13622	-0.98984
22	23	1766	840	12	0.875	285	0.24504	-0.23645	-0.90352
23	24	372	2024	12	0.875	285	0.24504	-0.13981	-1.00443
24	25	1355	1691	12	0.875	285	0.24504	-0.091	-1.07371
25	26	1778	1971	10	0.85938	285	0.1418	-0.06845	-0.91061
26	27	1651	1509	10	0.85938	285	0.1418	-0.48934	-0.50871
27	28	1000	762	10	0.85938	285	0.1418	-0.1168	-0.91865
28	29	1141	638	10	0.85938	285	0.1418	-0.07427	-0.98486
29	30	1694	96	11	0.84722	285	0.18874	-0.29728	-0.85653
30	31	42	1642	12	0.84722	285	0.24504	-0.1134	-1.04742
31	32	1558	1404	12	0.84722	285	0.24504	-0.2879	-0.97478
32	33	1556	1114	12	0.84722	285	0.24504	-0.2056	-0.97083
33	34	222	1089	12	0.84722	285	0.24504	-0.12524	-1.05059
34	35	1688	1498	11	0.84722	285	0.18874	-0.26303	-0.85052
35	36	1584	186	10	0.84375	285	0.1418	-0.11875	-0.90914
36	37	1854	319	10	0.84375	285	0.1418	-0.05535	-0.99939
37	38	1229	2017	10	0.84375	285	0.1418	-0.16502	-0.90348
38	39	534	1239	15	0.84091	285	0.47859	-0.15966	-1.06509
39	40	588	1136	11	0.83333	285	0.18874	-0.05476	-1.00229
40	41	1313	790	11	0.83333	285	0.18874	-0.15399	-1.02293
41	42	120	447	15	0.82955	285	0.47859	-0.27211	-0.99042
42	43	1431	1723	10	0.82812	285	0.1418	-0.0057	-1.07669
43	44	1750	1293	10	0.82812	285	0.1418	-0.16681	-0.77503
44	45	774	2012	10	0.82812	285	0.1418	-0.18468	-0.85603
45	46	578	1458	18	0.82692	285	0.827	-0.34132	-0.96064
46	47	746	1474	13	0.825	285	0.31154	-0.1078	-1.06678
47	48	1444	1225	11	0.81944	285	0.18874	-0.05012	-1.14647
48	49	655	1412	12	0.81944	285	0.24504	-0.08952	-1.08707
49	50	1332	22	11	0.81944	285	0.18874	-0.04269	-1.01751
50	51	76	24	11	0.81944	285	0.18874	-0.17013	-0.82529
51	52	1346	967	11	0.81944	285	0.18874	-0.21525	-0.87974
52	53	1800	818	18	0.81731	285	0.827	-0.1457	-1.03247
53	54	108	1441	10	0.8125	285	0.1418	-0.1106	-0.91433
54	55	1272	501	10	0.8125	285	0.1418	-0.16051	-1.02033
55	56	2011	582	13	0.8125	285	0.31154	-0.16093	-1.01747
56	57	245	910	14	0.80682	285	0.38911	-0.13707	-1.12414
57	58	347	1345	12	0.80556	285	0.24504	-0.1149	-1.05327
58	59	1827	691	12	0.80556	285	0.24504	-0.08019	-1.00069
59	60	1122	968	12	0.80556	285	0.24504	-0.14879	-1.06048
60	61	1791	1596	11	0.80556	285	0.18874	-0.11009	-1.06582
61	62	1665	1331	16	0.80208	285	0.58083	-0.07409	-1.11117
62	63	957	1476	10	0.79688	285	0.1418	-0.11901	-0.88227
63	64	1678	1715	10	0.79688	285	0.1418	-0.09402	-0.76913
64	65	835	454	10	0.79688	285	0.1418	-0.20853	-0.88858
65	66	1198	496	10	0.79688	285	0.1418	-0.21108	-0.87156
66	67	1136	1380	10	0.79688	285	0.1418	-0.06466	-1.0076
67	68	1718	703	10	0.79688	285	0.1418	0.00296	-0.98423
68	69	1765	431	15	0.79545	285	0.47859	-0.1424	-1.04479
69	70	1454	1412	12	0.79167	285	0.24504	-0.133	-1.14867
70	71	1920	931	12	0.79167	285	0.24504	-0.29009	-0.91526
71	72	472	772	12	0.79167	285	0.24504	-0.08047	-1.03984
72	73	868	49	11	0.79167	285	0.18874	-0.22849	-0.80753
73	74	1689	813	11	0.79167	285	0.18874	-0.08601	-1.1162
74	75	1558	1005	11	0.79167	285	0.18874	-0.12373	-1.07673
75	76	438	1977	11	0.79167	285	0.18874	-0.17763	-0.9858
76	77	1725	135	17	0.78846	285	0.69668	-0.15618	-1.07389
77	78	555	1178	13	0.7875	285	0.31154	-0.11628	-1.11188
78	79	504	265	13	0.7875	285	0.31154	-0.26079	-0.98976
79	80	1108	197	13	0.7875	285	0.31154	-0.12016	-1.04077
80	81	905	868	13	0.7875	285	0.31154	-0.14093	-1.01346
81	82	804	489	13	0.7875	285	0.31154	-0.29261	-1.00138
82	83	1733	782	10	0.78125	285	0.1418	-0.07582	-1.09072
83	84	1246	638	10	0.78125	285	0.1418	-0.10139	-0.98883
84	85	1412	232	10	0.78125	285	0.1418	-0.19303	-0.88973
85	86	853	164	10	0.78125	285	0.1418	-0.01331	-1.02778
86	87	840	1199	11	0.77778	285	0.18874	-0.16589	-0.9632
87	88	1975	1796	13	0.775	285	0.31154	-0.14116	-1.02074
88	90	1155	276	14	0.77273	285	0.38911	-0.15673	-1.04282
89	91	1733	582	10	0.76562	285	0.1418	-0.09557	-1.03081
90	92	1129	1015	10	0.76562	285	0.1418	-0.08387	-1.12846
91	93	981	1196	10	0.76562	285	0.1418	-0.15536	-0.86954
92	94	1962	170	10	0.76562	285	0.1418	-0.19008	-0.92439
93	95	1505	1867	10	0.76562	285	0.1418	-0.09286	-1.09405
94	96	1323	92	10	0.76562	285	0.1418	-0.105	-1.03721
95	97	1561	324	10	0.76562	285	0.1418	-0.18113	-0.89843
96	98	1142	1764	12	0.76389	285	0.24504	-0.12328	-1.07946
97	99	1255	1971	11	0.76389	285	0.18874	-0.16794	-0.96799
98	100	747	486	11	0.76389	285	0.18874	-0.1196	-0.97305
99	102	1635	1081	13	0.7625	285	0.31154	-0.19757	-0.97296
100	103	1513	73	13	0.7625	285	0.31154	-0.1355	-1.07933
101	104	977	143	16	0.76042	285	0.58083	-0.12891	-1.06426
102	105	962	2022	10	0.75	285	0.1418	-0.04348	-0.99826
103	106	679	802	10	0.75	285	0.1418	-0.15103	-0.88066
104	107	1723	262	10	0.75	285	0.1418	-0.11255	-0.93593
105	108	1139	520	14	0.75	285	0.38911	-0.14869	-1.05645
106	109	1041	1833	14	0.75	285	0.38911	-0.16554	-0.96417
107	110	543	1609	11	0.75	285	0.18874	-0.11691	-0.99746
108	111	1665	1267	11	0.75	285	0.18874	-0.0985	-0.97075
109	112	1870	775	11	0.75	285	0.18874	-0.09163	-1.07536
110	113	1740	1690	11	0.75	285	0.18874	-0.09831	-0.98698
111	114	1885	1795	12	0.75	285	0.24504	-0.11518	-0.96695
112	115	1710	1307	12	0.75	285	0.24504	-0.13049	-1.0179
113	116	1361	1033	12	0.75	285	0.24504	-0.08441	-1.1034
114	117	1229	522	12	0.75	285	0.24504	-0.20217	-0.98817
115	118	1553	1830	14	0.73864	285	0.38911	-0.20185	-0.99863
116	119	1799	289	15	0.73864	285	0.47859	-0.18088	-1.05354
117	120	559	1127	13	0.7375	285	0.31154	-0.21507	-0.88974
118	121	1284	204	12	0.73611	285	0.24504	-0.24065	-0.86931
119	122	1157	937	11	0.73611	285	0.18874	-0.18241	-0.98626
120	123	150	1193	11	0.73611	285	0.18874	-0.04142	-1.11727
121	124	610	1986	12	0.73611	285	0.24504	-0.10099	-0.97378
122	125	1407	62	12	0.73611	285	0.24504	-0.26332	-0.95352
123	126	75	1912	12	0.73611	285	0.24504	-0.13021	-1.09949
124	127	920	1197	10	0.73438	285	0.1418	-0.16053	-1.05196
125	128	1729	1755	15	0.72727	285	0.47859	-0.20026	-0.96969
126	129	1745	306	14	0.72727	285	0.38911	-0.09473	-1.04908
127	130	40	1467	15	0.72727	285	0.47859	-0.16273	-1.11495
128	131	1073	1243	13	0.725	285	0.31154	-0.17711	-0.93547
129	132	874	693	13	0.725	285	0.31154	-0.15706	-0.85658
130	133	1549	1728	13	0.725	285	0.31154	-0.1191	-1.00494
131	134	556	339	11	0.72222	285	0.18874	-0.14148	-1.09654
132	135	1731	429	11	0.72222	285	0.18874	-0.19715	-0.87828
133	136	1718	640	11	0.72222	285	0.18874	-0.12362	-1.0473
134	137	1479	1628	12	0.72222	285	0.24504	-0.22666	-0.98189
135	138	721	1399	12	0.72222	285	0.24504	-0.10978	-1.03341
136	139	153	239	11	0.72222	285	0.18874	-0.11338	-0.99732
137	140	1561	1767	11	0.72222	285	0.18874	-0.21162	-0.8494
138	141	507	1862	11	0.72222	285	0.18874	-0.23065	-0.88483
139	142	824	1815	17	0.72115	285	0.69668	-0.17972	-0.99739
140	143	1514	972	10	0.71875	285	0.1418	-0.11237	-0.94597
141	144	1432	292	10	0.71875	285	0.1418	-0.10602	-1.07708
142	145	1881	186	10	0.71875	285	0.1418	-0.12853	-0.92886
143	146	394	561	10	0.71875	285	0.1418	-0.07987	-1.05302
144	147	710	1306	10	0.71875	285	0.1418	-0.0116	-0.97548
145	148	1532	1328	10	0.71875	285	0.1418	-0.19383	-0.85598
146	149	132	1563	10	0.71875	285	0.1418	-0.04878	-0.85366
147	150	1500	509	10	0.71875	285	0.1418	-0.11003	-1.06521
148	151	159	409	10	0.71875	285	0.1418	0.05695	-0.99072
149	152	511	1184	16	0.71875	285	0.58083	-0.15675	-1.08879
150	153	1598	1240	16	0.71875	285	0.58083	-0.1392	-1.01684
151	154	1514	161	14	0.71591	285	0.38911	-0.11697	-1.14028
152	155	430	1220	11	0.70833	285	0.18874	-0.0503	-1.10828
153	156	522	999	12	0.70833	285	0.24504	-0.48959	-0.61378
154	157	1041	2005	12	0.70833	285	0.24504	-0.17941	-0.91389
155	158	226	1231	12	0.70833	285	0.24504	-0.05061	-1.16939
156	159	793	993	11	0.70833	285	0.18874	-0.12441	-1.00753
157	160	1313	126	11	0.70833	285	0.18874	-0.10043	-0.96971
158	161	602	172	14	0.70455	285	0.38911	-0.1622	-1.03328
159	162	1615	1214	10	0.70312	285	0.1418	-0.44245	-0.50722
160	163	1850	1489	10	0.70312	285	0.1418	-0.14625	-0.88378
161	164	844	1884	10	0.70312	285	0.1418	-0.06665	-0.84345
162	165	1971	1423	10	0.70312	285	0.1418	-0.14527	-0.84459
163	166	1309	426	10	0.70312	285	0.1418	-0.10096	-0.94941
164	167	137	421	10	0.70312	285	0.1418	-0.11714	-0.8653
165	168	245	101	13	0.7	285	0.31154	-0.0474	-1.15951
166	169	615	1327	12	0.69444	285	0.24504	-0.14579	-0.94078
167	170	517	230	11	0.69444	285	0.18874	-0.08665	-0.98854
168	171	1798	697	11	0.69444	285	0.18874	-0.16636	-0.97315
169	172	659	1450	11	0.69444	285	0.18874	-0.06538	-1.11958
170	173	308	1461	11	0.69444	285	0.18874	-0.05468	-1.15175
171	174	1437	686	10	0.6875	285	0.1418	-0.13688	-0.88499
172	175	2030	1370	10	0.6875	285	0.1418	-0.45731	-0.45868
173	176	482	627	10	0.6875	285	0.1418	-0.14189	-0.92517
174	177	1879	1302	10	0.6875	285	0.1418	-0.06923	-0.91477
175	178	275	1287	10	0.6875	285	0.1418	-0.06049	-1.02522
176	179	918	99	10	0.6875	285	0.1418	-0.48002	-0.54013
177	180	659	563	10	0.6875	285	0.1418	-0.06257	-1.06818
178	181	1556	213	17	0.68269	285	0.69668	-0.14845	-1.05725
179	182	786	1642	14	0.68182	285	0.38911	-0.13481	-1.05783
180	183	1551	550	12	0.68056	285	0.24504	-0.1674	-0.95463
181	186	484	1116	13	0.675	285	0.31154	-0.14452	-1.0554
182	187	1868	393	13	0.675	285	0.31154	-0.14226	-0.97226
183	188	460	1603	17	0.67308	285	0.69668	-0.2153	-0.9874
184	189	1433	1680	10	0.67188	285	0.1418	-0.25868	-0.80417
185	190	1276	1609	10	0.67188	285	0.1418	-0.22718	-0.89057
186	191	1710	1442	10	0.67188	285	0.1418	-0.11851	-0.95193
187	192	91	1383	10	0.67188	285	0.1418	0.02116	-0.97269
188	193	710	1779	14	0.67045	285	0.38911	-0.1313	-0.97416
189	194	1391	1909	11	0.66667	285	0.18874	-0.0867	-1.04535
190	195	768	137	11	0.66667	285	0.18874	-0.087	-0.98858
191	197	1642	454	11	0.66667	285	0.18874	-0.15625	-0.9265
192	198	439	714	11	0.66667	285	0.18874	-0.04246	-1.10035
193	199	1643	1238	11	0.66667	285	0.18874	-0.20303	-0.90419
194	200	1350	628	23	0.83824	285	1.72532	-0.14724	-1.10435
195	201	371	918	22	0.83594	285	1.50992	-0.41642	-1.00978
196	202	1277	268	29	0.79762	285	3.45845	-0.02531	-1.04164
197	204	877	1153	22	0.78125	285	1.50992	-0.18993	-1.06398
198	205	1143	1334	20	0.75	285	1.13443	-0.42917	-0.76384
199	206	970	1841	23	0.75	285	1.72532	-0.13842	-1.07025
200	208	766	1045	25	0.70139	285	2.21568	-0.12579	-1.11152
201	209	325	419	20	0.68333	285	1.13443	-0.17002	-1.08863
202	211	1400	1766	26	0.63158	285	2.49234	-0.11028	-1.08852
203	215	1382	1333	34	0.655	285	5.57345	-0.32635	-0.90058
204	216	831	764	30	0.625	285	3.8287	-0.14192	-1.07665
205	217	265	776	39	0.57143	285	8.41165	-0.19038	-1.04196
206	218	455	1407	30	0.56818	285	3.8287	-0.16668	-1.07389
207	219	468	987	33	0.54687	285	5.096	-0.16006	-0.96691
208	220	306	1009	34	0.545	285	5.57345	-0.11383	-1.05204
209	221	62	118	40	0.78017	285	9.07543	-0.19593	-1.06357
210	222	1606	1562	44	0.53516	285	12.0794	-0.15994	-1.05312
