# Supplementary material for: Dynamic self-assembly of compartmentalized DNA nanotubes
Source: Nat Commun. 2021 Jun 11;12:3557. doi: 10.1038/s41467-021-23850-1 (PMC8196065; doi:10.1038/s41467-021-23850-1)
Supplement: Supplementary file 8 — Source Data [file 41467_2021_23850_MOESM8_ESM.zip › sourceData/figure6/fig6f_rnaseh_1_individualTimeFiles/fig6_Rh_1_t165_final_data.xlsx]

## Sheet: Sheet1
	droplet number	X (pixels)	Y (pixels)	Radius (pixels)	Probability count	Time	Volume (pL)	skew	kurtosis
0	0	1322	93	10	0.98438	165	0.1418	-0.06954	-1.1016
1	1	712	361	10	0.96875	165	0.1418	-0.14844	-1.02909
2	2	1040	2007	12	0.95833	165	0.24504	-0.06867	-1.12552
3	3	241	1409	10	0.95312	165	0.1418	-0.11589	-1.07786
4	4	1853	321	10	0.95312	165	0.1418	-0.01558	-1.06272
5	5	1453	1414	12	0.94444	165	0.24504	-0.11771	-1.04431
6	6	1937	1966	12	0.94444	165	0.24504	-0.10674	-0.98299
7	7	1732	584	10	0.9375	165	0.1418	-0.10585	-1.0693
8	8	919	1199	10	0.9375	165	0.1418	-0.17598	-0.99071
9	9	1135	1382	10	0.9375	165	0.1418	0.07837	-0.9134
10	10	2027	661	12	0.93056	165	0.24504	-0.13517	-0.98262
11	11	1664	1333	16	0.92708	165	0.58083	0.0965	-0.88774
12	12	999	764	10	0.92188	165	0.1418	-0.24969	-0.95472
13	13	143	95	12	0.91667	165	0.24504	-0.2089	-0.94064
14	14	1548	1730	13	0.9125	165	0.31154	0.05512	-0.92229
15	15	244	103	13	0.9125	165	0.31154	-0.16336	-1.05393
16	16	980	608	14	0.90909	165	0.38911	-0.15149	-1.09849
17	17	1777	1973	10	0.90625	165	0.1418	-0.07171	-0.9938
18	19	1164	1077	13	0.9	165	0.31154	0.00808	-0.94939
19	20	1271	503	10	0.89062	165	0.1418	-0.1378	-0.93928
20	21	1687	1500	11	0.88889	165	0.18874	-0.08622	-0.93472
21	22	1069	1145	13	0.8875	165	0.31154	-0.08933	-1.09048
22	23	745	1476	13	0.8875	165	0.31154	-0.00088	-1.03573
23	24	1499	511	10	0.875	165	0.1418	-0.09921	-1.12576
24	25	1067	1301	10	0.875	165	0.1418	-0.17207	-0.85839
25	26	254	231	11	0.875	165	0.18874	-0.01388	-1.02049
26	27	1884	1797	12	0.875	165	0.24504	-0.15812	-1.00898
27	28	1798	291	15	0.86364	165	0.47859	-0.14044	-1.08525
28	29	295	1815	13	0.8625	165	0.31154	-0.08701	-1.03437
29	30	1974	1797	13	0.8625	165	0.31154	-0.09435	-0.983
30	31	483	1117	13	0.8625	165	0.31154	-0.16402	-1.0631
31	32	1557	1406	12	0.86111	165	0.24504	-0.38206	-0.93421
32	33	1406	63	12	0.86111	165	0.24504	-0.24704	-0.90635
33	34	852	166	10	0.85938	165	0.1418	-0.15208	-0.99822
34	35	1583	188	10	0.85938	165	0.1418	-0.06465	-0.98432
35	36	481	629	10	0.85938	165	0.1418	-0.15505	-0.97895
36	37	1878	1303	10	0.85938	165	0.1418	-0.10856	-1.04221
37	38	843	1886	10	0.85938	165	0.1418	-0.07922	-0.99376
38	39	709	1781	14	0.85227	165	0.38911	-0.17217	-0.97039
39	40	1229	944	11	0.84722	165	0.18874	-0.08786	-1.11462
40	41	1156	939	11	0.84722	165	0.18874	-0.21181	-0.97061
41	42	1360	1035	12	0.84722	165	0.24504	-0.1761	-1.01761
42	43	1283	206	12	0.84722	165	0.24504	-0.17488	-0.89855
43	44	1616	436	10	0.84375	165	0.1418	-0.02663	-0.84441
44	45	437	1979	11	0.83333	165	0.18874	-0.10237	-1.05602
45	46	1254	1973	11	0.83333	165	0.18874	-0.14928	-0.94727
46	47	542	1611	11	0.83333	165	0.18874	-0.1204	-1.06815
47	48	1717	641	11	0.83333	165	0.18874	-0.19197	-0.97889
48	49	1436	688	10	0.82812	165	0.1418	-0.06903	-1.11052
49	50	38	1560	10	0.82812	165	0.1418	-0.05272	-1.02838
50	51	1962	172	10	0.82812	165	0.1418	-0.09588	-0.92412
51	52	1312	792	11	0.81944	165	0.18874	-0.15291	-1.05911
52	53	1688	814	11	0.81944	165	0.18874	-0.07954	-1.13417
53	54	1284	1497	12	0.81944	165	0.24504	0.01729	-0.92543
54	55	786	1966	12	0.81944	165	0.24504	-0.13439	-0.94407
55	56	1845	1786	12	0.81944	165	0.24504	-0.12828	-1.033
56	57	130	1742	12	0.81944	165	0.24504	-0.02971	-0.99671
57	58	281	1717	14	0.81818	165	0.38911	-0.14219	-1.07368
58	59	1411	233	10	0.8125	165	0.1418	-0.13796	-1.01593
59	60	1650	1511	10	0.8125	165	0.1418	-0.42746	-0.67389
60	61	773	2013	10	0.8125	165	0.1418	-0.24366	-0.74571
61	62	371	2025	12	0.80556	165	0.24504	-0.20412	-0.94203
62	63	1790	1597	11	0.80556	165	0.18874	-0.12715	-0.99925
63	64	658	1452	11	0.80556	165	0.18874	-0.21212	-1.00956
64	65	154	942	11	0.80556	165	0.18874	-0.07763	-1.0466
65	66	1228	524	12	0.80556	165	0.24504	-0.08781	-0.99534
66	67	1313	128	11	0.80556	165	0.18874	-0.01156	-1.02713
67	68	472	774	12	0.80556	165	0.24504	-0.14478	-1.09613
68	69	1354	1693	12	0.80556	165	0.24504	-0.17383	-1.03415
69	70	1765	842	12	0.80556	165	0.24504	-0.37492	-0.72363
70	71	441	1151	10	0.79688	165	0.1418	0.06962	-1.00091
71	72	1709	1443	10	0.79688	165	0.1418	-0.15386	-1.00321
72	73	956	1478	10	0.79688	165	0.1418	-0.12869	-1.01769
73	74	1513	163	14	0.79545	165	0.38911	-0.09481	-1.03516
74	75	75	26	11	0.79167	165	0.18874	-0.09678	-1.00694
75	76	555	340	11	0.79167	165	0.18874	-0.09306	-1.09219
76	77	429	1222	11	0.79167	165	0.18874	0.00033	-1.05058
77	78	516	232	11	0.79167	165	0.18874	-0.09034	-1.04396
78	79	378	1595	12	0.79167	165	0.24504	-0.17087	-1.01597
79	80	1732	784	10	0.78125	165	0.1418	-0.14483	-1.05052
80	81	1024	697	10	0.78125	165	0.1418	-0.14746	-1.09897
81	82	1245	639	10	0.78125	165	0.1418	-0.1268	-0.93246
82	83	834	456	10	0.78125	165	0.1418	-0.25326	-0.87763
83	84	1432	294	10	0.78125	165	0.1418	-0.1062	-0.95949
84	85	1849	1491	10	0.78125	165	0.1418	-0.15003	-0.94162
85	86	527	1971	16	0.78125	165	0.58083	-0.13782	-1.02039
86	87	577	1459	18	0.77885	165	0.827	-0.34773	-0.96707
87	89	1121	970	12	0.77778	165	0.24504	-0.042	-0.97075
88	90	221	1091	12	0.77778	165	0.24504	-0.22425	-0.99407
89	91	589	1416	11	0.77778	165	0.18874	-0.10581	-1.01026
90	92	200	714	12	0.77778	165	0.24504	-0.09277	-1.09894
91	93	1799	820	18	0.76923	165	0.827	-0.02466	-0.95399
92	94	593	245	10	0.76562	165	0.1418	-0.17183	-0.97205
93	95	1718	705	10	0.76562	165	0.1418	-0.31242	-0.56262
94	96	1805	919	10	0.76562	165	0.1418	-0.155	-1.07294
95	97	598	1712	10	0.76562	165	0.1418	-0.12388	-1.07209
96	98	658	565	10	0.76562	165	0.1418	-0.07024	-1.14693
97	99	1504	1869	10	0.76562	165	0.1418	0.11443	-0.81385
98	100	1128	1016	10	0.76562	165	0.1418	-0.07589	-1.04119
99	101	587	1138	11	0.76389	165	0.18874	-0.17826	-0.93903
100	102	2008	1413	11	0.76389	165	0.18874	-0.08883	-0.95264
101	103	1560	1768	11	0.76389	165	0.18874	-0.1602	-1.02216
102	104	1390	1910	11	0.76389	165	0.18874	-0.12496	-0.98624
103	105	878	2015	11	0.76389	165	0.18874	-0.14522	-1.03036
104	106	1459	713	11	0.76389	165	0.18874	-0.24693	-0.914
105	107	610	1988	12	0.76389	165	0.24504	-0.13327	-1.03403
106	108	1154	278	14	0.76136	165	0.38911	-0.18054	-1.02019
107	110	227	1808	10	0.75	165	0.1418	-0.02577	-1.08586
108	111	1430	1725	10	0.75	165	0.1418	-0.17194	-0.97124
109	112	1974	340	10	0.75	165	0.1418	-0.10162	-0.98096
110	113	1682	1082	15	0.75	165	0.47859	-0.17138	-1.00649
111	114	1138	522	14	0.75	165	0.38911	-0.15878	-1.13545
112	115	1172	1675	17	0.75	165	0.69668	-0.07112	-1.05935
113	116	1724	136	17	0.75	165	0.69668	-0.10437	-1.06701
114	117	1597	1242	16	0.75	165	0.58083	-0.1132	-1.08516
115	118	718	1355	11	0.75	165	0.18874	0.03078	-0.96711
116	119	1777	1842	12	0.75	165	0.24504	-0.11831	-1.07765
117	120	1693	98	11	0.75	165	0.18874	-0.19006	-0.85858
118	121	308	1463	11	0.75	165	0.18874	-0.10144	-1.04175
119	122	1142	1766	12	0.75	165	0.24504	-0.28829	-0.89847
120	123	720	1400	12	0.75	165	0.24504	-0.18919	-1.05524
121	124	1709	1309	12	0.75	165	0.24504	-0.07182	-1.05166
122	125	407	432	12	0.75	165	0.24504	-0.1614	-1.06425
123	126	1741	1474	11	0.75	165	0.18874	-0.38315	-0.80957
124	127	925	130	12	0.73611	165	0.24504	-0.16318	-0.96299
125	128	1642	456	11	0.73611	165	0.18874	-0.12203	-0.98959
126	129	839	1201	11	0.73611	165	0.18874	-0.23004	-0.96974
127	130	345	1347	12	0.73611	165	0.24504	-0.25799	-0.85796
128	131	1930	840	10	0.73438	165	0.1418	-0.08328	-1.05766
129	132	980	1935	10	0.73438	165	0.1418	-0.19884	-0.84057
130	133	107	1443	10	0.73438	165	0.1418	-0.06117	-0.78741
131	134	709	1308	10	0.73438	165	0.1418	-0.14478	-0.99813
132	135	1140	639	10	0.73438	165	0.1418	-0.07616	-1.0565
133	136	1518	913	10	0.73438	165	0.1418	-0.11113	-1.04039
134	137	678	804	10	0.73438	165	0.1418	-0.20173	-0.95317
135	138	602	174	14	0.72727	165	0.38911	-0.17669	-1.03086
136	139	425	147	15	0.72727	165	0.47859	-0.14104	-1.02021
137	140	1642	1240	11	0.72222	165	0.18874	-0.05619	-1.01818
138	141	1555	1116	12	0.72222	165	0.24504	-0.0254	-0.77711
139	142	767	139	11	0.72222	165	0.18874	-0.17556	-1.0025
140	143	149	1195	11	0.72222	165	0.18874	0.02303	-1.0297
141	144	782	1750	11	0.72222	165	0.18874	-0.11338	-1.12097
142	145	1665	1269	11	0.72222	165	0.18874	-0.24235	-0.86171
143	146	1677	1717	10	0.71875	165	0.1418	0.02083	-0.81015
144	147	1531	1330	10	0.71875	165	0.1418	-0.1995	-1.03429
145	148	1722	263	10	0.71875	165	0.1418	-0.19909	-0.83097
146	149	1880	188	10	0.71875	165	0.1418	-0.11455	-0.9898
147	150	1078	140	10	0.71875	165	0.1418	-0.07789	-1.1575
148	151	2011	1527	10	0.71875	165	0.1418	-0.24745	-0.82466
149	152	533	1241	15	0.71591	165	0.47859	-0.05389	-0.96825
150	153	1764	433	15	0.71591	165	0.47859	-0.12563	-1.01762
151	154	803	490	13	0.7125	165	0.31154	-0.32769	-1.00846
152	155	1867	395	13	0.7125	165	0.31154	-0.1824	-1.00273
153	156	1634	1083	13	0.7125	165	0.31154	0.02312	-0.84323
154	157	1948	801	11	0.70833	165	0.18874	-0.18798	-0.92283
155	158	1845	1863	11	0.70833	165	0.18874	-0.20814	-0.79284
156	159	668	2001	11	0.70833	165	0.18874	-0.14626	-0.95314
157	160	225	1233	12	0.70833	165	0.24504	-0.08406	-1.11296
158	161	1920	933	12	0.70833	165	0.24504	-0.37654	-0.76125
159	162	119	449	15	0.70455	165	0.47859	-0.35775	-0.89083
160	163	503	267	14	0.70455	165	0.38911	-0.37072	-0.96696
161	164	85	1099	14	0.70455	165	0.38911	-0.22808	-0.96779
162	165	1040	1835	14	0.70455	165	0.38911	-0.06502	-0.89222
163	166	1552	1832	14	0.70455	165	0.38911	-0.13867	-0.96117
164	167	393	562	10	0.70312	165	0.1418	-0.21658	-0.86217
165	168	1228	2019	10	0.70312	165	0.1418	-0.17078	-0.91397
166	169	1412	847	10	0.70312	165	0.1418	-0.09764	-1.13215
167	170	917	101	10	0.70312	165	0.1418	-0.39013	-0.54546
168	171	341	1927	10	0.70312	165	0.1418	0.02194	-1.00185
169	172	901	158	10	0.70312	165	0.1418	-0.39357	-0.59843
170	173	967	393	10	0.70312	165	0.1418	-0.12947	-1.02481
171	174	503	389	10	0.70312	165	0.1418	-0.00443	-1.09392
172	175	1924	989	10	0.70312	165	0.1418	-0.18152	-0.90015
173	176	131	1565	10	0.70312	165	0.1418	-0.06278	-1.00309
174	177	687	1129	12	0.69444	165	0.24504	-0.12109	-1.11722
175	178	1442	12	11	0.69444	165	0.18874	-0.01626	-0.79236
176	179	1623	1296	11	0.69444	165	0.18874	-0.07149	-1.07452
177	180	330	907	12	0.69444	165	0.24504	-0.36759	-0.74104
178	181	244	912	14	0.69318	165	0.38911	-0.13693	-1.0915
179	182	564	56	10	0.6875	165	0.1418	-0.38467	-0.61363
180	183	1561	326	10	0.6875	165	0.1418	-0.34319	-0.68194
181	184	1198	498	10	0.6875	165	0.1418	-0.11011	-1.07487
182	185	177	1199	10	0.6875	165	0.1418	-0.15368	-0.95423
183	186	274	1288	10	0.6875	165	0.1418	-0.23061	-0.80148
184	187	1749	1294	10	0.6875	165	0.1418	-0.30099	-0.73008
185	188	1107	198	13	0.6875	165	0.31154	-0.08753	-0.9761
186	189	1877	530	18	0.68269	165	0.827	-0.05339	-1.02711
187	190	636	2014	15	0.68182	165	0.47859	-0.09006	-1.07366
188	191	1378	261	11	0.68056	165	0.18874	-0.11521	-1.06339
189	192	1435	1630	12	0.68056	165	0.24504	-0.09434	-0.94351
190	193	1443	1227	11	0.68056	165	0.18874	-0.11039	-1.07595
191	194	1512	75	13	0.675	165	0.31154	-0.12165	-1.06942
192	195	873	695	13	0.675	165	0.31154	-0.15978	-0.94585
193	197	1438	1852	17	0.67308	165	0.69668	-0.12485	-1.08396
194	198	1275	1611	10	0.67188	165	0.1418	-0.13163	-0.94736
195	199	90	1385	10	0.67188	165	0.1418	-0.14653	-0.97426
196	200	876	1155	22	0.90625	165	1.50992	-0.12914	-1.07567
197	201	370	920	22	0.82812	165	1.50992	-0.47379	-0.92293
198	202	324	421	20	0.8	165	1.13443	-0.18596	-1.06735
199	203	1142	1336	20	0.79167	165	1.13443	-0.41901	-0.76907
200	204	765	1047	25	0.77778	165	2.21568	-0.0663	-1.04319
201	206	1996	1286	26	0.75	165	2.49234	-0.06798	-1.0843
202	208	1349	630	23	0.72794	165	1.72532	-0.08678	-0.99666
203	209	1399	1768	26	0.72368	165	2.49234	-0.02295	-1.02759
204	211	1276	270	29	0.64286	165	3.45845	-0.03305	-0.94284
205	212	969	1843	23	0.63235	165	1.72532	-0.15519	-1.04008
206	213	17	1255	27	0.5625	165	2.79112	-0.21546	-0.88956
207	216	830	766	30	0.64205	165	3.8287	-0.09222	-0.9736
208	217	1381	1335	34	0.625	165	5.57345	-0.2908	-0.96646
209	218	467	988	34	0.62	165	5.57345	-0.12928	-0.86102
210	219	263	778	39	0.58482	165	8.41165	-0.15832	-0.87039
211	220	454	1409	31	0.55435	165	4.22447	-0.16885	-1.02708
212	221	306	1011	35	0.55	165	6.07983	-0.13709	-0.97188
213	222	62	120	39	0.45089	165	8.41165	-0.14168	-1.00673
214	223	1605	1564	44	0.51953	165	12.0794	-0.05569	-1.03902
