# Supplementary material for: Dynamic self-assembly of compartmentalized DNA nanotubes
Source: Nat Commun. 2021 Jun 11;12:3557. doi: 10.1038/s41467-021-23850-1 (PMC8196065; doi:10.1038/s41467-021-23850-1)
Supplement: Supplementary file 8 — Source Data [file 41467_2021_23850_MOESM8_ESM.zip › sourceData/figure6/fig6f_rnaseh_1_individualTimeFiles/fig6_Rh_1_t345_final_data.xlsx]

## Sheet: Sheet1
	droplet number	X (pixels)	Y (pixels)	Radius (pixels)	Probability count	Time	Volume (pL)	skew	kurtosis
0	0	1136	1380	10	0.96875	345	0.1418	-0.07386	-1.01807
1	1	578	1458	18	0.94231	345	0.827	-0.33868	-0.84878
2	2	1165	1075	13	0.9375	345	0.31154	-0.05564	-1.06705
3	3	1718	640	11	0.93056	345	0.18874	-0.07998	-0.97782
4	4	721	1399	12	0.93056	345	0.24504	-0.08376	-0.89282
5	5	1733	582	10	0.92188	345	0.1418	-0.08076	-0.79288
6	6	91	1383	10	0.92188	345	0.1418	-0.0991	-0.9045
7	7	1519	911	10	0.92188	345	0.1418	-0.13067	-0.8038
8	8	840	1199	11	0.91667	345	0.18874	-0.21462	-0.96238
9	9	226	1231	12	0.90278	345	0.24504	-0.08801	-0.98478
10	10	1750	1293	10	0.89062	345	0.1418	-0.1232	-0.74143
11	11	1000	762	10	0.89062	345	0.1418	-0.16326	-0.99461
12	12	1141	638	10	0.89062	345	0.1418	-0.09443	-0.92351
13	13	713	359	10	0.89062	345	0.1418	-0.12416	-0.87261
14	14	1323	92	10	0.89062	345	0.1418	-0.09251	-0.85198
15	15	920	1198	10	0.89062	345	0.1418	-0.16565	-0.745
16	16	1558	1404	12	0.88889	345	0.24504	-0.35146	-0.76122
17	17	144	94	12	0.88889	345	0.24504	-0.24568	-0.86693
18	18	155	940	11	0.88889	345	0.18874	-0.07609	-1.0671
19	19	349	1276	11	0.88889	345	0.18874	-0.22683	-0.76118
20	20	482	627	10	0.875	345	0.1418	-0.14156	-1.00926
21	21	1433	292	10	0.875	345	0.1418	-0.17626	-1.01467
22	22	19	584	10	0.875	345	0.1418	-0.08751	-1.07643
23	23	2012	1526	10	0.875	345	0.1418	-0.05104	-0.85305
24	24	351	222	12	0.875	345	0.24504	-0.17951	-0.96689
25	25	1229	522	12	0.875	345	0.24504	-0.13203	-0.97678
26	26	783	1748	11	0.875	345	0.18874	-0.15445	-0.88044
27	27	1710	1307	12	0.875	345	0.24504	-0.0173	-0.9486
28	28	1139	520	14	0.86364	345	0.38911	-0.08798	-1.00439
29	29	1108	197	13	0.8625	345	0.31154	-0.12047	-1.05857
30	30	1688	1498	11	0.86111	345	0.18874	-0.17884	-0.63676
31	31	1689	813	11	0.86111	345	0.18874	-0.10307	-1.03196
32	32	1500	509	10	0.85938	345	0.1418	-0.14036	-0.87769
33	33	1229	2017	10	0.85938	345	0.1418	-0.11339	-0.57191
34	34	774	2012	10	0.85938	345	0.1418	-0.16897	-0.83638
35	35	242	1407	10	0.85938	345	0.1418	-0.03553	-0.9984
36	36	275	1287	10	0.85938	345	0.1418	-0.25677	-0.85899
37	37	509	480	10	0.85938	345	0.1418	-0.14908	-1.00913
38	38	1089	716	10	0.85938	345	0.1418	-0.23843	-0.77612
39	39	1975	1796	13	0.85	345	0.31154	-0.02277	-0.95715
40	40	1355	1691	12	0.84722	345	0.24504	-0.20606	-0.90513
41	41	1122	968	12	0.84722	345	0.24504	-0.14804	-0.92715
42	42	1719	703	10	0.84375	345	0.1418	-0.17551	-0.71555
43	43	1799	289	15	0.84091	345	0.47859	-0.07104	-1.06538
44	44	1665	1331	16	0.83333	345	0.58083	-0.07442	-1.07775
45	45	611	1986	12	0.83333	345	0.24504	-0.14911	-0.91221
46	46	1407	62	12	0.83333	345	0.24504	-0.28197	-0.59048
47	47	17	288	12	0.83333	345	0.24504	-0.11032	-1.02021
48	48	1553	1830	14	0.82955	345	0.38911	-0.10293	-1.00646
49	49	1584	186	10	0.82812	345	0.1418	-0.15248	-0.93594
50	50	1513	73	13	0.825	345	0.31154	-0.11002	-1.04069
51	51	245	102	13	0.825	345	0.31154	-0.21762	-0.91734
52	52	1766	840	12	0.81944	345	0.24504	-0.24155	-0.93188
53	53	1041	2006	12	0.81944	345	0.24504	-0.13887	-1.05405
54	54	1778	1972	10	0.8125	345	0.1418	-0.15832	-0.80599
55	55	1431	1723	10	0.8125	345	0.1418	-0.03603	-0.86409
56	56	1678	1715	10	0.8125	345	0.1418	-0.08904	-0.75808
57	57	1129	1015	10	0.8125	345	0.1418	-0.04647	-0.97597
58	58	1199	496	10	0.8125	345	0.1418	-0.16813	-0.82316
59	59	1454	1412	12	0.80556	345	0.24504	-0.11028	-1.06037
60	60	769	137	11	0.80556	345	0.18874	-0.02941	-0.99581
61	61	1143	1764	12	0.80556	345	0.24504	-0.34972	-0.91855
62	62	1961	636	13	0.8	345	0.31154	-0.08168	-1.08895
63	63	1505	1868	10	0.79688	345	0.1418	-0.06549	-0.7894
64	64	1806	918	10	0.79688	345	0.1418	-0.09174	-0.83681
65	65	1562	324	10	0.79688	345	0.1418	-0.23865	-0.35374
66	66	659	563	10	0.79688	345	0.1418	-0.15994	-1.02853
67	67	710	1779	14	0.79545	345	0.38911	-0.0633	-1.01165
68	68	981	606	14	0.79545	345	0.38911	-0.14296	-1.03962
69	69	504	265	14	0.79545	345	0.38911	-0.39287	-0.94556
70	70	1765	431	15	0.79545	345	0.47859	-0.11376	-0.98648
71	71	1846	1784	12	0.79167	345	0.24504	-0.06692	-0.86132
72	72	439	1977	11	0.79167	345	0.18874	-0.16098	-0.93152
73	73	2028	659	12	0.79167	345	0.24504	-0.05633	-1.05777
74	74	879	2014	11	0.79167	345	0.18874	-0.03125	-1.00728
75	75	1778	1840	12	0.79167	345	0.24504	-0.01558	-1.0131
76	76	347	1345	12	0.79167	345	0.24504	-0.16639	-0.95812
77	77	1286	1495	12	0.79167	345	0.24504	-0.16728	-0.84241
78	78	1314	126	11	0.79167	345	0.18874	-0.05379	-1.06202
79	79	1666	1267	11	0.79167	345	0.18874	-0.25585	-0.76314
80	80	1878	528	18	0.78846	345	0.827	-0.06976	-1.06931
81	81	1070	1143	13	0.7875	345	0.31154	-0.13199	-1.05849
82	82	1617	435	10	0.78125	345	0.1418	-0.07845	-0.77993
83	83	228	1806	10	0.78125	345	0.1418	-0.1733	-0.86074
84	84	1724	262	10	0.78125	345	0.1418	-0.06561	-0.95976
85	85	565	54	10	0.78125	345	0.1418	-0.29284	-0.63776
86	86	442	1150	10	0.78125	345	0.1418	-0.14259	-0.88618
87	87	1827	691	12	0.77778	345	0.24504	-0.06459	-0.98908
88	88	1798	697	11	0.77778	345	0.18874	-0.18109	-0.91351
89	89	1938	1964	12	0.77778	345	0.24504	-0.03697	-0.99663
90	90	660	1450	11	0.77778	345	0.18874	-0.21715	-0.93525
91	91	2011	582	13	0.775	345	0.31154	-0.09628	-0.96757
92	92	1549	1729	13	0.775	345	0.31154	-0.11716	-1.0576
93	93	374	1030	14	0.77273	345	0.38911	-0.43133	-0.61116
94	94	1514	161	14	0.77273	345	0.38911	-0.15656	-1.05795
95	95	910	503	16	0.77083	345	0.58083	-0.13913	-1.07249
96	96	325	1304	16	0.77083	345	0.58083	-0.20566	-0.95423
97	97	460	1603	17	0.76923	345	0.69668	-0.16476	-0.96914
98	98	504	387	10	0.76562	345	0.1418	-0.08717	-1.05659
99	99	853	164	10	0.76562	345	0.1418	-0.12581	-1.08678
100	100	957	1476	10	0.76562	345	0.1418	-0.16071	-0.8163
101	101	178	1198	10	0.76562	345	0.1418	-0.274	-0.9292
102	102	394	561	10	0.76562	345	0.1418	-0.18613	-0.87969
103	103	408	431	12	0.76389	345	0.24504	-0.12816	-1.00748
104	104	473	772	12	0.76389	345	0.24504	-0.11227	-0.99107
105	105	222	1089	12	0.76389	345	0.24504	-0.25576	-0.84107
106	106	747	486	12	0.76389	345	0.24504	-0.1291	-1.02994
107	107	1624	1295	11	0.76389	345	0.18874	-0.0889	-0.92618
108	108	1444	1225	11	0.76389	345	0.18874	-0.11579	-0.97771
109	109	794	993	11	0.76389	345	0.18874	-0.33825	-0.82587
110	110	296	1814	13	0.7625	345	0.31154	-0.11279	-1.06515
111	111	1041	1833	14	0.76136	345	0.38911	-0.15202	-0.95571
112	112	1651	1509	10	0.75	345	0.1418	-0.50289	-0.44056
113	113	1716	673	10	0.75	345	0.1418	-0.20326	-0.83494
114	114	1925	987	10	0.75	345	0.1418	0.02727	-0.83809
115	115	1963	171	10	0.75	345	0.1418	-0.0181	-0.89229
116	116	40	1558	10	0.75	345	0.1418	-0.15377	-1.02025
117	117	283	1715	14	0.75	345	0.38911	-0.10217	-0.94714
118	118	746	1475	13	0.75	345	0.31154	-0.19303	-0.87952
119	119	75	1912	13	0.75	345	0.31154	-0.31329	-0.89357
120	120	43	1642	13	0.75	345	0.31154	-0.15623	-0.94473
121	121	484	1116	13	0.75	345	0.31154	-0.14333	-0.97325
122	122	1073	1243	13	0.75	345	0.31154	-0.25429	-0.89846
123	123	1792	1596	11	0.75	345	0.18874	-0.10331	-0.816
124	124	780	1831	11	0.75	345	0.18874	-0.17091	-0.94151
125	125	809	2010	11	0.75	345	0.18874	-0.12313	-0.90793
126	126	1028	306	11	0.75	345	0.18874	-0.12465	-1.06086
127	127	588	1136	11	0.75	345	0.18874	-0.18533	-0.78501
128	128	1332	22	11	0.75	345	0.18874	-0.06123	-1.00568
129	129	1379	259	11	0.75	345	0.18874	-0.15186	-0.91435
130	130	1921	931	12	0.75	345	0.24504	-0.1711	-0.77619
131	131	1361	1033	12	0.75	345	0.24504	-0.11001	-0.97779
132	132	372	2024	12	0.75	345	0.24504	-0.21936	-0.87005
133	133	1479	1628	12	0.75	345	0.24504	-0.14173	-0.99549
134	134	688	1128	12	0.75	345	0.24504	-0.18635	-0.88053
135	135	1598	1240	16	0.73958	345	0.58083	-0.173	-0.98805
136	137	1157	345	13	0.7375	345	0.31154	-0.21545	-0.88996
137	138	1871	775	11	0.73611	345	0.18874	-0.16725	-0.96321
138	139	719	1353	11	0.73611	345	0.18874	-0.21711	-1.04446
139	140	1694	96	11	0.73611	345	0.18874	-0.23309	-0.72316
140	141	1131	34	11	0.73611	345	0.18874	-0.142	-0.98829
141	142	1557	1114	12	0.73611	345	0.24504	-0.11016	-1.01156
142	143	1413	845	10	0.73438	345	0.1418	-0.08013	-1.00053
143	144	1641	1959	10	0.73438	345	0.1418	-0.06793	-0.91368
144	145	844	1885	10	0.73438	345	0.1418	-0.09558	-0.95363
145	146	1879	1302	10	0.73438	345	0.1418	-0.04446	-0.79897
146	147	1068	1299	10	0.73438	345	0.1418	-0.13539	-0.77904
147	148	595	60	10	0.73438	345	0.1418	-0.26426	-0.76668
148	149	1412	232	10	0.73438	345	0.1418	-0.11938	-0.94691
149	150	968	391	10	0.73438	345	0.1418	-0.05982	-0.92865
150	151	1116	731	10	0.73438	345	0.1418	0.04635	-0.90894
151	152	1745	306	14	0.72727	345	0.38911	-0.09876	-0.99287
152	153	1436	1629	12	0.72222	345	0.24504	-0.06028	-0.92096
153	154	655	1412	12	0.72222	345	0.24504	-0.1183	-1.0147
154	155	1255	1972	11	0.72222	345	0.18874	-0.14183	-0.92105
155	156	430	1220	11	0.72222	345	0.18874	-0.12695	-0.84483
156	157	599	1710	10	0.71875	345	0.1418	-0.17362	-0.8046
157	158	1840	1539	10	0.71875	345	0.1418	-0.05711	-0.86842
158	159	1103	1266	10	0.71875	345	0.1418	-0.20827	-0.87198
159	160	1246	638	10	0.71875	345	0.1418	-0.1189	-0.9657
160	161	160	409	10	0.71875	345	0.1418	-0.23082	-0.86902
161	162	1710	1442	10	0.71875	345	0.1418	-0.04361	-0.93725
162	163	332	905	13	0.7125	345	0.31154	-0.31679	-0.77853
163	164	1800	818	18	0.71154	345	0.827	-0.13301	-0.9973
164	165	1558	1005	11	0.70833	345	0.18874	-0.09633	-0.95358
165	166	237	1337	11	0.70833	345	0.18874	-0.29572	-0.71466
166	167	153	239	12	0.70833	345	0.24504	-0.11303	-0.93646
167	168	215	1289	12	0.70833	345	0.24504	-0.08123	-0.93997
168	169	131	1740	12	0.70833	345	0.24504	-0.07598	-0.99522
169	170	309	1461	11	0.70833	345	0.18874	-0.15239	-0.88994
170	171	1741	1690	11	0.70833	345	0.18874	-0.24586	-0.7621
171	172	1846	1862	11	0.70833	345	0.18874	-0.40895	-0.51449
172	173	1079	138	10	0.70312	345	0.1418	-0.09938	-0.85058
173	174	1309	426	10	0.70312	345	0.1418	-0.11713	-0.93063
174	175	1615	1214	10	0.70312	345	0.1418	-0.44831	-0.5225
175	176	1636	1081	13	0.7	345	0.31154	-0.12088	-0.96514
176	177	1732	1873	13	0.7	345	0.31154	-0.13673	-0.8624
177	178	926	129	12	0.69444	345	0.24504	-0.12972	-0.90015
178	179	201	712	12	0.69444	345	0.24504	-0.19287	-0.82193
179	180	379	1593	12	0.69444	345	0.24504	-0.05624	-1.01635
180	181	249	1277	11	0.69444	345	0.18874	-0.21644	-0.76702
181	182	1731	429	11	0.69444	345	0.18874	-0.20416	-0.85445
182	183	2009	1411	11	0.69444	345	0.18874	-0.05862	-0.84732
183	184	1643	454	11	0.69444	345	0.18874	-0.08236	-0.94537
184	186	1726	135	17	0.69231	345	0.69668	-0.17813	-0.93087
185	187	108	1441	10	0.6875	345	0.1418	-0.15242	-0.84293
186	188	1238	18	10	0.6875	345	0.1418	-0.16005	-0.86679
187	189	339	57	10	0.6875	345	0.1418	-0.21616	-0.84731
188	190	310	273	10	0.6875	345	0.1418	-0.1058	-0.93576
189	191	902	156	10	0.6875	345	0.1418	-0.24329	-0.73001
190	192	524	1626	10	0.6875	345	0.1418	-0.13713	-0.93227
191	193	467	857	13	0.6875	345	0.31154	-0.16255	-0.99564
192	194	1157	938	11	0.68056	345	0.18874	-0.01927	-1.01155
193	195	675	1933	11	0.68056	345	0.18874	-0.15949	-0.88414
194	196	973	852	11	0.68056	345	0.18874	-0.07915	-0.9247
195	197	1314	790	11	0.68056	345	0.18874	-0.1058	-0.97522
196	198	1460	711	11	0.68056	345	0.18874	-0.15094	-0.83792
197	199	966	311	13	0.675	345	0.31154	-0.17714	-1.01392
198	200	91	1294	21	0.9375	345	1.31324	-0.10651	-1.02007
199	201	1277	268	29	0.92857	345	3.45845	-0.04483	-1.04528
200	202	325	419	20	0.85833	345	1.13443	-0.16203	-1.02797
201	203	371	918	22	0.85156	345	1.50992	-0.47235	-0.88992
202	204	678	1712	23	0.78676	345	1.72532	-0.13257	-1.07933
203	206	1143	1334	20	0.75	345	1.13443	-0.33798	-0.82072
204	207	877	1154	22	0.72656	345	1.50992	-0.12155	-1.08084
205	208	1350	628	23	0.72059	345	1.72532	-0.10802	-1.061
206	209	970	1841	23	0.65441	345	1.72532	-0.11742	-1.07328
207	210	831	764	29	0.625	345	3.45845	-0.11389	-1.07672
208	211	767	1045	25	0.59028	345	2.21568	-0.13413	-1.05796
209	212	1997	1284	26	0.57237	345	2.49234	-0.0891	-1.08505
210	213	1400	1766	26	0.56579	345	2.49234	-0.10592	-1.08893
211	217	455	1407	30	0.68182	345	3.8287	-0.13146	-1.08305
212	218	1382	1334	35	0.6	345	6.07983	-0.29209	-0.95799
213	219	468	987	33	0.53646	345	5.096	-0.14394	-0.9483
214	220	265	776	39	0.52232	345	8.41165	-0.16551	-1.02708
215	221	307	1009	34	0.52	345	5.57345	-0.08782	-1.0476
216	222	62	118	40	0.63362	345	9.07543	-0.18354	-1.05413
217	223	1606	1562	45	0.57955	345	12.9218	-0.06101	-1.14749
