# Supplementary material for: Dynamic self-assembly of compartmentalized DNA nanotubes
Source: Nat Commun. 2021 Jun 11;12:3557. doi: 10.1038/s41467-021-23850-1 (PMC8196065; doi:10.1038/s41467-021-23850-1)
Supplement: Supplementary file 8 — Source Data [file 41467_2021_23850_MOESM8_ESM.zip › sourceData/figure6/fig6f_rnaseh_1_individualTimeFiles/fig6_Rh_1_t270_final_data.xlsx]

## Sheet: Sheet1
	droplet number	X (pixels)	Y (pixels)	Radius (pixels)	Probability count	Time	Volume (pL)	skew	kurtosis
0	0	2012	1526	10	0.98438	270	0.1418	-0.03272	-0.74494
1	1	1136	1380	10	0.98438	270	0.1418	-0.05596	-0.8902
2	2	1000	762	10	0.96875	270	0.1418	-0.17648	-0.67965
3	3	1733	582	10	0.96875	270	0.1418	-0.01685	-0.79175
4	4	19	584	10	0.95312	270	0.1418	-0.06072	-1.03042
5	5	1323	91	10	0.95312	270	0.1418	-0.04641	-0.91322
6	6	1165	1075	13	0.95	270	0.31154	-0.10271	-1.01425
7	7	2028	659	12	0.94444	270	0.24504	-0.09944	-1.0049
8	8	713	359	10	0.9375	270	0.1418	-0.11416	-0.96532
9	9	1070	1143	13	0.925	270	0.31154	-0.09356	-1.05715
10	10	242	1407	10	0.92188	270	0.1418	-0.06834	-0.9483
11	11	1665	1331	16	0.91667	270	0.58083	-0.08758	-1.15437
12	12	1041	2005	12	0.91667	270	0.24504	-0.11418	-0.96668
13	13	1454	1412	12	0.91667	270	0.24504	-0.08144	-0.93451
14	14	746	1474	13	0.9125	270	0.31154	-0.09802	-1.13017
15	15	504	265	14	0.90909	270	0.38911	-0.45032	-0.81469
16	16	1355	1691	12	0.90278	270	0.24504	-0.10483	-0.92198
17	17	1558	1404	12	0.90278	270	0.24504	-0.28255	-0.86242
18	18	226	1231	12	0.90278	270	0.24504	-0.08002	-1.12095
19	19	1500	509	10	0.89062	270	0.1418	-0.11886	-0.8622
20	20	659	563	10	0.89062	270	0.1418	-0.04007	-1.05575
21	21	565	54	10	0.89062	270	0.1418	-0.35973	-0.65531
22	22	768	137	11	0.88889	270	0.18874	-0.17875	-1.01198
23	23	325	1303	16	0.88542	270	0.58083	-0.07723	-1.07332
24	24	91	1383	10	0.875	270	0.1418	-0.11804	-0.95977
25	25	277	1095	10	0.875	270	0.1418	-0.05628	-1.04507
26	26	228	1806	10	0.875	270	0.1418	-0.07633	-1.08966
27	27	1799	289	15	0.875	270	0.47859	-0.06646	-1.02001
28	28	981	606	14	0.875	270	0.38911	-0.08215	-1.08447
29	29	472	772	12	0.875	270	0.24504	-0.09963	-0.98849
30	30	1688	1498	11	0.875	270	0.18874	-0.20132	-0.72627
31	31	721	1399	12	0.86111	270	0.24504	-0.13046	-0.9616
32	32	1122	968	12	0.86111	270	0.24504	-0.15925	-0.99121
33	33	1407	61	12	0.86111	270	0.24504	-0.28134	-0.73261
34	34	39	1558	10	0.85938	270	0.1418	-0.10582	-1.07498
35	35	1651	1509	10	0.85938	270	0.1418	-0.36202	-0.61394
36	36	504	387	10	0.85938	270	0.1418	-0.13818	-0.93215
37	37	1431	1723	10	0.85938	270	0.1418	-0.00237	-0.91842
38	38	1885	1795	12	0.84722	270	0.24504	-0.06322	-0.78943
39	39	783	1748	11	0.84722	270	0.18874	-0.14644	-1.06988
40	40	1505	1867	10	0.84375	270	0.1418	0.04805	-0.84404
41	41	1139	520	14	0.84091	270	0.38911	-0.10963	-1.07955
42	42	1938	1964	12	0.83333	270	0.24504	-0.08209	-0.88504
43	43	747	486	12	0.83333	270	0.24504	-0.04848	-1.11127
44	44	17	288	12	0.83333	270	0.24504	-0.19392	-0.94024
45	45	1141	638	10	0.82812	270	0.1418	-0.10187	-1.00503
46	46	1437	686	10	0.82812	270	0.1418	-0.12154	-0.86285
47	47	1719	703	10	0.82812	270	0.1418	-0.26455	-0.68446
48	48	1229	2017	10	0.82812	270	0.1418	-0.07072	-0.65685
49	49	1879	1301	10	0.82812	270	0.1418	0.01475	-0.91848
50	50	578	1458	18	0.82692	270	0.827	-0.31373	-0.84754
51	51	1766	840	12	0.81944	270	0.24504	-0.25087	-0.84832
52	52	1229	522	12	0.81944	270	0.24504	-0.20043	-0.91725
53	53	1255	1971	11	0.81944	270	0.18874	-0.11673	-0.85655
54	54	1665	1267	11	0.81944	270	0.18874	-0.12924	-0.80065
55	55	1584	186	10	0.8125	270	0.1418	-0.07999	-0.77092
56	56	1519	911	10	0.8125	270	0.1418	-0.04253	-0.86906
57	57	1129	1015	10	0.8125	270	0.1418	-0.08599	-0.93589
58	58	484	1115	13	0.8125	270	0.31154	-0.18538	-0.9447
59	59	1975	1795	13	0.8125	270	0.31154	-0.07243	-0.78224
60	60	283	1715	14	0.80682	270	0.38911	-0.1392	-0.96904
61	61	710	1779	14	0.80682	270	0.38911	-0.15142	-0.98665
62	62	1284	204	12	0.80556	270	0.24504	-0.23538	-0.8499
63	63	438	1977	11	0.80556	270	0.18874	-0.14939	-0.94387
64	64	155	940	11	0.80556	270	0.18874	-0.10309	-1.03979
65	65	787	1964	12	0.80556	270	0.24504	-0.21897	-0.97341
66	66	1556	1114	12	0.80556	270	0.24504	-0.15772	-0.88077
67	67	517	230	11	0.80556	270	0.18874	-0.14891	-1.03736
68	68	1361	1033	12	0.80556	270	0.24504	-0.08655	-1.02322
69	69	249	1277	11	0.80556	270	0.18874	-0.21142	-0.72384
70	70	793	993	11	0.80556	270	0.18874	-0.05974	-0.9154
71	71	1718	639	11	0.80556	270	0.18874	-0.2243	-0.74522
72	72	1878	528	18	0.79808	270	0.827	-0.08204	-1.07876
73	73	1199	496	10	0.79688	270	0.1418	-0.15546	-0.93594
74	74	1963	170	10	0.79688	270	0.1418	-0.11277	-0.66467
75	75	248	285	10	0.79688	270	0.1418	-0.09908	-0.96801
76	76	1432	292	10	0.79688	270	0.1418	-0.17705	-0.72203
77	77	1028	306	11	0.79167	270	0.18874	-0.09764	-1.07837
78	78	347	1345	12	0.79167	270	0.24504	-0.16861	-0.91264
79	79	152	239	12	0.79167	270	0.24504	-0.08625	-1.04381
80	80	1532	1328	10	0.78125	270	0.1418	-0.06858	-0.89589
81	81	482	627	10	0.78125	270	0.1418	-0.21615	-0.81407
82	82	1617	434	10	0.78125	270	0.1418	-0.1277	-0.83824
83	83	1413	845	10	0.78125	270	0.1418	-0.04641	-0.87724
84	84	1710	1441	10	0.78125	270	0.1418	-0.1359	-0.73795
85	85	981	1933	10	0.78125	270	0.1418	-0.21416	-0.81183
86	86	774	2011	10	0.78125	270	0.1418	-0.25291	-0.60958
87	87	1678	1715	10	0.78125	270	0.1418	-0.10269	-0.6634
88	88	1444	1225	11	0.77778	270	0.18874	-0.02446	-0.92271
89	89	1230	942	11	0.77778	270	0.18874	-0.08752	-1.07905
90	90	1920	931	12	0.77778	270	0.24504	-0.15362	-0.86548
91	91	332	905	13	0.775	270	0.31154	-0.19043	-0.82584
92	92	1155	276	14	0.77273	270	0.38911	-0.10435	-1.06983
93	93	920	1197	10	0.76562	270	0.1418	-0.11378	-0.86727
94	94	1068	1299	10	0.76562	270	0.1418	-0.35138	-0.72092
95	95	1116	731	10	0.76562	270	0.1418	-0.15539	-0.86621
96	96	509	480	10	0.76562	270	0.1418	-0.20137	-0.99311
97	97	1778	1971	10	0.76562	270	0.1418	-0.05468	-0.61924
98	98	180	44	10	0.76562	270	0.1418	-0.09723	-0.85007
99	99	599	1711	10	0.76562	270	0.1418	-0.23072	-0.71535
100	100	1689	813	11	0.76389	270	0.18874	-0.08513	-0.95448
101	101	372	2024	12	0.76389	270	0.24504	-0.17539	-0.90959
102	102	1846	1784	12	0.76389	270	0.24504	-0.09327	-0.91272
103	103	1286	1495	12	0.76389	270	0.24504	-0.19925	-0.82602
104	104	342	1925	10	0.75	270	0.1418	-0.09709	-1.04873
105	105	1079	138	10	0.75	270	0.1418	-0.0566	-0.98361
106	106	1562	324	10	0.75	270	0.1418	-0.17758	-0.57714
107	107	1025	695	10	0.75	270	0.1418	-0.17925	-0.84516
108	108	1088	716	10	0.75	270	0.1418	-0.14705	-0.90525
109	109	1733	782	10	0.75	270	0.1418	-0.05181	-0.76901
110	110	957	1476	10	0.75	270	0.1418	-0.09355	-0.8684
111	111	1854	319	10	0.75	270	0.1418	-0.08683	-0.86766
112	112	1549	1728	13	0.75	270	0.31154	-0.05313	-0.98255
113	113	1074	1243	13	0.75	270	0.31154	0.05614	-0.93259
114	114	1314	126	11	0.75	270	0.18874	-0.1187	-1.03324
115	115	588	1136	11	0.75	270	0.18874	-0.17311	-0.88833
116	116	688	1127	12	0.75	270	0.24504	-0.13331	-1.00731
117	117	131	1740	12	0.75	270	0.24504	-0.05126	-1.06511
118	118	1694	96	11	0.75	270	0.18874	-0.24477	-0.79645
119	119	660	1450	11	0.75	270	0.18874	-0.15167	-0.97057
120	120	308	1461	11	0.75	270	0.18874	-0.07621	-1.06426
121	121	460	1603	17	0.74038	270	0.69668	-0.16304	-0.97059
122	122	1598	1240	16	0.73958	270	0.58083	-0.1019	-1.05666
123	123	1553	1830	14	0.73864	270	0.38911	-0.09473	-0.9826
124	124	1108	197	13	0.7375	270	0.31154	-0.07886	-1.03699
125	125	42	1642	13	0.7375	270	0.31154	-0.25891	-0.91162
126	126	351	222	12	0.73611	270	0.24504	-0.16231	-0.9643
127	127	611	1986	12	0.73611	270	0.24504	-0.14009	-1.0152
128	128	1313	790	11	0.73611	270	0.18874	-0.12003	-0.91345
129	129	1131	34	11	0.73611	270	0.18874	-0.09053	-1.07857
130	130	144	94	12	0.73611	270	0.24504	-0.29003	-0.76625
131	131	1561	1766	11	0.73611	270	0.18874	-0.04768	-0.9286
132	132	379	1593	12	0.73611	270	0.24504	-0.05238	-1.06072
133	133	275	1287	10	0.73438	270	0.1418	-0.2273	-0.8076
134	134	1716	673	10	0.73438	270	0.1418	-0.07367	-0.88777
135	135	37	1139	10	0.73438	270	0.1418	-0.04192	-0.99769
136	136	338	57	10	0.73438	270	0.1418	-0.17757	-0.90335
137	137	1238	18	10	0.73438	270	0.1418	-0.28753	-0.58672
138	138	1765	431	15	0.72727	270	0.47859	-0.12446	-0.95436
139	139	603	172	14	0.72727	270	0.38911	-0.17097	-0.93418
140	140	1868	393	13	0.725	270	0.31154	-0.13323	-0.9334
141	141	75	1912	13	0.725	270	0.31154	-0.28481	-0.84797
142	142	1157	937	11	0.72222	270	0.18874	-0.19593	-0.84376
143	143	1558	1005	11	0.72222	270	0.18874	-0.09143	-0.85207
144	144	840	1198	11	0.72222	270	0.18874	-0.12009	-0.93723
145	145	1643	454	11	0.72222	270	0.18874	-0.17688	-0.83168
146	146	669	1999	11	0.72222	270	0.18874	-0.22878	-0.80174
147	147	1332	22	11	0.72222	270	0.18874	-0.10129	-1.03837
148	148	237	1337	11	0.72222	270	0.18874	-0.37336	-0.60864
149	149	1460	711	11	0.72222	270	0.18874	-0.19819	-0.77356
150	150	1710	1307	12	0.72222	270	0.24504	-0.05967	-0.92761
151	151	1143	1764	12	0.72222	270	0.24504	-0.33982	-0.86068
152	152	186	478	10	0.71875	270	0.1418	-0.09014	-0.96973
153	153	1272	501	10	0.71875	270	0.1418	-0.21348	-0.75626
154	154	77	942	10	0.71875	270	0.1418	-0.09034	-1.01697
155	155	1682	1080	15	0.71591	270	0.47859	-0.08892	-1.05141
156	156	245	102	13	0.7125	270	0.31154	-0.31156	-0.78565
157	157	528	1969	16	0.70833	270	0.58083	-0.18802	-1.04808
158	158	439	714	12	0.70833	270	0.24504	-0.08798	-1.0536
159	159	1830	833	11	0.70833	270	0.18874	-0.37271	-0.54779
160	160	478	935	11	0.70833	270	0.18874	-0.23195	-0.6842
161	161	1642	1238	11	0.70833	270	0.18874	-0.20085	-0.6936
162	162	1041	1833	14	0.70455	270	0.38911	-0.14666	-0.90013
163	163	968	391	10	0.70312	270	0.1418	-0.14037	-0.99491
164	164	1412	231	10	0.70312	270	0.1418	-0.21822	-0.76242
165	165	1975	338	10	0.70312	270	0.1418	-0.06792	-0.69141
166	166	902	156	10	0.70312	270	0.1418	-0.21964	-0.59341
167	167	1641	1959	10	0.70312	270	0.1418	-0.0938	-0.71463
168	168	1750	1293	10	0.70312	270	0.1418	-0.19872	-0.66949
169	169	1806	917	10	0.70312	270	0.1418	-0.01531	-0.72638
170	170	1758	899	10	0.70312	270	0.1418	-0.13315	-0.86135
171	171	1334	548	10	0.70312	270	0.1418	-0.24941	-0.60024
172	172	1636	1081	13	0.7	270	0.31154	-0.10563	-0.99058
173	173	2011	582	13	0.7	270	0.31154	-0.09828	-0.9449
174	174	1827	691	12	0.69444	270	0.24504	0.02436	-1.03295
175	175	1778	1840	12	0.69444	270	0.24504	-0.03075	-0.95411
176	176	655	1412	12	0.69444	270	0.24504	-0.09849	-1.12994
177	177	1745	306	14	0.69318	270	0.38911	-0.06476	-0.95835
178	178	824	1815	17	0.69231	270	0.69668	-0.11198	-1.03007
179	179	195	1930	10	0.6875	270	0.1418	-0.1383	-0.91892
180	180	844	1884	10	0.6875	270	0.1418	-0.01046	-0.96668
181	181	442	1149	10	0.6875	270	0.1418	-0.07682	-0.97012
182	182	1925	987	10	0.6875	270	0.1418	0.01325	-0.66534
183	183	310	273	10	0.6875	270	0.1418	-0.11468	-1.04585
184	184	1724	262	10	0.6875	270	0.1418	-0.07013	-0.82998
185	185	595	60	10	0.6875	270	0.1418	-0.37587	-0.7132
186	186	910	503	16	0.6875	270	0.58083	-0.14953	-1.01648
187	187	120	447	16	0.6875	270	0.58083	-0.34245	-0.84462
188	188	286	428	13	0.6875	270	0.31154	-0.15523	-0.84726
189	190	245	910	14	0.68182	270	0.38911	-0.16337	-1.08795
190	191	1514	161	14	0.68182	270	0.38911	-0.12076	-1.0547
191	192	556	338	12	0.68056	270	0.24504	-0.2269	-1.06877
192	193	1791	1595	11	0.68056	270	0.18874	-0.11638	-0.70368
193	194	1391	1908	11	0.68056	270	0.18874	-0.1157	-0.8603
194	195	1379	259	11	0.68056	270	0.18874	-0.15059	-0.83924
195	196	2009	1411	11	0.68056	270	0.18874	-0.25242	-0.64212
196	197	973	851	11	0.68056	270	0.18874	-0.12045	-1.00204
197	198	109	702	19	0.67857	270	0.97263	-0.16297	-1.02299
198	199	176	1569	13	0.675	270	0.31154	-0.08766	-1.02555
199	200	371	918	22	0.86719	270	1.50992	-0.50472	-0.88481
200	201	325	419	20	0.85833	270	1.13443	-0.15898	-1.00711
201	202	91	1294	21	0.85156	270	1.31324	-0.03678	-0.90976
202	203	1277	268	29	0.83929	270	3.45845	0.01716	-0.99479
203	204	678	1712	23	0.77206	270	1.72532	-0.11439	-1.05671
204	205	1992	1109	24	0.75	270	1.96029	-0.06203	-1.01593
205	206	877	1153	22	0.74219	270	1.50992	-0.12734	-1.06076
206	207	1350	628	23	0.72794	270	1.72532	-0.09053	-1.04629
207	208	1143	1334	20	0.70833	270	1.13443	-0.36352	-0.73494
208	209	970	1841	23	0.66176	270	1.72532	-0.11458	-1.06464
209	210	766	1045	25	0.65278	270	2.21568	-0.07901	-1.05283
210	212	1400	1766	26	0.55263	270	2.49234	-0.06807	-1.09677
211	214	1997	1284	25	0.50694	270	2.21568	-0.0392	-1.10921
212	216	831	764	29	0.47024	270	3.45845	-0.08155	-1.04134
213	217	1382	1334	35	0.6	270	6.07983	-0.27691	-0.96424
214	218	468	986	34	0.565	270	5.57345	-0.10833	-1.00148
215	219	455	1406	30	0.51136	270	3.8287	-0.12577	-1.08093
216	220	264	776	39	0.49107	270	8.41165	-0.14583	-0.99266
217	221	306	1008	35	0.465	270	6.07983	-0.08836	-1.04702
218	222	62	118	40	0.63793	270	9.07543	-0.16147	-1.04372
219	223	1605	1562	46	0.58712	270	13.8026	-0.00158	-1.18033
