# Supplementary material for: Dynamic self-assembly of compartmentalized DNA nanotubes
Source: Nat Commun. 2021 Jun 11;12:3557. doi: 10.1038/s41467-021-23850-1 (PMC8196065; doi:10.1038/s41467-021-23850-1)
Supplement: Supplementary file 8 — Source Data [file 41467_2021_23850_MOESM8_ESM.zip › sourceData/figure6/fig6f_rnaseh_1_individualTimeFiles/fig6_Rh_1_t75_final_data.xlsx]

## Sheet: Sheet1
	droplet number	X (pixels)	Y (pixels)	Radius (pixels)	Probability count	Time	Volume (pL)	skew	kurtosis
0	0	1039	2010	12	0.97222	75	0.24504	-0.03668	-1.07012
1	1	1731	587	10	0.96875	75	0.1418	-0.02686	-0.86953
2	2	1321	96	10	0.96875	75	0.1418	-0.04402	-1.01301
3	3	1776	1976	10	0.95312	75	0.1418	0.01304	-0.78766
4	4	1852	324	10	0.95312	75	0.1418	-0.01115	-0.81289
5	5	437	718	12	0.94444	75	0.24504	-0.10306	-1.13317
6	6	1687	817	11	0.94444	75	0.18874	-0.01391	-0.98565
7	7	1615	439	10	0.9375	75	0.1418	0.32279	-0.54749
8	8	1284	1500	12	0.93056	75	0.24504	0.70152	0.24194
9	9	1405	66	12	0.93056	75	0.24504	-0.23477	-0.74855
10	10	1877	1306	10	0.92188	75	0.1418	0.0104	-0.97077
11	11	1716	644	11	0.91667	75	0.18874	-0.18676	-0.85453
12	12	1547	1733	13	0.9125	75	0.31154	0.2621	-0.60564
13	13	744	1479	13	0.9125	75	0.31154	0.55901	-0.25306
14	14	998	767	10	0.90625	75	0.1418	-0.04262	-1.09316
15	15	1498	514	10	0.89062	75	0.1418	0.00825	-1.01319
16	16	1431	297	10	0.89062	75	0.1418	-0.11529	-0.88036
17	17	1844	1789	12	0.88889	75	0.24504	-0.02404	-0.93397
18	18	465	861	13	0.8875	75	0.31154	0.01038	-0.84866
19	19	842	1889	10	0.875	75	0.1418	-0.05814	-0.94003
20	20	1869	779	11	0.875	75	0.18874	-0.0688	-0.89432
21	21	686	1132	12	0.875	75	0.24504	-0.12341	-1.12156
22	22	658	1455	11	0.86111	75	0.18874	-0.12813	-0.95841
23	23	1776	1845	12	0.86111	75	0.24504	-0.04498	-0.85181
24	24	151	244	12	0.86111	75	0.24504	-0.05172	-0.98822
25	25	1708	1446	10	0.85938	75	0.1418	0.06001	-0.90941
26	26	1663	1336	16	0.85417	75	0.58083	0.15524	-0.90668
27	27	73	1917	13	0.85	75	0.31154	-0.38577	-0.82287
28	28	1120	973	12	0.84722	75	0.24504	0.27526	-0.53391
29	29	719	1403	12	0.84722	75	0.24504	-0.1911	-1.05859
30	30	785	1969	12	0.84722	75	0.24504	-0.19456	-0.88189
31	31	1227	527	12	0.84722	75	0.24504	0.1524	-0.77581
32	32	597	1715	10	0.84375	75	0.1418	-0.12669	-1.04713
33	33	440	1154	10	0.84375	75	0.1418	-0.12006	-1.05592
34	34	526	1974	16	0.84375	75	0.58083	0.17305	-0.64193
35	35	1512	166	14	0.84091	75	0.38911	-0.01656	-0.91568
36	36	1452	1417	12	0.83333	75	0.24504	-0.10847	-0.95871
37	37	1708	1311	12	0.83333	75	0.24504	-0.0547	-1.00156
38	38	1458	716	11	0.83333	75	0.18874	-0.15876	-0.91006
39	39	971	856	11	0.83333	75	0.18874	-0.1087	-1.06002
40	40	1797	299	15	0.82955	75	0.47859	0.02849	-0.9499
41	41	1139	642	10	0.82812	75	0.1418	0.2651	-0.50553
42	42	1411	850	10	0.82812	75	0.1418	-0.09587	-0.936
43	43	918	1202	10	0.82812	75	0.1418	-0.14592	-0.84042
44	44	1435	691	10	0.82812	75	0.1418	-0.09447	-0.93923
45	45	1106	201	13	0.825	75	0.31154	0.34388	-0.58004
46	46	330	910	13	0.825	75	0.31154	-0.09227	-0.73024
47	48	1434	1633	12	0.81944	75	0.24504	-0.04869	-0.95602
48	49	1796	701	11	0.81944	75	0.18874	-0.09173	-0.96508
49	50	515	235	11	0.81944	75	0.18874	-0.13673	-1.06961
50	51	635	2017	15	0.81818	75	0.47859	0.02867	-0.99568
51	52	1227	2022	10	0.8125	75	0.1418	-0.12102	-0.67823
52	53	226	1811	10	0.8125	75	0.1418	-0.12662	-1.01395
53	54	1649	1514	10	0.8125	75	0.1418	-0.25463	-0.75245
54	55	1717	707	10	0.8125	75	0.1418	-0.16305	-0.87551
55	56	1410	236	10	0.8125	75	0.1418	-0.06014	-0.97957
56	57	1511	77	13	0.8125	75	0.31154	-0.07825	-1.09106
57	58	822	1820	17	0.80769	75	0.69668	-0.07401	-1.11055
58	59	83	1102	15	0.80682	75	0.47859	-0.12055	-1.11677
59	60	1253	1976	11	0.80556	75	0.18874	-0.05886	-0.8976
60	61	219	1094	12	0.80556	75	0.24504	-0.21581	-0.96476
61	62	667	2004	11	0.80556	75	0.18874	-0.12706	-0.95422
62	63	370	2028	12	0.80556	75	0.24504	-0.15194	-1.02222
63	64	924	133	12	0.80556	75	0.24504	-0.21189	-0.9082
64	65	1236	23	10	0.79688	75	0.1418	-0.47681	-0.37869
65	66	38	1563	10	0.79688	75	0.1418	-0.20562	-1.02768
66	67	354	1470	10	0.79688	75	0.1418	-0.11443	-1.02823
67	68	1066	1304	10	0.79688	75	0.1418	0.52496	0.24521
68	69	877	2018	11	0.79167	75	0.18874	-0.11159	-0.99475
69	70	1347	594	11	0.79167	75	0.18874	-0.26554	-0.85027
70	71	224	1235	12	0.79167	75	0.24504	-0.09972	-1.07793
71	72	1359	1038	12	0.79167	75	0.24504	-0.14984	-0.94022
72	73	1633	1086	13	0.7875	75	0.31154	0.49045	-0.32825
73	74	802	493	13	0.7875	75	0.31154	-0.33344	-1.08461
74	75	1068	1148	13	0.7875	75	0.31154	-0.06634	-1.09636
75	76	482	1120	13	0.7875	75	0.31154	-0.13293	-1.10923
76	77	708	1784	14	0.78409	75	0.38911	-0.2051	-0.94078
77	78	502	392	10	0.78125	75	0.1418	-0.10906	-1.0486
78	79	106	1446	10	0.78125	75	0.1418	0.47834	-0.21052
79	80	35	1144	10	0.78125	75	0.1418	-0.13417	-1.0981
80	81	1127	1019	10	0.78125	75	0.1418	-0.12305	-0.96107
81	82	1372	1504	10	0.78125	75	0.1418	-0.09742	-0.80845
82	83	1024	700	10	0.78125	75	0.1418	-0.0743	-1.03788
83	84	1714	677	10	0.78125	75	0.1418	-0.05253	-0.79615
84	85	1134	1385	10	0.78125	75	0.1418	0.23611	-0.56254
85	86	344	1350	12	0.77778	75	0.24504	-0.30577	-0.79193
86	87	1155	942	11	0.77778	75	0.18874	-0.10427	-0.99064
87	88	2026	664	12	0.77778	75	0.24504	-0.10032	-0.85604
88	89	129	1745	12	0.77778	75	0.24504	0.38754	-0.42461
89	90	744	494	12	0.77778	75	0.24504	0.00026	-0.94435
90	91	781	1752	11	0.77778	75	0.18874	-0.30007	-0.81918
91	92	1790	1600	11	0.77778	75	0.18874	-0.08264	-0.72977
92	93	1960	640	13	0.775	75	0.31154	0.09828	-0.82775
93	94	130	1568	10	0.76562	75	0.1418	0.24278	-0.73719
94	95	772	2016	10	0.76562	75	0.1418	-0.26018	-0.72144
95	96	1961	175	10	0.76562	75	0.1418	0.03523	-0.87834
96	97	178	49	10	0.76562	75	0.1418	-0.07921	-0.98555
97	98	1353	1695	12	0.76389	75	0.24504	-0.16661	-0.86075
98	99	1559	1771	11	0.76389	75	0.18874	-0.14323	-0.79706
99	100	1228	947	11	0.76389	75	0.18874	-0.08127	-1.06679
100	101	838	1203	11	0.76389	75	0.18874	-0.21378	-0.83778
101	102	1919	936	12	0.76389	75	0.24504	-0.30408	-0.56836
102	103	2007	1416	11	0.76389	75	0.18874	0.04691	-0.89865
103	104	300	736	13	0.7625	75	0.31154	-0.32429	-0.54764
104	105	1730	1877	13	0.7625	75	0.31154	-0.05711	-0.94046
105	106	294	1818	13	0.7625	75	0.31154	-0.14339	-1.02881
106	107	48	638	14	0.76136	75	0.38911	-0.1322	-1.11263
107	108	1101	1270	10	0.75	75	0.1418	-0.26396	-0.77627
108	109	854	1407	10	0.75	75	0.1418	-0.08984	-1.00917
109	110	1804	922	10	0.75	75	0.1418	-0.01367	-0.95143
110	111	1476	749	10	0.75	75	0.1418	0.42013	-0.59791
111	112	507	484	10	0.75	75	0.1418	-0.30225	-0.7235
112	113	1973	1806	13	0.75	75	0.31154	-0.03844	-0.82165
113	114	767	141	11	0.75	75	0.18874	-0.11073	-1.01828
114	115	778	1835	11	0.75	75	0.18874	-0.18064	-0.84533
115	116	1389	1913	11	0.75	75	0.18874	0.01662	-0.91814
116	117	592	248	11	0.75	75	0.18874	-0.22481	-0.91178
117	118	153	945	11	0.75	75	0.18874	0.10616	-0.91815
118	119	1724	139	17	0.74038	75	0.69668	-0.14802	-1.01892
119	121	174	1574	13	0.7375	75	0.31154	-0.08919	-1.10704
120	122	1686	1503	11	0.73611	75	0.18874	-0.16366	-0.94312
121	123	1641	1243	11	0.73611	75	0.18874	0.42842	-0.23442
122	124	2010	1530	10	0.73438	75	0.1418	0.0074	-0.56122
123	125	1297	1382	10	0.73438	75	0.1418	-0.16001	-0.70303
124	126	275	1100	10	0.73438	75	0.1418	0.11691	-0.84733
125	127	1087	720	10	0.73438	75	0.1418	-0.35269	-0.69051
126	128	593	64	10	0.73438	75	0.1418	-0.37123	-0.72621
127	129	563	59	10	0.73438	75	0.1418	-0.56748	-0.25077
128	130	1503	1872	10	0.73438	75	0.1418	0.55594	0.00358
129	131	240	1412	10	0.73438	75	0.1418	-0.15811	-0.96063
130	132	1056	791	18	0.73077	75	0.827	0.23964	-0.52964
131	133	1681	1085	15	0.72727	75	0.47859	-0.11502	-1.03077
132	134	107	707	19	0.72321	75	0.97263	-0.17185	-0.9944
133	135	1936	1968	12	0.72222	75	0.24504	-0.07086	-0.91274
134	136	875	81	11	0.72222	75	0.18874	0.16567	-0.72141
135	137	1330	26	11	0.72222	75	0.18874	-0.14967	-0.9064
136	138	1026	310	11	0.72222	75	0.18874	-0.13885	-1.06901
137	139	1311	795	11	0.72222	75	0.18874	-0.1791	-0.96989
138	140	1663	1272	11	0.72222	75	0.18874	-0.15106	-0.61673
139	141	437	1982	11	0.72222	75	0.18874	-0.15003	-0.91618
140	142	1172	1688	17	0.72115	75	0.69668	0.21023	-0.72218
141	143	458	1608	17	0.72115	75	0.69668	-0.19726	-1.01577
142	144	708	1071	17	0.72115	75	0.69668	-0.12112	-0.79022
143	145	657	567	10	0.71875	75	0.1418	-0.29308	-0.86336
144	146	1676	1720	10	0.71875	75	0.1418	-0.21142	-0.80734
145	147	1137	524	14	0.71591	75	0.38911	-0.21621	-0.9229
146	148	281	1720	14	0.71591	75	0.38911	-0.23088	-0.93959
147	149	1153	281	14	0.71591	75	0.38911	-0.13442	-1.00457
148	150	964	315	13	0.7125	75	0.31154	0.01795	-0.95619
149	151	243	106	13	0.7125	75	0.31154	-0.21437	-0.92556
150	152	908	514	16	0.70833	75	0.58083	-0.14706	-1.03329
151	153	1140	1768	12	0.70833	75	0.24504	-0.15668	-1.05514
152	154	1828	838	11	0.70833	75	0.18874	-0.36761	-0.76622
153	155	903	872	14	0.70455	75	0.38911	-0.1525	-1.08686
154	156	309	377	15	0.70455	75	0.47859	-0.12343	-0.73918
155	157	1763	435	15	0.70455	75	0.47859	-0.10747	-0.89038
156	158	1039	1837	14	0.70455	75	0.38911	0.18933	-0.4697
157	159	1973	343	10	0.70312	75	0.1418	-0.02773	-0.66347
158	160	1582	191	10	0.70312	75	0.1418	-0.07989	-1.07543
159	161	378	267	10	0.70312	75	0.1418	-0.23769	-0.94546
160	162	176	1202	10	0.70312	75	0.1418	0.28597	-0.65271
161	163	1517	915	10	0.70312	75	0.1418	-0.21539	-0.75131
162	164	177	205	10	0.70312	75	0.1418	-0.09189	-1.08648
163	165	273	1291	10	0.70312	75	0.1418	-0.07698	-0.45901
164	166	89	1388	10	0.70312	75	0.1418	-0.39723	-0.61809
165	167	1219	1474	10	0.70312	75	0.1418	-0.12138	-0.88244
166	168	1721	266	10	0.70312	75	0.1418	-0.1338	-0.75847
167	169	1877	539	18	0.70192	75	0.827	-0.00768	-1.05258
168	170	1640	459	11	0.69444	75	0.18874	-0.24807	-0.70479
169	171	1477	1632	12	0.69444	75	0.24504	0.49611	-0.14401
170	172	1764	845	12	0.69444	75	0.24504	-0.2982	-0.79876
171	173	377	1598	12	0.69444	75	0.24504	-0.16837	-1.02681
172	174	1821	20	11	0.69444	75	0.18874	-0.06703	-1.00163
173	175	1282	209	12	0.69444	75	0.24504	-0.11275	-0.95294
174	176	609	1990	12	0.69444	75	0.24504	-0.223	-0.90209
175	177	247	1282	11	0.69444	75	0.18874	-0.15405	-0.96632
176	178	1035	832	14	0.69318	75	0.38911	-0.10231	-1.11659
177	179	1550	1835	14	0.69318	75	0.38911	-0.07339	-0.98477
178	180	979	617	14	0.69318	75	0.38911	-0.15324	-1.06857
179	181	979	1938	10	0.6875	75	0.1418	-0.31106	-0.60711
180	182	1343	1578	10	0.6875	75	0.1418	0.58541	-0.15029
181	183	955	1481	10	0.6875	75	0.1418	-0.13639	-0.98652
182	184	1381	624	10	0.6875	75	0.1418	0.11678	-0.66926
183	185	1197	500	10	0.6875	75	0.1418	-0.11413	-0.93449
184	186	1879	191	10	0.6875	75	0.1418	-0.03155	-0.79302
185	187	2009	586	13	0.6875	75	0.31154	-0.18083	-0.82891
186	189	1692	101	11	0.68056	75	0.18874	-0.11515	-0.88902
187	190	1825	696	12	0.68056	75	0.24504	-0.22014	-0.90616
188	191	1844	1866	11	0.68056	75	0.18874	-0.20198	-0.74634
189	192	1441	15	11	0.68056	75	0.18874	0.48336	-0.20601
190	193	1072	1247	13	0.675	75	0.31154	0.56616	-0.35251
191	195	1555	218	17	0.67308	75	0.69668	-0.12729	-1.0111
192	196	1729	433	10	0.67188	75	0.1418	-0.25564	-0.67114
193	197	711	364	10	0.67188	75	0.1418	-0.07291	-1.017
194	198	1077	143	10	0.67188	75	0.1418	-0.06977	-0.98686
195	199	964	535	10	0.67188	75	0.1418	-0.2526	-0.95245
196	201	877	1170	22	0.76562	75	1.50992	-0.13019	-1.09105
197	202	1353	640	23	0.76471	75	1.72532	-0.09374	-1.10762
198	203	369	923	22	0.75	75	1.50992	-0.52833	-0.78419
199	206	762	1059	25	0.72222	75	2.21568	0.00537	-0.95913
200	208	1275	272	29	0.69048	75	3.45845	0.0696	-0.81826
201	210	1140	1339	21	0.61719	75	1.31324	-0.335	-0.92829
202	213	1397	1784	25	0.49306	75	2.21568	0.01218	-0.92788
203	214	1443	2033	20	0.49167	75	1.13443	-0.39004	-0.73219
204	215	454	1427	30	0.79545	75	3.8287	-0.12136	-1.11453
205	216	466	1005	34	0.665	75	5.57345	0.03239	-0.80697
206	217	1380	1338	34	0.655	75	5.57345	-0.20915	-1.03377
207	218	62	143	39	0.61607	75	8.41165	-0.09032	-1.06256
208	219	828	786	30	0.60227	75	3.8287	-0.13959	-1.01685
209	220	309	1022	35	0.54	75	6.07983	0.25624	-0.73957
210	221	264	796	39	0.45536	75	8.41165	0.0183	-0.87547
211	222	1605	1597	44	0.57812	75	12.0794	0.03972	-1.02067
