# Supplementary material for: Dynamic self-assembly of compartmentalized DNA nanotubes
Source: Nat Commun. 2021 Jun 11;12:3557. doi: 10.1038/s41467-021-23850-1 (PMC8196065; doi:10.1038/s41467-021-23850-1)
Supplement: Supplementary file 8 — Source Data [file 41467_2021_23850_MOESM8_ESM.zip › sourceData/figure6/fig6f_rnaseh_1_individualTimeFiles/fig6_Rh_1_t120_final_data.xlsx]

## Sheet: Sheet1
	droplet number	X (pixels)	Y (pixels)	Radius (pixels)	Probability count	Time	Volume (pL)	skew	kurtosis
0	0	773	2015	10	0.96875	120	0.1418	-0.17892	-0.9091
1	1	1616	438	10	0.96875	120	0.1418	0.30785	-0.43707
2	2	1164	1078	13	0.9625	120	0.31154	0.23421	-0.93096
3	3	909	507	16	0.95833	120	0.58083	-0.00765	-1.00424
4	4	839	1202	11	0.95833	120	0.18874	-0.14931	-0.95362
5	5	2011	1529	10	0.95312	120	0.1418	0.31765	-0.4524
6	6	1749	1296	10	0.95312	120	0.1418	0.34777	-0.38699
7	7	1140	641	10	0.95312	120	0.1418	-0.167	-0.9597
8	8	1583	189	10	0.9375	120	0.1418	-0.23765	-0.79375
9	9	720	1402	12	0.93056	120	0.24504	-0.05835	-1.02863
10	10	371	2027	12	0.93056	120	0.24504	-0.11439	-1.04948
11	11	508	483	10	0.92188	120	0.1418	-0.20122	-0.91573
12	12	1354	1694	12	0.91667	120	0.24504	-0.20155	-0.94358
13	13	1709	1310	12	0.91667	120	0.24504	-0.08278	-1.08779
14	14	767	140	11	0.91667	120	0.18874	-0.21365	-1.00459
15	15	658	566	10	0.90625	120	0.1418	-0.00827	-1.04335
16	16	1406	65	12	0.90278	120	0.24504	-0.26284	-0.87831
17	17	792	996	11	0.90278	120	0.18874	0.03169	-0.77245
18	18	718	1356	11	0.90278	120	0.18874	0.33912	-0.57911
19	19	782	1751	11	0.90278	120	0.18874	-0.1756	-0.98848
20	20	1128	1018	10	0.89062	120	0.1418	-0.05802	-1.12307
21	21	1717	643	11	0.88889	120	0.18874	0.04495	-0.98509
22	22	636	2016	15	0.88636	120	0.47859	0.0564	-0.91797
23	23	843	1888	10	0.875	120	0.1418	-0.11417	-0.98973
24	24	1411	235	10	0.875	120	0.1418	-0.11988	-1.08362
25	25	1436	690	10	0.875	120	0.1418	-0.04384	-1.13134
26	26	1067	1303	10	0.875	120	0.1418	0.24465	-0.48135
27	27	1688	816	11	0.875	120	0.18874	-0.07843	-1.06833
28	28	786	1968	12	0.875	120	0.24504	-0.10752	-1.04999
29	29	1040	2009	12	0.875	120	0.24504	-0.12208	-1.08618
30	30	577	1461	18	0.86538	120	0.827	-0.24397	-0.91188
31	31	1140	578	16	0.86458	120	0.58083	-0.13189	-1.10766
32	32	483	1119	13	0.8625	120	0.31154	-0.05946	-1.02437
33	33	41	1645	13	0.8625	120	0.31154	-0.20791	-1.04259
34	34	130	1744	12	0.86111	120	0.24504	0.22005	-0.80926
35	35	38	1562	10	0.85938	120	0.1418	-0.11424	-1.09165
36	36	2010	585	13	0.85	120	0.31154	-0.08167	-0.95225
37	37	1960	639	13	0.85	120	0.31154	0.17469	-0.81413
38	38	225	1234	12	0.84722	120	0.24504	-0.1086	-1.02004
39	39	438	717	12	0.84722	120	0.24504	-0.14441	-1.1326
40	40	407	434	12	0.84722	120	0.24504	0.07312	-0.97239
41	41	1722	265	10	0.84375	120	0.1418	-0.07806	-0.9844
42	42	1331	25	11	0.83333	120	0.18874	-0.11694	-0.98356
43	43	1853	323	10	0.82812	120	0.1418	-0.13639	-0.8589
44	44	477	938	10	0.82812	120	0.1418	-0.05001	-0.78872
45	45	1715	676	10	0.82812	120	0.1418	0.19964	-0.77742
46	46	295	1817	13	0.825	120	0.31154	0.12886	-0.8735
47	47	1121	971	12	0.81944	120	0.24504	0.24639	-0.84738
48	48	1027	309	11	0.81944	120	0.18874	-0.09678	-1.12092
49	49	1138	523	14	0.81818	120	0.38911	-0.18755	-0.9681
50	50	709	1069	17	0.81731	120	0.69668	0.18639	-0.77103
51	51	241	1410	10	0.8125	120	0.1418	-0.10368	-1.09095
52	52	1777	1975	10	0.8125	120	0.1418	-0.08874	-0.93675
53	53	564	57	10	0.8125	120	0.1418	-0.2628	-0.86152
54	54	901	159	10	0.8125	120	0.1418	-0.35528	-0.66959
55	55	1708	1445	10	0.8125	120	0.1418	-0.05966	-0.99488
56	56	1430	1726	10	0.8125	120	0.1418	-0.09921	-0.85667
57	57	274	1290	10	0.8125	120	0.1418	-0.04676	-0.82053
58	58	1135	1383	10	0.8125	120	0.1418	0.20078	-0.77915
59	59	1499	513	10	0.8125	120	0.1418	-0.10003	-1.06964
60	60	1718	706	10	0.8125	120	0.1418	-0.24525	-0.73751
61	61	1518	914	10	0.8125	120	0.1418	-0.16886	-1.02673
62	62	1102	1269	10	0.8125	120	0.1418	-0.14648	-0.94001
63	63	745	1478	13	0.8125	120	0.31154	0.17166	-0.8825
64	64	1548	1732	13	0.8125	120	0.31154	0.39017	-0.60636
65	65	503	268	14	0.80682	120	0.38911	-0.41636	-0.96799
66	66	1622	1298	11	0.80556	120	0.18874	-0.06618	-0.89074
67	67	1130	37	11	0.80556	120	0.18874	-0.08216	-1.0642
68	68	589	1418	11	0.80556	120	0.18874	0.00183	-0.85201
69	69	1555	1117	12	0.80556	120	0.24504	0.24382	-0.58955
70	70	1512	76	13	0.8	120	0.31154	-0.08868	-1.048
71	71	1107	200	13	0.8	120	0.31154	0.08887	-1.01218
72	72	1172	1677	17	0.79808	120	0.69668	0.25069	-0.63691
73	73	999	765	10	0.79688	120	0.1418	-0.28821	-0.87026
74	74	227	1809	10	0.79688	120	0.1418	-0.14241	-1.08189
75	75	598	1714	10	0.79688	120	0.1418	-0.10993	-0.97495
76	76	1477	748	10	0.79688	120	0.1418	0.30754	-0.76378
77	77	177	1201	10	0.79688	120	0.1418	0.05639	-0.83051
78	78	1453	1415	12	0.79167	120	0.24504	-0.16172	-0.96148
79	79	437	1980	11	0.79167	120	0.18874	0.10503	-0.91641
80	80	1790	1599	11	0.79167	120	0.18874	-0.10428	-1.08965
81	81	658	1454	11	0.79167	120	0.18874	0.05277	-0.78346
82	82	1664	1270	11	0.79167	120	0.18874	0.14974	-0.81739
83	83	1156	941	11	0.79167	120	0.18874	-0.14255	-1.01177
84	84	1312	793	11	0.79167	120	0.18874	-0.03505	-0.92132
85	85	1797	700	11	0.79167	120	0.18874	-0.20222	-0.91457
86	86	2027	662	12	0.79167	120	0.24504	-0.06481	-1.0694
87	87	1764	434	15	0.78409	120	0.47859	-0.04136	-0.77379
88	88	1198	499	10	0.78125	120	0.1418	-0.02495	-0.98998
89	89	1322	95	10	0.78125	120	0.1418	-0.16718	-0.99348
90	90	441	1153	10	0.78125	120	0.1418	-0.11309	-1.03603
91	91	919	1201	10	0.78125	120	0.1418	-0.17884	-0.90632
92	92	1443	1228	11	0.77778	120	0.18874	-0.10825	-1.01138
93	93	1687	1501	11	0.77778	120	0.18874	-0.36118	-0.64054
94	94	1560	1770	11	0.77778	120	0.18874	-0.18381	-0.89491
95	95	254	233	11	0.77778	120	0.18874	0.09014	-0.95572
96	96	1360	1036	12	0.77778	120	0.24504	-0.14946	-1.08975
97	97	143	97	12	0.77778	120	0.24504	-0.31195	-0.79435
98	98	980	609	14	0.77273	120	0.38911	-0.05543	-0.94913
99	99	373	1033	14	0.77273	120	0.38911	-0.30459	-0.61953
100	100	527	1973	16	0.77083	120	0.58083	-0.00867	-0.88122
101	101	1849	1493	10	0.76562	120	0.1418	0.26785	-0.4489
102	102	158	412	10	0.76562	120	0.1418	-0.13743	-1.07422
103	103	1732	586	10	0.76562	120	0.1418	-0.22364	-0.82738
104	104	18	587	10	0.76562	120	0.1418	0.04466	-0.98345
105	105	1024	699	10	0.76562	120	0.1418	-0.18075	-1.05879
106	106	855	1406	10	0.76562	120	0.1418	-0.04945	-1.10487
107	107	378	1597	12	0.76389	120	0.24504	-0.23887	-0.82682
108	108	236	1340	11	0.76389	120	0.18874	0.00092	-0.85505
109	109	1442	14	11	0.76389	120	0.18874	0.29875	-0.49189
110	110	516	234	11	0.76389	120	0.18874	-0.13889	-1.06387
111	111	779	1834	11	0.76389	120	0.18874	-0.03546	-0.94086
112	112	521	1002	13	0.7625	120	0.31154	-0.49114	-0.73764
113	113	465	860	13	0.7625	120	0.31154	0.1007	-0.99974
114	114	1744	309	14	0.76136	120	0.38911	0.15873	-0.62752
115	115	1799	821	18	0.75962	120	0.827	0.18704	-0.68331
116	116	90	1386	10	0.75	120	0.1418	-0.11022	-1.04417
117	117	1724	138	17	0.75	120	0.69668	-0.13412	-1.12207
118	118	1877	531	18	0.75	120	0.827	0.04235	-0.96864
119	119	1664	1335	16	0.75	120	0.58083	0.31167	-0.53335
120	120	1937	1967	12	0.75	120	0.24504	-0.09979	-1.03261
121	121	1884	1799	12	0.75	120	0.24504	0.0404	-1.03837
122	122	1693	99	11	0.75	120	0.18874	-0.39089	-0.63809
123	123	1283	208	12	0.75	120	0.24504	0.12027	-0.88278
124	124	1765	843	12	0.75	120	0.24504	-0.26389	-0.86085
125	125	1741	1476	11	0.75	120	0.18874	0.20849	-0.37425
126	126	1870	778	11	0.75	120	0.18874	-0.17997	-0.89336
127	127	1228	525	12	0.75	120	0.24504	0.26361	-0.66971
128	128	472	775	12	0.75	120	0.24504	-0.1616	-1.01434
129	129	324	1307	16	0.73958	120	0.58083	-0.18307	-1.01513
130	130	1728	1758	15	0.73864	120	0.47859	0.39586	-0.30361
131	131	74	1916	13	0.7375	120	0.31154	-0.38348	-0.8826
132	132	1634	1084	13	0.7375	120	0.31154	0.36351	-0.40497
133	133	587	1140	11	0.73611	120	0.18874	0.11291	-0.96572
134	134	925	132	12	0.73611	120	0.24504	-0.22795	-0.88417
135	135	878	2017	11	0.73611	120	0.18874	-0.09777	-1.01346
136	136	674	1936	11	0.73611	120	0.18874	-0.12109	-1.02025
137	137	1641	457	11	0.73611	120	0.18874	-0.07538	-0.99708
138	138	796	166	10	0.73438	120	0.1418	-0.36101	-0.75161
139	139	1432	295	10	0.73438	120	0.1418	-0.20719	-0.92666
140	140	1412	848	10	0.73438	120	0.1418	-0.09671	-1.06001
141	141	459	1606	17	0.73077	120	0.69668	0.07565	-0.88387
142	142	1438	1854	17	0.73077	120	0.69668	0.11411	-0.76815
143	143	965	314	13	0.725	120	0.31154	0.0482	-0.91913
144	144	1229	946	11	0.72222	120	0.18874	-0.09942	-1.1428
145	145	1557	1008	11	0.72222	120	0.18874	-0.05786	-1.0422
146	146	307	1464	11	0.72222	120	0.18874	-0.01574	-0.96592
147	147	200	715	12	0.72222	120	0.24504	0.00811	-0.79803
148	148	823	1819	17	0.72115	120	0.69668	-0.10686	-1.03545
149	149	1087	719	10	0.71875	120	0.1418	-0.14499	-0.88055
150	150	980	1936	10	0.71875	120	0.1418	-0.10352	-1.09552
151	151	1838	1542	10	0.71875	120	0.1418	-0.14367	-0.86633
152	152	1805	921	10	0.71875	120	0.1418	-0.11444	-1.01884
153	153	678	806	10	0.71875	120	0.1418	-0.31861	-0.88098
154	154	1115	734	10	0.71875	120	0.1418	-0.17054	-1.09623
155	155	1245	641	10	0.71875	120	0.1418	-0.01634	-0.82222
156	156	1154	280	14	0.71591	120	0.38911	-0.1223	-0.96077
157	157	1686	516	15	0.71591	120	0.47859	0.06878	-0.82102
158	158	84	1101	15	0.71591	120	0.47859	-0.13207	-1.09296
159	159	610	1989	12	0.70833	120	0.24504	-0.13466	-0.98129
160	160	1390	1912	11	0.70833	120	0.18874	-0.11794	-1.05549
161	161	1739	1693	11	0.70833	120	0.18874	-0.19354	-0.87443
162	162	1531	1332	11	0.70833	120	0.18874	-0.17067	-0.93399
163	163	348	1279	11	0.70833	120	0.18874	-0.2059	-0.84133
164	164	972	855	11	0.70833	120	0.18874	0.09256	-0.89735
165	165	1845	1788	12	0.70833	120	0.24504	-0.04153	-1.12741
166	166	345	1348	12	0.70833	120	0.24504	-0.10744	-0.89736
167	167	687	1131	12	0.70833	120	0.24504	-0.22074	-0.96625
168	168	16	291	12	0.70833	120	0.24504	-0.33983	-0.83202
169	169	917	103	11	0.70833	120	0.18874	-0.18174	-0.93789
170	170	1798	293	15	0.70455	120	0.47859	0.05999	-0.89529
171	171	709	1783	14	0.70455	120	0.38911	-0.3145	-0.83587
172	172	1650	1512	10	0.70312	120	0.1418	-0.4676	-0.67477
173	173	1271	505	10	0.70312	120	0.1418	-0.27887	-0.8483
174	174	912	616	10	0.70312	120	0.1418	-0.28881	-0.88408
175	175	179	48	10	0.70312	120	0.1418	-0.11198	-0.91993
176	176	276	1099	10	0.70312	120	0.1418	0.00285	-0.90338
177	177	355	1469	10	0.70312	120	0.1418	-0.09655	-1.05742
178	178	1228	2020	10	0.70312	120	0.1418	-0.15403	-0.91099
179	179	1867	396	13	0.7	120	0.31154	-0.21862	-0.98036
180	180	1974	1799	13	0.7	120	0.31154	-0.09282	-0.88819
181	181	425	148	16	0.69792	120	0.58083	-0.12814	-1.10476
182	182	808	2013	11	0.69444	120	0.18874	-0.158	-0.93732
183	183	1730	432	11	0.69444	120	0.18874	-0.14311	-0.86497
184	184	1948	803	11	0.69444	120	0.18874	0.12951	-0.93753
185	185	153	943	11	0.69444	120	0.18874	-0.12838	-1.00862
186	186	1254	1975	11	0.69444	120	0.18874	-0.00415	-1.0491
187	187	429	1223	11	0.69444	120	0.18874	0.2644	-0.81564
188	188	1537	137	12	0.69444	120	0.24504	0.21343	-0.73469
189	189	1141	1767	12	0.69444	120	0.24504	0.04484	-0.90559
190	190	281	1719	14	0.69318	120	0.38911	-0.21909	-0.97703
191	191	1555	216	17	0.69231	120	0.69668	0.09458	-0.8489
192	192	1878	1305	10	0.6875	120	0.1418	-0.17234	-0.96416
193	193	1561	327	10	0.6875	120	0.1418	-0.36553	-0.73802
194	194	36	1143	10	0.6875	120	0.1418	-0.00809	-1.10757
195	195	712	362	10	0.6875	120	0.1418	-0.09695	-0.91868
196	196	503	390	10	0.6875	120	0.1418	-0.01572	-1.05251
197	197	392	564	10	0.6875	120	0.1418	-0.20016	-0.97263
198	198	1732	785	10	0.6875	120	0.1418	-0.12001	-0.90265
199	199	337	60	10	0.6875	120	0.1418	-0.0899	-1.16569
200	204	765	1049	25	0.71528	120	2.21568	0.09442	-0.93664
201	205	1349	631	23	0.69118	120	1.72532	0.10612	-0.9119
202	206	1996	1287	26	0.67763	120	2.49234	-0.00088	-1.02406
203	207	1142	1338	20	0.64167	120	1.13443	-0.42554	-0.63735
204	208	1398	1770	26	0.63158	120	2.49234	0.17213	-0.89632
205	210	370	921	22	0.59375	120	1.50992	-0.52287	-0.86907
206	211	1276	271	29	0.57143	120	3.45845	0.17856	-0.88625
207	212	969	1844	23	0.55882	120	1.72532	-0.00926	-1.01267
208	216	467	990	34	0.765	120	5.57345	0.06534	-0.76926
209	217	454	1410	30	0.625	120	3.8287	-0.13525	-1.08066
210	218	830	768	30	0.625	120	3.8287	-0.01291	-0.95543
211	219	1381	1337	34	0.625	120	5.57345	-0.27508	-1.00202
212	220	306	1013	35	0.54	120	6.07983	-0.03558	-0.88199
213	221	264	780	39	0.50446	120	8.41165	-0.07872	-0.95799
214	222	60	121	40	0.71983	120	9.07543	-0.07204	-1.00413
215	223	1604	1566	45	0.6553	120	12.9218	-0.06308	-1.08769
