# Supplementary material for: Dynamic self-assembly of compartmentalized DNA nanotubes
Source: Nat Commun. 2021 Jun 11;12:3557. doi: 10.1038/s41467-021-23850-1 (PMC8196065; doi:10.1038/s41467-021-23850-1)
Supplement: Supplementary file 8 — Source Data [file 41467_2021_23850_MOESM8_ESM.zip › sourceData/figure6/fig6f_rnaseh_1_individualTimeFiles/fig6_Rh_1_t330_final_data.xlsx]

## Sheet: Sheet1
	droplet number	X (pixels)	Y (pixels)	Radius (pixels)	Probability count	Time	Volume (pL)	skew	kurtosis
0	0	438	1977	11	1	330	0.18874	-0.15987	-0.98786
1	1	2012	1526	10	0.98438	330	0.1418	-0.03404	-0.74933
2	2	1444	1225	11	0.97222	330	0.18874	-0.06805	-1.05427
3	3	472	772	12	0.97222	330	0.24504	-0.0858	-1.01891
4	4	659	1450	11	0.95833	330	0.18874	-0.0722	-0.99672
5	5	39	1558	10	0.9375	330	0.1418	-0.03598	-1.07253
6	6	19	584	10	0.9375	330	0.1418	-0.04901	-1.10195
7	7	1878	528	18	0.93269	330	0.827	-0.10752	-1.05231
8	8	1552	1830	14	0.93182	330	0.38911	-0.05015	-1.10083
9	9	1068	1299	10	0.92188	330	0.1418	-0.12519	-0.99791
10	10	659	563	10	0.92188	330	0.1418	-0.09938	-0.97347
11	11	408	431	12	0.91667	330	0.24504	-0.15931	-1.00191
12	12	1313	790	11	0.91667	330	0.18874	-0.14525	-0.889
13	13	1665	1267	11	0.91667	330	0.18874	-0.05798	-0.95531
14	14	774	2012	10	0.90625	330	0.1418	-0.07654	-0.98778
15	15	1198	496	10	0.90625	330	0.1418	-0.1846	-0.87223
16	16	509	480	10	0.90625	330	0.1418	-0.06364	-1.0411
17	17	768	137	11	0.90278	330	0.18874	-0.13756	-1.06445
18	18	793	993	11	0.90278	330	0.18874	-0.23884	-0.89231
19	19	1556	1114	12	0.90278	330	0.24504	-0.17786	-0.94842
20	20	1920	931	12	0.90278	330	0.24504	-0.21521	-0.88167
21	21	981	606	14	0.89773	330	0.38911	-0.12173	-1.10384
22	22	909	503	16	0.89583	330	0.58083	-0.15211	-1.07491
23	23	1651	1509	10	0.89062	330	0.1418	-0.3666	-0.68297
24	24	308	1461	11	0.88889	330	0.18874	-0.00911	-0.99476
25	25	350	222	12	0.88889	330	0.24504	-0.07516	-1.09085
26	26	1635	1081	13	0.8875	330	0.31154	-0.10688	-1.01271
27	27	1584	186	10	0.875	330	0.1418	-0.15015	-0.90874
28	28	1432	292	10	0.875	330	0.1418	-0.02873	-1.01774
29	29	746	1474	13	0.875	330	0.31154	-0.09976	-1.05005
30	30	1688	1498	11	0.875	330	0.18874	-0.27659	-0.76702
31	31	2028	659	12	0.875	330	0.24504	-0.07356	-0.90443
32	32	131	1740	12	0.875	330	0.24504	-0.08078	-1.03172
33	33	655	1412	12	0.875	330	0.24504	-0.03222	-1.11306
34	34	1766	840	12	0.875	330	0.24504	-0.16317	-0.91514
35	35	1961	636	13	0.8625	330	0.31154	-0.06072	-1.01113
36	36	1870	775	11	0.86111	330	0.18874	-0.12209	-0.98942
37	37	1142	1764	12	0.86111	330	0.24504	-0.1926	-1.06728
38	38	787	1964	12	0.86111	330	0.24504	-0.12311	-1.01548
39	39	1284	204	12	0.86111	330	0.24504	-0.29352	-0.79801
40	40	1717	640	11	0.86111	330	0.18874	-0.06352	-1.00868
41	41	1285	1495	12	0.86111	330	0.24504	-0.18107	-0.96728
42	42	242	1407	10	0.85938	330	0.1418	-0.06056	-0.955
43	43	1718	703	10	0.85938	330	0.1418	-0.06946	-0.89589
44	44	1272	501	10	0.85938	330	0.1418	-0.27918	-0.6973
45	45	1412	232	10	0.85938	330	0.1418	-0.04236	-1.03543
46	46	602	172	14	0.85227	330	0.38911	-0.09768	-1.0576
47	47	1165	1075	13	0.85	330	0.31154	-0.18173	-1.05302
48	48	588	1136	11	0.84722	330	0.18874	-0.22842	-0.84162
49	49	1313	126	11	0.84722	330	0.18874	-0.05446	-0.99674
50	50	1355	1691	12	0.84722	330	0.24504	-0.08395	-0.99187
51	51	1129	1015	10	0.84375	330	0.1418	-0.0735	-1.07056
52	52	1733	782	10	0.84375	330	0.1418	-0.03919	-0.97668
53	53	1723	262	10	0.84375	330	0.1418	-0.09893	-0.9047
54	54	1229	2017	10	0.84375	330	0.1418	-0.07434	-1.02812
55	55	1073	1243	13	0.8375	330	0.31154	-0.06515	-0.97868
56	56	296	1814	13	0.8375	330	0.31154	-0.14115	-1.05515
57	57	1725	135	17	0.83654	330	0.69668	-0.14786	-0.98021
58	58	517	230	11	0.83333	330	0.18874	-0.1749	-0.90625
59	59	840	1199	11	0.83333	330	0.18874	-0.21955	-0.95951
60	60	348	1276	11	0.83333	330	0.18874	-0.14179	-0.87424
61	61	565	54	10	0.82812	330	0.1418	-0.28638	-0.81456
62	62	712	359	10	0.82812	330	0.1418	-0.02219	-0.94125
63	63	1732	582	10	0.82812	330	0.1418	-0.07983	-0.91879
64	64	1499	509	10	0.82812	330	0.1418	-0.24036	-0.85626
65	65	1454	1412	12	0.81944	330	0.24504	-0.12055	-0.96649
66	66	1791	1596	11	0.81944	330	0.18874	-0.0526	-1.05566
67	67	154	940	11	0.81944	330	0.18874	-0.11402	-1.10487
68	68	221	1089	12	0.81944	330	0.24504	-0.3075	-0.88938
69	69	1122	968	12	0.81944	330	0.24504	-0.17374	-1.05653
70	70	782	1748	11	0.81944	330	0.18874	-0.14457	-0.91357
71	71	282	1715	14	0.81818	330	0.38911	-0.10093	-1.07531
72	72	1962	171	10	0.8125	330	0.1418	-0.11354	-0.94037
73	73	1854	319	10	0.8125	330	0.1418	-0.03792	-0.90634
74	74	159	409	10	0.8125	330	0.1418	-0.08265	-0.82188
75	75	1141	638	10	0.8125	330	0.1418	-0.22347	-0.89075
76	76	1716	673	10	0.8125	330	0.1418	-0.05901	-0.93806
77	77	2011	582	13	0.8125	330	0.31154	-0.09977	-1.02638
78	78	1729	1755	15	0.80682	330	0.47859	-0.16889	-1.0147
79	79	1230	942	11	0.80556	330	0.18874	-0.15185	-0.99045
80	80	1332	22	11	0.80556	330	0.18874	-0.08914	-0.94629
81	81	610	1986	12	0.80556	330	0.24504	-0.10757	-0.96716
82	82	720	1399	12	0.80556	330	0.24504	-0.13245	-1.01703
83	83	346	1345	12	0.80556	330	0.24504	-0.18271	-0.97316
84	84	1431	1723	10	0.79688	330	0.1418	-0.09811	-0.86937
85	85	981	1933	10	0.79688	330	0.1418	-0.18687	-0.85083
86	86	1878	1302	10	0.79688	330	0.1418	-0.1271	-1.00297
87	87	275	1287	10	0.79688	330	0.1418	-0.26364	-0.68817
88	88	1088	716	10	0.79688	330	0.1418	-0.17134	-0.98219
89	89	968	391	10	0.79688	330	0.1418	-0.21728	-0.94257
90	90	245	910	14	0.79545	330	0.38911	-0.17287	-1.02525
91	91	1845	1784	12	0.79167	330	0.24504	-0.13791	-0.92933
92	92	1827	691	12	0.79167	330	0.24504	-0.1452	-0.88122
93	93	1228	522	12	0.79167	330	0.24504	-0.1243	-1.03015
94	94	372	2024	12	0.79167	330	0.24504	-0.16913	-0.94192
95	95	1255	1971	11	0.79167	330	0.18874	-0.23296	-0.76444
96	97	1139	520	14	0.78409	330	0.38911	-0.14412	-1.06561
97	98	902	156	10	0.78125	330	0.1418	-0.21745	-0.7404
98	99	481	627	10	0.78125	330	0.1418	-0.1989	-0.94785
99	100	1136	1380	10	0.78125	330	0.1418	-0.15014	-0.94004
100	101	1709	1442	10	0.78125	330	0.1418	-0.11834	-0.94458
101	102	1246	638	10	0.78125	330	0.1418	-0.09592	-1.09063
102	103	1797	697	11	0.77778	330	0.18874	-0.20309	-0.95624
103	104	466	857	13	0.775	330	0.31154	-0.13325	-1.07633
104	105	426	145	15	0.77273	330	0.47859	-0.12023	-1.0347
105	106	459	1603	17	0.76923	330	0.69668	-0.1498	-1.02032
106	107	1800	818	18	0.76923	330	0.827	-0.12359	-0.99312
107	108	1561	324	10	0.76562	330	0.1418	-0.17295	-0.8794
108	109	1561	1766	11	0.76389	330	0.18874	-0.09488	-0.86747
109	110	1740	1690	11	0.76389	330	0.18874	-0.26024	-0.74082
110	111	1642	454	11	0.76389	330	0.18874	-0.0527	-1.10264
111	112	1709	1307	12	0.76389	330	0.24504	-0.12299	-0.97447
112	113	1407	62	12	0.76389	330	0.24504	-0.21503	-0.75848
113	114	75	24	11	0.76389	330	0.18874	-0.19833	-0.77246
114	115	237	1337	11	0.76389	330	0.18874	-0.25533	-0.76487
115	116	1799	289	15	0.76136	330	0.47859	-0.13692	-1.00875
116	117	1971	1423	10	0.75	330	0.1418	-0.19301	-0.68992
117	118	277	1095	10	0.75	330	0.1418	-0.02476	-0.98051
118	119	1519	911	10	0.75	330	0.1418	-0.27291	-0.79016
119	120	1437	686	10	0.75	330	0.1418	-0.17876	-0.91197
120	121	1682	1080	15	0.75	330	0.47859	-0.11392	-1.10053
121	122	1745	306	14	0.75	330	0.38911	-0.14533	-0.96542
122	123	1623	1295	11	0.75	330	0.18874	-0.13065	-0.96063
123	124	1378	259	11	0.75	330	0.18874	-0.0479	-1.04585
124	125	1822	15	11	0.75	330	0.18874	-0.08023	-1.07426
125	126	1361	1033	12	0.75	330	0.24504	-0.02431	-1.0626
126	127	225	1231	12	0.75	330	0.24504	-0.16938	-0.99437
127	130	1132	1267	14	0.73864	330	0.38911	-0.31319	-0.80956
128	131	1155	276	14	0.73864	330	0.38911	-0.10906	-1.02475
129	132	1108	197	13	0.7375	330	0.31154	-0.15918	-1.02254
130	133	484	1116	13	0.7375	330	0.31154	-0.12655	-1.12334
131	134	1548	1728	13	0.7375	330	0.31154	-0.19993	-0.93647
132	135	1777	1840	12	0.73611	330	0.24504	-0.08334	-1.04875
133	136	152	239	12	0.73611	330	0.24504	-0.01266	-1.05736
134	137	876	76	11	0.73611	330	0.18874	-0.12403	-1.00369
135	138	255	229	11	0.73611	330	0.18874	-0.0723	-0.96335
136	139	1459	711	11	0.73611	330	0.18874	-0.15513	-0.94753
137	140	590	1415	11	0.73611	330	0.18874	-0.15758	-0.9379
138	141	249	1277	11	0.73611	330	0.18874	-0.20611	-0.81211
139	142	1617	435	10	0.73438	330	0.1418	-0.20038	-0.99783
140	143	962	2022	10	0.73438	330	0.1418	-0.13168	-0.86801
141	144	1677	1715	10	0.73438	330	0.1418	-0.31674	-0.66429
142	145	90	1383	10	0.73438	330	0.1418	-0.21235	-1.01165
143	146	679	803	10	0.73438	330	0.1418	-0.20312	-0.8078
144	148	1881	186	10	0.73438	330	0.1418	-0.07843	-0.99394
145	149	1513	73	13	0.725	330	0.31154	-0.09991	-1.07995
146	150	1505	1868	10	0.71875	330	0.1418	-0.19103	-0.70814
147	151	1433	1680	10	0.71875	330	0.1418	-0.23829	-0.64968
148	152	919	1198	10	0.71875	330	0.1418	-0.18247	-0.81461
149	153	430	1052	10	0.71875	330	0.1418	-0.21025	-0.79647
150	154	393	561	10	0.71875	330	0.1418	-0.1639	-0.85069
151	155	228	1806	10	0.71875	330	0.1418	0.02054	-0.99063
152	156	504	387	10	0.71875	330	0.1418	-0.0295	-1.11338
153	157	853	164	10	0.71875	330	0.1418	-0.16583	-0.95477
154	158	977	143	16	0.71875	330	0.58083	-0.10619	-1.0097
155	159	310	373	14	0.71591	330	0.38911	-0.17615	-0.95315
156	160	373	1030	14	0.71591	330	0.38911	-0.43181	-0.59916
157	162	511	1184	16	0.70833	330	0.58083	-0.13077	-1.00196
158	163	1845	1861	11	0.70833	330	0.18874	-0.1602	-0.90089
159	164	1689	813	11	0.70833	330	0.18874	-0.08448	-0.9915
160	165	868	49	11	0.70833	330	0.18874	-0.2326	-0.81774
161	166	1041	2005	12	0.70833	330	0.24504	-0.17186	-0.98733
162	167	176	1569	12	0.70833	330	0.24504	-0.16304	-0.89487
163	168	1025	696	10	0.70312	330	0.1418	-0.15037	-0.93877
164	169	1513	972	10	0.70312	330	0.1418	-0.11388	-1.02263
165	170	1975	1795	13	0.7	330	0.31154	-0.17171	-0.88169
166	171	1435	1629	12	0.69444	330	0.24504	-0.12137	-1.0134
167	172	2008	1411	11	0.69444	330	0.18874	-0.1727	-0.86525
168	173	1731	429	11	0.69444	330	0.18874	-0.08792	-1.03085
169	174	1694	96	11	0.69444	330	0.18874	-0.26426	-0.78302
170	175	16	288	12	0.69444	330	0.24504	-0.06937	-1.09484
171	176	1558	1404	12	0.69444	330	0.24504	-0.32822	-0.89065
172	178	1556	213	17	0.69231	330	0.69668	-0.11352	-1.05813
173	179	577	1458	18	0.69231	330	0.827	-0.37966	-0.83489
174	180	918	99	10	0.6875	330	0.1418	-0.29694	-0.68447
175	181	1839	1539	10	0.6875	330	0.1418	0.02143	-1.01641
176	182	1116	731	10	0.6875	330	0.1418	-0.24344	-0.72736
177	183	1446	173	10	0.6875	330	0.1418	-0.09765	-0.89985
178	184	85	620	10	0.6875	330	0.1418	-0.09902	-0.89854
179	185	2030	1370	10	0.6875	330	0.1418	-0.38224	-0.49425
180	186	1924	987	10	0.6875	330	0.1418	-0.04909	-1.00736
181	187	109	702	19	0.6875	330	0.97263	-0.1612	-1.07239
182	188	1070	1143	13	0.6875	330	0.31154	-0.16295	-1.05787
183	189	301	732	13	0.6875	330	0.31154	-0.578	-0.57725
184	190	1867	393	13	0.6875	330	0.31154	-0.101	-1.00995
185	191	504	265	14	0.68182	330	0.38911	-0.31869	-0.98329
186	192	1513	161	14	0.68182	330	0.38911	-0.23282	-0.98614
187	193	119	447	15	0.68182	330	0.47859	-0.33838	-0.92842
188	194	201	712	12	0.68056	330	0.24504	-0.144	-0.95231
189	195	439	714	12	0.68056	330	0.24504	-0.06988	-1.07885
190	196	1741	1473	11	0.68056	330	0.18874	-0.23823	-0.91888
191	197	1885	1795	12	0.68056	330	0.24504	-0.19394	-0.8669
192	198	1938	1964	12	0.68056	330	0.24504	-0.1469	-0.82266
193	199	50	634	13	0.675	330	0.31154	-0.19196	-0.96798
194	200	1350	628	23	0.83088	330	1.72532	-0.12071	-1.07989
195	201	90	1294	21	0.82812	330	1.31324	-0.08343	-1.03474
196	202	677	1712	23	0.80882	330	1.72532	-0.13054	-1.09737
197	203	324	419	20	0.78333	330	1.13443	-0.16561	-1.10921
198	204	970	1841	23	0.77206	330	1.72532	-0.13442	-1.03613
199	205	371	918	22	0.75781	330	1.50992	-0.49287	-0.85061
200	206	1277	268	29	0.75595	330	3.45845	-0.05771	-1.03429
201	207	766	1045	25	0.72917	330	2.21568	-0.12256	-1.08971
202	208	1142	1334	20	0.71667	330	1.13443	-0.31947	-0.92543
203	210	877	1153	22	0.59375	330	1.50992	-0.16411	-1.02302
204	211	1996	1284	26	0.59211	330	2.49234	-0.10373	-1.09895
205	212	1400	1766	26	0.58553	330	2.49234	-0.11492	-1.05219
206	213	831	764	29	0.54167	330	3.45845	-0.12639	-1.05687
207	216	306	1009	34	0.62	330	5.57345	-0.11789	-1.05309
208	217	454	1407	30	0.60795	330	3.8287	-0.15299	-1.0739
209	218	1382	1334	35	0.585	330	6.07983	-0.33512	-0.90449
210	219	264	776	39	0.57589	330	8.41165	-0.18991	-1.00677
211	220	468	986	34	0.555	330	5.57345	-0.1473	-1.00481
212	221	62	118	40	0.69828	330	9.07543	-0.20213	-1.03668
213	222	1605	1562	45	0.64773	330	12.9218	-0.07716	-1.11491
