# Supplementary material for: Dynamic self-assembly of compartmentalized DNA nanotubes
Source: Nat Commun. 2021 Jun 11;12:3557. doi: 10.1038/s41467-021-23850-1 (PMC8196065; doi:10.1038/s41467-021-23850-1)
Supplement: Supplementary file 8 — Source Data [file 41467_2021_23850_MOESM8_ESM.zip › sourceData/figure6/fig6f_rnaseh_1_individualTimeFiles/fig6_Rh_1_t0_final_data.xlsx]

## Sheet: Sheet1
	droplet number	X (pixels)	Y (pixels)	Radius (pixels)	Probability count	Time	Volume (pL)	skew	kurtosis
0	0	1714	588	10	1	0	0.1418	-0.09529	-1.13938
1	1	1304	97	10	1	0	0.1418	-0.10875	-1.11342
2	2	420	1982	11	0.97222	0	0.18874	-0.11894	-1.13262
3	3	72	1388	10	0.96875	0	0.1418	-0.11967	-1.06269
4	4	1534	1835	14	0.96591	0	0.38911	-0.11489	-1.11149
5	5	592	1991	12	0.95833	0	0.24504	-0.14907	-1.04856
6	6	1700	708	10	0.95312	0	0.1418	-0.15389	-1.05069
7	7	1425	1230	11	0.94444	0	0.18874	-0.09703	-1.15695
8	8	1860	1306	10	0.9375	0	0.1418	-0.09224	-1.10455
9	9	1180	501	10	0.9375	0	0.1418	-0.21444	-0.9106
10	10	572	1420	11	0.93056	0	0.18874	-0.1516	-1.11262
11	11	208	1235	12	0.93056	0	0.24504	-0.09268	-1.12103
12	12	1942	640	13	0.925	0	0.31154	-0.11882	-1.14099
13	13	1090	202	13	0.925	0	0.31154	-0.1691	-1.09531
14	14	1117	1385	10	0.92188	0	0.1418	-0.08242	-1.09911
15	15	1944	176	10	0.92188	0	0.1418	-0.12813	-1.0548
16	16	901	1203	10	0.92188	0	0.1418	-0.18491	-0.97319
17	17	641	1455	11	0.91667	0	0.18874	-0.06761	-1.14557
18	18	1055	1247	13	0.9125	0	0.31154	-0.14759	-1.03365
19	19	728	1479	13	0.9125	0	0.31154	-0.15592	-1.12508
20	20	1500	916	10	0.90625	0	0.1418	-0.10448	-1.08666
21	21	1394	237	10	0.90625	0	0.1418	-0.07185	-1.18314
22	22	1111	1020	10	0.90625	0	0.1418	-0.16615	-1.11179
23	23	453	776	12	0.90278	0	0.24504	-0.09129	-1.14351
24	24	775	998	11	0.90278	0	0.18874	-0.26608	-0.95354
25	25	330	1281	11	0.90278	0	0.18874	-0.25678	-0.9033
26	26	355	1035	14	0.89773	0	0.38911	-0.40357	-0.71944
27	27	694	364	10	0.89062	0	0.1418	-0.16105	-1.08703
28	28	1835	324	10	0.89062	0	0.1418	-0.08052	-1.04933
29	29	1759	1976	10	0.89062	0	0.1418	-0.05472	-1.04073
30	30	1699	645	11	0.88889	0	0.18874	-0.12811	-1.09451
31	31	290	1466	11	0.88889	0	0.18874	-0.07591	-1.09592
32	32	1538	1119	12	0.88889	0	0.24504	-0.14115	-1.04223
33	33	1849	399	13	0.8875	0	0.31154	-0.14652	-0.97794
34	34	264	1720	14	0.88636	0	0.38911	-0.12547	-1.08776
35	36	21	1563	10	0.875	0	0.1418	-0.03872	-1.19682
36	37	1780	300	15	0.875	0	0.47859	-0.1356	-1.05392
37	38	1267	1501	12	0.875	0	0.24504	-0.11511	-1.14589
38	39	860	2018	11	0.875	0	0.18874	-0.09066	-1.12373
39	40	328	1350	12	0.875	0	0.24504	-0.1527	-1.05591
40	41	1707	140	17	0.86538	0	0.69668	-0.11669	-1.08909
41	42	1295	131	11	0.86111	0	0.18874	-0.09174	-1.03922
42	43	1919	1969	12	0.86111	0	0.24504	-0.09133	-1.0178
43	44	113	1745	12	0.86111	0	0.24504	-0.0791	-1.11146
44	45	1481	515	10	0.85938	0	0.1418	-0.09707	-1.1715
45	46	825	1889	10	0.85938	0	0.1418	-0.09287	-1.16561
46	47	892	515	16	0.85417	0	0.58083	-0.14388	-1.09539
47	48	1495	167	14	0.85227	0	0.38911	-0.14776	-1.03276
48	49	691	1784	14	0.85227	0	0.38911	-0.15035	-1.04462
49	50	822	1204	11	0.84722	0	0.18874	-0.135	-1.05337
50	51	1436	1417	12	0.84722	0	0.24504	-0.14946	-1.11725
51	52	1237	1976	11	0.84722	0	0.18874	-0.2019	-1.04823
52	53	1211	2022	10	0.84375	0	0.1418	-0.12429	-1.0833
53	54	19	1145	10	0.84375	0	0.1418	-0.02422	-1.12356
54	55	1668	518	15	0.84091	0	0.47859	-0.16887	-1.02933
55	56	962	618	14	0.84091	0	0.38911	-0.16353	-1.06309
56	57	499	236	11	0.83333	0	0.18874	-0.10873	-1.05709
57	58	570	1142	11	0.83333	0	0.18874	-0.19013	-1.06522
58	59	1773	1601	11	0.83333	0	0.18874	-0.08019	-1.09262
59	60	1852	779	11	0.83333	0	0.18874	-0.19218	-1.01753
60	61	858	82	11	0.83333	0	0.18874	-0.13506	-1.10526
61	62	423	1155	10	0.82812	0	0.1418	-0.08901	-1.10011
62	63	756	2017	10	0.82812	0	0.1418	-0.15296	-1.06663
63	64	1413	1728	10	0.82812	0	0.1418	-0.10678	-1.08322
64	65	640	568	10	0.82812	0	0.1418	-0.12594	-1.06917
65	66	1254	507	10	0.82812	0	0.1418	-0.27796	-0.94455
66	67	1419	692	10	0.82812	0	0.1418	-0.15964	-1.05157
67	68	1781	823	18	0.82692	0	0.827	-0.1413	-1.0708
68	69	537	346	11	0.81944	0	0.18874	-0.07986	-1.15759
69	70	768	1647	15	0.81818	0	0.47859	-0.12649	-1.13631
70	71	1993	1531	10	0.8125	0	0.1418	-0.18295	-0.95293
71	72	547	59	10	0.8125	0	0.1418	-0.2446	-0.8974
72	73	1715	788	10	0.8125	0	0.1418	-0.139	-1.01702
73	74	1659	1720	10	0.8125	0	0.1418	-0.20011	-0.81583
74	75	786	494	13	0.8125	0	0.31154	-0.15489	-1.08704
75	76	1538	218	17	0.80769	0	0.69668	-0.19423	-1.02311
76	77	923	1460	11	0.80556	0	0.18874	-0.14497	-1.1229
77	78	1441	717	11	0.80556	0	0.18874	-0.16456	-1.07968
78	79	1266	210	12	0.80556	0	0.24504	-0.18458	-1.0063
79	80	1417	1633	12	0.80556	0	0.24504	-0.14035	-0.98875
80	81	769	1970	12	0.80556	0	0.24504	-0.06177	-1.17917
81	82	279	1819	13	0.8	0	0.31154	-0.11277	-1.06767
82	83	1692	1447	10	0.79688	0	0.1418	-0.17367	-1.0955
83	84	257	1292	10	0.79688	0	0.1418	-0.27806	-0.8804
84	85	1633	1514	10	0.79688	0	0.1418	-0.3797	-0.67621
85	86	765	1753	11	0.79167	0	0.18874	-0.15125	-1.03265
86	87	963	1201	11	0.79167	0	0.18874	-0.20371	-1.04844
87	88	1421	1855	17	0.78846	0	0.69668	-0.19336	-0.95879
88	90	227	107	13	0.7875	0	0.31154	-0.21867	-0.97381
89	91	1746	436	15	0.78409	0	0.47859	-0.09135	-1.06463
90	92	1787	923	10	0.78125	0	0.1418	-0.12696	-1.04215
91	93	2022	1671	10	0.78125	0	0.1418	0.01219	-1.0529
92	94	1122	580	16	0.78125	0	0.58083	-0.11207	-1.10837
93	95	1039	792	18	0.77885	0	0.827	-0.14476	-1.11615
94	96	1343	1039	12	0.77778	0	0.24504	-0.19667	-0.92807
95	97	332	228	12	0.77778	0	0.24504	-0.09504	-1.16051
96	98	390	435	12	0.77778	0	0.24504	-0.14455	-1.05168
97	99	1085	595	12	0.77778	0	0.24504	-0.14693	-1.02331
98	100	1103	973	12	0.77778	0	0.24504	-0.17199	-1.05196
99	101	1123	1769	12	0.77778	0	0.24504	-0.16619	-0.99995
100	102	1336	1696	12	0.77778	0	0.24504	-0.14735	-1.06744
101	103	1295	795	11	0.77778	0	0.18874	-0.16196	-1.05084
102	104	354	2028	12	0.77778	0	0.24504	-0.19429	-0.98807
103	105	1605	1300	11	0.77778	0	0.18874	-0.14033	-1.11416
104	106	24	1648	12	0.77778	0	0.24504	-0.09583	-1.12993
105	107	1670	817	11	0.77778	0	0.18874	-0.17384	-1.12816
106	108	1158	1961	19	0.77679	0	0.97263	-0.14099	-1.04282
107	109	1530	1734	13	0.775	0	0.31154	-0.10146	-1.10905
108	110	1992	587	13	0.775	0	0.31154	-0.16496	-1.02926
109	111	1486	1873	10	0.76562	0	0.1418	-0.15923	-0.8935
110	112	1906	992	10	0.76562	0	0.1418	-0.17293	-1.14961
111	113	1070	721	10	0.76562	0	0.1418	-0.14829	-0.99256
112	114	1542	1771	11	0.76389	0	0.18874	-0.14116	-1.00402
113	115	1425	16	11	0.76389	0	0.18874	-0.11654	-1.04712
114	116	1691	1312	12	0.76389	0	0.24504	-0.1209	-1.0675
115	117	1956	1806	13	0.7625	0	0.31154	-0.12957	-0.92768
116	118	1121	525	14	0.76136	0	0.38911	-0.19977	-1.01944
117	119	1156	1688	17	0.75962	0	0.69668	-0.15337	-1.07213
118	120	559	1463	18	0.75962	0	0.827	-0.44708	-0.84276
119	121	779	168	10	0.75	0	0.1418	-0.19411	-0.91502
120	122	619	2018	15	0.75	0	0.47859	-0.1258	-1.03735
121	123	516	1245	16	0.75	0	0.58083	-0.22126	-0.97021
122	124	448	862	13	0.75	0	0.31154	-0.15921	-1.10231
123	125	1647	1273	11	0.75	0	0.18874	-0.27488	-0.85629
124	126	1624	1243	11	0.75	0	0.18874	-0.11318	-1.13058
125	127	389	1599	11	0.75	0	0.18874	-0.08055	-1.04237
126	128	657	1937	11	0.75	0	0.18874	-0.08379	-1.09741
127	129	1022	2010	12	0.75	0	0.24504	-0.14065	-1.03282
128	130	488	1868	12	0.75	0	0.24504	-0.15284	-1.11297
129	132	1646	1337	16	0.73958	0	0.58083	-0.13989	-1.06076
130	133	1460	750	11	0.73611	0	0.18874	-0.15822	-1.08825
131	134	219	1341	11	0.73611	0	0.18874	-0.09398	-1.0857
132	135	750	142	11	0.73611	0	0.18874	-0.23849	-0.97681
133	136	955	856	11	0.73611	0	0.18874	-0.17024	-1.07573
134	137	1212	948	11	0.73611	0	0.18874	-0.13345	-1.14839
135	138	1827	1790	12	0.73611	0	0.24504	-0.10958	-1.11296
136	139	950	396	10	0.73438	0	0.1418	-0.18633	-1.05756
137	140	224	1412	10	0.73438	0	0.1418	-0.12088	-1.0564
138	141	1711	1760	15	0.72727	0	0.47859	-0.17529	-1.01295
139	142	465	1120	13	0.725	0	0.31154	-0.26053	-0.9208
140	143	2009	664	12	0.72222	0	0.24504	-0.10516	-1.11662
141	144	669	1132	12	0.72222	0	0.24504	-0.14285	-1.14454
142	145	1519	139	12	0.72222	0	0.24504	-0.12123	-1.14799
143	146	1360	264	11	0.72222	0	0.18874	-0.13584	-1.12538
144	147	701	1358	11	0.72222	0	0.18874	-0.23047	-0.95338
145	148	231	1282	11	0.72222	0	0.18874	-0.23012	-0.88529
146	149	1779	702	11	0.72222	0	0.18874	-0.27064	-0.92238
147	150	1331	595	11	0.72222	0	0.18874	-0.26737	-0.9125
148	151	1394	850	10	0.71875	0	0.1418	-0.14811	-1.1253
149	152	1257	1614	10	0.71875	0	0.1418	-0.10056	-1.1175
150	153	691	1311	10	0.71875	0	0.1418	-0.1421	-1.06177
151	154	492	485	10	0.71875	0	0.1418	-0.1631	-0.97731
152	155	1414	298	10	0.71875	0	0.1418	-0.12202	-1.06969
153	156	884	161	10	0.71875	0	0.1418	-0.26622	-0.82209
154	157	1821	1543	10	0.71875	0	0.1418	-0.12174	-1.09399
155	158	307	1309	16	0.71875	0	0.58083	-0.16811	-1.05981
156	159	1052	1148	13	0.7125	0	0.31154	-0.16151	-1.12362
157	160	1494	78	13	0.7125	0	0.31154	-0.19738	-0.9675
158	161	1139	943	11	0.70833	0	0.18874	-0.21578	-0.99203
159	162	703	1404	12	0.70833	0	0.24504	-0.2323	-0.97201
160	163	1211	527	12	0.70833	0	0.24504	-0.24711	-0.9102
161	164	761	1836	11	0.70833	0	0.18874	-0.30051	-0.89816
162	165	1022	1837	14	0.70455	0	0.38911	-0.18456	-1.02158
163	166	50	1704	10	0.70312	0	0.1418	-0.20751	-0.8921
164	167	838	1407	10	0.70312	0	0.1418	-0.09096	-1.12038
165	168	1366	1391	10	0.70312	0	0.1418	-0.48802	-0.63634
166	169	1698	678	10	0.70312	0	0.1418	-0.22052	-0.91308
167	170	210	1811	10	0.70312	0	0.1418	-0.11869	-1.09003
168	171	1863	191	10	0.70312	0	0.1418	-0.18191	-1.09018
169	172	1428	178	10	0.70312	0	0.1418	-0.21352	-0.92089
170	173	1315	553	10	0.70312	0	0.1418	-0.29198	-0.87588
171	174	948	316	13	0.7	0	0.31154	-0.11774	-1.09605
172	175	197	1294	12	0.69444	0	0.24504	-0.2575	-0.83454
173	176	1676	101	11	0.69444	0	0.18874	-0.24785	-0.94002
174	177	136	944	11	0.69444	0	0.18874	-0.1274	-1.07343
175	178	1705	267	10	0.6875	0	0.1418	-0.06842	-1.13665
176	179	1622	1964	10	0.6875	0	0.1418	-0.256	-0.88494
177	180	1084	1271	10	0.6875	0	0.1418	-0.36808	-0.77333
178	181	948	536	10	0.6875	0	0.1418	-0.18026	-1.05397
179	182	142	414	10	0.6875	0	0.1418	-0.20284	-0.8724
180	183	817	460	10	0.6875	0	0.1418	-0.13585	-1.07953
181	184	1122	643	10	0.6875	0	0.1418	-0.08384	-1.18184
182	185	1008	701	10	0.6875	0	0.1418	-0.17204	-0.91464
183	186	1453	1004	10	0.6875	0	0.1418	-0.13898	-1.11635
184	187	314	911	13	0.6875	0	0.31154	-0.35198	-0.8145
185	188	504	1004	13	0.6875	0	0.31154	-0.43792	-0.74215
186	189	1147	1080	13	0.6875	0	0.31154	-0.14732	-1.09204
187	190	1018	832	13	0.6875	0	0.31154	-0.29159	-0.88853
188	191	1114	2018	11	0.68056	0	0.18874	-0.0779	-1.09124
189	192	1805	20	11	0.68056	0	0.18874	-0.08122	-1.14502
190	193	728	495	12	0.68056	0	0.24504	-0.11552	-1.15467
191	194	57	30	11	0.68056	0	0.18874	-0.10831	-1.05858
192	195	1387	67	11	0.68056	0	0.18874	-0.17932	-1.03421
193	196	135	244	11	0.68056	0	0.18874	-0.14196	-1.04427
194	197	1009	312	11	0.68056	0	0.18874	-0.10668	-1.13211
195	198	651	2004	11	0.68056	0	0.18874	-0.14694	-1.0739
196	199	126	99	12	0.68056	0	0.24504	-0.25912	-0.91688
197	200	71	1307	21	0.82031	0	1.31324	-0.19451	-1.02042
198	202	1336	641	24	0.77083	0	1.96029	-0.16058	-1.08546
199	205	746	1059	26	0.71053	0	2.49234	-0.19228	-1.0808
200	206	861	1170	23	0.69118	0	1.72532	-0.16201	-1.0993
201	207	353	924	22	0.67969	0	1.50992	-0.14042	-1.11787
202	208	1973	1122	25	0.58333	0	2.21568	-0.0841	-1.12314
203	209	1381	1784	26	0.57237	0	2.49234	-0.12636	-1.09736
204	210	1124	1340	21	0.5625	0	1.31324	-0.43008	-0.82636
205	212	1258	273	29	0.4881	0	3.45845	-0.14995	-1.05277
206	213	449	1005	34	0.895	0	5.57345	-0.18522	-1.07963
207	214	1364	1339	35	0.78	0	6.07983	-0.32773	-0.92953
208	215	46	143	39	0.77679	0	8.41165	-0.15256	-1.11037
209	216	293	1020	35	0.725	0	6.07983	-0.18589	-1.0864
210	217	438	1426	30	0.625	0	3.8287	-0.15147	-1.08452
211	218	248	795	39	0.55804	0	8.41165	-0.19201	-1.07162
212	219	811	786	30	0.55682	0	3.8287	-0.15973	-1.10621
213	220	1589	1596	44	0.71094	0	12.0794	-0.12083	-1.13189
