# Supplementary material for: Dynamic self-assembly of compartmentalized DNA nanotubes
Source: Nat Commun. 2021 Jun 11;12:3557. doi: 10.1038/s41467-021-23850-1 (PMC8196065; doi:10.1038/s41467-021-23850-1)
Supplement: Supplementary file 8 — Source Data [file 41467_2021_23850_MOESM8_ESM.zip › sourceData/figure6/fig6f_rnaseh_1_individualTimeFiles/fig6_Rh_1_t360_final_data.xlsx]

## Sheet: Sheet1
	droplet number	X (pixels)	Y (pixels)	Radius (pixels)	Probability count	Time	Volume (pL)	skew	kurtosis
0	0	1407	61	12	0.98611	360	0.24504	-0.21267	-0.78285
1	1	1323	91	10	0.98438	360	0.1418	-0.05056	-1.0038
2	2	920	1197	10	0.96875	360	0.1418	-0.09815	-0.91381
3	3	1975	1795	13	0.9625	360	0.31154	-0.06617	-0.98023
4	4	1733	582	10	0.95312	360	0.1418	-0.07373	-0.90443
5	5	1041	2005	12	0.94444	360	0.24504	-0.07464	-0.98186
6	6	1689	812	11	0.94444	360	0.18874	-0.07535	-1.00204
7	7	1878	527	18	0.94231	360	0.827	-0.09417	-1.06402
8	8	1505	1867	10	0.9375	360	0.1418	-0.05231	-0.85246
9	9	746	1474	13	0.925	360	0.31154	-0.15141	-0.98542
10	10	1549	1728	13	0.925	360	0.31154	-0.12909	-1.11422
11	11	509	479	10	0.92188	360	0.1418	-0.21438	-0.75053
12	12	1665	1331	16	0.91667	360	0.58083	-0.09099	-1.08088
13	13	1750	1292	10	0.90625	360	0.1418	-0.22492	-0.67029
14	14	1129	1014	10	0.90625	360	0.1418	-0.08607	-0.96952
15	15	840	1198	11	0.90278	360	0.18874	-0.16718	-0.92028
16	16	484	1115	13	0.9	360	0.31154	-0.09381	-1.0576
17	17	774	2011	10	0.89062	360	0.1418	-0.15266	-0.81436
18	18	1778	1971	10	0.89062	360	0.1418	-0.09355	-0.91322
19	19	1854	319	10	0.89062	360	0.1418	-0.03268	-0.8572
20	20	1500	509	10	0.89062	360	0.1418	-0.10829	-1.02011
21	21	1879	1301	10	0.89062	360	0.1418	-0.15395	-0.88276
22	22	844	1884	10	0.89062	360	0.1418	-0.10405	-0.93113
23	23	275	1286	10	0.89062	360	0.1418	-0.18214	-0.68473
24	24	721	1398	12	0.88889	360	0.24504	-0.14332	-0.92486
25	25	1885	1795	12	0.88889	360	0.24504	-0.05353	-1.02511
26	26	578	1457	18	0.88462	360	0.827	-0.28236	-0.92858
27	27	1617	434	10	0.875	360	0.1418	-0.10737	-0.92846
28	28	372	2023	12	0.875	360	0.24504	-0.16067	-0.98847
29	29	1561	1766	11	0.875	360	0.18874	0.00512	-0.98823
30	30	1255	1971	11	0.875	360	0.18874	-0.08057	-0.97735
31	31	245	101	13	0.8625	360	0.31154	-0.16293	-0.93742
32	32	1157	937	11	0.86111	360	0.18874	-0.1042	-1.01976
33	33	226	1230	12	0.86111	360	0.24504	-0.14718	-0.97213
34	34	144	93	12	0.86111	360	0.24504	-0.24119	-0.84067
35	35	1141	637	10	0.85938	360	0.1418	-0.17693	-0.95882
36	36	637	2012	15	0.85227	360	0.47859	-0.13532	-1.04732
37	37	1070	1143	13	0.85	360	0.31154	-0.10506	-1.04359
38	38	1718	639	11	0.84722	360	0.18874	-0.05224	-0.95971
39	39	1068	1299	10	0.84375	360	0.1418	-0.22141	-0.78149
40	40	442	1149	10	0.84375	360	0.1418	-0.04003	-0.98753
41	41	277	1095	10	0.84375	360	0.1418	-0.19013	-0.91255
42	42	1412	231	10	0.84375	360	0.1418	-0.16001	-1.00998
43	43	1710	1441	10	0.84375	360	0.1418	-0.11148	-0.83379
44	44	1136	1380	10	0.84375	360	0.1418	-0.29071	-0.73129
45	45	1651	1509	10	0.84375	360	0.1418	-0.37831	-0.48479
46	46	325	1303	16	0.84375	360	0.58083	-0.13308	-1.03867
47	47	296	1813	13	0.8375	360	0.31154	-0.0788	-1.03902
48	48	1108	196	13	0.8375	360	0.31154	-0.15335	-1.01044
49	49	879	2013	11	0.83333	360	0.18874	-0.05738	-0.97249
50	50	1285	1495	12	0.83333	360	0.24504	-0.11537	-1.01178
51	51	1391	1908	11	0.83333	360	0.18874	-0.10128	-1.06117
52	52	1799	289	15	0.82955	360	0.47859	-0.10233	-1.03039
53	53	228	1806	10	0.82812	360	0.1418	-0.12183	-0.92453
54	54	37	1139	10	0.82812	360	0.1418	-0.05519	-0.91022
55	55	1000	762	10	0.82812	360	0.1418	-0.01342	-0.94371
56	56	1437	686	10	0.82812	360	0.1418	-0.12393	-0.92627
57	57	1733	782	10	0.82812	360	0.1418	-0.08367	-0.85209
58	58	1938	1964	12	0.81944	360	0.24504	-0.06541	-0.95204
59	59	1962	170	10	0.8125	360	0.1418	-0.18034	-0.83898
60	60	19	583	10	0.8125	360	0.1418	-0.09777	-0.90955
61	61	2012	1525	10	0.8125	360	0.1418	-0.01556	-0.81976
62	62	282	1715	14	0.80682	360	0.38911	-0.12556	-0.95438
63	63	1460	711	11	0.80556	360	0.18874	-0.14106	-0.86569
64	64	659	1450	11	0.80556	360	0.18874	-0.11102	-1.02307
65	65	517	230	11	0.80556	360	0.18874	-0.09949	-1.0522
66	66	1454	1412	12	0.80556	360	0.24504	-0.16023	-1.00371
67	67	379	1593	12	0.80556	360	0.24504	-0.09613	-1.00002
68	68	1173	1673	17	0.79808	360	0.69668	-0.10799	-1.09583
69	69	40	1558	10	0.79688	360	0.1418	-0.11147	-1.00237
70	70	242	1407	10	0.79688	360	0.1418	-0.174	-0.96985
71	71	91	1382	10	0.79688	360	0.1418	0.01197	-0.98962
72	72	902	155	10	0.79688	360	0.1418	-0.19662	-0.75903
73	73	981	606	14	0.79545	360	0.38911	-0.15134	-1.02126
74	74	973	851	11	0.79167	360	0.18874	-0.06879	-0.95511
75	75	1361	1033	12	0.79167	360	0.24504	-0.16354	-0.892
76	76	787	1964	12	0.79167	360	0.24504	-0.12045	-0.97204
77	77	688	1127	12	0.79167	360	0.24504	-0.11046	-1.02469
78	78	467	856	13	0.7875	360	0.31154	-0.1229	-0.96695
79	79	1961	635	13	0.7875	360	0.31154	-0.11786	-0.89323
80	80	1513	72	13	0.7875	360	0.31154	-0.09073	-1.05709
81	81	710	1779	14	0.78409	360	0.38911	-0.21357	-0.95778
82	82	713	359	10	0.78125	360	0.1418	-0.19081	-0.70156
83	83	1716	672	10	0.78125	360	0.1418	-0.21869	-0.75277
84	84	1025	695	10	0.78125	360	0.1418	-0.15107	-0.91984
85	85	599	1710	10	0.78125	360	0.1418	-0.06358	-1.07139
86	86	528	1969	16	0.78125	360	0.58083	-0.15668	-0.96498
87	87	1598	1240	16	0.78125	360	0.58083	-0.13731	-0.99753
88	88	1871	774	11	0.77778	360	0.18874	-0.16793	-0.80561
89	89	1558	1004	11	0.77778	360	0.18874	-0.07658	-0.92665
90	90	2028	659	12	0.77778	360	0.24504	-0.20937	-0.87698
91	91	1881	186	10	0.76562	360	0.1418	-0.05022	-0.8582
92	92	1089	715	10	0.76562	360	0.1418	-0.35707	-0.71334
93	93	1806	917	10	0.76562	360	0.1418	-0.07175	-0.9706
94	94	1345	1573	10	0.76562	360	0.1418	-0.11382	-0.91938
95	95	797	162	10	0.76562	360	0.1418	-0.17302	-0.85011
96	96	1122	967	12	0.76389	360	0.24504	-0.12521	-0.92363
97	97	1710	1306	12	0.76389	360	0.24504	0.02087	-0.97513
98	98	1314	125	11	0.76389	360	0.18874	-0.03552	-1.01686
99	99	783	1747	11	0.76389	360	0.18874	-0.18639	-0.73388
100	100	590	1414	11	0.76389	360	0.18874	-0.19428	-0.85157
101	101	472	772	12	0.76389	360	0.24504	-0.10059	-1.03761
102	102	1230	942	11	0.76389	360	0.18874	-0.11383	-0.9883
103	103	408	430	12	0.76389	360	0.24504	-0.1046	-1.00256
104	104	17	287	12	0.76389	360	0.24504	-0.22217	-0.86599
105	105	1479	1627	12	0.76389	360	0.24504	-0.08365	-0.94295
106	106	1558	1404	12	0.76389	360	0.24504	-0.44697	-0.59725
107	107	1073	1242	13	0.7625	360	0.31154	-0.15711	-0.7597
108	108	1165	1075	13	0.7625	360	0.31154	-0.12877	-0.9922
109	109	373	1029	14	0.76136	360	0.38911	-0.31839	-0.75198
110	110	824	1815	17	0.75962	360	0.69668	-0.11595	-1.06546
111	111	565	54	10	0.75	360	0.1418	-0.41259	-0.69682
112	112	659	562	10	0.75	360	0.1418	-0.17631	-0.98064
113	113	1374	1499	10	0.75	360	0.1418	-0.15943	-0.94438
114	114	1584	186	10	0.75	360	0.1418	-0.11725	-0.86065
115	115	1155	276	14	0.75	360	0.38911	-0.1903	-1.03066
116	116	249	1277	11	0.75	360	0.18874	-0.11191	-0.99866
117	117	347	1345	12	0.75	360	0.24504	-0.20136	-0.87496
118	118	1436	1628	12	0.75	360	0.24504	-0.12221	-0.90296
119	119	543	1609	11	0.75	360	0.18874	-0.06194	-0.87286
120	120	1792	1595	11	0.75	360	0.18874	-0.12656	-0.79075
121	121	1694	96	11	0.75	360	0.18874	-0.10127	-0.93476
122	122	768	137	11	0.75	360	0.18874	-0.18892	-0.97775
123	123	611	1985	12	0.75	360	0.24504	-0.18369	-0.99331
124	124	1355	1690	12	0.75	360	0.24504	-0.13282	-0.92103
125	125	1683	1080	15	0.73864	360	0.47859	-0.16384	-0.88202
126	126	1624	1294	11	0.73611	360	0.18874	-0.04813	-0.93099
127	127	1313	790	11	0.73611	360	0.18874	-0.19988	-0.91871
128	128	1284	204	12	0.73611	360	0.24504	-0.13855	-0.96324
129	129	178	1197	10	0.73438	360	0.1418	-0.19207	-0.80011
130	130	595	59	10	0.73438	360	0.1418	-0.27613	-0.83797
131	131	835	454	10	0.73438	360	0.1418	-0.18162	-1.01083
132	132	1103	1265	10	0.73438	360	0.1418	-0.18172	-0.86522
133	133	77	942	10	0.73438	360	0.1418	-0.03621	-1.10938
134	134	1519	910	10	0.73438	360	0.1418	-0.14656	-0.75482
135	135	1431	1722	10	0.73438	360	0.1418	0.0015	-0.73127
136	136	1719	703	10	0.73438	360	0.1418	-0.34571	-0.58612
137	137	1229	522	12	0.72222	360	0.24504	-0.1975	-0.93732
138	138	439	713	12	0.72222	360	0.24504	-0.05872	-0.99739
139	139	719	1352	11	0.72222	360	0.18874	-0.17093	-0.87212
140	140	1642	454	11	0.72222	360	0.18874	-0.20253	-0.78715
141	141	1538	133	12	0.72222	360	0.24504	-0.08715	-1.03961
142	142	1332	21	11	0.72222	360	0.18874	-0.07588	-0.92377
143	143	1028	305	11	0.72222	360	0.18874	-0.10776	-1.04491
144	144	856	1402	10	0.71875	360	0.1418	-0.05372	-1.02459
145	145	482	626	10	0.71875	360	0.1418	-0.16652	-0.74055
146	146	913	612	10	0.71875	360	0.1418	-0.20321	-0.79228
147	147	160	408	10	0.71875	360	0.1418	-0.23935	-0.74678
148	148	1079	138	10	0.71875	360	0.1418	-0.15291	-0.99982
149	149	180	44	10	0.71875	360	0.1418	-0.14779	-0.89683
150	150	1678	1714	10	0.71875	360	0.1418	-0.2287	-0.75689
151	151	1641	1958	10	0.71875	360	0.1418	-0.09616	-0.74126
152	152	981	1932	10	0.71875	360	0.1418	-0.06971	-0.84135
153	153	40	1467	16	0.71875	360	0.58083	-0.14083	-1.08045
154	154	1643	1238	11	0.70833	360	0.18874	0.00195	-0.99043
155	155	155	940	11	0.70833	360	0.18874	-0.16186	-0.96347
156	156	438	1977	11	0.70833	360	0.18874	-0.14375	-1.01911
157	157	780	1830	11	0.70833	360	0.18874	-0.21683	-0.95722
158	158	308	1460	11	0.70833	360	0.18874	-0.15209	-0.92858
159	159	1687	512	15	0.70455	360	0.47859	-0.12376	-0.97187
160	160	1041	1832	14	0.70455	360	0.38911	-0.24595	-0.80456
161	161	1139	520	14	0.70455	360	0.38911	-0.13965	-1.0167
162	162	504	265	14	0.70455	360	0.38911	-0.43921	-0.77757
163	163	1765	430	15	0.70455	360	0.47859	-0.12093	-0.96032
164	164	1272	501	10	0.70312	360	0.1418	-0.06047	-0.82649
165	165	504	387	10	0.70312	360	0.1418	-0.12485	-0.96543
166	166	1975	338	10	0.70312	360	0.1418	-0.07663	-0.93009
167	167	1145	828	10	0.70312	360	0.1418	-0.02371	-0.91031
168	168	1156	867	10	0.70312	360	0.1418	-0.04751	-1.12389
169	169	1116	730	10	0.70312	360	0.1418	-0.11003	-0.96781
170	170	1229	2016	10	0.70312	360	0.1418	-0.14012	-0.81699
171	171	1742	1472	11	0.69444	360	0.18874	-0.41596	-0.5261
172	172	131	1740	12	0.69444	360	0.24504	-0.20475	-0.92242
173	173	1921	931	12	0.69444	360	0.24504	-0.3002	-0.5762
174	174	1766	840	12	0.69444	360	0.24504	-0.31193	-0.74926
175	175	926	128	12	0.69444	360	0.24504	-0.17977	-0.91574
176	176	349	1275	11	0.69444	360	0.18874	-0.32848	-0.70758
177	177	1666	1266	11	0.69444	360	0.18874	-0.06469	-0.86191
178	178	1949	799	11	0.69444	360	0.18874	-0.09674	-0.86776
179	179	1725	134	17	0.69231	360	0.69668	-0.12664	-1.07341
180	180	1724	261	10	0.6875	360	0.1418	-0.12198	-0.99047
181	181	1971	1423	10	0.6875	360	0.1418	-0.15637	-0.76066
182	182	1413	845	10	0.6875	360	0.1418	-0.19304	-0.94465
183	183	966	310	13	0.6875	360	0.31154	-0.12329	-1.07169
184	184	85	1097	15	0.68182	360	0.47859	-0.09438	-1.13914
185	185	2008	1411	11	0.68056	360	0.18874	-0.09249	-0.87674
186	186	981	1195	11	0.68056	360	0.18874	-0.12473	-0.9755
187	187	877	76	11	0.68056	360	0.18874	-0.2139	-0.93671
188	188	1798	696	11	0.68056	360	0.18874	-0.16156	-1.0484
189	189	237	1336	11	0.68056	360	0.18874	-0.15091	-0.87011
190	190	1846	1861	11	0.68056	360	0.18874	-0.17568	-0.65821
191	191	809	2009	11	0.68056	360	0.18874	-0.12894	-0.89385
192	192	1556	1114	12	0.68056	360	0.24504	-0.20876	-0.85153
193	193	793	992	11	0.68056	360	0.18874	-0.25916	-0.73842
194	194	1732	1872	13	0.675	360	0.31154	-0.10096	-0.88223
195	195	2011	581	13	0.675	360	0.31154	-0.12577	-0.95127
196	196	1800	818	18	0.67308	360	0.827	-0.10464	-1.07375
197	197	460	1602	17	0.67308	360	0.69668	-0.16283	-1.00698
198	198	1198	496	10	0.67188	360	0.1418	-0.22966	-0.78361
199	199	394	560	10	0.67188	360	0.1418	-0.25941	-0.74249
200	200	877	1153	22	0.82812	360	1.50992	-0.11068	-1.10004
201	202	1277	267	29	0.81548	360	3.45845	-0.03336	-1.05818
202	203	1143	1334	20	0.78333	360	1.13443	-0.37838	-0.74657
203	204	371	918	22	0.77344	360	1.50992	-0.51175	-0.83138
204	205	831	763	29	0.75	360	3.45845	-0.09203	-1.08686
205	206	91	1293	21	0.74219	360	1.31324	-0.10634	-0.98023
206	207	1992	1108	24	0.70833	360	1.96029	-0.0814	-1.08174
207	208	1350	627	23	0.70588	360	1.72532	-0.13028	-1.06806
208	210	766	1045	24	0.59028	360	1.96029	-0.12743	-1.01342
209	211	970	1840	23	0.56618	360	1.72532	-0.11649	-1.10197
210	212	1400	1766	26	0.53947	360	2.49234	-0.10348	-1.10659
211	213	1997	1284	26	0.52632	360	2.49234	-0.07301	-1.10256
212	217	455	1406	30	0.78409	360	3.8287	-0.13631	-1.07265
213	218	468	986	33	0.73438	360	5.096	-0.12598	-1.01601
214	219	1382	1333	34	0.69	360	5.57345	-0.24009	-1.00368
215	220	307	1009	34	0.61	360	5.57345	-0.12282	-1.02495
216	221	265	776	39	0.57143	360	8.41165	-0.18161	-1.01434
217	222	62	118	40	0.61207	360	9.07543	-0.20031	-1.02685
218	223	1606	1562	45	0.53788	360	12.9218	-0.07508	-1.1377
