# Supplementary material for: Dynamic self-assembly of compartmentalized DNA nanotubes
Source: Nat Commun. 2021 Jun 11;12:3557. doi: 10.1038/s41467-021-23850-1 (PMC8196065; doi:10.1038/s41467-021-23850-1)
Supplement: Supplementary file 8 — Source Data [file 41467_2021_23850_MOESM8_ESM.zip › sourceData/figure6/fig6f_rnaseh_1_individualTimeFiles/fig6_Rh_1_t255_final_data.xlsx]

## Sheet: Sheet1
	droplet number	X (pixels)	Y (pixels)	Radius (pixels)	Probability count	Time	Volume (pL)	skew	kurtosis
0	0	721	1399	12	0.97222	255	0.24504	-0.12214	-0.98877
1	1	1519	911	10	0.96875	255	0.1418	-0.1534	-0.94579
2	2	91	1383	10	0.95312	255	0.1418	-0.1392	-1.01077
3	3	1165	1075	13	0.95	255	0.31154	-0.03489	-1.03721
4	4	1718	640	11	0.93056	255	0.18874	-0.02767	-0.95304
5	5	1136	1380	10	0.92188	255	0.1418	-0.02528	-0.82882
6	6	1089	716	10	0.92188	255	0.1418	-0.33766	-0.65589
7	7	840	1199	11	0.91667	255	0.18874	-0.14384	-0.92537
8	8	439	1977	11	0.91667	255	0.18874	-0.10355	-1.07382
9	9	1199	496	10	0.90625	255	0.1418	-0.21051	-0.94449
10	10	275	1287	10	0.90625	255	0.1418	-0.26896	-0.92527
11	11	1229	522	12	0.90278	255	0.24504	-0.12263	-0.95501
12	12	1143	1764	12	0.90278	255	0.24504	-0.23764	-0.90372
13	13	783	1748	11	0.90278	255	0.18874	-0.174	-0.88109
14	14	351	222	12	0.90278	255	0.24504	-0.13849	-0.93879
15	15	1433	292	10	0.89062	255	0.1418	-0.00156	-0.98536
16	16	1719	703	10	0.89062	255	0.1418	-0.17605	-0.61711
17	17	473	772	12	0.88889	255	0.24504	-0.09127	-1.04598
18	18	226	1231	12	0.88889	255	0.24504	-0.09434	-1.04901
19	19	1558	1404	12	0.88889	255	0.24504	-0.37607	-0.80338
20	20	1505	1868	10	0.875	255	0.1418	-0.02543	-0.77925
21	21	242	1407	10	0.875	255	0.1418	-0.03988	-0.94989
22	22	1750	1293	10	0.875	255	0.1418	-0.05346	-0.57006
23	23	920	1198	10	0.875	255	0.1418	-0.15419	-0.7692
24	24	1141	638	10	0.875	255	0.1418	-0.0368	-1.08284
25	25	1139	520	14	0.875	255	0.38911	-0.13872	-0.92696
26	26	578	1458	18	0.875	255	0.827	-0.28638	-0.88431
27	27	144	94	12	0.875	255	0.24504	-0.20951	-0.89722
28	28	1792	1596	11	0.875	255	0.18874	-0.03964	-0.98525
29	29	504	265	14	0.86364	255	0.38911	-0.3675	-0.87901
30	30	1710	1307	12	0.86111	255	0.24504	-0.03451	-0.96549
31	31	1445	1225	11	0.86111	255	0.18874	-0.14343	-0.88195
32	32	19	584	10	0.85938	255	0.1418	-0.22332	-1.00772
33	33	442	1150	10	0.85938	255	0.1418	-0.0644	-0.97959
34	34	510	480	10	0.85938	255	0.1418	-0.14708	-0.95175
35	35	1000	762	10	0.85938	255	0.1418	-0.27762	-0.74847
36	36	1975	1796	13	0.85	255	0.31154	0.04113	-1.01492
37	37	1798	697	11	0.84722	255	0.18874	-0.11825	-0.84576
38	38	2012	1526	10	0.84375	255	0.1418	-0.02734	-0.71764
39	39	1733	583	10	0.84375	255	0.1418	-0.05243	-0.85534
40	40	374	1030	14	0.84091	255	0.38911	-0.32919	-0.66299
41	41	1689	813	11	0.83333	255	0.18874	-0.11412	-0.87881
42	42	155	940	11	0.83333	255	0.18874	-0.13242	-1.07967
43	43	879	2014	11	0.83333	255	0.18874	-0.00324	-1.04346
44	44	17	288	12	0.83333	255	0.24504	-0.18229	-0.79843
45	45	1799	289	15	0.82955	255	0.47859	-0.0583	-1.01285
46	46	637	2013	15	0.82955	255	0.47859	-0.09863	-1.04578
47	47	77	943	10	0.82812	255	0.1418	-0.08599	-1.00856
48	48	1963	171	10	0.82812	255	0.1418	-0.0372	-0.89571
49	49	1878	528	18	0.82692	255	0.827	-0.05806	-1.06017
50	50	611	1986	12	0.81944	255	0.24504	-0.08287	-1.03368
51	51	688	1128	12	0.81944	255	0.24504	-0.11291	-1.00778
52	52	1407	62	12	0.81944	255	0.24504	-0.344	-0.64938
53	53	283	1715	14	0.81818	255	0.38911	-0.06156	-0.98651
54	54	1323	92	10	0.8125	255	0.1418	-0.09142	-1.00818
55	55	1724	262	10	0.8125	255	0.1418	-0.03962	-0.97223
56	56	1617	435	10	0.8125	255	0.1418	-0.19954	-0.80027
57	57	1431	1723	10	0.8125	255	0.1418	0.04998	-0.78447
58	58	774	2012	10	0.8125	255	0.1418	-0.29948	-0.71752
59	59	325	1303	16	0.8125	255	0.58083	-0.10499	-1.05259
60	60	1108	197	13	0.8125	255	0.31154	-0.1075	-1.03816
61	61	43	1642	13	0.8125	255	0.31154	-0.19577	-1.04568
62	62	1041	1833	14	0.80682	255	0.38911	-0.13678	-0.95809
63	63	1286	1495	12	0.80556	255	0.24504	-0.09914	-0.76581
64	64	1355	1691	12	0.80556	255	0.24504	-0.22781	-0.89059
65	65	926	129	12	0.80556	255	0.24504	-0.07042	-0.94121
66	66	1122	968	12	0.80556	255	0.24504	-0.04672	-0.99
67	67	1921	931	12	0.80556	255	0.24504	-0.2714	-0.69814
68	68	467	857	13	0.8	255	0.31154	-0.13496	-1.01595
69	69	713	359	10	0.79688	255	0.1418	-0.11398	-1.02704
70	70	1500	509	10	0.79688	255	0.1418	-0.22424	-0.77309
71	71	659	563	10	0.79688	255	0.1418	-0.10933	-1.02144
72	72	1879	1302	10	0.79688	255	0.1418	-0.02408	-0.80069
73	73	1710	1442	10	0.79688	255	0.1418	0.05021	-0.65463
74	74	844	1885	10	0.79688	255	0.1418	-0.10355	-0.96402
75	75	1641	1959	10	0.79688	255	0.1418	-0.07725	-0.84972
76	76	1778	1972	10	0.79688	255	0.1418	-0.03443	-0.74426
77	77	1229	2017	10	0.79688	255	0.1418	-0.15925	-0.5908
78	78	981	1933	10	0.79688	255	0.1418	-0.18541	-0.67888
79	79	1553	1830	14	0.79545	255	0.38911	-0.06826	-1.02457
80	80	710	1779	14	0.79545	255	0.38911	-0.09858	-1.02968
81	81	1688	1498	11	0.79167	255	0.18874	-0.2546	-0.67745
82	82	794	993	11	0.79167	255	0.18874	-0.34369	-0.73705
83	83	1454	1412	12	0.79167	255	0.24504	-0.07442	-1.05638
84	84	222	1089	12	0.79167	255	0.24504	-0.41883	-0.81081
85	85	1103	1266	10	0.78125	255	0.1418	-0.20856	-0.67229
86	86	40	1558	10	0.78125	255	0.1418	-0.22634	-0.97893
87	87	1651	1509	10	0.78125	255	0.1418	-0.32895	-0.71568
88	88	1584	186	10	0.78125	255	0.1418	-0.11412	-0.7396
89	89	120	447	16	0.78125	255	0.58083	-0.28255	-0.94253
90	90	460	1603	17	0.77885	255	0.69668	-0.11328	-1.05688
91	91	1558	1005	11	0.77778	255	0.18874	-0.05086	-0.93188
92	92	1041	2006	12	0.77778	255	0.24504	-0.07522	-0.87557
93	93	2028	659	12	0.77778	255	0.24504	0.00125	-1.06371
94	94	347	1345	12	0.77778	255	0.24504	-0.12917	-1.05317
95	95	1549	1728	13	0.775	255	0.31154	-0.12373	-1.05811
96	96	1074	1243	13	0.775	255	0.31154	0.04705	-0.85544
97	97	1598	1240	16	0.77083	255	0.58083	-0.11612	-1.02635
98	98	1562	324	10	0.76562	255	0.1418	-0.37764	-0.50515
99	99	1130	1015	10	0.76562	255	0.1418	-0.14777	-0.98534
100	100	482	627	10	0.76562	255	0.1418	-0.12705	-0.93696
101	101	504	387	10	0.76562	255	0.1418	-0.14601	-0.97432
102	102	339	57	10	0.76562	255	0.1418	-0.34649	-0.67645
103	103	237	1337	11	0.76389	255	0.18874	-0.25917	-0.79584
104	104	769	137	11	0.76389	255	0.18874	-0.13346	-1.048
105	105	1778	1840	12	0.76389	255	0.24504	0.06799	-0.9336
106	106	1379	259	11	0.76389	255	0.18874	-0.17016	-0.80328
107	107	1846	1784	12	0.76389	255	0.24504	-0.11264	-0.86371
108	108	1871	775	11	0.76389	255	0.18874	-0.03109	-1.00653
109	109	877	76	11	0.76389	255	0.18874	-0.12645	-0.89865
110	110	1391	1909	11	0.76389	255	0.18874	-0.08119	-0.96072
111	111	809	2010	11	0.76389	255	0.18874	-0.09489	-0.89364
112	112	1436	1629	12	0.76389	255	0.24504	-0.07675	-0.85086
113	113	1732	1873	13	0.7625	255	0.31154	-0.07314	-0.93417
114	114	1636	1081	13	0.7625	255	0.31154	-0.08491	-0.85007
115	115	1962	636	13	0.7625	255	0.31154	-0.05756	-0.98377
116	116	245	102	13	0.7625	255	0.31154	-0.24473	-0.84764
117	117	1413	232	10	0.75	255	0.1418	-0.03833	-0.95793
118	118	1716	673	10	0.75	255	0.1418	-0.18912	-0.67425
119	119	595	60	10	0.75	255	0.1418	-0.2812	-0.7122
120	120	1079	138	10	0.75	255	0.1418	-0.18263	-0.85067
121	121	1678	1715	10	0.75	255	0.1418	-0.16289	-0.77905
122	122	1806	918	10	0.75	255	0.1418	0.05493	-0.84833
123	123	1765	431	15	0.75	255	0.47859	-0.10812	-1.01324
124	124	981	606	14	0.75	255	0.38911	-0.12627	-1.0087
125	125	910	503	16	0.75	255	0.58083	-0.13407	-1.06943
126	127	372	2024	12	0.75	255	0.24504	-0.16653	-0.81481
127	128	512	1184	16	0.73958	255	0.58083	-0.17387	-0.99682
128	129	1557	1114	12	0.73611	255	0.24504	6e-05	-0.98317
129	130	1766	840	12	0.73611	255	0.24504	-0.28301	-0.79658
130	131	1332	22	11	0.73611	255	0.18874	-0.06671	-1.04529
131	132	1133	2014	11	0.73611	255	0.18874	-0.36618	-0.61554
132	133	780	1831	11	0.73611	255	0.18874	-0.22859	-0.86725
133	134	1460	711	11	0.73611	255	0.18874	-0.15811	-0.77117
134	135	1314	126	11	0.73611	255	0.18874	-0.06409	-1.10671
135	136	1643	454	11	0.73611	255	0.18874	-0.00531	-0.91384
136	137	228	1806	10	0.73438	255	0.1418	-0.15113	-0.95985
137	138	1246	638	10	0.73438	255	0.1418	-0.11455	-0.87274
138	139	180	45	10	0.73438	255	0.1418	-0.14505	-0.95883
139	140	1447	173	10	0.73438	255	0.1418	-0.10581	-0.80958
140	141	249	285	10	0.73438	255	0.1418	-0.17761	-0.99534
141	142	296	1814	13	0.725	255	0.31154	-0.09757	-1.08966
142	143	967	311	13	0.725	255	0.31154	-0.1224	-1.07535
143	144	1827	691	12	0.72222	255	0.24504	-0.0254	-0.99457
144	145	747	486	12	0.72222	255	0.24504	-0.11991	-0.97478
145	146	349	1276	11	0.72222	255	0.18874	-0.25863	-0.81044
146	147	517	230	11	0.72222	255	0.18874	-0.2352	-0.8543
147	148	973	852	11	0.72222	255	0.18874	-0.13487	-1.08705
148	149	565	54	10	0.71875	255	0.1418	-0.32024	-0.55996
149	150	978	143	16	0.71875	255	0.58083	-0.13534	-1.00728
150	151	1745	306	14	0.71591	255	0.38911	-0.11552	-0.95371
151	152	1070	1143	13	0.7125	255	0.31154	-0.16107	-1.00193
152	153	484	1116	13	0.7125	255	0.31154	-0.12212	-1.00728
153	155	589	1136	11	0.70833	255	0.18874	-0.23657	-0.86438
154	156	1666	1267	11	0.70833	255	0.18874	-0.09416	-0.79563
155	157	1624	1295	11	0.70833	255	0.18874	-0.10443	-0.97219
156	158	719	1353	11	0.70833	255	0.18874	0.00148	-0.94368
157	159	308	1461	11	0.70833	255	0.18874	-0.12727	-0.97832
158	160	1238	18	10	0.70312	255	0.1418	-0.10395	-0.82822
159	161	1309	426	10	0.70312	255	0.1418	-0.04431	-0.97967
160	162	1116	731	10	0.70312	255	0.1418	-0.09711	-0.93786
161	163	1925	987	10	0.70312	255	0.1418	0.02909	-0.68888
162	164	356	1466	10	0.70312	255	0.1418	-0.1137	-0.99619
163	165	196	1930	10	0.70312	255	0.1418	-0.15018	-0.8731
164	166	913	613	10	0.70312	255	0.1418	-0.17743	-0.73781
165	167	1026	696	10	0.70312	255	0.1418	-0.08849	-0.97422
166	168	874	693	13	0.7	255	0.31154	-0.16119	-0.90473
167	169	1157	345	13	0.7	255	0.31154	-0.21409	-0.87209
168	170	40	1467	16	0.69792	255	0.58083	-0.13485	-1.07557
169	171	1255	1972	11	0.69444	255	0.18874	-0.11283	-1.04727
170	172	591	1415	11	0.69444	255	0.18874	-0.047	-1.0123
171	173	153	239	12	0.69444	255	0.24504	-0.15338	-1.04089
172	174	439	714	12	0.69444	255	0.24504	-0.12624	-0.96885
173	175	215	1289	12	0.69444	255	0.24504	-0.00062	-0.76946
174	176	1938	1964	12	0.69444	255	0.24504	-0.0651	-0.84757
175	177	1131	34	11	0.69444	255	0.18874	-0.11934	-1.0474
176	178	1730	1755	15	0.69318	255	0.47859	-0.13599	-0.89561
177	179	186	478	10	0.6875	255	0.1418	-0.11216	-1.06005
178	181	599	1711	10	0.6875	255	0.1418	-0.27278	-0.73327
179	182	38	1140	10	0.6875	255	0.1418	-0.1242	-0.88942
180	183	1061	1075	10	0.6875	255	0.1418	-0.326	-0.40137
181	184	1514	972	10	0.6875	255	0.1418	-0.0792	-0.83354
182	185	746	1475	13	0.6875	255	0.31154	-0.19249	-0.94256
183	186	1514	161	14	0.68182	255	0.38911	-0.09331	-1.07357
184	187	603	172	14	0.68182	255	0.38911	-0.15224	-0.93162
185	188	1314	790	11	0.68056	255	0.18874	-0.16401	-0.90431
186	189	660	1450	11	0.68056	255	0.18874	-0.08174	-1.04293
187	190	675	1933	11	0.68056	255	0.18874	-0.0842	-1.02859
188	191	594	243	11	0.68056	255	0.18874	-0.19659	-0.89367
189	192	1665	1331	16	0.67708	255	0.58083	-0.02207	-0.99731
190	193	1513	73	13	0.675	255	0.31154	-0.08199	-1.0604
191	194	75	1912	13	0.675	255	0.31154	-0.36996	-0.80175
192	195	1726	135	17	0.67308	255	0.69668	-0.17611	-0.94294
193	196	710	1307	10	0.67188	255	0.1418	-0.24378	-0.81361
194	197	1069	1299	10	0.67188	255	0.1418	0.13012	-0.89749
195	198	394	561	10	0.67188	255	0.1418	-0.22581	-0.72173
196	199	2031	1370	10	0.67188	255	0.1418	-0.27656	-0.44358
197	200	91	1294	21	0.9375	255	1.31324	0.02678	-0.90498
198	201	325	419	20	0.83333	255	1.13443	-0.14716	-1.04885
199	202	1277	268	29	0.80357	255	3.45845	-0.02865	-1.01195
200	203	877	1154	22	0.78906	255	1.50992	-0.10596	-1.12022
201	204	1350	628	23	0.77941	255	1.72532	-0.07608	-1.0676
202	205	371	918	22	0.77344	255	1.50992	-0.4912	-0.86106
203	206	678	1713	23	0.77206	255	1.72532	-0.08656	-1.04144
204	207	1992	1109	24	0.72917	255	1.96029	-0.0345	-1.07102
205	209	767	1045	25	0.70139	255	2.21568	-0.08903	-1.00402
206	210	971	1841	23	0.64706	255	1.72532	-0.12956	-1.02543
207	211	1997	1285	25	0.63194	255	2.21568	-0.04856	-1.10035
208	216	832	764	29	0.44643	255	3.45845	-0.06994	-0.99467
209	217	469	986	34	0.645	255	5.57345	-0.08837	-1.02446
210	218	1382	1334	35	0.635	255	6.07983	-0.27893	-0.98769
211	219	455	1407	30	0.61364	255	3.8287	-0.11707	-1.09683
212	220	307	1009	35	0.55	255	6.07983	-0.12451	-0.99455
213	221	264	777	39	0.44196	255	8.41165	-0.15349	-0.92927
214	222	62	118	40	0.61638	255	9.07543	-0.14371	-1.05618
215	223	1605	1562	46	0.52652	255	13.8026	-0.00405	-1.17944
