# Supplementary material for: Dynamic self-assembly of compartmentalized DNA nanotubes
Source: Nat Commun. 2021 Jun 11;12:3557. doi: 10.1038/s41467-021-23850-1 (PMC8196065; doi:10.1038/s41467-021-23850-1)
Supplement: Supplementary file 8 — Source Data [file 41467_2021_23850_MOESM8_ESM.zip › sourceData/figure6/fig6f_rnaseh_1_individualTimeFiles/fig6_Rh_1_t315_final_data.xlsx]

## Sheet: Sheet1
	droplet number	X (pixels)	Y (pixels)	Radius (pixels)	Probability count	Time	Volume (pL)	skew	kurtosis
0	0	438	1977	11	1	315	0.18874	-0.10862	-1.00948
1	1	659	1450	11	0.97222	315	0.18874	-0.07012	-0.99617
2	2	2012	1526	10	0.96875	315	0.1418	0.06778	-0.7111
3	3	1313	790	11	0.95833	315	0.18874	-0.09217	-1.08186
4	4	39	1558	10	0.95312	315	0.1418	-0.04333	-1.08282
5	5	1068	1299	10	0.95312	315	0.1418	-0.07441	-0.91407
6	6	659	563	10	0.95312	315	0.1418	-0.07862	-1.01563
7	7	1272	501	10	0.95312	315	0.1418	-0.16402	-0.82142
8	8	282	1715	14	0.93182	315	0.38911	-0.10543	-1.03557
9	9	350	222	12	0.93056	315	0.24504	-0.08373	-1.12634
10	10	746	1474	13	0.925	315	0.31154	-0.12975	-1.03337
11	11	19	584	10	0.92188	315	0.1418	-0.08349	-1.15249
12	12	793	993	11	0.91667	315	0.18874	-0.10694	-0.96687
13	13	1355	1691	12	0.91667	315	0.24504	-0.11677	-0.99399
14	14	2028	659	12	0.91667	315	0.24504	-0.12489	-0.96692
15	15	768	137	11	0.91667	315	0.18874	-0.08204	-1.09778
16	16	1444	1225	11	0.91667	315	0.18874	0.02837	-0.93879
17	17	1552	1830	14	0.90909	315	0.38911	-0.05325	-0.98823
18	18	1198	496	10	0.90625	315	0.1418	-0.12385	-0.84455
19	19	1584	186	10	0.90625	315	0.1418	-0.07459	-0.9287
20	20	1122	968	12	0.90278	315	0.24504	-0.13944	-0.98504
21	21	787	1964	12	0.90278	315	0.24504	-0.07374	-0.89294
22	22	1556	1114	12	0.90278	315	0.24504	-0.12369	-1.02687
23	23	1766	840	12	0.90278	315	0.24504	-0.25178	-0.92369
24	24	1635	1081	13	0.9	315	0.31154	-0.12506	-1.09593
25	25	484	1115	13	0.9	315	0.31154	-0.20269	-0.95933
26	26	909	503	16	0.89583	315	0.58083	-0.12956	-1.09384
27	27	1651	1509	10	0.89062	315	0.1418	-0.41522	-0.5587
28	28	1141	638	10	0.89062	315	0.1418	-0.14466	-0.94011
29	29	565	54	10	0.89062	315	0.1418	-0.26741	-0.82011
30	30	1285	1495	12	0.88889	315	0.24504	-0.08731	-0.93834
31	31	154	940	11	0.88889	315	0.18874	-0.058	-1.11273
32	32	1688	1498	11	0.88889	315	0.18874	-0.1537	-0.77435
33	33	1284	204	12	0.88889	315	0.24504	-0.2329	-0.84541
34	34	1136	1380	10	0.875	315	0.1418	-0.16027	-0.66878
35	35	1962	170	10	0.875	315	0.1418	-0.02048	-0.87996
36	36	1432	292	10	0.875	315	0.1418	-0.09504	-1.05191
37	37	1854	319	10	0.875	315	0.1418	-0.03946	-0.88284
38	38	308	1461	11	0.875	315	0.18874	-0.08297	-1.05582
39	39	1920	931	12	0.875	315	0.24504	-0.11426	-0.74663
40	40	1165	1075	13	0.8625	315	0.31154	-0.09435	-0.96006
41	41	472	772	12	0.86111	315	0.24504	-0.09557	-0.99742
42	42	346	1345	12	0.86111	315	0.24504	-0.23753	-0.85936
43	43	517	230	11	0.86111	315	0.18874	-0.1396	-0.95281
44	44	1230	942	11	0.86111	315	0.18874	-0.16373	-0.95994
45	45	509	480	10	0.85938	315	0.1418	-0.05118	-0.98029
46	46	1025	695	10	0.85938	315	0.1418	-0.20871	-0.85122
47	47	1229	2017	10	0.85938	315	0.1418	-0.10939	-0.76943
48	48	242	1407	10	0.85938	315	0.1418	-0.12941	-0.95096
49	49	981	606	14	0.85227	315	0.38911	-0.1289	-1.06401
50	50	1255	1971	11	0.84722	315	0.18874	-0.16271	-0.89062
51	51	348	1276	11	0.84722	315	0.18874	-0.07886	-0.9293
52	52	1665	1267	11	0.84722	315	0.18874	-0.18073	-0.75016
53	53	1142	1764	12	0.84722	315	0.24504	-0.22424	-0.9522
54	54	1718	703	10	0.84375	315	0.1418	-0.17132	-0.80957
55	55	1499	509	10	0.84375	315	0.1418	-0.25651	-0.85766
56	56	2011	582	13	0.8375	315	0.31154	-0.09386	-1.01489
57	57	610	1986	12	0.83333	315	0.24504	-0.15548	-0.94099
58	59	1407	61	12	0.83333	315	0.24504	-0.10642	-0.90125
59	60	1799	289	15	0.82955	315	0.47859	-0.1615	-1.04543
60	61	1129	1015	10	0.82812	315	0.1418	-0.05109	-1.0027
61	62	1000	762	10	0.82812	315	0.1418	-0.11334	-0.97794
62	63	248	285	10	0.82812	315	0.1418	0.03507	-1.02694
63	64	1323	91	10	0.82812	315	0.1418	-0.14274	-1.02828
64	65	42	1642	13	0.825	315	0.31154	-0.18618	-0.95877
65	66	1073	1243	13	0.825	315	0.31154	-0.09107	-0.91667
66	67	655	1412	12	0.81944	315	0.24504	-0.09575	-1.12277
67	68	720	1399	12	0.81944	315	0.24504	-0.15293	-1.02405
68	69	1642	454	11	0.81944	315	0.18874	-0.03485	-0.95024
69	70	1878	528	18	0.81731	315	0.827	-0.08084	-1.06026
70	71	774	2012	10	0.8125	315	0.1418	-0.14411	-0.85784
71	72	90	1383	10	0.8125	315	0.1418	-0.25128	-0.82059
72	73	228	1806	10	0.8125	315	0.1418	-0.05181	-1.05363
73	74	1733	782	10	0.8125	315	0.1418	0.03208	-0.99514
74	75	504	387	10	0.8125	315	0.1418	-0.12051	-1.0227
75	76	902	156	10	0.8125	315	0.1418	-0.33394	-0.80488
76	77	840	1199	11	0.80556	315	0.18874	-0.18223	-0.82015
77	78	588	1136	11	0.80556	315	0.18874	-0.22231	-0.89512
78	79	1459	711	11	0.80556	315	0.18874	-0.14634	-0.9653
79	80	152	239	12	0.80556	315	0.24504	-0.09241	-1.04291
80	81	131	1740	12	0.80556	315	0.24504	-0.04694	-1.01487
81	82	590	1414	11	0.80556	315	0.18874	-0.08572	-1.03044
82	83	277	1095	10	0.79688	315	0.1418	-0.01144	-1.04491
83	84	712	359	10	0.79688	315	0.1418	-0.12267	-0.98438
84	85	1682	1080	15	0.79545	315	0.47859	-0.10171	-1.10024
85	86	1155	276	14	0.79545	315	0.38911	-0.1479	-1.07075
86	87	1313	126	11	0.79167	315	0.18874	-0.05847	-0.99593
87	88	1454	1412	12	0.79167	315	0.24504	-0.15933	-1.00329
88	89	221	1089	12	0.79167	315	0.24504	-0.35124	-0.72598
89	90	1870	775	11	0.79167	315	0.18874	-0.0569	-0.92535
90	91	1961	636	13	0.7875	315	0.31154	-0.09888	-1.01891
91	92	286	428	13	0.7875	315	0.31154	-0.15416	-0.91037
92	93	1745	306	14	0.78409	315	0.38911	-0.15888	-0.9268
93	94	1139	520	14	0.78409	315	0.38911	-0.1351	-1.03749
94	95	1561	324	10	0.78125	315	0.1418	-0.03524	-0.66688
95	96	1732	582	10	0.78125	315	0.1418	-0.1277	-0.82309
96	97	1557	1404	12	0.77778	315	0.24504	2.44691	27.2397
97	98	225	1231	12	0.77778	315	0.24504	-0.18173	-1.00311
98	99	782	1748	11	0.77778	315	0.18874	-0.13806	-0.94771
99	100	237	1337	11	0.77778	315	0.18874	-0.32992	-0.63285
100	101	1740	1690	11	0.77778	315	0.18874	-0.24159	-0.76688
101	103	1725	135	17	0.76923	315	0.69668	-0.11096	-0.98407
102	104	459	1603	17	0.76923	315	0.69668	-0.13113	-1.08819
103	105	1881	186	10	0.76562	315	0.1418	-0.03714	-0.82248
104	106	1878	1301	10	0.76562	315	0.1418	-0.0114	-0.86106
105	107	1431	1723	10	0.76562	315	0.1418	-0.05493	-0.81108
106	108	1827	691	12	0.76389	315	0.24504	-0.10557	-0.90977
107	109	1361	1033	12	0.76389	315	0.24504	-0.01241	-1.00797
108	110	2008	1411	11	0.76389	315	0.18874	-0.07673	-0.79844
109	111	1623	1295	11	0.76389	315	0.18874	-0.02691	-0.92943
110	112	40	1467	16	0.76042	315	0.58083	-0.09449	-1.13423
111	113	824	1815	17	0.75962	315	0.69668	-0.13921	-1.00991
112	114	1412	232	10	0.75	315	0.1418	-0.08359	-1.11766
113	115	1088	716	10	0.75	315	0.1418	-0.06968	-0.91963
114	116	599	1710	10	0.75	315	0.1418	-0.09932	-1.0275
115	117	1778	1971	10	0.75	315	0.1418	-0.17014	-0.7087
116	118	709	1779	14	0.75	315	0.38911	-0.15387	-0.99435
117	119	324	1303	16	0.75	315	0.58083	-0.17044	-1.00358
118	120	466	857	13	0.75	315	0.31154	-0.13281	-0.99151
119	121	1791	1595	11	0.75	315	0.18874	-0.18114	-0.92273
120	122	372	2023	12	0.75	315	0.24504	-0.06656	-1.07365
121	123	379	1593	12	0.75	315	0.24504	-0.10692	-1.04304
122	124	1938	1964	12	0.75	315	0.24504	-0.17339	-0.82549
123	125	1885	1795	12	0.75	315	0.24504	-0.11261	-0.71288
124	126	511	1184	16	0.73958	315	0.58083	-0.16713	-0.99127
125	127	1729	1755	15	0.73864	315	0.47859	-0.11315	-0.9728
126	128	1975	1796	13	0.7375	315	0.31154	-0.03113	-0.96546
127	129	675	1932	11	0.73611	315	0.18874	-0.08846	-1.00633
128	130	1028	306	11	0.73611	315	0.18874	-0.17382	-1.06033
129	131	878	2013	11	0.73611	315	0.18874	-0.099	-0.94307
130	132	1041	2005	12	0.73611	315	0.24504	-0.12084	-0.98469
131	133	919	1197	10	0.73438	315	0.1418	-0.05869	-1.05715
132	134	1078	138	10	0.73438	315	0.1418	-0.12046	-0.99455
133	135	393	561	10	0.73438	315	0.1418	-0.18044	-0.80891
134	136	338	57	10	0.73438	315	0.1418	-0.16349	-0.86189
135	137	1850	1489	10	0.73438	315	0.1418	-0.20461	-0.74195
136	139	504	265	14	0.72727	315	0.38911	-0.40644	-0.84146
137	140	1156	345	13	0.725	315	0.31154	-0.29546	-0.79277
138	141	332	905	13	0.725	315	0.31154	-0.21926	-0.84504
139	142	75	1912	13	0.725	315	0.31154	-0.29804	-0.85105
140	143	669	1999	11	0.72222	315	0.18874	-0.17924	-0.85689
141	144	876	76	11	0.72222	315	0.18874	-0.10062	-0.95481
142	145	408	431	12	0.72222	315	0.24504	-0.19577	-0.90094
143	146	1709	1307	12	0.72222	315	0.24504	-0.05949	-0.99555
144	147	195	1930	10	0.71875	315	0.1418	-0.04514	-1.08383
145	148	482	627	10	0.71875	315	0.1418	-0.36851	-0.7015
146	149	1723	262	10	0.71875	315	0.1418	-0.22304	-0.83284
147	150	602	172	14	0.71591	315	0.38911	-0.1159	-1.04836
148	151	245	910	14	0.71591	315	0.38911	-0.12734	-1.00856
149	152	1070	1143	13	0.7125	315	0.31154	-0.09581	-1.00197
150	153	1867	393	13	0.7125	315	0.31154	-0.03086	-1.07098
151	154	966	311	13	0.7125	315	0.31154	-0.15399	-1.07691
152	155	578	1458	18	0.71154	315	0.827	-0.35852	-0.81971
153	156	1665	1331	16	0.70833	315	0.58083	-0.07645	-1.1035
154	157	528	1969	16	0.70833	315	0.58083	-0.12831	-1.08642
155	158	1228	522	12	0.70833	315	0.24504	-0.12609	-1.14506
156	159	1131	34	11	0.70833	315	0.18874	-0.09322	-0.96087
157	160	1717	639	11	0.70833	315	0.18874	-0.31609	-0.63686
158	161	1378	259	11	0.70833	315	0.18874	-0.05339	-0.96619
159	162	679	803	10	0.70312	315	0.1418	-0.33783	-0.62677
160	163	1716	673	10	0.70312	315	0.1418	-0.07395	-0.85582
161	164	1971	1423	10	0.70312	315	0.1418	-0.14449	-0.73042
162	165	709	1306	10	0.70312	315	0.1418	-0.15836	-0.94818
163	166	275	1287	10	0.70312	315	0.1418	-0.30447	-0.80098
164	167	1343	919	10	0.70312	315	0.1418	0.05715	-1.01977
165	168	159	409	10	0.70312	315	0.1418	-0.16299	-0.98192
166	169	1446	173	10	0.70312	315	0.1418	-0.02707	-1.02267
167	170	1116	731	10	0.70312	315	0.1418	-0.22033	-0.78702
168	171	391	884	10	0.70312	315	0.1418	-0.38264	-0.5551
169	172	439	714	12	0.69444	315	0.24504	-0.09387	-1.02674
170	173	687	1127	12	0.69444	315	0.24504	-0.06947	-1.05662
171	174	1694	96	11	0.69444	315	0.18874	-0.23605	-0.70143
172	175	1103	589	12	0.69444	315	0.24504	-0.21397	-0.88009
173	176	16	288	12	0.69444	315	0.24504	-0.10404	-1.03969
174	177	1731	429	11	0.69444	315	0.18874	-0.14281	-0.97068
175	178	1561	1766	11	0.69444	315	0.18874	-0.07896	-1.00814
176	179	1845	1861	11	0.69444	315	0.18874	-0.07815	-0.83973
177	180	1332	22	11	0.69444	315	0.18874	-0.15998	-0.91347
178	181	1687	726	15	0.69318	315	0.47859	-0.15289	-0.97631
179	182	1514	161	14	0.69318	315	0.38911	-0.10549	-1.06086
180	183	637	2012	15	0.69318	315	0.47859	-0.14682	-1.05774
181	184	180	44	10	0.6875	315	0.1418	-0.20533	-0.82112
182	185	981	1933	10	0.6875	315	0.1418	-0.19203	-0.83269
183	186	1924	987	10	0.6875	315	0.1418	-0.00682	-0.71842
184	187	918	99	10	0.6875	315	0.1418	-0.41601	-0.70551
185	188	968	391	10	0.6875	315	0.1418	-0.08103	-1.02107
186	189	1617	434	10	0.6875	315	0.1418	-0.13197	-0.89286
187	190	1156	867	10	0.6875	315	0.1418	-0.07772	-1.00576
188	191	1344	1573	10	0.6875	315	0.1418	-0.0445	-0.74005
189	192	1614	1214	10	0.6875	315	0.1418	-0.38836	-0.63217
190	193	956	1476	10	0.6875	315	0.1418	-0.15097	-1.04853
191	194	1433	1680	10	0.6875	315	0.1418	-0.2286	-0.79027
192	195	1677	1715	10	0.6875	315	0.1418	-0.27565	-0.71738
193	196	109	702	19	0.6875	315	0.97263	-0.14366	-1.03258
194	197	296	1813	13	0.6875	315	0.31154	-0.13717	-0.98764
195	198	1548	1728	13	0.6875	315	0.31154	-0.10834	-1.02605
196	199	301	732	13	0.6875	315	0.31154	-0.5616	-0.62566
197	200	677	1712	23	0.88235	315	1.72532	-0.11784	-1.10422
198	201	90	1294	21	0.85938	315	1.31324	-0.07388	-0.96468
199	202	324	419	20	0.8	315	1.13443	-0.1419	-1.06342
200	203	371	918	22	0.79688	315	1.50992	-0.50415	-0.85441
201	204	1277	268	29	0.76786	315	3.45845	-0.05418	-1.03143
202	205	1992	1109	24	0.76389	315	1.96029	-0.09716	-1.00723
203	206	970	1841	23	0.75735	315	1.72532	-0.10639	-1.05711
204	207	1350	628	23	0.75735	315	1.72532	-0.11564	-1.07766
205	208	766	1045	25	0.73611	315	2.21568	-0.10821	-1.06916
206	209	1142	1334	20	0.70833	315	1.13443	-0.28131	-0.89111
207	210	877	1153	22	0.6875	315	1.50992	-0.13546	-1.0561
208	211	1400	1766	26	0.60526	315	2.49234	-0.11134	-1.06422
209	212	18	1253	27	0.55625	315	2.79112	-0.29186	-0.93049
210	215	831	764	29	0.5119	315	3.45845	-0.10772	-1.04518
211	217	1382	1334	35	0.63	315	6.07983	-0.30207	-0.93202
212	218	468	986	34	0.6	315	5.57345	-0.13168	-1.00445
213	219	454	1406	31	0.57609	315	4.22447	-0.17123	-1.0463
214	220	306	1009	34	0.555	315	5.57345	-0.09537	-1.03842
215	221	264	776	39	0.54911	315	8.41165	-0.1608	-1.01272
216	222	62	118	40	0.65948	315	9.07543	-0.18778	-1.02708
217	223	1605	1562	46	0.5	315	13.8026	-0.03776	-1.1834
