# Supplementary material for: Dynamic self-assembly of compartmentalized DNA nanotubes
Source: Nat Commun. 2021 Jun 11;12:3557. doi: 10.1038/s41467-021-23850-1 (PMC8196065; doi:10.1038/s41467-021-23850-1)
Supplement: Supplementary file 8 — Source Data [file 41467_2021_23850_MOESM8_ESM.zip › sourceData/figure6/fig6f_rnaseh_1_individualTimeFiles/fig6_Rh_1_t105_final_data.xlsx]

## Sheet: Sheet1
	droplet number	X (pixels)	Y (pixels)	Radius (pixels)	Probability count	Time	Volume (pL)	skew	kurtosis
0	0	1731	586	10	0.96875	105	0.1418	0.00624	-0.8415
1	1	1615	438	10	0.96875	105	0.1418	0.40789	-0.28459
2	2	1687	816	11	0.95833	105	0.18874	-0.04761	-1.02078
3	3	1498	513	10	0.95312	105	0.1418	0.00834	-1.00074
4	4	686	1131	12	0.94444	105	0.24504	-0.11791	-1.00576
5	5	1716	643	11	0.94444	105	0.18874	0.11704	-0.67297
6	6	1708	1445	10	0.9375	105	0.1418	-0.00831	-0.98925
7	7	1877	1305	10	0.9375	105	0.1418	-0.03615	-0.85716
8	8	1748	1296	10	0.9375	105	0.1418	0.43715	-0.27191
9	9	1321	95	10	0.9375	105	0.1418	-0.00904	-0.8649
10	10	1869	778	11	0.93056	105	0.18874	-0.05794	-0.88922
11	11	1405	65	12	0.93056	105	0.24504	-0.29289	-0.79315
12	12	1663	1335	16	0.92708	105	0.58083	0.37217	-0.61383
13	13	465	860	13	0.925	105	0.31154	0.27078	-0.65803
14	14	1477	1631	12	0.91667	105	0.24504	0.41966	-0.60183
15	15	1708	1310	12	0.91667	105	0.24504	0.0082	-1.04093
16	16	1547	1732	13	0.9125	105	0.31154	0.5346	-0.35266
17	17	918	1201	10	0.90625	105	0.1418	-0.14053	-0.95727
18	18	909	513	16	0.90625	105	0.58083	0.04814	-0.87402
19	19	1844	1788	12	0.90278	105	0.24504	-0.00214	-0.89063
20	20	437	717	12	0.90278	105	0.24504	-0.06605	-1.10325
21	21	877	2017	11	0.90278	105	0.18874	-0.05353	-1.0422
22	22	1634	1085	13	0.9	105	0.31154	0.42043	-0.47462
23	23	1717	706	10	0.89062	105	0.1418	-0.10088	-0.74265
24	24	1776	1975	10	0.89062	105	0.1418	0.00763	-0.82093
25	25	1960	639	13	0.8875	105	0.31154	0.28359	-0.70607
26	26	273	1290	10	0.875	105	0.1418	0.05089	-0.63031
27	27	1039	2009	12	0.875	105	0.24504	-0.06981	-1.11301
28	28	1796	700	11	0.875	105	0.18874	-0.18666	-0.90905
29	29	658	1454	11	0.86111	105	0.18874	0.12375	-0.78046
30	30	219	1093	12	0.86111	105	0.24504	-0.22861	-0.97313
31	31	440	1153	10	0.85938	105	0.1418	0.00858	-0.98664
32	32	1797	298	15	0.85227	105	0.47859	0.13918	-0.79428
33	33	1458	715	11	0.84722	105	0.18874	0.01103	-0.77979
34	34	224	1234	12	0.84722	105	0.24504	-0.12082	-1.01264
35	35	924	132	12	0.84722	105	0.24504	-0.1048	-0.99874
36	36	1435	690	10	0.84375	105	0.1418	0.03366	-0.92551
37	37	1961	174	10	0.84375	105	0.1418	0.35019	-0.44812
38	38	1973	1805	13	0.8375	105	0.31154	-0.01641	-0.94348
39	39	719	1402	12	0.83333	105	0.24504	0.09476	-0.97399
40	40	785	1968	12	0.83333	105	0.24504	-0.15237	-0.89282
41	41	515	234	11	0.83333	105	0.18874	-0.13159	-1.062
42	42	1476	748	10	0.82812	105	0.1418	0.49549	-0.27823
43	43	1024	699	10	0.82812	105	0.1418	-0.04496	-0.94708
44	44	323	1307	16	0.82292	105	0.58083	-0.1385	-1.06841
45	45	253	233	11	0.81944	105	0.18874	0.31681	-0.66117
46	46	1790	1599	11	0.81944	105	0.18874	-0.14206	-0.81706
47	47	1551	1834	14	0.81818	105	0.38911	0.36078	-0.57034
48	48	1724	138	17	0.81731	105	0.69668	-0.12078	-1.02792
49	49	842	1888	10	0.8125	105	0.1418	-0.05218	-0.98714
50	50	176	1201	10	0.8125	105	0.1418	0.29979	-0.59149
51	51	226	1810	10	0.8125	105	0.1418	-0.15908	-0.92264
52	52	1431	296	10	0.8125	105	0.1418	-0.14385	-0.88227
53	53	354	1469	10	0.8125	105	0.1418	-0.07199	-1.05919
54	54	998	766	10	0.8125	105	0.1418	-0.12372	-1.0237
55	55	597	1714	10	0.8125	105	0.1418	-0.16787	-0.908
56	56	708	1783	14	0.80682	105	0.38911	-0.19778	-0.92407
57	57	717	1356	11	0.80556	105	0.18874	0.40351	-0.6036
58	58	781	1751	11	0.80556	105	0.18874	-0.23441	-0.85062
59	59	1312	129	11	0.80556	105	0.18874	0.42204	-0.27738
60	60	838	1202	11	0.80556	105	0.18874	-0.19939	-0.91687
61	62	1163	1079	13	0.8	105	0.31154	0.17062	-0.82283
62	63	1852	323	10	0.79688	105	0.1418	0.02703	-0.85415
63	64	502	391	10	0.79688	105	0.1418	0.01021	-0.9842
64	65	508	483	10	0.79688	105	0.1418	-0.22074	-0.95121
65	66	635	2016	15	0.79545	105	0.47859	0.05645	-0.88149
66	67	142	97	12	0.79167	105	0.24504	-0.21099	-0.8623
67	68	587	1140	11	0.79167	105	0.18874	0.15743	-0.52793
68	69	1560	1770	11	0.79167	105	0.18874	-0.05589	-0.94807
69	70	1740	1476	11	0.79167	105	0.18874	0.28051	-0.02328
70	71	1804	921	10	0.78125	105	0.1418	-0.07281	-0.84983
71	72	38	1562	10	0.78125	105	0.1418	-0.04245	-0.88296
72	73	2011	1529	10	0.78125	105	0.1418	0.41688	-0.28782
73	74	708	1070	17	0.77885	105	0.69668	0.21686	-0.55312
74	75	130	1744	12	0.77778	105	0.24504	0.40465	-0.47065
75	76	1919	935	12	0.77778	105	0.24504	-0.25247	-0.70807
76	77	349	225	12	0.77778	105	0.24504	0.29702	-0.57745
77	78	1106	200	13	0.775	105	0.31154	0.25268	-0.72379
78	79	744	1478	13	0.775	105	0.31154	0.39187	-0.57326
79	80	1730	1876	13	0.775	105	0.31154	0.16111	-0.71973
80	81	1039	1836	14	0.77273	105	0.38911	0.35979	-0.37284
81	82	1681	1084	15	0.77273	105	0.47859	-0.14328	-0.92963
82	83	1429	1726	10	0.76562	105	0.1418	-0.02868	-0.97192
83	84	1128	1018	10	0.76562	105	0.1418	-0.10919	-0.94701
84	85	275	1099	10	0.76562	105	0.1418	0.17431	-0.70081
85	86	1101	1269	10	0.76562	105	0.1418	-0.2209	-0.75166
86	87	1517	914	10	0.76562	105	0.1418	-0.10512	-0.96072
87	88	1087	719	10	0.76562	105	0.1418	-0.09225	-0.76624
88	89	17	587	10	0.76562	105	0.1418	0.13728	-0.86237
89	90	1197	499	10	0.76562	105	0.1418	-0.2506	-0.76136
90	91	900	159	10	0.76562	105	0.1418	-0.33695	-0.74452
91	92	593	63	10	0.76562	105	0.1418	-0.27543	-0.78791
92	93	377	1597	12	0.76389	105	0.24504	-0.17191	-0.96772
93	94	2007	1415	11	0.76389	105	0.18874	0.33053	-0.49205
94	95	778	1834	11	0.76389	105	0.18874	-0.25282	-0.73772
95	96	1844	1865	11	0.76389	105	0.18874	-0.17782	-0.68792
96	97	370	2027	12	0.76389	105	0.24504	-0.19623	-0.93274
97	98	309	376	15	0.76136	105	0.47859	0.04884	-0.69407
98	99	1878	538	18	0.75962	105	0.827	0.10528	-0.84934
99	100	1714	676	10	0.75	105	0.1418	0.27305	-0.39649
100	101	1114	734	10	0.75	105	0.1418	-0.19209	-0.92011
101	102	89	1386	10	0.75	105	0.1418	-0.09155	-1.11278
102	103	772	2015	10	0.75	105	0.1418	-0.22736	-0.7379
103	104	1410	235	10	0.75	105	0.1418	-0.23908	-0.71354
104	105	1139	641	10	0.75	105	0.1418	0.20774	-0.89666
105	106	1137	523	14	0.75	105	0.38911	-0.20138	-0.89573
106	107	526	1973	16	0.75	105	0.58083	0.1198	-0.64795
107	108	73	1916	13	0.75	105	0.31154	-0.36199	-0.92117
108	109	520	1002	13	0.75	105	0.31154	-0.42971	-0.80197
109	110	2010	585	13	0.75	105	0.31154	-0.05366	-1.08873
110	111	1511	76	13	0.75	105	0.31154	-0.11702	-1.00025
111	112	1936	1967	12	0.75	105	0.24504	0.05028	-0.84704
112	113	74	28	12	0.75	105	0.24504	-0.09121	-1.11632
113	114	1129	37	11	0.75	105	0.18874	-0.05734	-1.03476
114	115	1825	695	12	0.75	105	0.24504	-0.16195	-1.00596
115	116	1353	1694	12	0.75	105	0.24504	-0.10432	-0.88076
116	117	1452	1416	12	0.75	105	0.24504	-0.09541	-1.04318
117	118	151	243	12	0.75	105	0.24504	0.06145	-0.79764
118	119	1253	1975	11	0.75	105	0.18874	-0.06976	-0.96659
119	120	767	140	11	0.75	105	0.18874	-0.09061	-1.07212
120	122	482	1119	13	0.7375	105	0.31154	0.00538	-1.03734
121	123	471	775	12	0.73611	105	0.24504	-0.10987	-1.08307
122	124	1389	1912	11	0.73611	105	0.18874	-0.04692	-0.91197
123	125	1622	1298	11	0.73611	105	0.18874	0.12998	-0.78257
124	126	1228	946	11	0.73611	105	0.18874	-0.04037	-1.13853
125	127	1155	941	11	0.73611	105	0.18874	-0.13018	-0.97992
126	128	15	291	12	0.73611	105	0.24504	0.03814	-0.75763
127	129	1434	1632	12	0.73611	105	0.24504	0.29701	-0.68154
128	130	609	1990	12	0.73611	105	0.24504	-0.08546	-1.05209
129	131	1330	25	11	0.73611	105	0.18874	-0.16279	-0.96178
130	132	340	1929	10	0.73438	105	0.1418	0.21775	-0.8341
131	133	1077	142	10	0.73438	105	0.1418	-0.08812	-1.00516
132	134	708	1310	10	0.73438	105	0.1418	-0.21696	-0.92523
133	135	1343	1577	10	0.73438	105	0.1418	0.45593	-0.4374
134	136	178	48	10	0.73438	105	0.1418	-0.11532	-1.06942
135	137	1685	516	15	0.72727	105	0.47859	0.26416	-0.68457
136	138	979	616	14	0.72727	105	0.38911	0.01236	-0.90996
137	139	903	871	14	0.72727	105	0.38911	0.0117	-0.94608
138	140	294	1817	13	0.725	105	0.31154	0.21513	-0.79902
139	141	667	2003	11	0.72222	105	0.18874	-0.14291	-0.95718
140	142	589	1418	11	0.72222	105	0.18874	0.28533	-0.6921
141	143	148	1196	11	0.72222	105	0.18874	0.43713	-0.56591
142	144	1134	1383	10	0.71875	105	0.1418	0.46612	-0.39208
143	145	35	1143	10	0.71875	105	0.1418	0.05763	-0.96991
144	146	911	616	10	0.71875	105	0.1418	-0.2246	-0.77806
145	147	1271	505	10	0.71875	105	0.1418	-0.46976	-0.29475
146	148	83	1101	15	0.71591	105	0.47859	-0.11078	-1.10802
147	149	822	1819	17	0.71154	105	0.69668	-0.10183	-1.08103
148	150	118	451	16	0.70833	105	0.58083	-0.49998	-0.57796
149	151	153	944	11	0.70833	105	0.18874	-0.16765	-1.0214
150	152	344	1349	12	0.70833	105	0.24504	-0.07926	-0.69356
151	153	1555	1117	12	0.70833	105	0.24504	0.56721	-0.05034
152	154	592	247	11	0.70833	105	0.18874	-0.23704	-0.92854
153	155	247	1281	11	0.70833	105	0.18874	0.15235	-0.75056
154	156	392	564	11	0.70833	105	0.18874	-0.27773	-0.8328
155	157	1640	1242	11	0.70833	105	0.18874	0.23061	-0.5432
156	158	1537	137	12	0.70833	105	0.24504	0.28761	-0.33065
157	159	1347	593	11	0.70833	105	0.18874	-0.21041	-0.85213
158	160	1739	1693	11	0.70833	105	0.18874	-0.3255	-0.67427
159	161	1035	831	14	0.70455	105	0.38911	0.00012	-0.94789
160	162	281	1719	14	0.70455	105	0.38911	-0.20982	-0.89143
161	163	1066	1303	10	0.70312	105	0.1418	0.37168	0.00244
162	164	854	1406	10	0.70312	105	0.1418	-0.14184	-0.93
163	165	1274	1613	10	0.70312	105	0.1418	-0.13176	-0.77145
164	166	158	412	10	0.70312	105	0.1418	-0.27253	-0.94156
165	167	1732	786	10	0.70312	105	0.1418	-0.09874	-0.97828
166	168	1154	871	10	0.70312	105	0.1418	-0.07913	-0.97003
167	169	943	1361	10	0.70312	105	0.1418	-0.34523	-0.54534
168	170	563	57	10	0.70312	105	0.1418	-0.26493	-0.73514
169	171	711	363	10	0.70312	105	0.1418	-0.12726	-1.02079
170	172	576	1461	18	0.70192	105	0.827	-0.27038	-0.93135
171	173	243	105	13	0.7	105	0.31154	-0.22875	-0.87032
172	174	1596	1244	16	0.69792	105	0.58083	0.07171	-0.74902
173	175	1175	1959	19	0.69643	105	0.97263	0.50191	-0.45974
174	176	875	79	11	0.69444	105	0.18874	0.14756	-0.66578
175	177	1556	1008	11	0.69444	105	0.18874	-0.04186	-1.02152
176	178	1764	843	12	0.69444	105	0.24504	-0.35402	-0.66691
177	179	436	1981	11	0.69444	105	0.18874	0.05668	-0.80273
178	180	1282	208	12	0.69444	105	0.24504	0.26355	-0.47609
179	181	1992	1440	11	0.69444	105	0.18874	-0.17888	-0.6677
180	182	2026	663	12	0.69444	105	0.24504	-0.08992	-0.94428
181	183	502	268	14	0.69318	105	0.38911	-0.43444	-0.90896
182	184	1798	821	18	0.69231	105	0.827	0.16488	-0.6346
183	185	1227	2021	10	0.6875	105	0.1418	-0.28886	-0.58888
184	186	106	1445	10	0.6875	105	0.1418	0.35205	-0.43647
185	187	833	458	10	0.6875	105	0.1418	0.14075	-0.71664
186	188	1722	265	10	0.6875	105	0.1418	-0.09832	-0.92303
187	189	1582	189	10	0.6875	105	0.1418	-0.40254	-0.34946
188	190	1512	165	14	0.68182	105	0.38911	0.04597	-0.88668
189	191	1153	280	14	0.68182	105	0.38911	-0.02838	-0.85784
190	192	48	637	14	0.68182	105	0.38911	-0.19812	-1.07397
191	193	1312	793	11	0.68056	105	0.18874	0.10057	-0.65843
192	194	792	996	11	0.68056	105	0.18874	0.014	-0.61377
193	195	1443	1229	11	0.68056	105	0.18874	-0.18369	-0.91562
194	196	1687	1502	11	0.68056	105	0.18874	-0.15991	-0.83038
195	197	1227	525	12	0.68056	105	0.24504	0.49043	-0.16198
196	198	1530	1332	11	0.68056	105	0.18874	-0.096	-0.79565
197	199	1664	1270	11	0.68056	105	0.18874	0.24191	-0.60409
198	200	877	1169	22	0.85156	105	1.50992	0.05069	-0.91412
199	201	87	1307	21	0.82812	105	1.31324	0.40024	-0.64483
200	202	762	1058	25	0.79167	105	2.21568	0.20396	-0.75056
201	205	1353	639	23	0.69118	105	1.72532	0.00598	-0.9323
202	206	369	922	22	0.67969	105	1.50992	-0.51765	-0.84684
203	207	1275	271	29	0.67262	105	3.45845	0.24607	-0.76785
204	215	454	1426	30	0.82386	105	3.8287	-0.11891	-1.10483
205	216	829	785	30	0.73864	105	3.8287	0.16929	-0.80336
206	217	309	1021	35	0.71	105	6.07983	0.23092	-0.81922
207	218	1380	1337	34	0.695	105	5.57345	-0.21302	-1.0267
208	219	467	1004	34	0.665	105	5.57345	0.08195	-0.76039
209	220	62	142	39	0.5	105	8.41165	-0.02155	-1.00364
210	221	264	794	39	0.47768	105	8.41165	-0.04043	-0.95045
211	222	1606	1596	44	0.55859	105	12.0794	-0.00542	-1.02378
