# Supplementary material for: Dynamic self-assembly of compartmentalized DNA nanotubes
Source: Nat Commun. 2021 Jun 11;12:3557. doi: 10.1038/s41467-021-23850-1 (PMC8196065; doi:10.1038/s41467-021-23850-1)
Supplement: Supplementary file 8 — Source Data [file 41467_2021_23850_MOESM8_ESM.zip › sourceData/figure6/fig6f_rnaseh_1_individualTimeFiles/fig6_Rh_1_t180_final_data.xlsx]

## Sheet: Sheet1
	droplet number	X (pixels)	Y (pixels)	Radius (pixels)	Probability count	Time	Volume (pL)	skew	kurtosis
0	0	577	1459	18	0.96154	180	0.827	-0.37122	-0.94485
1	1	720	1400	12	0.95833	180	0.24504	-0.16604	-1.06558
2	2	1518	912	10	0.95312	180	0.1418	-0.23919	-0.94941
3	3	1616	436	10	0.95312	180	0.1418	-0.16317	-0.96367
4	4	843	1886	10	0.9375	180	0.1418	-0.2052	-0.97322
5	5	1974	1797	13	0.9375	180	0.31154	-0.1047	-1.09373
6	6	1406	63	12	0.93056	180	0.24504	-0.23309	-0.95072
7	7	1688	814	11	0.93056	180	0.18874	-0.09633	-1.16628
8	8	295	1815	13	0.925	180	0.31154	-0.03664	-1.06426
9	9	1164	1076	13	0.925	180	0.31154	0.02389	-1.05921
10	10	1322	93	10	0.92188	180	0.1418	-0.16399	-1.02715
11	11	919	1199	10	0.92188	180	0.1418	-0.23125	-0.98406
12	12	1749	1294	10	0.92188	180	0.1418	-0.14434	-0.93092
13	13	839	1200	11	0.91667	180	0.18874	-0.15601	-0.97668
14	14	1717	641	11	0.91667	180	0.18874	-0.08907	-1.12397
15	15	773	2013	10	0.89062	180	0.1418	-0.18029	-0.91627
16	16	1504	1869	10	0.89062	180	0.1418	-0.15461	-0.94325
17	17	1709	1308	12	0.88889	180	0.24504	-0.0607	-1.15878
18	18	1354	1692	12	0.88889	180	0.24504	-0.18208	-0.90825
19	19	1156	939	11	0.88889	180	0.18874	-0.0742	-1.0868
20	20	782	1749	11	0.88889	180	0.18874	-0.1405	-1.02334
21	21	1040	2007	12	0.88889	180	0.24504	-0.06227	-1.06529
22	22	712	360	10	0.875	180	0.1418	-0.14728	-1.08692
23	23	241	1408	10	0.875	180	0.1418	-0.04903	-1.01567
24	24	2011	1527	10	0.875	180	0.1418	-0.19114	-0.91625
25	25	1548	1730	13	0.875	180	0.31154	0.0301	-0.92725
26	26	225	1232	12	0.875	180	0.24504	-0.10974	-1.08805
27	27	1107	198	13	0.8625	180	0.31154	-0.02691	-0.9961
28	28	143	95	12	0.86111	180	0.24504	-0.18479	-0.9982
29	29	407	432	12	0.86111	180	0.24504	-0.10795	-1.06691
30	30	1128	1016	10	0.85938	180	0.1418	-0.13582	-1.07167
31	31	1140	639	10	0.85938	180	0.1418	-0.17758	-1.07054
32	32	483	1117	13	0.85	180	0.31154	-0.14239	-1.06452
33	33	1797	698	11	0.84722	180	0.18874	-0.1296	-1.07384
34	34	2027	660	12	0.84722	180	0.24504	-0.08523	-1.09857
35	35	371	2025	12	0.84722	180	0.24504	-0.24626	-0.87741
36	36	1172	1675	17	0.84615	180	0.69668	-0.08012	-1.03851
37	37	177	1199	10	0.84375	180	0.1418	-0.02484	-0.93488
38	38	1878	1303	10	0.84375	180	0.1418	-0.11842	-1.03704
39	39	1088	717	10	0.84375	180	0.1418	-0.31946	-0.87827
40	40	481	628	10	0.84375	180	0.1418	-0.18884	-0.96703
41	41	1732	584	10	0.84375	180	0.1418	-0.05276	-1.05473
42	42	393	562	10	0.84375	180	0.1418	-0.18914	-1.06015
43	43	1583	187	10	0.84375	180	0.1418	-0.27801	-0.7715
44	44	901	157	10	0.84375	180	0.1418	-0.20377	-0.8409
45	45	90	1384	10	0.84375	180	0.1418	0.00329	-1.09926
46	46	1138	521	14	0.84091	180	0.38911	-0.13479	-1.03797
47	47	1228	523	12	0.83333	180	0.24504	-0.10895	-0.99085
48	48	1764	432	15	0.82955	180	0.47859	-0.1263	-1.05439
49	49	1718	704	10	0.82812	180	0.1418	-0.24437	-0.88904
50	50	1430	1724	10	0.82812	180	0.1418	-0.15405	-0.94061
51	51	1512	74	13	0.825	180	0.31154	-0.14437	-1.04416
52	52	610	1987	12	0.81944	180	0.24504	-0.15759	-0.95941
53	53	1331	23	11	0.81944	180	0.18874	-0.15305	-1.04757
54	54	1665	1268	11	0.81944	180	0.18874	-0.14702	-0.94186
55	55	636	2014	15	0.81818	180	0.47859	-0.07279	-1.07286
56	56	1877	529	18	0.81731	180	0.827	-0.07516	-1.06628
57	57	1962	172	10	0.8125	180	0.1418	-0.04013	-1.0335
58	58	1777	1973	10	0.8125	180	0.1418	-0.04253	-1.04135
59	59	1709	1443	10	0.8125	180	0.1418	-0.16493	-1.02019
60	60	1715	674	10	0.8125	180	0.1418	-0.1438	-1.02067
61	62	1960	637	13	0.8125	180	0.31154	-0.12753	-1.02727
62	63	2010	583	13	0.8125	180	0.31154	-0.13644	-1.01186
63	64	1937	1965	12	0.80556	180	0.24504	-0.06526	-1.02513
64	65	1557	1405	12	0.80556	180	0.24504	-0.30567	-0.98021
65	66	1121	969	12	0.80556	180	0.24504	0.04629	-0.93559
66	67	1870	776	11	0.80556	180	0.18874	-0.12047	-1.00264
67	68	244	103	13	0.8	180	0.31154	-0.22713	-0.92682
68	69	1135	1381	10	0.79688	180	0.1418	0.04605	-1.07765
69	70	564	55	10	0.79688	180	0.1418	-0.29472	-0.77167
70	71	1499	510	10	0.79688	180	0.1418	-0.21216	-1.04071
71	72	1432	293	10	0.79688	180	0.1418	-0.12207	-1.11033
72	73	709	1781	14	0.79545	180	0.38911	-0.27087	-0.92857
73	74	718	1354	11	0.79167	180	0.18874	0.0048	-0.98346
74	75	1285	1497	12	0.79167	180	0.24504	0.07434	-0.84145
75	76	472	773	12	0.79167	180	0.24504	-0.10823	-1.05555
76	77	1390	1910	11	0.79167	180	0.18874	-0.08025	-1.08729
77	78	119	448	15	0.78409	180	0.47859	-0.30554	-0.99581
78	79	1798	290	15	0.78409	180	0.47859	-0.16581	-1.02999
79	80	999	763	10	0.78125	180	0.1418	-0.34038	-0.79485
80	81	1308	427	10	0.78125	180	0.1418	-0.05817	-1.11758
81	82	1853	321	10	0.78125	180	0.1418	-0.13844	-1.06184
82	83	1805	919	10	0.78125	180	0.1418	-0.12492	-0.99201
83	84	1677	1716	10	0.78125	180	0.1418	-0.00351	-0.83253
84	85	1799	819	18	0.77885	180	0.827	-0.07189	-0.96132
85	86	1132	2015	11	0.77778	180	0.18874	-0.27685	-0.80042
86	87	221	1090	12	0.77778	180	0.24504	-0.23967	-1.01291
87	88	1791	1597	11	0.77778	180	0.18874	-0.11946	-0.95399
88	89	767	138	11	0.77778	180	0.18874	-0.1949	-0.95194
89	90	1731	1874	13	0.775	180	0.31154	-0.15735	-0.91415
90	92	1198	497	10	0.76562	180	0.1418	-0.17814	-0.88827
91	93	1411	233	10	0.76562	180	0.1418	-0.05389	-1.03971
92	94	967	392	10	0.76562	180	0.1418	-0.13101	-1.04518
93	95	18	585	10	0.76562	180	0.1418	-0.03583	-1.03038
94	96	441	1151	10	0.76562	180	0.1418	-0.05086	-0.98158
95	97	274	1288	10	0.76562	180	0.1418	-0.11525	-0.99377
96	98	878	2015	11	0.76389	180	0.18874	-0.07977	-1.07205
97	99	1777	1841	12	0.76389	180	0.24504	-0.06226	-1.09036
98	100	1435	1630	12	0.76389	180	0.24504	-0.14121	-0.92001
99	101	1687	1499	11	0.76389	180	0.18874	-0.30308	-0.70096
100	102	1623	1296	11	0.76389	180	0.18874	-0.12227	-1.08342
101	103	808	2011	11	0.76389	180	0.18874	-0.14683	-1.00177
102	104	1069	1145	13	0.7625	180	0.31154	-0.11456	-1.06346
103	105	803	490	13	0.7625	180	0.31154	-0.36071	-0.96974
104	106	1040	1834	14	0.76136	180	0.38911	-0.09831	-0.93252
105	107	980	607	14	0.76136	180	0.38911	-0.18016	-1.02225
106	109	1561	325	10	0.75	180	0.1418	-0.31383	-0.58931
107	110	1102	1267	10	0.75	180	0.1418	-0.21414	-0.90455
108	111	508	481	10	0.75	180	0.1418	-0.17906	-0.97708
109	112	1725	136	17	0.75	180	0.69668	-0.19299	-0.91023
110	113	437	1978	11	0.75	180	0.18874	-0.16087	-0.90314
111	114	1845	1786	12	0.75	180	0.24504	-0.12529	-1.07488
112	115	2008	1413	11	0.75	180	0.18874	-0.17627	-0.81593
113	116	1444	1226	11	0.75	180	0.18874	-0.10882	-1.00555
114	117	1693	97	11	0.75	180	0.18874	-0.33851	-0.62771
115	118	1313	127	11	0.75	180	0.18874	-0.07458	-0.97636
116	119	254	230	11	0.75	180	0.18874	-0.13832	-0.99501
117	120	1557	1006	11	0.75	180	0.18874	-0.14864	-1.0948
118	121	779	1832	11	0.75	180	0.18874	-0.2006	-0.87221
119	122	823	1817	17	0.74038	180	0.69668	-0.11588	-1.09825
120	123	1729	1756	15	0.73864	180	0.47859	-0.11212	-0.86316
121	124	348	1277	11	0.73611	180	0.18874	-0.19405	-0.93062
122	125	149	1194	11	0.73611	180	0.18874	-0.0368	-1.00365
123	126	1845	1863	11	0.73611	180	0.18874	-0.32616	-0.68715
124	127	1561	1768	11	0.73611	180	0.18874	-0.0521	-1.0446
125	128	75	25	11	0.73611	180	0.18874	-0.28641	-0.87357
126	129	1765	841	12	0.73611	180	0.24504	-0.29264	-0.81368
127	130	542	1611	11	0.73611	180	0.18874	-0.1994	-0.95761
128	131	792	994	11	0.73611	180	0.18874	-0.11452	-0.90251
129	132	1254	1973	11	0.73611	180	0.18874	-0.14004	-0.97016
130	133	1722	263	10	0.73438	180	0.1418	-0.12472	-0.99772
131	134	1067	1300	10	0.73438	180	0.1418	-0.07391	-0.87967
132	135	158	410	10	0.73438	180	0.1418	-0.02545	-1.0722
133	136	1245	639	10	0.73438	180	0.1418	-0.15374	-0.97254
134	137	1436	688	10	0.73438	180	0.1418	-0.10064	-1.0654
135	138	324	1305	16	0.72917	180	0.58083	-0.20167	-1.03495
136	139	1072	1244	13	0.725	180	0.31154	-0.01271	-0.84135
137	140	1312	791	11	0.72222	180	0.18874	-0.21791	-0.95522
138	141	972	853	11	0.72222	180	0.18874	-0.09502	-1.13463
139	142	346	1346	12	0.72222	180	0.24504	-0.11798	-1.08238
140	143	655	1413	12	0.72222	180	0.24504	-0.16966	-1.05296
141	144	961	2023	10	0.71875	180	0.1418	-0.07639	-1.02959
142	145	598	1712	10	0.71875	180	0.1418	-0.12211	-1.00776
143	146	956	1477	10	0.71875	180	0.1418	-0.16612	-0.94632
144	147	136	422	10	0.71875	180	0.1418	-0.04276	-0.85721
145	148	796	164	10	0.71875	180	0.1418	-0.21314	-0.86967
146	149	909	504	16	0.71875	180	0.58083	-0.17094	-1.08014
147	150	1140	576	16	0.71875	180	0.58083	-0.14225	-1.10498
148	151	503	266	14	0.71591	180	0.38911	-0.30897	-1.10747
149	154	1884	1797	12	0.70833	180	0.24504	-0.12293	-1.05992
150	155	1130	35	11	0.70833	180	0.18874	-0.07409	-1.09395
151	156	1730	430	11	0.70833	180	0.18874	-0.20422	-0.91169
152	158	429	1221	11	0.70833	180	0.18874	-0.03766	-1.02389
153	159	308	1462	11	0.70833	180	0.18874	-0.14103	-0.98842
154	160	925	130	12	0.70833	180	0.24504	-0.08272	-0.98636
155	161	1283	206	12	0.70833	180	0.24504	-0.0833	-1.01726
156	162	1453	1414	12	0.70833	180	0.24504	-0.19136	-1.06788
157	164	282	1716	14	0.70455	180	0.38911	-0.20229	-1.01551
158	166	602	173	14	0.70455	180	0.38911	-0.18502	-0.93523
159	167	1513	162	14	0.70455	180	0.38911	-0.12805	-1.07953
160	168	107	1442	10	0.70312	180	0.1418	-0.07615	-0.88248
161	169	1640	1960	10	0.70312	180	0.1418	-0.0879	-1.05537
162	170	1614	1215	10	0.70312	180	0.1418	-0.44374	-0.60117
163	171	1970	1425	10	0.70312	180	0.1418	-0.31909	-0.36035
164	172	1438	1852	17	0.70192	180	0.69668	-0.13674	-1.01948
165	173	709	1067	17	0.70192	180	0.69668	-0.11906	-0.95189
166	174	1635	1082	13	0.7	180	0.31154	0.05001	-0.90257
167	175	1360	1034	12	0.69444	180	0.24504	-0.14995	-1.04905
168	176	1826	692	12	0.69444	180	0.24504	-0.13216	-0.9602
169	177	786	1966	12	0.69444	180	0.24504	-0.14943	-0.96129
170	178	1642	1240	11	0.69444	180	0.18874	-0.0476	-1.13454
171	179	154	942	11	0.69444	180	0.18874	-0.10034	-1.00995
172	180	1027	307	11	0.69444	180	0.18874	-0.13602	-1.08526
173	181	1744	307	14	0.69318	180	0.38911	-0.08304	-1.06566
174	182	1154	277	14	0.69318	180	0.38911	-0.14815	-1.07393
175	183	980	1934	10	0.6875	180	0.1418	-0.09241	-1.03949
176	184	1650	1510	10	0.6875	180	0.1418	-0.54856	-0.47887
177	185	1732	783	10	0.6875	180	0.1418	-0.29358	-0.88918
178	186	658	564	10	0.6875	180	0.1418	-0.21309	-0.91611
179	187	1445	174	10	0.6875	180	0.1418	-0.25803	-0.60535
180	188	1271	502	10	0.6875	180	0.1418	-0.12449	-1.03498
181	189	466	858	13	0.6875	180	0.31154	-0.10116	-1.08672
182	190	1552	1831	14	0.68182	180	0.38911	-0.15034	-1.01662
183	191	244	911	14	0.68182	180	0.38911	-0.13703	-1.09504
184	192	1459	712	11	0.68056	180	0.18874	-0.28492	-0.84
185	193	1556	1115	12	0.68056	180	0.24504	0.03509	-1.02213
186	194	1948	801	11	0.68056	180	0.18874	-0.11148	-1.03497
187	195	1378	260	11	0.68056	180	0.18874	-0.15592	-1.06027
188	196	1229	944	11	0.68056	180	0.18874	-0.08056	-1.11517
189	197	659	1452	11	0.68056	180	0.18874	-0.16857	-0.95591
190	198	590	1416	11	0.68056	180	0.18874	-0.13745	-1.02029
191	199	1186	328	16	0.67708	180	0.58083	-0.17084	-0.95138
192	201	876	1155	22	0.86719	180	1.50992	-0.12859	-1.08979
193	203	1142	1336	20	0.75	180	1.13443	-0.42454	-0.73486
194	205	1349	629	23	0.71324	180	1.72532	-0.06114	-1.05381
195	206	370	919	22	0.70312	180	1.50992	-0.4923	-0.8839
196	207	765	1046	25	0.69444	180	2.21568	-0.04643	-1.05657
197	208	1399	1768	26	0.67763	180	2.49234	-0.0341	-1.04302
198	210	1996	1286	26	0.61184	180	2.49234	-0.08454	-1.08685
199	211	1276	269	29	0.59524	180	3.45845	-0.0134	-0.94738
200	216	830	765	30	0.86364	180	3.8287	-0.07157	-1.03818
201	217	467	988	34	0.595	180	5.57345	-0.14828	-0.89927
202	218	1381	1335	35	0.58	180	6.07983	-0.33479	-0.92235
203	219	454	1408	30	0.55682	180	3.8287	-0.12804	-1.09134
204	220	264	778	39	0.54911	180	8.41165	-0.15264	-0.92349
205	221	306	1010	35	0.535	180	6.07983	-0.0735	-0.90631
206	222	62	120	39	0.43304	180	8.41165	-0.1729	-0.97683
207	223	1604	1563	45	0.60227	180	12.9218	-0.0772	-1.07908
