# Supplementary material for: Dynamic self-assembly of compartmentalized DNA nanotubes
Source: Nat Commun. 2021 Jun 11;12:3557. doi: 10.1038/s41467-021-23850-1 (PMC8196065; doi:10.1038/s41467-021-23850-1)
Supplement: Supplementary file 8 — Source Data [file 41467_2021_23850_MOESM8_ESM.zip › sourceData/figure6/fig6e_rnaseh_075_individualTimeFiles/fig6_Rh_075_t210_final_data.xlsx]

## Sheet: Sheet1
	droplet number	X (pixels)	Y (pixels)	Radius (pixels)	Probability count	Time	Volume (pL)	skew	kurtosis
0	0	761	1580	11	0.97222	210	0.18874	-0.02074	-1.12784
1	1	1351	968	11	0.94444	210	0.18874	0.02837	-1.1951
2	2	620	882	12	0.94444	210	0.24504	-0.10225	-1.05043
3	3	1061	1295	10	0.9375	210	0.1418	0.04062	-1.09948
4	4	616	212	13	0.9375	210	0.31154	-0.13386	-1.06875
5	5	1689	861	17	0.93269	210	0.69668	-0.15001	-1.17472
6	6	208	1227	12	0.93056	210	0.24504	-0.22861	-0.90624
7	7	1558	1913	10	0.92188	210	0.1418	-0.02151	-1.08238
8	8	650	586	14	0.92045	210	0.38911	-0.15072	-1.14883
9	9	244	52	12	0.91667	210	0.24504	-0.14474	-1.01741
10	10	848	1601	10	0.90625	210	0.1418	0.05515	-1.15561
11	11	1081	637	14	0.89773	210	0.38911	-0.13773	-1.15427
12	12	1088	793	10	0.89062	210	0.1418	-0.01918	-1.11928
13	13	634	1569	11	0.88889	210	0.18874	-0.0731	-1.14383
14	14	639	540	12	0.88889	210	0.24504	-0.14808	-1.09502
15	15	114	786	12	0.88889	210	0.24504	-0.08644	-1.12895
16	16	1930	332	11	0.88889	210	0.18874	0.01399	-1.14474
17	17	869	1890	15	0.88636	210	0.47859	-0.18065	-1.09803
18	18	974	1601	10	0.875	210	0.1418	0.02983	-1.14319
19	19	1640	1560	15	0.875	210	0.47859	-0.10725	-1.16288
20	20	1948	1437	14	0.875	210	0.38911	-0.12492	-1.1229
21	21	294	1771	18	0.875	210	0.827	-0.19512	-1.09912
22	22	546	171	12	0.875	210	0.24504	-0.16409	-1.00984
23	23	1862	457	11	0.875	210	0.18874	-0.02705	-1.15913
24	24	459	742	12	0.875	210	0.24504	-0.1911	-0.98929
25	25	1220	484	12	0.875	210	0.24504	-0.09674	-1.15852
26	26	1072	1394	11	0.86111	210	0.18874	0.04441	-1.14684
27	27	1917	941	10	0.85938	210	0.1418	-0.02758	-1.06655
28	28	767	1380	10	0.85938	210	0.1418	-0.00903	-1.06166
29	29	231	311	14	0.85227	210	0.38911	-0.20162	-1.04962
30	30	359	520	15	0.85227	210	0.47859	-0.16511	-1.07093
31	31	918	1757	10	0.84375	210	0.1418	0.00435	-1.09932
32	32	1978	2004	10	0.84375	210	0.1418	0.14593	-1.08806
33	33	1366	1548	10	0.84375	210	0.1418	0.01924	-1.14849
34	34	1477	1167	10	0.84375	210	0.1418	-0.1175	-1.02451
35	35	1211	904	10	0.84375	210	0.1418	-0.11051	-0.97279
36	36	1388	1764	15	0.84091	210	0.47859	-0.16982	-1.10037
37	37	1231	1330	13	0.8375	210	0.31154	-0.14973	-1.10165
38	38	1531	599	13	0.8375	210	0.31154	-0.15555	-1.09786
39	39	638	345	13	0.8375	210	0.31154	-0.18236	-1.04963
40	40	91	172	13	0.8375	210	0.31154	-0.17956	-0.98609
41	41	1497	1546	13	0.8375	210	0.31154	-0.08133	-1.19283
42	42	992	1409	12	0.83333	210	0.24504	-0.12278	-1.07155
43	43	688	1957	12	0.83333	210	0.24504	-0.04353	-1.09222
44	44	1427	66	15	0.82955	210	0.47859	-0.13579	-1.0957
45	45	394	542	15	0.82955	210	0.47859	-0.38793	-0.98076
46	46	195	1447	14	0.82955	210	0.38911	-0.42762	-0.82344
47	47	1330	1639	10	0.82812	210	0.1418	0.05514	-1.13744
48	48	1879	975	10	0.82812	210	0.1418	0.02595	-1.14048
49	49	1403	1149	10	0.82812	210	0.1418	0.04284	-1.07865
50	50	1029	1246	10	0.82812	210	0.1418	-0.00684	-1.07959
51	51	1203	1542	10	0.82812	210	0.1418	-0.17018	-0.90902
52	52	1103	1859	10	0.82812	210	0.1418	0.02306	-1.13798
53	53	72	471	10	0.82812	210	0.1418	-0.10216	-1.03191
54	54	196	1992	10	0.82812	210	0.1418	-0.25447	-0.75315
55	55	1281	65	18	0.82692	210	0.827	-0.16839	-1.11471
56	56	753	298	11	0.81944	210	0.18874	-0.11217	-1.01113
57	57	856	518	12	0.81944	210	0.24504	-0.08084	-1.1636
58	58	1092	556	12	0.81944	210	0.24504	-0.14317	-1.09401
59	59	1638	1085	12	0.81944	210	0.24504	-0.06033	-1.13638
60	60	1312	982	12	0.81944	210	0.24504	-0.07287	-1.17765
61	61	316	62	15	0.81818	210	0.47859	-0.14175	-1.06966
62	62	315	1253	15	0.81818	210	0.47859	-0.11856	-1.09087
63	63	1100	1943	15	0.80682	210	0.47859	-0.25806	-1.06369
64	64	934	683	11	0.80556	210	0.18874	-0.04074	-1.11075
65	65	377	202	11	0.80556	210	0.18874	-0.11412	-1.06194
66	66	1317	427	19	0.80357	210	0.97263	-0.38913	-0.99883
67	67	1788	206	16	0.80208	210	0.58083	-0.18153	-1.14247
68	68	751	756	16	0.80208	210	0.58083	-0.19873	-1.0843
69	69	402	315	13	0.8	210	0.31154	-0.3922	-0.71785
70	70	765	1676	13	0.8	210	0.31154	-0.16446	-0.99134
71	71	87	1588	17	0.79808	210	0.69668	-0.19632	-1.04354
72	72	1471	1717	10	0.79688	210	0.1418	0.01563	-1.08716
73	73	622	1618	10	0.79688	210	0.1418	-0.03163	-1.08751
74	74	238	1272	10	0.79688	210	0.1418	-0.14588	-0.87837
75	75	1828	667	14	0.79545	210	0.38911	-0.12685	-1.14417
76	76	726	93	15	0.79545	210	0.47859	-0.17542	-1.04056
77	77	1562	1848	15	0.79545	210	0.47859	-0.2345	-1.06964
78	78	1984	1249	19	0.79464	210	0.97263	-0.11884	-1.1453
79	79	1920	488	16	0.79167	210	0.58083	-0.15344	-1.13424
80	80	356	1769	12	0.79167	210	0.24504	-0.2042	-0.91095
81	81	1552	35	18	0.78846	210	0.827	-0.17563	-1.1121
82	82	1655	1677	13	0.7875	210	0.31154	-0.10402	-1.16782
83	83	1806	605	14	0.78409	210	0.38911	-0.16216	-1.10223
84	84	1428	1714	14	0.78409	210	0.38911	-0.10612	-1.17182
85	85	255	1718	10	0.78125	210	0.1418	-0.12743	-1.02101
86	86	1343	788	10	0.78125	210	0.1418	0.02641	-1.09679
87	87	1661	486	10	0.78125	210	0.1418	0.11767	-1.12983
88	88	562	1936	18	0.77885	210	0.827	-0.21067	-1.01991
89	89	1344	913	11	0.77778	210	0.18874	-0.12684	-1.07559
90	90	47	1470	12	0.77778	210	0.24504	-0.1653	-1.01481
91	91	1250	1934	12	0.77778	210	0.24504	-0.37139	-0.76
92	92	1711	376	11	0.77778	210	0.18874	-0.05314	-1.16386
93	93	892	1721	14	0.77273	210	0.38911	-0.14262	-1.11507
94	94	2012	271	15	0.77273	210	0.47859	-0.1334	-1.16704
95	95	1897	1848	16	0.77083	210	0.58083	-0.10358	-1.15474
96	96	1719	1982	18	0.76923	210	0.827	-0.17934	-1.14463
97	97	1906	277	10	0.76562	210	0.1418	-0.00486	-1.13935
98	98	55	441	10	0.76562	210	0.1418	0.00477	-1.01427
99	99	932	477	10	0.76562	210	0.1418	-0.14668	-0.95701
100	100	1018	2025	10	0.76562	210	0.1418	-0.1538	-0.91818
101	101	1329	752	12	0.76389	210	0.24504	-0.09984	-1.05995
102	102	968	1355	12	0.76389	210	0.24504	-0.30569	-0.7712
103	103	1628	1449	12	0.76389	210	0.24504	-0.02865	-1.24292
104	104	1426	1607	11	0.76389	210	0.18874	-0.30943	-0.82032
105	105	159	668	13	0.7625	210	0.31154	-0.45335	-0.71806
106	106	674	1879	14	0.76136	210	0.38911	-0.1104	-1.1205
107	107	1628	858	14	0.76136	210	0.38911	-0.16862	-1.14031
108	108	1490	1786	17	0.75962	210	0.69668	-0.1609	-1.15537
109	109	969	1258	10	0.75	210	0.1418	-0.04371	-0.96792
110	110	391	1675	10	0.75	210	0.1418	0.02437	-0.9925
111	111	709	2006	10	0.75	210	0.1418	-0.11483	-0.87776
112	112	331	902	18	0.75	210	0.827	-0.33309	-0.81001
113	113	664	297	14	0.75	210	0.38911	-0.14434	-1.10685
114	114	913	1323	18	0.75	210	0.827	-0.1425	-1.08728
115	115	1275	370	13	0.75	210	0.31154	-0.13673	-1.07683
116	116	1202	1278	13	0.75	210	0.31154	-0.09151	-1.1859
117	117	1059	1228	11	0.75	210	0.18874	0.00241	-1.13123
118	118	465	81	12	0.75	210	0.24504	-0.19893	-0.88171
119	119	1267	164	12	0.75	210	0.24504	-0.1188	-1.07786
120	120	1147	1012	12	0.75	210	0.24504	-0.0772	-1.1554
121	121	1288	282	11	0.75	210	0.18874	-0.09085	-1.08128
122	122	1320	1260	11	0.75	210	0.18874	-0.04348	-1.08777
123	123	1244	1280	14	0.73864	210	0.38911	-0.22548	-0.9697
124	124	178	824	13	0.7375	210	0.31154	-0.08054	-1.10806
125	125	840	670	13	0.7375	210	0.31154	-0.12882	-1.11329
126	126	547	457	12	0.73611	210	0.24504	-0.12399	-1.03427
127	127	1938	1357	12	0.73611	210	0.24504	-0.16489	-1.09931
128	128	565	992	12	0.73611	210	0.24504	-0.26031	-0.84321
129	129	101	1055	12	0.73611	210	0.24504	-0.10634	-1.03154
130	130	734	1096	12	0.73611	210	0.24504	-0.13985	-1.06167
131	131	513	1280	12	0.73611	210	0.24504	-0.11831	-0.98601
132	132	19	1775	12	0.73611	210	0.24504	-0.38889	-0.72278
133	133	281	1839	12	0.73611	210	0.24504	-0.22297	-0.92134
134	134	1340	1107	11	0.73611	210	0.18874	0.02755	-1.09927
135	135	1859	26	11	0.73611	210	0.18874	-0.13596	-1.03898
136	136	1805	255	12	0.73611	210	0.24504	-0.06318	-1.14255
137	137	1710	1043	10	0.73438	210	0.1418	0.11824	-1.15132
138	138	1728	885	10	0.73438	210	0.1418	-0.09902	-1.06272
139	139	1665	1262	10	0.73438	210	0.1418	-0.06393	-1.16828
140	140	1635	1372	10	0.73438	210	0.1418	0.0964	-1.07501
141	141	398	1583	10	0.73438	210	0.1418	-0.14617	-1
142	142	1337	1744	10	0.73438	210	0.1418	-0.04852	-1.07653
143	143	31	1913	18	0.73077	210	0.827	-0.07106	-0.99718
144	144	546	31	14	0.72727	210	0.38911	-0.26212	-0.83302
145	145	963	594	14	0.72727	210	0.38911	-0.141	-1.11021
146	146	1623	457	15	0.72727	210	0.47859	-0.11905	-1.19898
147	147	1949	394	15	0.72727	210	0.47859	-0.15961	-1.09723
148	148	942	1020	14	0.72727	210	0.38911	-0.14083	-1.01883
149	149	612	1186	14	0.72727	210	0.38911	-0.22226	-0.96036
150	150	1265	815	20	0.88333	210	1.13443	-0.11833	-1.12507
151	151	160	1885	20	0.83333	210	1.13443	-0.19953	-1.00837
152	152	715	707	22	0.80469	210	1.50992	-0.1911	-1.0627
153	153	1381	446	20	0.78333	210	1.13443	-0.41645	-0.98903
154	154	515	123	23	0.77941	210	1.72532	-0.07817	-1.07394
155	155	294	1419	20	0.76667	210	1.13443	-0.47363	-0.87198
156	156	201	55	20	0.74167	210	1.13443	-0.1548	-1.08999
157	157	336	1384	20	0.70833	210	1.13443	-0.11893	-1.05527
158	158	1103	1182	21	0.70312	210	1.31324	-0.14608	-1.06249
159	159	206	253	25	0.69444	210	2.21568	-0.11744	-1.00703
160	160	1032	1865	22	0.67188	210	1.50992	-0.19586	-1.04951
161	161	165	1961	22	0.66406	210	1.50992	-0.17894	-0.95481
162	162	832	1676	22	0.66406	210	1.50992	-0.14327	-1.10902
163	163	447	1973	20	0.65833	210	1.13443	-0.14007	-1.04527
164	164	294	796	27	0.65625	210	2.79112	-0.13958	-1.06895
165	165	550	1788	22	0.64062	210	1.50992	-0.14013	-1.08955
166	166	1404	877	25	0.63194	210	2.21568	-0.12597	-1.07313
167	167	825	1935	25	0.625	210	2.21568	-0.15019	-1.01528
168	168	389	1224	21	0.60938	210	1.31324	-0.18645	-1.01439
169	169	491	1187	20	0.6	210	1.13443	-0.15893	-1.08914
170	170	83	1184	21	0.59375	210	1.31324	-0.19812	-1.05524
171	171	583	404	23	0.58824	210	1.72532	-0.14298	-1.01466
172	172	282	914	21	0.57812	210	1.31324	-0.27996	-0.85814
173	173	703	1793	26	0.57237	210	2.49234	-0.11958	-1.07703
174	174	1598	768	20	0.56667	210	1.13443	-0.13816	-1.03623
175	175	778	1982	20	0.56667	210	1.13443	-0.16045	-0.99101
176	176	235	1525	20	0.55833	210	1.13443	-0.15101	-1.0933
177	177	1431	458	20	0.55833	210	1.13443	-0.23264	-1.0066
178	178	769	1028	21	0.53906	210	1.31324	-0.15619	-1.0802
179	179	1586	1153	20	0.525	210	1.13443	-0.33998	-1.10966
180	180	863	307	22	0.51562	210	1.50992	-0.07846	-1.00499
181	181	1035	1765	25	0.51389	210	2.21568	-0.14991	-1.0902
182	183	1236	1866	21	0.5	210	1.31324	-0.15797	-0.96382
183	184	1352	544	20	0.48333	210	1.13443	-0.21588	-0.95484
184	185	471	962	20	0.48333	210	1.13443	-0.23266	-1.03175
185	186	916	982	20	0.46667	210	1.13443	-0.18847	-1.13415
186	187	1305	1955	35	0.85	210	6.07983	-0.13891	-1.05888
187	188	1542	1239	33	0.72396	210	5.096	-0.09796	-1.07954
188	189	1582	238	35	0.665	210	6.07983	-0.15176	-0.98686
189	190	196	1017	32	0.63587	210	4.64662	-0.32963	-0.81197
190	191	1502	308	35	0.605	210	6.07983	-0.13729	-1.0345
191	192	209	944	47	0.56985	210	14.7225	-0.21935	-0.96587
192	193	150	566	58	0.54167	210	27.6676	-0.36124	-1.04945
