# Supplementary material for: Dynamic self-assembly of compartmentalized DNA nanotubes
Source: Nat Commun. 2021 Jun 11;12:3557. doi: 10.1038/s41467-021-23850-1 (PMC8196065; doi:10.1038/s41467-021-23850-1)
Supplement: Supplementary file 8 — Source Data [file 41467_2021_23850_MOESM8_ESM.zip › sourceData/figure6/fig6e_rnaseh_075_individualTimeFiles/fig6_Rh_075_t135_final_data.xlsx]

## Sheet: Sheet1
	droplet number	X (pixels)	Y (pixels)	Radius (pixels)	Probability count	Time	Volume (pL)	skew	kurtosis
0	0	1936	922	11	0.97222	135	0.18874	-0.12789	-1.07741
1	1	653	1551	12	0.97222	135	0.24504	-0.07722	-1.14987
2	2	497	1792	10	0.96875	135	0.1418	-0.12801	-0.91319
3	3	1120	40	10	0.96875	135	0.1418	-0.24053	-0.81567
4	4	1647	1430	13	0.9625	135	0.31154	-0.19856	-1.04604
5	5	663	1149	10	0.95312	135	0.1418	-0.3755	-0.57805
6	6	66	194	16	0.94792	135	0.58083	-0.05542	-1.02567
7	7	594	136	10	0.9375	135	0.1418	0.05467	-0.3992
8	8	1123	1324	13	0.9375	135	0.31154	0.12676	-0.74969
9	9	1264	1261	15	0.93182	135	0.47859	0.11852	-0.52822
10	10	952	459	11	0.93056	135	0.18874	-0.20163	-0.93445
11	11	622	95	18	0.91346	135	0.827	0.11305	-0.63878
12	12	1936	561	15	0.90909	135	0.47859	-0.02976	-1.0391
13	13	129	1253	10	0.90625	135	0.1418	-0.12451	-0.88256
14	14	830	1212	10	0.90625	135	0.1418	-0.33725	-0.66168
15	15	1308	264	12	0.90278	135	0.24504	-0.07499	-1.02361
16	16	1141	160	11	0.90278	135	0.18874	0.3476	-0.38552
17	17	1603	317	10	0.89062	135	0.1418	-0.0647	-0.59458
18	18	993	1108	14	0.88636	135	0.38911	0.15456	-0.78569
19	19	714	1034	10	0.875	135	0.1418	-0.28972	-0.85021
20	20	309	1512	10	0.875	135	0.1418	0.08115	-0.66018
21	21	1914	1762	14	0.875	135	0.38911	-0.14734	-1.11188
22	22	1332	963	13	0.875	135	0.31154	0.24222	-0.68698
23	23	1167	993	13	0.875	135	0.31154	-0.15453	-1.06964
24	24	1038	2006	11	0.875	135	0.18874	-0.3147	-0.77209
25	25	888	1762	11	0.875	135	0.18874	-0.21139	-0.84553
26	26	1808	187	17	0.86538	135	0.69668	-0.00152	-0.92792
27	27	1153	1032	14	0.86364	135	0.38911	-0.02407	-0.96694
28	28	680	222	12	0.86111	135	0.24504	-0.10043	-1.09976
29	29	868	1582	11	0.86111	135	0.18874	0.01167	-0.88591
30	30	1252	212	10	0.85938	135	0.1418	-0.12949	-1.08643
31	31	1313	1705	10	0.85938	135	0.1418	0.01117	-1.10243
32	32	700	1709	10	0.85938	135	0.1418	-0.17125	-1.04386
33	33	1301	46	18	0.85577	135	0.827	0.11841	-0.79244
34	34	753	395	14	0.85227	135	0.38911	0.08112	-0.68825
35	35	383	2029	13	0.85	135	0.31154	-0.47985	-0.53141
36	36	423	73	13	0.85	135	0.31154	-0.20476	-0.92532
37	37	735	1393	12	0.84722	135	0.24504	0.19565	-0.50731
38	38	1293	562	12	0.84722	135	0.24504	-0.04767	-0.97816
39	39	1386	1529	11	0.84722	135	0.18874	-0.19223	-1.03631
40	40	366	1511	18	0.84615	135	0.827	0.0923	-0.73474
41	41	1217	1767	10	0.84375	135	0.1418	-0.09731	-1.01748
42	42	1847	648	15	0.84091	135	0.47859	-0.16579	-0.89475
43	43	1250	1311	14	0.84091	135	0.38911	-0.11443	-1.11756
44	44	314	1752	18	0.83654	135	0.827	0.01235	-0.94156
45	45	1713	505	16	0.83333	135	0.58083	-0.13494	-0.87375
46	46	1431	1012	11	0.83333	135	0.18874	0.14497	-0.8231
47	47	18	676	11	0.83333	135	0.18874	0.30921	-0.37081
48	48	195	1564	11	0.83333	135	0.18874	-0.19168	-0.93859
49	49	1944	1913	12	0.83333	135	0.24504	-0.00255	-0.61006
50	50	251	292	14	0.82955	135	0.38911	0.37985	-0.2849
51	51	599	225	10	0.82812	135	0.1418	-0.29074	-0.69309
52	52	1104	1018	10	0.82812	135	0.1418	-0.19587	-0.93876
53	53	1509	1767	18	0.82692	135	0.827	0.04042	-0.96848
54	54	516	146	12	0.81944	135	0.24504	-0.08857	-0.60682
55	55	29	1592	12	0.81944	135	0.24504	-0.38038	-0.67636
56	56	1330	1494	12	0.81944	135	0.24504	-0.04918	-0.92519
57	57	1053	999	15	0.81818	135	0.47859	-0.0175	-0.91873
58	58	1444	770	10	0.8125	135	0.1418	0.15758	-0.88489
59	59	689	1685	10	0.8125	135	0.1418	-0.14605	-1.01075
60	60	1175	952	10	0.8125	135	0.1418	-0.21468	-0.92144
61	61	522	753	13	0.8125	135	0.31154	-0.17854	-0.93739
62	62	149	1007	14	0.80682	135	0.38911	-0.09881	-0.79385
63	63	1770	20	15	0.80682	135	0.47859	0.27	-0.56392
64	64	1420	1560	14	0.80682	135	0.38911	-0.00777	-0.68955
65	65	1172	1142	14	0.80682	135	0.38911	-0.21487	-0.95631
66	66	644	458	11	0.80556	135	0.18874	-0.38465	-0.51964
67	67	854	256	11	0.80556	135	0.18874	0.09266	-0.76636
68	68	1242	946	11	0.80556	135	0.18874	0.13719	-0.72947
69	69	1659	1541	16	0.80208	135	0.58083	-0.08601	-0.83104
70	70	2005	589	10	0.79688	135	0.1418	-0.20921	-0.84357
71	71	1228	727	10	0.79688	135	0.1418	0.33003	-0.52931
72	72	1261	1358	10	0.79688	135	0.1418	-0.09912	-1.07861
73	73	1856	914	14	0.79545	135	0.38911	-0.03632	-0.94845
74	74	582	1190	15	0.79545	135	0.47859	-0.0868	-0.77399
75	75	1007	1799	14	0.79545	135	0.38911	0.01493	-0.98144
76	76	112	1516	19	0.79464	135	0.97263	0.12402	-0.76233
77	77	1108	774	11	0.79167	135	0.18874	-0.11848	-1.0555
78	78	994	1582	11	0.79167	135	0.18874	-0.34644	-0.7643
79	79	1263	1680	11	0.79167	135	0.18874	0.01386	-0.85867
80	80	1393	1705	11	0.79167	135	0.18874	-0.03026	-0.8353
81	81	814	1728	11	0.79167	135	0.18874	-0.09493	-0.64402
82	82	1122	201	12	0.79167	135	0.24504	-0.02832	-0.53917
83	83	1203	1026	12	0.79167	135	0.24504	0.24542	-0.77447
84	84	1927	1058	17	0.78846	135	0.69668	-0.20499	-0.62985
85	85	287	1225	13	0.7875	135	0.31154	-0.14568	-0.79389
86	86	526	363	15	0.78409	135	0.47859	-0.04685	-0.5627
87	87	1825	587	15	0.78409	135	0.47859	-0.09208	-0.96572
88	88	244	1760	10	0.78125	135	0.1418	-0.15212	-0.83199
89	89	1848	1895	10	0.78125	135	0.1418	-0.23813	-0.52103
90	90	1662	557	10	0.78125	135	0.1418	-0.26716	-0.88459
91	91	876	1129	10	0.78125	135	0.1418	-0.134	-0.87312
92	92	1899	1453	10	0.78125	135	0.1418	-0.0535	-1.09754
93	93	576	1700	10	0.78125	135	0.1418	-0.33485	-0.57031
94	94	1793	1967	10	0.78125	135	0.1418	-0.39237	-0.50285
95	95	107	1570	17	0.77885	135	0.69668	0.07702	-0.72654
96	96	539	1903	11	0.77778	135	0.18874	0.23471	-0.50092
97	97	99	1751	12	0.77778	135	0.24504	0.03442	-0.65544
98	98	1081	1277	11	0.77778	135	0.18874	-0.12196	-1.12307
99	99	67	1451	12	0.77778	135	0.24504	0.20717	-0.28498
100	100	1078	1210	11	0.77778	135	0.18874	0.1892	-0.67738
101	101	111	717	12	0.77778	135	0.24504	0.18085	-0.7732
102	102	1496	1149	11	0.77778	135	0.18874	-0.11242	-0.80774
103	103	1730	357	12	0.77778	135	0.24504	0.12787	-0.90286
104	104	1611	944	11	0.77778	135	0.18874	0.01947	-0.76582
105	105	772	279	11	0.77778	135	0.18874	0.36193	-0.46876
106	106	1139	511	11	0.77778	135	0.18874	-0.19855	-0.92379
107	107	357	1594	13	0.775	135	0.31154	-0.13676	-0.99808
108	108	121	1037	13	0.775	135	0.31154	-0.21531	-0.89485
109	109	1968	1418	15	0.77273	135	0.47859	-0.18174	-1.00756
110	110	566	538	10	0.76562	135	0.1418	-0.21566	-0.92802
111	111	859	346	10	0.76562	135	0.1418	-0.18589	-0.64577
112	112	918	414	10	0.76562	135	0.1418	-0.11496	-0.90737
113	113	1776	521	10	0.76562	135	0.1418	-0.14517	-1.07411
114	114	216	1973	10	0.76562	135	0.1418	-0.12926	-0.4504
115	115	250	1996	10	0.76562	135	0.1418	-0.17761	-0.79976
116	116	1830	847	10	0.76562	135	0.1418	-0.13499	-0.92394
117	117	892	1061	10	0.76562	135	0.1418	-0.41732	-0.5465
118	118	989	1240	10	0.76562	135	0.1418	-0.27633	-0.80916
119	119	169	1194	12	0.76389	135	0.24504	-0.1148	-1.08121
120	120	998	304	12	0.76389	135	0.24504	0.24113	-0.55895
121	121	2031	359	11	0.76389	135	0.18874	-0.08162	-0.88695
122	122	1258	589	11	0.76389	135	0.18874	-0.22463	-0.95353
123	123	198	806	13	0.7625	135	0.31154	0.22441	-0.68647
124	124	401	930	13	0.7625	135	0.31154	-0.09323	-0.66215
125	125	785	1657	14	0.76136	135	0.38911	0.04326	-0.85876
126	126	1648	839	15	0.76136	135	0.47859	0.12346	-0.83542
127	127	1119	1924	16	0.76042	135	0.58083	-0.67742	-0.38119
128	128	889	1871	16	0.76042	135	0.58083	-0.38386	-0.86557
129	129	1581	1830	16	0.76042	135	0.58083	-0.43255	-0.92116
130	130	1408	1746	16	0.76042	135	0.58083	-0.06913	-0.89745
131	131	892	1289	17	0.75962	135	0.69668	0.0112	-0.72567
132	132	1830	1859	10	0.75	135	0.1418	-0.02854	-0.9784
133	133	741	1468	10	0.75	135	0.1418	-0.0818	-0.63122
134	134	577	1511	10	0.75	135	0.1418	-0.0918	-0.87988
135	135	1930	1418	10	0.75	135	0.1418	-0.09289	-1.04253
136	136	257	1254	10	0.75	135	0.1418	-0.08448	-0.58291
137	137	803	66	15	0.75	135	0.47859	-0.02938	-0.66651
138	138	1211	1998	15	0.75	135	0.47859	0.47924	-0.28978
139	139	788	1226	17	0.75	135	0.69668	-0.44058	-0.71881
140	140	1940	469	17	0.75	135	0.69668	0.01892	-0.86457
141	141	964	71	17	0.75	135	0.69668	0.0078	-0.96495
142	142	1302	433	16	0.75	135	0.58083	0.18192	-0.68714
143	143	825	628	13	0.75	135	0.31154	-0.09479	-1.02199
144	144	566	439	13	0.75	135	0.31154	0.12575	-0.76178
145	145	886	608	13	0.75	135	0.31154	-0.01305	-0.51864
146	146	620	1081	13	0.75	135	0.31154	0.36951	-0.4494
147	147	552	959	13	0.75	135	0.31154	0.12204	-0.7696
148	148	1289	1014	13	0.75	135	0.31154	0.17878	-0.8472
149	149	21	1286	13	0.75	135	0.31154	-0.08832	-0.98791
150	150	1052	1846	22	0.73438	135	1.50992	0.13101	-0.87623
151	151	1401	428	21	0.73438	135	1.31324	-0.49928	-0.73795
152	152	1337	408	20	0.73333	135	1.13443	-0.58324	-0.56266
153	153	1055	1746	26	0.71711	135	2.49234	-0.05044	-0.95552
154	154	534	104	23	0.71324	135	1.72532	0.13794	-0.83992
155	155	180	1867	20	0.70833	135	1.13443	0.04641	-0.69215
156	156	798	1963	21	0.70312	135	1.31324	0.09601	-0.74369
157	157	221	36	20	0.7	135	1.13443	0.05102	-0.87068
158	158	302	895	22	0.69531	135	1.50992	-0.21385	-0.71232
159	159	1606	1135	20	0.69167	135	1.13443	-0.50847	-0.71424
160	160	788	1010	21	0.6875	135	1.31324	-0.03524	-0.77378
161	161	1285	796	21	0.67188	135	1.31324	0.15803	-0.81813
162	162	937	962	20	0.66667	135	1.13443	-0.01124	-0.76261
163	163	1619	749	21	0.66406	135	1.31324	0.33482	-0.6018
164	164	570	1770	23	0.65441	135	1.72532	0.04063	-0.91487
165	165	1372	525	20	0.65	135	1.13443	0.15673	-0.53746
166	166	313	777	27	0.6375	135	2.79112	0.01383	-1.0061
167	167	355	1366	20	0.625	135	1.13443	0.29856	-0.59661
168	168	492	943	20	0.625	135	1.13443	0.2129	-0.55354
169	169	845	1917	26	0.625	135	2.49234	0.12374	-0.80903
170	170	851	1658	22	0.60938	135	1.50992	0.15231	-0.76646
171	171	1122	1163	21	0.60938	135	1.31324	0.16493	-0.68265
172	172	103	1166	21	0.59375	135	1.31324	0.0371	-0.72719
173	173	1889	671	20	0.59167	135	1.13443	0.15937	-0.79313
174	174	2003	1230	20	0.59167	135	1.13443	0.11224	-0.74314
175	175	1451	439	21	0.58594	135	1.31324	0.20608	-0.56366
176	176	314	1401	20	0.58333	135	1.13443	-0.54803	-0.54651
177	177	185	1942	22	0.57812	135	1.50992	0.07393	-0.70764
178	178	1423	858	25	0.57639	135	2.21568	-0.16833	-0.94248
179	179	409	1206	21	0.57031	135	1.31324	0.25866	-0.63732
180	180	29	1462	20	0.56667	135	1.13443	0.26033	-0.66611
181	181	603	386	23	0.55147	135	1.72532	0.18588	-0.65765
182	182	511	1168	20	0.55	135	1.13443	0.17179	-0.68723
183	183	255	1507	20	0.55	135	1.13443	0.15302	-0.57328
184	184	883	289	22	0.54688	135	1.50992	0.29108	-0.59788
185	185	226	234	25	0.53472	135	2.21568	0.04716	-0.90994
186	186	1188	733	20	0.525	135	1.13443	-0.01543	-0.75896
187	187	723	1774	26	0.51316	135	2.49234	0.08258	-0.94702
188	188	467	1955	20	0.5	135	1.13443	0.10507	-0.67448
189	189	735	688	22	0.49219	135	1.50992	-0.02516	-0.75311
190	190	1404	1936	20	0.48333	135	1.13443	0.12411	-0.51638
191	191	1256	1847	22	0.45312	135	1.50992	-0.06692	-0.55938
192	192	1562	1221	33	0.70313	135	5.096	0.02459	-1.032
193	193	1324	1936	35	0.635	135	6.07983	0.0582	-0.88802
194	194	1602	220	35	0.63	135	6.07983	-0.05339	-0.8723
195	195	1521	290	35	0.55	135	6.07983	0.01319	-0.9664
196	196	36	569	34	0.46	135	5.57345	0.03988	-0.78189
