# Supplementary material for: Dynamic self-assembly of compartmentalized DNA nanotubes
Source: Nat Commun. 2021 Jun 11;12:3557. doi: 10.1038/s41467-021-23850-1 (PMC8196065; doi:10.1038/s41467-021-23850-1)
Supplement: Supplementary file 8 — Source Data [file 41467_2021_23850_MOESM8_ESM.zip › sourceData/figure6/fig6e_rnaseh_075_individualTimeFiles/fig6_Rh_075_t225_final_data.xlsx]

## Sheet: Sheet1
	droplet number	X (pixels)	Y (pixels)	Radius (pixels)	Probability count	Time	Volume (pL)	skew	kurtosis
0	0	1351	968	11	0.98611	225	0.18874	0.03529	-1.1908
1	1	620	882	12	0.95833	225	0.24504	-0.05919	-1.12914
2	2	114	786	12	0.94444	225	0.24504	-0.13979	-1.0735
3	3	1689	861	17	0.94231	225	0.69668	-0.15915	-1.16626
4	4	848	1601	10	0.9375	225	0.1418	0.01114	-1.04874
5	5	974	1601	10	0.92188	225	0.1418	-0.03547	-1.09096
6	6	616	212	13	0.9125	225	0.31154	-0.16095	-1.06205
7	7	869	1890	15	0.90909	225	0.47859	-0.21697	-1.07815
8	8	1061	1295	10	0.90625	225	0.1418	-0.00029	-1.10764
9	9	767	1380	10	0.90625	225	0.1418	-0.03181	-1.10825
10	10	761	1580	11	0.90278	225	0.18874	0.03618	-1.09726
11	11	634	1569	11	0.90278	225	0.18874	-0.08227	-1.14541
12	12	650	586	14	0.89773	225	0.38911	-0.15241	-1.1038
13	13	359	520	15	0.89773	225	0.47859	-0.15694	-1.09752
14	14	294	1771	18	0.89423	225	0.827	-0.18629	-1.05737
15	15	1471	1717	10	0.89062	225	0.1418	0.09095	-1.0465
16	16	1366	1548	10	0.89062	225	0.1418	-0.0141	-1.12788
17	17	639	540	12	0.88889	225	0.24504	-0.13396	-1.07463
18	18	1640	1560	15	0.88636	225	0.47859	-0.13151	-1.15912
19	19	1558	1913	10	0.875	225	0.1418	-0.00634	-1.02823
20	20	1897	1848	16	0.875	225	0.58083	-0.1279	-1.13703
21	21	1638	1085	12	0.875	225	0.24504	-0.04351	-1.17716
22	22	934	683	11	0.875	225	0.18874	-0.0655	-1.12874
23	23	770	869	11	0.875	225	0.18874	-0.03793	-1.14296
24	24	208	1227	12	0.875	225	0.24504	-0.15263	-1.0194
25	25	1220	484	12	0.875	225	0.24504	-0.06286	-1.15828
26	26	1072	1394	11	0.86111	225	0.18874	-0.00866	-1.12202
27	27	1211	904	10	0.85938	225	0.1418	-0.15721	-0.90968
28	28	1203	1542	10	0.85938	225	0.1418	-0.19764	-0.87716
29	29	1661	486	10	0.85938	225	0.1418	0.04922	-1.15425
30	30	622	1618	10	0.85938	225	0.1418	-0.0177	-1.06415
31	31	391	1675	10	0.85938	225	0.1418	-0.01515	-1.11509
32	32	1103	1859	10	0.85938	225	0.1418	-0.07888	-1.06266
33	33	1984	1249	19	0.85714	225	0.97263	-0.12397	-1.14958
34	34	1948	1437	14	0.85227	225	0.38911	-0.12497	-1.11491
35	35	231	311	14	0.85227	225	0.38911	-0.16746	-1.04929
36	36	1240	932	11	0.84722	225	0.18874	-0.02132	-1.04683
37	37	281	1839	12	0.84722	225	0.24504	-0.18121	-0.92774
38	38	459	742	12	0.84722	225	0.24504	-0.17535	-0.99706
39	39	1092	556	12	0.84722	225	0.24504	-0.14843	-1.07134
40	40	1912	94	12	0.84722	225	0.24504	-0.04228	-1.13098
41	41	244	52	12	0.84722	225	0.24504	-0.1716	-0.95952
42	42	1710	1043	10	0.84375	225	0.1418	0.09788	-1.14984
43	43	1343	788	10	0.84375	225	0.1418	0.00108	-1.14693
44	44	751	756	16	0.84375	225	0.58083	-0.18896	-1.06562
45	45	195	1447	14	0.84091	225	0.38911	-0.45558	-0.83147
46	46	1081	637	14	0.84091	225	0.38911	-0.133	-1.09677
47	47	1427	66	15	0.84091	225	0.47859	-0.11784	-1.12743
48	48	316	62	15	0.84091	225	0.47859	-0.18735	-1.09245
49	49	1388	1764	15	0.84091	225	0.47859	-0.14982	-1.10497
50	50	1552	35	18	0.83654	225	0.827	-0.1657	-1.10408
51	51	546	171	12	0.83333	225	0.24504	-0.15968	-1.03797
52	52	196	1992	10	0.82812	225	0.1418	-0.24799	-0.81674
53	53	1978	2004	10	0.82812	225	0.1418	0.13596	-1.1062
54	54	1583	335	10	0.82812	225	0.1418	-0.16995	-0.90449
55	55	1183	1044	11	0.81944	225	0.18874	0.02307	-1.16648
56	56	1862	457	11	0.81944	225	0.18874	-0.09489	-1.16929
57	57	856	518	12	0.81944	225	0.24504	-0.06103	-1.15086
58	58	1069	1716	12	0.81944	225	0.24504	-0.02595	-1.1369
59	59	992	1409	12	0.81944	225	0.24504	-0.15305	-1.0932
60	60	968	1355	12	0.81944	225	0.24504	-0.42058	-0.63621
61	61	1100	1943	15	0.81818	225	0.47859	-0.26613	-1.06724
62	62	1806	605	14	0.81818	225	0.38911	-0.15898	-1.08674
63	63	394	542	15	0.81818	225	0.47859	-0.3968	-0.97365
64	64	1477	1167	10	0.8125	225	0.1418	-0.13768	-1.03286
65	65	1330	1639	10	0.8125	225	0.1418	0.05675	-1.11127
66	66	1788	206	16	0.8125	225	0.58083	-0.1773	-1.10415
67	67	91	172	13	0.8125	225	0.31154	-0.16468	-0.97434
68	68	1930	332	11	0.80556	225	0.18874	-0.0335	-1.0305
69	69	753	298	11	0.80556	225	0.18874	-0.15049	-0.99233
70	70	1344	913	11	0.80556	225	0.18874	-0.09633	-1.01121
71	71	1329	752	12	0.80556	225	0.24504	-0.12577	-1.00132
72	72	1147	1012	12	0.80556	225	0.24504	-0.05253	-1.08089
73	73	1317	427	19	0.80357	225	0.97263	-0.39925	-0.98878
74	74	330	1818	13	0.8	225	0.31154	-0.13618	-1.14619
75	75	1719	1982	18	0.79808	225	0.827	-0.19149	-1.11805
76	76	1281	65	18	0.79808	225	0.827	-0.1758	-1.12211
77	77	238	1272	10	0.79688	225	0.1418	-0.22612	-0.84341
78	78	1453	1435	10	0.79688	225	0.1418	-0.1742	-0.95422
79	79	969	1258	10	0.79688	225	0.1418	-0.03772	-0.97202
80	80	1250	1934	12	0.79167	225	0.24504	-0.39093	-0.7569
81	81	1956	1296	13	0.7875	225	0.31154	-0.02545	-1.19272
82	82	161	1073	15	0.78409	225	0.47859	-0.39932	-0.66526
83	83	1828	667	14	0.78409	225	0.38911	-0.13232	-1.15191
84	84	1029	1246	10	0.78125	225	0.1418	0.00122	-1.07214
85	85	2007	1926	10	0.78125	225	0.1418	0.05168	-1.10232
86	86	271	249	10	0.78125	225	0.1418	-0.36987	-0.73985
87	87	918	1757	10	0.78125	225	0.1418	-0.0258	-1.07451
88	88	1917	941	10	0.78125	225	0.1418	-0.01847	-0.96623
89	89	87	1588	17	0.77885	225	0.69668	-0.21678	-1.0238
90	90	634	1376	11	0.77778	225	0.18874	-0.02472	-1.15813
91	91	47	1470	12	0.77778	225	0.24504	-0.19814	-0.97228
92	92	787	1534	13	0.775	225	0.31154	-0.15233	-1.09809
93	93	114	1784	13	0.775	225	0.31154	-0.13828	-1.03506
94	94	1531	599	13	0.775	225	0.31154	-0.10304	-1.14451
95	95	1628	858	14	0.77273	225	0.38911	-0.13825	-1.19153
96	96	315	1253	15	0.77273	225	0.47859	-0.15782	-1.07084
97	97	1018	2025	10	0.76562	225	0.1418	-0.15285	-0.89634
98	98	1403	1149	10	0.76562	225	0.1418	0.01218	-1.05239
99	99	1088	793	10	0.76562	225	0.1418	-0.0376	-1.09275
100	100	19	1775	12	0.76389	225	0.24504	-0.334	-0.81851
101	101	1711	376	11	0.76389	225	0.18874	-0.05315	-1.13318
102	102	734	1096	12	0.76389	225	0.24504	-0.15115	-1.03577
103	103	1805	255	12	0.76389	225	0.24504	-0.09898	-1.04887
104	104	1320	1260	11	0.76389	225	0.18874	-0.05782	-1.11426
105	105	674	1879	14	0.76136	225	0.38911	-0.11849	-1.12979
106	106	1244	1280	14	0.76136	225	0.38911	-0.24271	-0.96041
107	107	1879	975	10	0.75	225	0.1418	0.07875	-1.09782
108	108	2034	313	10	0.75	225	0.1418	-0.15103	-0.96805
109	109	1562	1848	15	0.75	225	0.47859	-0.2374	-1.06958
110	110	1010	1104	15	0.75	225	0.47859	-0.14517	-1.12511
111	111	612	1186	14	0.75	225	0.38911	-0.21925	-0.93404
112	112	1920	488	16	0.75	225	0.58083	-0.1669	-1.12748
113	113	402	315	13	0.75	225	0.31154	-0.33795	-0.78683
114	114	1859	26	11	0.75	225	0.18874	-0.13262	-1.0984
115	115	589	1431	11	0.75	225	0.18874	-0.07823	-1.12959
116	116	465	81	12	0.75	225	0.24504	-0.21824	-0.87882
117	117	101	1055	12	0.75	225	0.24504	-0.09537	-1.12392
118	118	354	1897	12	0.75	225	0.24504	-0.15074	-1.05033
119	119	713	1898	12	0.75	225	0.24504	-0.13994	-1.04344
120	120	456	2029	12	0.75	225	0.24504	-0.14878	-0.96546
121	121	31	1913	18	0.74038	225	0.827	-0.05836	-0.96712
122	122	913	1323	18	0.74038	225	0.827	-0.13225	-1.0635
123	123	1790	373	14	0.73864	225	0.38911	-0.10395	-1.13027
124	124	1423	1468	14	0.73864	225	0.38911	-0.07952	-1.16805
125	125	942	1020	14	0.73864	225	0.38911	-0.20762	-0.94536
126	126	562	1209	15	0.73864	225	0.47859	-0.28771	-0.92701
127	127	726	93	15	0.73864	225	0.47859	-0.17094	-1.0157
128	128	1623	457	15	0.73864	225	0.47859	-0.11765	-1.1686
129	129	840	670	13	0.7375	225	0.31154	-0.09158	-1.13233
130	130	75	1028	13	0.7375	225	0.31154	-0.30265	-0.80484
131	131	765	1676	13	0.7375	225	0.31154	-0.27824	-0.93813
132	132	1457	261	11	0.73611	225	0.18874	-0.16835	-0.89075
133	133	175	1582	11	0.73611	225	0.18874	-0.08325	-1.11442
134	134	1042	642	11	0.73611	225	0.18874	-0.10422	-1.07745
135	135	475	454	11	0.73611	225	0.18874	-0.0864	-1.08056
136	136	932	477	10	0.73438	225	0.1418	-0.09703	-0.97924
137	137	642	1679	10	0.73438	225	0.1418	-0.10937	-1.00596
138	138	472	961	19	0.73214	225	0.97263	-0.19188	-1.06945
139	139	1180	587	17	0.73077	225	0.69668	-0.24326	-1.04299
140	140	562	1936	18	0.73077	225	0.827	-0.19355	-1.00138
141	141	963	594	14	0.72727	225	0.38911	-0.14426	-1.10691
142	142	1916	580	14	0.72727	225	0.38911	-0.12623	-1.14136
143	143	546	31	14	0.72727	225	0.38911	-0.24619	-0.83755
144	144	1428	1714	14	0.72727	225	0.38911	-0.10697	-1.15524
145	145	365	680	14	0.72727	225	0.38911	-0.13835	-1.07451
146	146	638	345	13	0.725	225	0.31154	-0.22365	-1.01936
147	147	178	824	13	0.725	225	0.31154	-0.10155	-1.11199
148	148	337	1613	13	0.725	225	0.31154	-0.12719	-1.05952
149	149	1627	1449	12	0.72222	225	0.24504	-0.11244	-1.12666
150	150	1265	815	20	0.85	225	1.13443	-0.1294	-1.11045
151	151	160	1885	20	0.825	225	1.13443	-0.17799	-0.98678
152	152	715	707	22	0.82031	225	1.50992	-0.18066	-1.06072
153	153	294	1419	20	0.79167	225	1.13443	-0.47496	-0.88098
154	154	1103	1182	21	0.75	225	1.31324	-0.15398	-1.07895
155	155	201	55	20	0.75	225	1.13443	-0.15061	-1.08238
156	156	336	1384	20	0.73333	225	1.13443	-0.1069	-1.06765
157	157	206	253	25	0.72917	225	2.21568	-0.10241	-1.02107
158	158	1404	877	25	0.72222	225	2.21568	-0.14572	-1.06602
159	159	1032	1864	22	0.69531	225	1.50992	-0.15805	-1.10574
160	160	515	123	23	0.69118	225	1.72532	-0.09464	-1.05474
161	161	491	1187	20	0.675	225	1.13443	-0.16502	-1.07842
162	162	1381	446	20	0.675	225	1.13443	-0.41996	-0.97209
163	163	165	1961	22	0.67188	225	1.50992	-0.18085	-0.97032
164	164	583	404	23	0.65441	225	1.72532	-0.11173	-1.02995
165	165	447	1973	20	0.65	225	1.13443	-0.16282	-1.03605
166	166	282	914	21	0.64844	225	1.31324	-0.26698	-0.87225
167	167	389	1224	21	0.64062	225	1.31324	-0.17997	-1.02132
168	168	1432	457	21	0.64062	225	1.31324	-0.17472	-1.10843
169	169	83	1184	21	0.64062	225	1.31324	-0.20114	-1.06185
170	170	825	1935	25	0.61806	225	2.21568	-0.14476	-0.99943
171	171	294	796	27	0.60625	225	2.79112	-0.12873	-1.06474
172	172	769	1028	21	0.60156	225	1.31324	-0.15262	-1.08163
173	173	1598	768	20	0.6	225	1.13443	-0.13954	-1.03421
174	174	550	1788	22	0.57812	225	1.50992	-0.14948	-1.08763
175	175	778	1982	21	0.57031	225	1.31324	-0.16151	-1.00519
176	176	863	307	22	0.5625	225	1.50992	-0.0953	-1.00128
177	177	1352	544	20	0.55833	225	1.13443	-0.23475	-0.94306
178	178	831	1676	22	0.55469	225	1.50992	-0.16741	-1.07269
179	179	703	1793	26	0.55263	225	2.49234	-0.11855	-1.08589
180	180	1586	1153	20	0.55	225	1.13443	-0.37115	-1.06139
181	181	1035	1765	26	0.53947	225	2.49234	-0.17609	-1.10878
182	182	235	1525	20	0.525	225	1.13443	-0.15367	-1.10912
183	184	1235	1866	21	0.5	225	1.31324	-0.11565	-0.99611
184	185	917	980	20	0.48333	225	1.13443	-0.32328	-0.89317
185	186	1305	1955	35	0.84	225	6.07983	-0.14386	-1.04728
186	187	1582	238	35	0.785	225	6.07983	-0.15249	-1.0064
187	188	1542	1239	33	0.75521	225	5.096	-0.09246	-1.06579
188	189	1502	308	35	0.695	225	6.07983	-0.12572	-1.06103
189	190	196	1017	32	0.53261	225	4.64662	-0.31103	-0.82702
190	192	209	944	47	0.57721	225	14.7225	-0.21089	-0.9766
191	193	150	566	58	0.50595	225	27.6676	-0.36039	-1.05415
