# Supplementary material for: Dynamic self-assembly of compartmentalized DNA nanotubes
Source: Nat Commun. 2021 Jun 11;12:3557. doi: 10.1038/s41467-021-23850-1 (PMC8196065; doi:10.1038/s41467-021-23850-1)
Supplement: Supplementary file 8 — Source Data [file 41467_2021_23850_MOESM8_ESM.zip › sourceData/figure6/fig6e_rnaseh_075_individualTimeFiles/fig6_Rh_075_t0_final_data.xlsx]

## Sheet: Sheet1
	droplet number	X (pixels)	Y (pixels)	Radius (pixels)	Probability count	Time	Volume (pL)	skew	kurtosis
0	0	381	1717	17	0.96154	0	0.69668	-0.13462	-1.20752
1	1	1284	1733	10	0.9375	0	0.1418	0.3348	-0.90684
2	2	558	909	18	0.90385	0	0.827	-0.13175	-1.15811
3	3	709	1564	10	0.89062	0	0.1418	0.31384	-1.01146
4	4	959	1026	10	0.89062	0	0.1418	0.32194	-0.93632
5	5	88	150	10	0.875	0	0.1418	0.0906	-1.1304
6	6	98	337	11	0.875	0	0.18874	-0.08296	-1.13795
7	7	543	1975	11	0.875	0	0.18874	0.13064	-1.09742
8	8	85	642	10	0.85938	0	0.1418	0.11417	-1.16755
9	9	452	627	13	0.85	0	0.31154	-0.03374	-1.16607
10	10	1452	1494	10	0.84375	0	0.1418	0.25772	-0.98868
11	11	855	1327	10	0.84375	0	0.1418	0.29043	-0.88649
12	12	1846	946	10	0.84375	0	0.1418	0.09991	-0.59816
13	13	1715	806	13	0.8375	0	0.31154	0.07554	-1.2519
14	14	1876	321	13	0.8375	0	0.31154	0.14993	-1.2068
15	15	702	159	12	0.83333	0	0.24504	-0.00926	-1.15471
16	16	561	401	10	0.82812	0	0.1418	0.25788	-1.09911
17	17	265	771	12	0.81944	0	0.24504	0.0244	-1.15715
18	18	417	1765	12	0.81944	0	0.24504	-0.01007	-1.13439
19	19	1773	1652	10	0.8125	0	0.1418	0.26497	-0.76849
20	20	1710	648	13	0.8125	0	0.31154	0.11899	-1.14505
21	21	688	61	17	0.80769	0	0.69668	-0.17339	-1.10862
22	22	1030	37	15	0.80682	0	0.47859	-0.07333	-1.15057
23	23	1922	1558	10	0.79688	0	0.1418	0.04585	-0.85642
24	24	1268	990	11	0.79167	0	0.18874	0.26588	-0.97806
25	25	24	1401	10	0.78125	0	0.1418	0.16617	-1.14892
26	26	133	1974	10	0.78125	0	0.1418	0.01316	-1.00634
27	27	1551	536	10	0.78125	0	0.1418	0.38997	-0.7833
28	28	1005	1704	10	0.78125	0	0.1418	0.2297	-0.91822
29	29	1127	589	10	0.78125	0	0.1418	0.23861	-0.98132
30	30	1374	230	11	0.77778	0	0.18874	0.21864	-1.07895
31	31	538	109	11	0.77778	0	0.18874	0.0762	-1.18752
32	32	1474	1712	14	0.77273	0	0.38911	-0.01804	-1.14629
33	33	139	332	14	0.77273	0	0.38911	-0.10139	-1.16083
34	34	535	1920	19	0.76786	0	0.97263	-0.11623	-1.15169
35	35	922	75	10	0.76562	0	0.1418	0.10518	-0.9676
36	36	1843	486	10	0.76562	0	0.1418	0.27467	-0.82141
37	37	1115	1193	10	0.76562	0	0.1418	0.29069	-0.88628
38	38	1453	1412	10	0.76562	0	0.1418	0.19191	-0.83815
39	39	96	1557	10	0.76562	0	0.1418	0.14926	-1.04273
40	40	881	1693	10	0.76562	0	0.1418	0.01769	-0.99932
41	41	1714	1396	12	0.76389	0	0.24504	0.27501	-1.10645
42	42	1426	1054	11	0.76389	0	0.18874	0.32427	-0.92241
43	43	1424	1256	12	0.76389	0	0.24504	0.23411	-1.04237
44	44	1398	928	11	0.76389	0	0.18874	0.15641	-1.16603
45	45	1080	1598	12	0.76389	0	0.24504	0.25371	-1.01551
46	46	1073	1764	12	0.76389	0	0.24504	0.02533	-1.10288
47	47	489	39	11	0.76389	0	0.18874	-0.09398	-1.08424
48	48	396	210	16	0.76042	0	0.58083	-0.08901	-1.18156
49	49	1266	1862	17	0.75962	0	0.69668	-0.18655	-1.02858
50	50	1326	879	10	0.75	0	0.1418	0.17374	-0.965
51	51	897	1178	10	0.75	0	0.1418	0.35511	-0.87592
52	52	1327	1324	10	0.75	0	0.1418	0.24571	-0.85188
53	53	935	1547	10	0.75	0	0.1418	0.33983	-0.90018
54	54	1380	1670	10	0.75	0	0.1418	0.3617	-0.78853
55	55	1190	1806	10	0.75	0	0.1418	0.36031	-0.90752
56	56	1148	1243	10	0.75	0	0.1418	0.35287	-0.94742
57	57	955	1837	14	0.75	0	0.38911	-0.08786	-1.0696
58	58	1776	808	16	0.75	0	0.58083	0.02604	-1.1926
59	59	178	120	12	0.75	0	0.24504	-0.05702	-1.1337
60	60	723	293	12	0.75	0	0.24504	0.04139	-1.23858
61	61	545	690	12	0.75	0	0.24504	0.06115	-1.14947
62	62	720	1516	11	0.75	0	0.18874	0.2472	-1.0947
63	63	1460	1671	11	0.75	0	0.18874	0.13881	-0.89312
64	64	355	1191	12	0.75	0	0.24504	0.00369	-1.1
65	65	473	1871	15	0.73864	0	0.47859	0.01058	-1.20814
66	66	752	245	13	0.7375	0	0.31154	-0.10588	-1.04437
67	67	1406	1208	11	0.73611	0	0.18874	-0.13112	-0.90207
68	68	1617	546	12	0.73611	0	0.24504	0.16509	-1.21604
69	69	1632	1526	10	0.73438	0	0.1418	0.14017	-0.61306
70	70	1552	1566	10	0.73438	0	0.1418	0.1042	-0.63705
71	71	1829	96	10	0.73438	0	0.1418	0.28477	-0.56975
72	72	1956	638	17	0.73077	0	0.69668	-0.1145	-1.17518
73	73	1317	1276	12	0.72222	0	0.24504	0.14938	-1.131
74	74	799	1845	11	0.72222	0	0.18874	0.20282	-1.13452
75	75	631	620	11	0.72222	0	0.18874	0.1891	-1.11703
76	76	216	973	12	0.72222	0	0.24504	-0.1354	-1.01231
77	77	237	1160	11	0.72222	0	0.18874	0.16071	-1.18922
78	78	322	1471	18	0.72115	0	0.827	-0.13766	-1.16271
79	79	1901	1674	10	0.71875	0	0.1418	-0.06484	-0.83887
80	80	1563	1114	10	0.71875	0	0.1418	0.3413	-0.89703
81	81	1350	2022	15	0.71591	0	0.47859	-0.02765	-1.24596
82	82	29	534	13	0.7125	0	0.31154	-0.07855	-1.13141
83	83	592	328	13	0.7125	0	0.31154	-0.25825	-0.93299
84	84	1740	76	13	0.7125	0	0.31154	0.2374	-1.03647
85	85	70	1977	17	0.71154	0	0.69668	-0.17087	-1.13944
86	86	174	1535	16	0.70833	0	0.58083	-0.15259	-1.08898
87	87	725	487	11	0.70833	0	0.18874	0.03104	-1.0717
88	88	1178	504	11	0.70833	0	0.18874	0.10926	-1.10599
89	89	1542	1218	11	0.70833	0	0.18874	0.22811	-0.87752
90	90	1721	1319	11	0.70833	0	0.18874	0.33174	-0.79775
91	91	1622	1477	11	0.70833	0	0.18874	0.24861	-1.09709
92	92	1156	1662	11	0.70833	0	0.18874	0.27305	-1.0457
93	93	1619	27	12	0.70833	0	0.24504	-0.09107	-0.97818
94	94	632	119	12	0.70833	0	0.24504	-0.02388	-1.06571
95	95	1442	266	12	0.70833	0	0.24504	0.13494	-1.05059
96	96	833	781	12	0.70833	0	0.24504	0.02995	-1.14941
97	97	598	1227	12	0.70833	0	0.24504	0.01826	-1.13597
98	98	89	1252	12	0.70833	0	0.24504	0.02101	-1.2291
99	99	414	1975	14	0.70455	0	0.38911	-0.18266	-1.01354
100	100	1928	684	14	0.70455	0	0.38911	0.06299	-1.1331
101	101	1416	1587	10	0.70312	0	0.1418	0.36905	-0.87477
102	102	1746	1919	10	0.70312	0	0.1418	0.00595	-0.71132
103	103	1897	812	10	0.70312	0	0.1418	0.32965	-0.71646
104	104	1874	1288	10	0.70312	0	0.1418	-0.1503	-0.83467
105	105	648	1157	13	0.7	0	0.31154	-0.1729	-0.96479
106	106	1576	1732	16	0.69792	0	0.58083	-0.05933	-1.21172
107	107	971	2025	11	0.69444	0	0.18874	0.26505	-1.09403
108	108	584	112	11	0.69444	0	0.18874	0.12367	-1.11393
109	109	1777	223	11	0.69444	0	0.18874	0.24515	-0.72885
110	110	633	405	11	0.69444	0	0.18874	-0.01108	-1.02805
111	111	821	1042	11	0.69444	0	0.18874	0.14411	-1.11316
112	112	1060	1075	12	0.69444	0	0.24504	0.01575	-1.16187
113	113	1996	42	12	0.69444	0	0.24504	0.25434	-1.0595
114	114	874	1251	11	0.69444	0	0.18874	0.20522	-1.10249
115	115	188	1003	11	0.69444	0	0.18874	0.01273	-1.18473
116	116	110	1087	14	0.69318	0	0.38911	-0.16584	-1.03911
117	117	1369	398	15	0.69318	0	0.47859	0.06472	-1.13034
118	118	89	875	15	0.69318	0	0.47859	-0.16016	-1.06272
119	119	1983	1795	15	0.69318	0	0.47859	0.061	-1.23104
120	120	1558	1663	10	0.6875	0	0.1418	0.20835	-0.78971
121	121	728	1627	10	0.6875	0	0.1418	0.27344	-1.01437
122	122	372	1164	10	0.6875	0	0.1418	-0.12934	-0.92152
123	123	2003	887	10	0.6875	0	0.1418	0.44905	-0.79258
124	124	1318	178	10	0.6875	0	0.1418	0.39911	-0.80894
125	125	760	1826	13	0.6875	0	0.31154	0.02471	-1.17898
126	126	1891	553	13	0.6875	0	0.31154	0.13167	-1.19724
127	127	736	533	13	0.6875	0	0.31154	-0.00383	-1.19834
128	128	1220	998	12	0.68056	0	0.24504	0.14125	-1.17887
129	129	165	230	12	0.68056	0	0.24504	-0.11655	-1.08641
130	130	245	616	12	0.68056	0	0.24504	-0.18895	-0.93421
131	131	202	733	11	0.68056	0	0.18874	0.02138	-1.09896
132	132	2016	280	11	0.68056	0	0.18874	0.29319	-0.92971
133	133	752	1365	11	0.68056	0	0.18874	0.05787	-1.03366
134	134	1379	1279	11	0.68056	0	0.18874	0.27807	-1.03942
135	135	1415	699	11	0.68056	0	0.18874	0.05561	-0.96894
136	136	632	1065	11	0.68056	0	0.18874	0.10099	-1.09732
137	137	1796	990	11	0.68056	0	0.18874	0.36674	-0.81703
138	138	617	925	11	0.68056	0	0.18874	-0.08849	-1.04455
139	139	1190	1128	19	0.67857	0	0.97263	-0.10879	-1.16657
140	140	1194	1636	16	0.67708	0	0.58083	-0.06921	-1.17694
141	141	1267	534	16	0.67708	0	0.58083	-0.05363	-1.1779
142	142	974	1340	16	0.67708	0	0.58083	-0.06595	-1.15776
143	143	484	1530	10	0.67188	0	0.1418	0.24124	-1.00478
144	144	1481	625	10	0.67188	0	0.1418	0.05966	-0.81416
145	145	839	245	10	0.67188	0	0.1418	0.18676	-1.03338
146	146	845	123	10	0.67188	0	0.1418	0.06618	-0.98937
147	147	1906	25	10	0.67188	0	0.1418	0.21138	-0.66242
148	148	1284	819	10	0.67188	0	0.1418	-0.17705	-0.95702
149	149	133	161	15	0.67045	0	0.47859	-0.06665	-1.16114
150	150	1489	825	24	0.78472	0	1.96029	-0.20976	-1.11511
151	151	380	743	26	0.68421	0	2.49234	-0.21337	-1.09172
152	152	368	861	20	0.65833	0	1.13443	-0.24875	-0.96465
153	153	801	655	21	0.65625	0	1.31324	-0.13406	-1.16384
154	154	54	237	20	0.64167	0	1.13443	-0.11746	-1.16766
155	155	292	201	24	0.63889	0	1.96029	-0.22924	-1.05039
156	156	169	1131	20	0.63333	0	1.13443	-0.14444	-1.17042
157	157	1121	1711	24	0.625	0	1.96029	-0.17218	-1.16515
158	158	1119	1811	21	0.61719	0	1.31324	-0.18624	-1.16851
159	159	601	70	22	0.60156	0	1.50992	-0.19952	-1.12991
160	160	669	352	22	0.58594	0	1.50992	-0.13397	-1.11202
161	161	637	1736	22	0.57812	0	1.50992	-0.13249	-1.16567
162	162	950	253	20	0.575	0	1.13443	-0.25294	-0.97371
163	163	918	1624	21	0.57031	0	1.31324	-0.1079	-1.20567
164	164	789	1740	25	0.5625	0	2.21568	-0.1643	-1.16405
165	165	1322	1812	20	0.55	0	1.13443	-0.17394	-1.08492
166	166	477	1172	20	0.54167	0	1.13443	-0.20232	-1.05341
167	167	252	1908	20	0.525	0	1.13443	-0.27605	-0.93831
168	168	911	1882	25	0.52083	0	2.21568	-0.18456	-1.14957
169	169	864	1929	20	0.48333	0	1.13443	-0.22518	-0.98305
170	170	855	976	20	0.43333	0	1.13443	-0.12245	-1.13306
171	171	1389	1900	34	0.84	0	5.57345	-0.17739	-1.13837
172	172	1669	186	34	0.765	0	5.57345	-0.1584	-1.10197
173	173	1630	1187	33	0.69792	0	5.096	-0.18752	-1.13948
174	174	102	535	34	0.67	0	5.57345	-0.22794	-1.06164
175	175	1587	255	34	0.665	0	5.57345	-0.19911	-1.10788
176	176	282	964	32	0.46739	0	4.64662	-0.39789	-0.83562
177	177	295	889	47	0.44118	0	14.7225	-0.24367	-1.04129
178	178	237	514	59	0.46726	0	29.1235	-0.32499	-1.07236
