# Supplementary material for: Dynamic self-assembly of compartmentalized DNA nanotubes
Source: Nat Commun. 2021 Jun 11;12:3557. doi: 10.1038/s41467-021-23850-1 (PMC8196065; doi:10.1038/s41467-021-23850-1)
Supplement: Supplementary file 8 — Source Data [file 41467_2021_23850_MOESM8_ESM.zip › sourceData/figure6/fig6e_rnaseh_075_individualTimeFiles/fig6_Rh_075_t30_final_data.xlsx]

## Sheet: Sheet1
	droplet number	X (pixels)	Y (pixels)	Radius (pixels)	Probability count	Time	Volume (pL)	skew	kurtosis
0	0	760	1373	12	0.97222	30	0.24504	-0.19192	-1.08129
1	1	1542	1508	14	0.96591	30	0.38911	-0.11489	-1.18003
2	2	1228	1006	11	0.95833	30	0.18874	0.01939	-1.08708
3	3	1114	1677	12	0.94444	30	0.24504	-0.14402	-1.05791
4	4	1365	1222	11	0.94444	30	0.18874	-0.06939	-1.10129
5	5	602	1680	10	0.9375	30	0.1418	-0.14733	-0.94878
6	6	1679	1602	13	0.9375	30	0.31154	-0.13288	-1.08422
7	7	1645	1646	13	0.9375	30	0.31154	-0.07791	-1.17745
8	8	719	1841	14	0.93182	30	0.38911	-0.16302	-1.06956
9	9	1628	297	10	0.92188	30	0.1418	-0.35207	-0.68494
10	10	917	1041	10	0.92188	30	0.1418	-0.15926	-1.00409
11	11	1133	755	11	0.91667	30	0.18874	-0.09934	-1.10297
12	12	900	480	12	0.91667	30	0.24504	-0.16091	-1.04255
13	13	1037	1371	12	0.91667	30	0.24504	-0.09177	-0.98731
14	14	339	1732	18	0.90385	30	0.827	-0.21102	-1.06776
15	15	159	748	12	0.90278	30	0.24504	-0.10284	-1.05058
16	16	1166	140	11	0.90278	30	0.18874	-0.0819	-1.06552
17	17	1126	599	14	0.89773	30	0.38911	-0.12338	-1.13591
18	18	963	1719	10	0.89062	30	0.1418	-0.07916	-1.00232
19	19	1104	1191	11	0.88889	30	0.18874	-0.0342	-1.09249
20	20	401	1731	12	0.88889	30	0.24504	0.0158	-0.84616
21	21	2001	1258	13	0.8875	30	0.31154	-0.06911	-1.16493
22	22	688	1129	10	0.875	30	0.1418	-0.2057	-0.94479
23	23	360	1215	15	0.875	30	0.47859	-0.18638	-1.0467
24	24	1473	1676	14	0.875	30	0.38911	-0.15756	-1.12538
25	25	1116	1356	11	0.875	30	0.18874	-0.07845	-1.07094
26	26	120	990	13	0.8625	30	0.31154	-0.24869	-0.84816
27	27	46	1267	13	0.8625	30	0.31154	-0.18312	-0.91983
28	28	54	1573	12	0.86111	30	0.24504	-0.38416	-0.86416
29	29	451	1779	10	0.85938	30	0.1418	-0.01766	-1.05846
30	30	1286	1339	10	0.85938	30	0.1418	-0.1114	-1.02981
31	31	183	2020	10	0.85938	30	0.1418	-0.03297	-1.09117
32	32	1375	1601	10	0.85938	30	0.1418	0.04348	-0.93741
33	33	1725	319	13	0.85	30	0.31154	-0.10037	-1.0509
34	34	1137	518	12	0.84722	30	0.24504	-0.15624	-1.09736
35	35	1671	1259	11	0.84722	30	0.18874	-0.13586	-1.04646
36	36	28	1992	18	0.84615	30	0.827	-0.14369	-1.0322
37	37	1472	1331	17	0.84615	30	0.69668	-0.20277	-1.04256
38	38	1642	1499	10	0.84375	30	0.1418	-0.13181	-0.96923
39	39	261	1705	10	0.84375	30	0.1418	-0.0668	-1.05338
40	40	1516	1678	10	0.84375	30	0.1418	-0.053	-1.07788
41	41	1054	1066	15	0.84091	30	0.47859	-0.08329	-1.0672
42	42	431	1885	16	0.83333	30	0.58083	-0.14724	-1.02734
43	43	1389	875	11	0.83333	30	0.18874	0.02317	-0.96185
44	44	987	982	14	0.82955	30	0.38911	-0.27128	-0.89251
45	45	1738	1242	15	0.82955	30	0.47859	-0.11067	-1.12208
46	46	1667	421	15	0.82955	30	0.47859	-0.1156	-1.08272
47	47	1882	894	13	0.825	30	0.31154	-0.09428	-1.14035
48	48	1038	1613	13	0.825	30	0.31154	-0.30327	-1.02656
49	49	510	43	12	0.81944	30	0.24504	-0.17906	-0.97481
50	50	220	1544	11	0.81944	30	0.18874	-0.14838	-1.01914
51	51	1673	820	15	0.81818	30	0.47859	-0.16361	-1.13352
52	52	1755	1005	10	0.8125	30	0.1418	0.02164	-1.08613
53	53	1706	448	10	0.8125	30	0.1418	-0.03445	-1.03047
54	54	891	1180	10	0.8125	30	0.1418	-0.10997	-1.00174
55	55	1903	1368	16	0.8125	30	0.58083	-0.16888	-1.10899
56	56	1078	979	15	0.80682	30	0.47859	-0.15067	-1.10244
57	57	1008	556	14	0.80682	30	0.38911	-0.17401	-1.04263
58	58	1574	629	12	0.80556	30	0.24504	-0.16753	-0.99242
59	59	1338	1293	12	0.80556	30	0.24504	-0.08702	-1.13299
60	60	756	1480	12	0.80556	30	0.24504	-0.18726	-1.00501
61	61	501	1990	12	0.80556	30	0.24504	-0.07299	-1.079
62	62	797	259	11	0.80556	30	0.18874	-0.09399	-1.07592
63	63	879	1276	11	0.80556	30	0.18874	-0.32398	-0.81911
64	64	649	1844	16	0.80208	30	0.58083	-0.15171	-1.07364
65	65	382	1575	13	0.8	30	0.31154	-0.1159	-1.11408
66	66	547	734	13	0.8	30	0.31154	-0.21767	-0.99364
67	67	667	1579	10	0.79688	30	0.1418	-0.08745	-1.05643
68	68	1679	1333	10	0.79688	30	0.1418	-0.1135	-0.97925
69	69	1835	335	14	0.79545	30	0.38911	-0.04414	-1.10123
70	70	355	605	14	0.79545	30	0.38911	-0.13764	-1.00418
71	71	1086	604	11	0.79167	30	0.18874	-0.06691	-1.13542
72	72	1437	895	12	0.79167	30	0.24504	-0.10271	-1.1185
73	73	832	1266	12	0.79167	30	0.24504	-0.1251	-1.09333
74	74	1456	992	11	0.79167	30	0.18874	-0.07437	-1.03845
75	75	1887	699	15	0.78409	30	0.47859	-0.1751	-1.03374
76	76	522	1772	10	0.78125	30	0.1418	-0.14966	-0.98784
77	77	1732	1667	10	0.78125	30	0.1418	0.02328	-1.06588
78	78	1248	1504	10	0.78125	30	0.1418	-0.4065	-0.69002
79	79	283	1234	10	0.78125	30	0.1418	-0.26867	-0.85117
80	80	1266	99	10	0.78125	30	0.1418	-0.10027	-0.9845
81	81	32	1816	10	0.78125	30	0.1418	-0.02035	-0.99748
82	82	241	1953	10	0.78125	30	0.1418	-0.22397	-0.84609
83	83	1013	1317	12	0.77778	30	0.24504	-0.48648	-0.62436
84	84	43	656	11	0.77778	30	0.18874	-0.03728	-1.13337
85	85	1332	244	12	0.77778	30	0.24504	-0.06326	-1.20128
86	86	1024	285	12	0.77778	30	0.24504	-0.09727	-1.11761
87	87	1373	714	12	0.77778	30	0.24504	-0.08411	-1.11401
88	88	93	1431	12	0.77778	30	0.24504	-0.32579	-0.86907
89	89	733	1919	12	0.77778	30	0.24504	0.0217	-0.99109
90	90	1773	847	11	0.77778	30	0.18874	-0.03657	-1.14785
91	91	135	134	13	0.775	30	0.31154	0.14068	-0.80897
92	92	36	710	13	0.775	30	0.31154	-0.21303	-0.91659
93	93	223	786	13	0.775	30	0.31154	-0.14038	-1.00914
94	94	203	630	13	0.775	30	0.31154	-0.35091	-0.78899
95	95	257	635	13	0.775	30	0.31154	-0.18195	-0.81628
96	96	1283	1718	15	0.77273	30	0.47859	-0.16458	-1.11697
97	97	360	24	15	0.77273	30	0.47859	-0.11573	-1.05507
98	98	110	759	16	0.77083	30	0.58083	-0.18324	-0.98248
99	99	647	75	18	0.76923	30	0.827	-0.2419	-0.90774
100	100	1070	730	10	0.76562	30	0.1418	-0.11126	-1.0687
101	101	855	1192	10	0.76562	30	0.1418	-0.15731	-0.94581
102	102	1411	1510	10	0.76562	30	0.1418	-0.07101	-1.0307
103	103	436	1637	10	0.76562	30	0.1418	-0.09329	-0.98584
104	104	758	1860	12	0.76389	30	0.24504	-0.12155	-1.01928
105	105	705	202	12	0.76389	30	0.24504	-0.15807	-1.0237
106	106	653	949	11	0.76389	30	0.18874	-0.33516	-0.80996
107	107	572	2011	17	0.75962	30	0.69668	-0.0628	-0.85071
108	108	1931	402	10	0.75	30	0.1418	-0.04784	-0.98242
109	109	1122	931	10	0.75	30	0.1418	-0.06557	-0.97356
110	110	1074	1207	10	0.75	30	0.1418	-0.10194	-1.05892
111	111	1962	902	10	0.75	30	0.1418	-0.13963	-0.90916
112	112	1032	1780	14	0.75	30	0.38911	-0.19008	-0.96392
113	113	391	1491	18	0.75	30	0.827	-0.15526	-1.04403
114	114	657	1148	14	0.75	30	0.38911	-0.1886	-0.83959
115	115	91	175	16	0.75	30	0.58083	-0.07481	-1.0427
116	116	1320	332	13	0.75	30	0.31154	-0.12734	-1.08546
117	117	884	631	13	0.75	30	0.31154	-0.21234	-0.73255
118	118	1400	1108	11	0.75	30	0.18874	-0.05161	-1.11065
119	119	124	1731	12	0.75	30	0.24504	-0.26822	-0.87602
120	120	1318	542	12	0.75	30	0.24504	-0.2033	-1.02109
121	121	177	1893	12	0.75	30	0.24504	-0.00898	-0.87273
122	122	421	164	12	0.75	30	0.24504	-0.08495	-1.05422
123	123	484	294	17	0.74038	30	0.69668	-0.07921	-1.06295
124	124	796	718	16	0.73958	30	0.58083	-0.1642	-0.86476
125	125	342	1072	15	0.73864	30	0.47859	-0.15412	-1.09525
126	126	404	482	15	0.73864	30	0.47859	-0.12007	-1.02122
127	127	297	1416	13	0.7375	30	0.31154	-0.16172	-1.00444
128	128	1632	2008	11	0.73611	30	0.18874	-0.12272	-1.07098
129	129	397	907	11	0.73611	30	0.18874	-0.22504	-0.88185
130	130	1501	1232	11	0.73611	30	0.18874	-0.18674	-0.89001
131	131	1288	1661	11	0.73611	30	0.18874	-0.09617	-1.05905
132	132	1192	1278	11	0.73611	30	0.18874	-0.07466	-1.04751
133	133	839	1708	11	0.73611	30	0.18874	-0.11377	-0.97301
134	134	1564	1784	11	0.73611	30	0.18874	-0.07569	-1.06965
135	135	564	1883	11	0.73611	30	0.18874	-0.22975	-0.86698
136	136	811	178	11	0.73611	30	0.18874	-0.15938	-0.98713
137	137	1951	239	11	0.73611	30	0.18874	0.02612	-1.09939
138	138	803	137	11	0.73611	30	0.18874	-0.36949	-0.72114
139	139	1471	1568	12	0.73611	30	0.24504	-0.24218	-0.94207
140	140	590	1079	12	0.73611	30	0.24504	-0.25425	-0.77078
141	141	541	126	12	0.73611	30	0.24504	-0.28469	-0.88504
142	142	1282	1952	10	0.73438	30	0.1418	-0.18953	-0.93407
143	143	144	1935	10	0.73438	30	0.1418	-0.30546	-0.58892
144	144	714	1665	10	0.73438	30	0.1418	-0.14666	-0.9541
145	145	624	206	10	0.73438	30	0.1418	-0.29748	-0.73975
146	146	137	1496	19	0.73214	30	0.97263	-0.19087	-1.08652
147	147	695	548	14	0.72727	30	0.38911	-0.12751	-1.03676
148	148	68	1102	15	0.72727	30	0.47859	-0.08495	-0.86323
149	149	1697	91	14	0.72727	30	0.38911	-0.29022	-1.06099
150	150	338	758	27	0.8	30	2.79112	-0.12914	-1.10743
151	151	1148	1143	21	0.77344	30	1.31324	-0.06167	-1.02928
152	152	962	943	20	0.76667	30	1.13443	-0.07879	-0.98174
153	153	760	669	22	0.76562	30	1.50992	-0.17256	-1.075
154	154	205	1847	20	0.75833	30	1.13443	-0.13541	-0.94385
155	155	560	84	23	0.75735	30	1.72532	-0.0674	-1.03683
156	156	876	1639	22	0.73438	30	1.50992	-0.201	-1.08539
157	157	1310	776	21	0.71094	30	1.31324	-0.16678	-1.1156
158	158	536	1149	20	0.70833	30	1.13443	-0.18895	-1.06466
159	159	1426	408	21	0.6875	30	1.31324	-0.47353	-0.89628
160	160	1079	1726	26	0.67763	30	2.49234	-0.16387	-1.11048
161	161	908	268	22	0.67188	30	1.50992	0.01019	-0.94544
162	162	1078	1826	22	0.67188	30	1.50992	-0.18711	-1.02973
163	163	339	1381	20	0.66667	30	1.13443	-0.48039	-0.8342
164	164	251	215	25	0.66667	30	2.21568	-0.15447	-1.09008
165	165	595	1750	23	0.66176	30	1.72532	-0.08796	-1.06493
166	166	380	1346	20	0.65833	30	1.13443	-0.02644	-0.94578
167	167	128	1146	21	0.64062	30	1.31324	-0.00341	-0.86823
168	168	279	1486	20	0.63333	30	1.13443	0.06019	-0.92869
169	169	813	991	21	0.63281	30	1.31324	-0.15616	-1.06235
170	170	1476	419	21	0.61719	30	1.31324	-0.00681	-0.97745
171	171	435	1186	21	0.61719	30	1.31324	-0.17158	-0.84156
172	172	1281	1828	22	0.61719	30	1.50992	-0.03422	-0.99906
173	173	492	1935	20	0.61667	30	1.13443	-0.03073	-0.93195
174	174	823	1943	21	0.60938	30	1.31324	-0.14298	-1.00585
175	175	516	923	20	0.6	30	1.13443	-0.23064	-0.96858
176	176	1643	729	20	0.59167	30	1.13443	-0.13577	-0.94566
177	177	327	875	22	0.58594	30	1.50992	-0.40219	-0.78931
178	178	54	1442	20	0.575	30	1.13443	-0.15298	-1.07355
179	179	210	1923	22	0.57031	30	1.50992	-0.19661	-0.89043
180	180	869	1897	26	0.56579	30	2.49234	0.03419	-0.91723
181	181	747	1755	26	0.55263	30	2.49234	-0.12558	-1.06337
182	182	1448	839	25	0.54861	30	2.21568	-0.0142	-0.92876
183	183	1363	388	20	0.54167	30	1.13443	-0.75172	-0.34273
184	184	1398	504	20	0.53333	30	1.13443	-0.08642	-0.85139
185	185	628	366	23	0.52941	30	1.72532	0.07298	-0.92813
186	186	1631	1115	20	0.49167	30	1.13443	-0.47125	-0.87546
187	187	246	16	20	0.475	30	1.13443	-0.02786	-0.95301
188	188	27	1713	20	0.44167	30	1.13443	-0.14265	-1.08157
189	189	60	550	34	0.73	30	5.57345	-0.23528	-0.9573
190	190	1349	1916	35	0.7	30	6.07983	-0.09087	-1.0679
191	191	1587	1201	33	0.59896	30	5.096	0.07552	-1.04412
192	192	1545	270	35	0.535	30	6.07983	-0.19642	-0.91478
193	193	1627	199	35	0.5	30	6.07983	-0.08908	-0.85258
194	194	240	979	32	0.44565	30	4.64662	-0.28076	-0.79214
195	195	254	906	48	0.51071	30	15.6823	-0.10298	-0.95452
196	196	194	528	59	0.46131	30	29.1235	-0.34475	-1.07119
