# Supplementary material for: Dynamic self-assembly of compartmentalized DNA nanotubes
Source: Nat Commun. 2021 Jun 11;12:3557. doi: 10.1038/s41467-021-23850-1 (PMC8196065; doi:10.1038/s41467-021-23850-1)
Supplement: Supplementary file 8 — Source Data [file 41467_2021_23850_MOESM8_ESM.zip › sourceData/figure6/fig6e_rnaseh_075_individualTimeFiles/fig6_Rh_075_t45_final_data.xlsx]

## Sheet: Sheet1
	droplet number	X (pixels)	Y (pixels)	Radius (pixels)	Probability count	Time	Volume (pL)	skew	kurtosis
0	0	1280	1342	10	0.96875	45	0.1418	0.11032	-0.94619
1	1	699	205	12	0.95833	45	0.24504	-0.17855	-0.9827
2	2	1139	23	10	0.9375	45	0.1418	-0.13142	-0.93073
3	3	1013	1566	11	0.93056	45	0.18874	-0.23666	-0.96933
4	4	263	1743	10	0.90625	45	0.1418	-0.0657	-0.96969
5	5	39	167	11	0.90278	45	0.18874	0.20628	-0.48062
6	6	188	1178	12	0.90278	45	0.24504	-0.15634	-1.00866
7	7	1326	247	12	0.90278	45	0.24504	-0.14361	-1.13382
8	8	1767	850	11	0.90278	45	0.18874	-0.02887	-0.9123
9	9	1236	1751	10	0.89062	45	0.1418	-0.16677	-0.98095
10	10	885	1183	10	0.89062	45	0.1418	-0.10897	-0.99413
11	11	1332	1688	10	0.89062	45	0.1418	0.39407	-0.55253
12	12	1018	288	12	0.88889	45	0.24504	0.04626	-1.10684
13	13	40	1270	13	0.8875	45	0.31154	-0.16248	-1.02681
14	14	682	1132	10	0.875	45	0.1418	-0.27342	-0.61435
15	15	1622	300	10	0.875	45	0.1418	-0.06899	-0.51208
16	16	349	608	14	0.875	45	0.38911	0.16541	-0.70744
17	17	1012	1092	14	0.875	45	0.38911	-0.22239	-0.95955
18	18	643	1847	16	0.875	45	0.58083	0.00468	-0.79677
19	19	1048	951	13	0.875	45	0.31154	0.12077	-0.85552
20	20	1515	1132	11	0.875	45	0.18874	-0.1207	-0.81209
21	21	1844	571	15	0.86364	45	0.47859	-0.14608	-1.08662
22	22	1666	1414	13	0.8625	45	0.31154	-0.15246	-1.01677
23	23	1127	758	11	0.86111	45	0.18874	0.06362	-0.85108
24	24	48	1576	12	0.86111	45	0.24504	-0.30289	-0.77268
25	25	2017	1969	11	0.86111	45	0.18874	-0.0566	-0.78195
26	26	1142	1824	11	0.86111	45	0.18874	0.2091	-0.74505
27	27	719	1692	10	0.84375	45	0.1418	-0.17007	-0.93872
28	28	1172	1016	14	0.84091	45	0.38911	-0.19826	-1.01672
29	29	773	1061	13	0.8375	45	0.31154	-0.18582	-0.94964
30	30	1431	898	12	0.83333	45	0.24504	0.08667	-0.76746
31	31	1277	572	11	0.83333	45	0.18874	-0.0653	-1.12047
32	32	1100	1260	11	0.83333	45	0.18874	-0.17322	-1.09573
33	33	153	751	12	0.83333	45	0.24504	-0.1091	-1.13201
34	34	601	1174	15	0.82955	45	0.47859	-0.03062	-0.38255
35	35	1503	554	10	0.82812	45	0.1418	-0.20668	-1.05232
36	36	1681	541	10	0.82812	45	0.1418	-0.15118	-0.99361
37	37	825	1499	13	0.825	45	0.31154	-0.11619	-1.14621
38	38	1523	1179	13	0.825	45	0.31154	-0.36151	-0.76409
39	39	754	1376	12	0.81944	45	0.24504	0.32584	-0.5776
40	40	214	1547	11	0.81944	45	0.18874	-0.08807	-1.05313
41	41	1282	1664	11	0.81944	45	0.18874	-0.06823	-1.07505
42	42	894	483	12	0.81944	45	0.24504	-0.10089	-1.08124
43	43	1269	1294	14	0.81818	45	0.38911	-0.14467	-1.15875
44	44	938	397	10	0.8125	45	0.1418	0.03682	-0.79199
45	45	269	1979	10	0.8125	45	0.1418	-0.06993	-0.96639
46	46	1849	1842	10	0.8125	45	0.1418	-0.04102	-0.87559
47	47	1492	1400	11	0.80556	45	0.18874	-0.04353	-0.91747
48	48	1629	1985	11	0.80556	45	0.18874	0.02396	-0.75485
49	49	495	1994	12	0.80556	45	0.24504	0.11292	-0.87849
50	50	131	1499	19	0.80357	45	0.97263	0.24815	-0.64213
51	51	402	2013	13	0.8	45	0.31154	-0.45999	-0.44194
52	52	1320	30	18	0.79808	45	0.827	0.11222	-0.89752
53	53	1189	270	10	0.79688	45	0.1418	0.40013	-0.51738
54	54	1439	1544	14	0.79545	45	0.38911	0.10069	-0.66904
55	55	336	1075	15	0.79545	45	0.47859	0.00333	-0.99522
56	56	1283	1245	15	0.79545	45	0.47859	-0.03182	-0.61093
57	57	1901	422	12	0.79167	45	0.24504	-0.24913	-0.99678
58	58	118	1735	12	0.79167	45	0.24504	-0.10264	-0.98961
59	59	1597	1878	11	0.79167	45	0.18874	0.11975	-0.64996
60	60	1279	897	11	0.79167	45	0.18874	0.17948	-0.72966
61	61	797	140	11	0.79167	45	0.18874	-0.04112	-0.42583
62	62	1742	708	17	0.78846	45	0.69668	-0.22841	-0.95223
63	63	1828	170	17	0.78846	45	0.69668	-0.05638	-0.98378
64	64	1446	929	13	0.7875	45	0.31154	0.38859	-0.49535
65	65	541	737	13	0.7875	45	0.31154	-0.27355	-0.87954
66	66	1186	977	13	0.7875	45	0.31154	-0.13655	-0.9879
67	67	291	1419	13	0.7875	45	0.31154	-0.14284	-0.83099
68	68	1933	1745	14	0.78409	45	0.38911	-0.16715	-1.01217
69	69	270	276	14	0.78409	45	0.38911	0.27008	-0.10982
70	70	895	1112	10	0.78125	45	0.1418	-0.16867	-0.96035
71	71	1673	1336	10	0.78125	45	0.1418	0.06097	-0.83404
72	72	1266	1531	10	0.78125	45	0.1418	-0.46587	-0.61284
73	73	1194	935	10	0.78125	45	0.1418	-0.11822	-1.05734
74	74	1410	1964	10	0.78125	45	0.1418	-0.52785	-0.63214
75	75	445	1782	10	0.78125	45	0.1418	-0.04348	-0.97748
76	76	1850	830	10	0.78125	45	0.1418	-0.11685	-1.04266
77	77	2024	572	10	0.78125	45	0.1418	-0.19264	-0.95998
78	78	91	350	16	0.78125	45	0.58083	0.092	-0.8336
79	79	566	2014	17	0.77885	45	0.69668	0.23809	-0.6211
80	80	1382	753	11	0.77778	45	0.18874	0.29624	-0.57565
81	81	1749	1008	11	0.77778	45	0.18874	-0.04434	-1.15291
82	82	1108	1681	12	0.77778	45	0.24504	0.35827	-0.5505
83	83	247	1192	12	0.77778	45	0.24504	0.31594	-0.63504
84	84	972	648	12	0.77778	45	0.24504	-0.08337	-1.153
85	85	1158	495	11	0.77778	45	0.18874	-0.03178	-0.8729
86	86	1098	1193	11	0.77778	45	0.18874	0.20376	-0.75072
87	87	442	56	13	0.775	45	0.31154	0.44832	-0.44262
88	88	168	991	14	0.77273	45	0.38911	-0.43294	-0.66971
89	89	1569	564	14	0.77273	45	0.38911	0.01335	-0.96225
90	90	1987	1402	15	0.77273	45	0.47859	0.01437	-0.85718
91	91	366	1995	16	0.77083	45	0.58083	-0.04737	-0.63195
92	92	1678	1525	16	0.77083	45	0.58083	-0.07119	-0.77657
93	93	1959	453	17	0.76923	45	0.69668	-0.04817	-0.94346
94	94	1189	1775	10	0.76562	45	0.1418	-0.10743	-1.07426
95	95	254	1708	10	0.76562	45	0.1418	0.11091	-0.66345
96	96	1369	1604	10	0.76562	45	0.1418	0.2809	-0.88677
97	97	390	146	10	0.76562	45	0.1418	0.05531	-0.45496
98	98	1559	1787	11	0.76389	45	0.18874	0.26306	-0.70843
99	99	1080	607	11	0.76389	45	0.18874	-0.07179	-0.67832
100	100	1945	242	11	0.76389	45	0.18874	0.04706	-0.8697
101	101	558	1887	11	0.76389	45	0.18874	0.22465	-0.56078
102	102	130	700	12	0.76389	45	0.24504	0.0735	-0.79189
103	103	1172	386	12	0.76389	45	0.24504	-0.12595	-1.10311
104	104	1969	297	12	0.76389	45	0.24504	-0.08668	-1.04055
105	105	1308	998	13	0.7625	45	0.31154	-0.14798	-1.03656
106	106	1995	1261	14	0.76136	45	0.38911	-0.10855	-1.0736
107	107	651	1151	14	0.76136	45	0.38911	0.30708	-0.32717
108	108	1139	1908	16	0.76042	45	0.58083	-0.42842	-0.86597
109	109	1427	1729	16	0.76042	45	0.58083	0.00583	-1.0187
110	110	641	78	18	0.75962	45	0.827	0.20501	-0.37983
111	111	1463	753	10	0.75	45	0.1418	0.35234	-0.48522
112	112	1406	1430	10	0.75	45	0.1418	-0.19636	-0.93173
113	113	1617	399	10	0.75	45	0.1418	-0.27944	-0.82232
114	114	1722	892	10	0.75	45	0.1418	0.23809	-0.53394
115	115	655	177	14	0.75	45	0.38911	-0.23669	-0.82312
116	116	478	297	17	0.75	45	0.69668	0.12023	-0.74574
117	117	1341	123	18	0.75	45	0.827	0.27545	-0.52505
118	118	545	346	15	0.75	45	0.47859	0.06783	-0.26966
119	119	1866	631	15	0.75	45	0.47859	-0.33591	-0.76208
120	120	129	137	13	0.75	45	0.31154	0.50967	-0.29746
121	121	510	284	13	0.75	45	0.31154	-0.25631	-0.92227
122	122	197	633	13	0.75	45	0.31154	-0.40582	-0.60313
123	123	874	92	11	0.75	45	0.18874	0.11441	-0.63907
124	124	1766	737	11	0.75	45	0.18874	0.2328	-0.55424
125	125	887	1566	11	0.75	45	0.18874	0.26312	-0.71015
126	126	513	419	11	0.75	45	0.18874	-0.15549	-0.96594
127	127	1963	1896	12	0.75	45	0.24504	-0.05775	-0.65697
128	128	1706	627	12	0.75	45	0.24504	0.09368	-0.68867
129	129	415	167	12	0.75	45	0.24504	0.44603	-0.27582
130	130	2014	64	12	0.75	45	0.24504	0.13445	-0.83117
131	131	294	1682	11	0.75	45	0.18874	-0.29137	-0.70463
132	132	1529	1750	18	0.74038	45	0.827	-0.07817	-1.01321
133	133	876	957	17	0.74038	45	0.69668	0.04579	-0.66175
134	134	1732	488	16	0.73958	45	0.58083	-0.21591	-0.95141
135	135	1955	544	15	0.73864	45	0.47859	-0.20115	-1.01885
136	136	1536	1511	14	0.73864	45	0.38911	-0.01914	-0.95463
137	137	1048	1069	15	0.73864	45	0.47859	0.17331	-0.77654
138	138	420	913	13	0.7375	45	0.31154	-0.21045	-0.89403
139	139	1395	284	13	0.7375	45	0.31154	0.01745	-0.73458
140	140	376	1578	13	0.7375	45	0.31154	-0.09385	-1.0797
141	141	1007	1320	13	0.7375	45	0.31154	-0.41128	-0.4981
142	142	1142	1307	13	0.7375	45	0.31154	-0.26189	-0.95565
143	143	1949	59	13	0.7375	45	0.31154	0.31876	-0.61038
144	144	582	637	11	0.73611	45	0.18874	0.26933	-0.46873
145	145	1918	940	11	0.73611	45	0.18874	0.13131	-0.97101
146	146	873	1279	11	0.73611	45	0.18874	-0.14224	-0.652
147	147	907	1746	11	0.73611	45	0.18874	-0.08896	-0.75886
148	148	1750	341	12	0.73611	45	0.24504	-0.18994	-0.90419
149	149	971	443	11	0.73611	45	0.18874	-0.18277	-1.04117
150	150	956	946	20	0.75833	45	1.13443	0.13891	-0.64381
151	151	554	87	23	0.75735	45	1.72532	0.09083	-0.88826
152	152	1420	411	21	0.75	45	1.31324	-0.46968	-0.72157
153	153	1304	780	21	0.74219	45	1.31324	-0.05783	-0.93757
154	154	1625	1119	20	0.71667	45	1.13443	-0.46703	-0.6307
155	155	1391	508	20	0.71667	45	1.13443	0.14439	-0.54421
156	156	1073	1730	26	0.71053	45	2.49234	-0.08707	-1.05592
157	157	374	1349	20	0.69167	45	1.13443	0.22224	-0.71622
158	158	530	1152	20	0.69167	45	1.13443	-0.02307	-0.94729
159	159	754	672	22	0.67969	45	1.50992	0.03013	-0.80527
160	160	122	1149	21	0.67188	45	1.31324	0.12374	-0.68505
161	161	333	1384	20	0.66667	45	1.13443	-0.50004	-0.73444
162	162	1142	1146	21	0.66406	45	1.31324	0.24595	-0.6338
163	163	589	1753	23	0.66176	45	1.72532	0.16732	-0.75209
164	164	510	927	20	0.64167	45	1.13443	0.2306	-0.67549
165	165	332	761	27	0.63125	45	2.79112	-0.0824	-1.11006
166	166	807	994	21	0.625	45	1.31324	0.07588	-0.83444
167	167	870	1642	22	0.625	45	1.50992	-0.08961	-1.06913
168	168	1471	422	21	0.60938	45	1.31324	0.0871	-0.60592
169	169	320	878	22	0.60938	45	1.50992	-0.202	-0.78332
170	170	429	1189	21	0.60938	45	1.31324	0.3492	-0.02709
171	171	817	1946	21	0.59375	45	1.31324	0.07252	-0.76518
172	172	486	1938	20	0.59167	45	1.13443	-0.02658	-0.76849
173	173	245	218	25	0.59028	45	2.21568	0.00228	-1.00186
174	174	863	1900	26	0.58553	45	2.49234	0.26861	-0.6538
175	175	199	1851	20	0.58333	45	1.13443	0.15308	-0.45178
176	176	1355	392	20	0.575	45	1.13443	-0.63538	-0.57174
177	177	1638	732	21	0.55469	45	1.31324	0.03539	-0.71605
178	178	1275	1831	22	0.55469	45	1.50992	0.18845	-0.7438
179	179	204	1926	22	0.55469	45	1.50992	-0.11163	-0.80928
180	180	742	1758	26	0.55263	45	2.49234	0.02411	-0.99571
181	181	622	370	23	0.53676	45	1.72532	0.31888	-0.46827
182	182	48	1445	20	0.53333	45	1.13443	0.19301	-0.73118
183	183	273	1489	20	0.53333	45	1.13443	0.34669	-0.46193
184	184	1071	1829	22	0.52344	45	1.50992	0.09905	-0.80755
185	185	2022	1214	20	0.50833	45	1.13443	0.12259	-0.76937
186	186	1908	654	20	0.49167	45	1.13443	-0.05517	-0.94038
187	187	239	19	20	0.475	45	1.13443	0.19834	-0.52547
188	188	1422	1919	20	0.475	45	1.13443	0.11858	-0.65963
189	189	1442	843	26	0.47368	45	2.49234	0.27917	-0.44582
190	190	902	272	22	0.46875	45	1.50992	0.15014	-0.65215
191	191	1343	1919	35	0.615	45	6.07983	0.07289	-0.95769
192	192	54	553	34	0.58	45	5.57345	-0.04206	-0.86194
193	193	1581	1205	33	0.57812	45	5.096	0.10537	-0.78902
194	194	1540	273	35	0.525	45	6.07983	0.15685	-0.70677
195	195	1621	203	35	0.47	45	6.07983	-0.13667	-0.81318
196	196	248	909	49	0.45357	45	16.6831	0.05791	-0.86949
