# Supplementary material for: Dynamic self-assembly of compartmentalized DNA nanotubes
Source: Nat Commun. 2021 Jun 11;12:3557. doi: 10.1038/s41467-021-23850-1 (PMC8196065; doi:10.1038/s41467-021-23850-1)
Supplement: Supplementary file 8 — Source Data [file 41467_2021_23850_MOESM8_ESM.zip › sourceData/figure6/fig6e_rnaseh_075_individualTimeFiles/fig6_Rh_075_t15_final_data.xlsx]

## Sheet: Sheet1
	droplet number	X (pixels)	Y (pixels)	Radius (pixels)	Probability count	Time	Volume (pL)	skew	kurtosis
0	0	818	831	11	1	15	0.18874	-0.00641	-1.17491
1	1	897	1562	10	0.98438	15	0.1418	-0.00237	-1.14387
2	2	448	1998	10	0.96875	15	0.1418	0.02366	-1.05976
3	3	1110	1257	10	0.95312	15	0.1418	0.03122	-1.18907
4	4	967	1719	10	0.9375	15	0.1418	-0.02166	-1.08129
5	5	981	439	10	0.9375	15	0.1418	-0.03345	-1.09812
6	6	982	645	11	0.93056	15	0.18874	-0.0363	-1.17605
7	7	1415	1509	10	0.92188	15	0.1418	0.04479	-1.16676
8	8	810	1541	11	0.91667	15	0.18874	0.00199	-1.15802
9	9	1152	1821	10	0.90625	15	0.1418	0.04849	-1.1428
10	10	425	164	11	0.90278	15	0.18874	-0.09789	-1.08633
11	11	685	307	13	0.9	15	0.31154	-0.10843	-1.19765
12	12	343	1732	18	0.89423	15	0.827	-0.1861	-1.12732
13	13	1539	1747	17	0.89423	15	0.69668	-0.12245	-1.15819
14	14	796	795	12	0.88889	15	0.24504	-0.1718	-1.06336
15	15	918	1851	15	0.88636	15	0.47859	-0.23804	-0.97111
16	16	1579	560	13	0.875	15	0.31154	-0.06354	-1.19481
17	17	256	1190	12	0.875	15	0.24504	-0.14658	-1.01936
18	18	500	123	12	0.86111	15	0.24504	-0.08088	-1.11731
19	19	1606	1874	10	0.85938	15	0.1418	-0.04343	-1.12347
20	20	1078	1207	10	0.85938	15	0.1418	0.03343	-1.21538
21	21	187	2020	10	0.85938	15	0.1418	-0.06778	-1.13754
22	22	1678	820	14	0.85227	15	0.38911	-0.09893	-1.21143
23	23	364	23	15	0.85227	15	0.47859	-0.11935	-1.13959
24	24	682	1531	11	0.84722	15	0.18874	0.0014	-1.14854
25	25	1520	1678	10	0.84375	15	0.1418	0.06389	-1.06489
26	26	1293	1242	14	0.84091	15	0.38911	-0.24871	-0.96124
27	27	1854	567	14	0.84091	15	0.38911	-0.12987	-1.18804
28	28	376	1992	15	0.84091	15	0.47859	-0.21357	-0.93981
29	29	283	1486	19	0.83929	15	0.97263	-0.03146	-1.06133
30	30	50	1267	13	0.8375	15	0.31154	-0.20293	-0.95822
31	31	358	224	17	0.83654	15	0.69668	-0.16013	-1.09625
32	32	783	1057	12	0.83333	15	0.24504	-0.06619	-1.12094
33	33	595	133	12	0.83333	15	0.24504	-0.15685	-1.01425
34	34	668	844	12	0.83333	15	0.24504	-0.08713	-1.12161
35	35	414	642	14	0.82955	15	0.38911	-0.12247	-1.1279
36	36	1437	1726	15	0.82955	15	0.47859	-0.11616	-1.15631
37	37	1137	755	10	0.82812	15	0.1418	-0.10635	-1.06605
38	38	124	989	13	0.825	15	0.31154	-0.12738	-1.09474
39	39	405	1731	12	0.81944	15	0.24504	-0.02787	-1.13326
40	40	150	1018	12	0.81944	15	0.24504	-0.16585	-1.02563
41	41	211	1034	15	0.81818	15	0.47859	-0.3134	-0.85289
42	42	2026	1965	10	0.8125	15	0.1418	0.14677	-1.12397
43	43	1683	1333	10	0.8125	15	0.1418	0.12617	-1.09726
44	44	1182	1012	13	0.8125	15	0.31154	-0.07629	-1.22379
45	45	1201	1122	13	0.8125	15	0.31154	-0.09799	-1.12948
46	46	1229	548	17	0.80769	15	0.69668	-0.15754	-1.10031
47	47	1336	244	11	0.80556	15	0.18874	-0.00249	-1.23383
48	48	1701	91	13	0.8	15	0.31154	-0.195	-1.16397
49	49	576	2011	17	0.79808	15	0.69668	-0.3052	-0.87052
50	50	400	143	10	0.79688	15	0.1418	-0.09929	-0.98287
51	51	1074	730	10	0.79688	15	0.1418	0.01396	-1.02994
52	52	1068	1986	10	0.79688	15	0.1418	-0.10082	-1.02723
53	53	1240	1977	14	0.79545	15	0.38911	-0.07545	-1.09364
54	54	72	1102	15	0.79545	15	0.47859	-0.19703	-0.98986
55	55	1946	1810	16	0.79167	15	0.58083	-0.13469	-1.13987
56	56	412	2009	12	0.79167	15	0.24504	-0.26474	-0.97843
57	57	514	43	12	0.79167	15	0.24504	-0.11196	-1.06196
58	58	1231	1005	11	0.79167	15	0.18874	0.0115	-1.119
59	59	1388	1068	11	0.79167	15	0.18874	0.02052	-1.19585
60	60	68	1737	12	0.79167	15	0.24504	-0.40112	-0.77049
61	61	164	747	12	0.79167	15	0.24504	-0.13742	-1.09297
62	62	136	1550	17	0.78846	15	0.69668	-0.19553	-1.02081
63	63	1738	822	17	0.78846	15	0.69668	-0.14749	-1.17235
64	64	1998	1398	14	0.78409	15	0.38911	-0.07012	-1.17938
65	65	1876	629	14	0.78409	15	0.38911	-0.14689	-1.14826
66	66	1998	356	15	0.78409	15	0.47859	-0.12322	-1.17058
67	67	245	1953	10	0.78125	15	0.1418	-0.23231	-0.8742
68	68	1023	1563	10	0.78125	15	0.1418	0.03256	-1.15558
69	69	1502	1396	10	0.78125	15	0.1418	-0.08846	-0.90769
70	70	1466	1199	10	0.78125	15	0.1418	-0.03157	-1.16113
71	71	1965	902	10	0.78125	15	0.1418	0.09264	-1.18813
72	72	403	1858	12	0.77778	15	0.24504	-0.10833	-1.01393
73	73	1911	418	11	0.77778	15	0.18874	-0.0223	-1.14415
74	74	50	164	11	0.77778	15	0.18874	-0.07676	-1.09264
75	75	507	704	12	0.77778	15	0.24504	-0.12825	-1.09754
76	76	687	501	12	0.77778	15	0.24504	-0.0435	-1.1098
77	77	1777	847	10	0.76562	15	0.1418	0.03276	-1.14278
78	78	758	1968	10	0.76562	15	0.1418	-0.16431	-0.84218
79	79	606	1680	10	0.76562	15	0.1418	-0.10476	-1.06255
80	80	447	1545	10	0.76562	15	0.1418	-0.08124	-1.06914
81	81	140	697	11	0.76389	15	0.18874	-0.11059	-1.13164
82	82	505	1990	12	0.76389	15	0.24504	-0.09693	-1.0422
83	83	1359	1474	11	0.76389	15	0.18874	-0.0262	-1.14949
84	84	1533	1176	12	0.76389	15	0.24504	-0.18702	-1.04793
85	85	1676	1410	12	0.76389	15	0.24504	-0.05713	-1.19472
86	86	614	954	12	0.76389	15	0.24504	-0.10881	-1.03844
87	87	1360	943	12	0.76389	15	0.24504	0.00711	-1.21472
88	88	94	1989	11	0.76389	15	0.18874	-0.06828	-0.9282
89	89	737	1919	12	0.76389	15	0.24504	-0.09163	-1.09936
90	90	379	1780	13	0.7625	15	0.31154	-0.18559	-0.98468
91	91	1704	1638	13	0.7625	15	0.31154	-0.08857	-1.1861
92	92	814	1638	13	0.7625	15	0.31154	-0.18978	-1.01635
93	93	1251	1239	13	0.7625	15	0.31154	-0.06355	-1.18964
94	94	1589	1754	10	0.75	15	0.1418	-0.00077	-1.1562
95	95	1422	1685	10	0.75	15	0.1418	-0.12029	-0.99839
96	96	690	1641	10	0.75	15	0.1418	-0.07493	-1.12284
97	97	1252	1504	10	0.75	15	0.1418	-0.27843	-0.82219
98	98	1955	239	10	0.75	15	0.1418	0.0436	-1.11208
99	99	1018	1220	10	0.75	15	0.1418	-0.02678	-1.00464
100	100	45	783	10	0.75	15	0.1418	-0.2745	-0.79926
101	101	139	134	13	0.75	15	0.31154	-0.15292	-1.08742
102	102	888	631	13	0.75	15	0.31154	-0.18711	-0.9792
103	103	1546	1507	13	0.75	15	0.31154	-0.11021	-1.17424
104	104	1400	929	11	0.75	15	0.18874	0.01784	-1.20919
105	105	1120	1355	11	0.75	15	0.18874	-0.01015	-1.17109
106	106	1152	1304	12	0.75	15	0.24504	-0.10161	-1.1408
107	107	1386	1270	12	0.75	15	0.24504	0.0022	-1.20363
108	108	1377	714	12	0.75	15	0.24504	-0.08067	-1.15081
109	109	1331	413	15	0.73864	15	0.47859	-0.20826	-1.07573
110	110	1012	556	14	0.73864	15	0.38911	-0.12521	-1.15434
111	111	460	1391	13	0.7375	15	0.31154	-0.11841	-1.087
112	112	1197	973	12	0.73611	15	0.24504	-0.09663	-1.16648
113	113	677	374	11	0.73611	15	0.18874	-0.38217	-0.6897
114	114	1184	1978	11	0.73611	15	0.18874	-0.05003	-1.07605
115	115	1133	461	12	0.73611	15	0.24504	-0.13017	-1.12846
116	116	1299	1896	12	0.73611	15	0.24504	-0.42356	-0.72249
117	117	650	1061	12	0.73611	15	0.24504	-0.12074	-1.03318
118	118	628	205	10	0.73438	15	0.1418	-0.18607	-0.98333
119	119	937	1354	17	0.73077	15	0.69668	-0.20107	-1.04159
120	120	1965	540	14	0.72727	15	0.38911	-0.07844	-1.21141
121	121	1649	1646	13	0.725	15	0.31154	-0.02321	-1.19268
122	122	162	1746	13	0.725	15	0.31154	-0.03231	-1.07785
123	123	386	1575	13	0.725	15	0.31154	-0.10476	-1.1277
124	124	1279	1291	13	0.725	15	0.31154	-0.11789	-1.10418
125	125	462	794	13	0.725	15	0.31154	-0.16364	-0.99638
126	126	1316	125	12	0.72222	15	0.24504	-0.10665	-1.05064
127	127	521	281	12	0.72222	15	0.24504	-0.30467	-0.88858
128	128	709	202	11	0.72222	15	0.18874	-0.10435	-1.06762
129	129	1978	293	11	0.72222	15	0.18874	0.0172	-1.19086
130	130	47	656	11	0.72222	15	0.18874	-0.06138	-1.1061
131	131	1604	1991	11	0.72222	15	0.18874	-0.30716	-0.79413
132	132	32	1991	18	0.72115	15	0.827	-0.15223	-1.10367
133	133	1538	1937	17	0.72115	15	0.69668	-0.09904	-1.11712
134	134	523	415	10	0.71875	15	0.1418	-0.10361	-1.02459
135	135	869	664	10	0.71875	15	0.1418	-0.16162	-0.96797
136	136	1639	1981	10	0.71875	15	0.1418	-0.15557	-0.85066
137	137	304	1679	10	0.71875	15	0.1418	-0.05616	-1.01189
138	138	490	1595	10	0.71875	15	0.1418	-0.0303	-1.04304
139	139	671	1579	10	0.71875	15	0.1418	-0.0168	-1.12112
140	140	1475	27	15	0.71591	15	0.47859	-0.14558	-1.07755
141	141	141	1495	19	0.71429	15	0.97263	-0.18287	-1.07085
142	142	127	245	13	0.7125	15	0.31154	-0.23839	-0.94637
143	143	261	635	13	0.7125	15	0.31154	-0.29349	-0.87731
144	144	1449	1540	13	0.7125	15	0.31154	-0.29724	-0.87428
145	145	96	1431	12	0.70833	15	0.24504	-0.11124	-1.10414
146	146	1170	140	11	0.70833	15	0.18874	0.01072	-1.18764
147	147	447	886	12	0.70833	15	0.24504	-0.13564	-1.01988
148	148	801	259	11	0.70833	15	0.18874	-0.08776	-1.12126
149	149	568	1883	11	0.70833	15	0.18874	-0.14298	-1.03321
150	150	1314	776	20	0.825	15	1.13443	-0.16598	-1.11291
151	151	564	84	23	0.73529	15	1.72532	-0.14912	-1.05503
152	152	209	1847	20	0.725	15	1.13443	-0.23151	-0.95289
153	153	1081	1826	22	0.67969	15	1.50992	-0.21374	-1.05229
154	154	439	1185	20	0.65833	15	1.13443	-0.29646	-0.78094
155	155	384	1345	20	0.65	15	1.13443	-0.10484	-1.09445
156	156	1648	728	20	0.65	15	1.13443	-0.08906	-1.13981
157	157	764	669	22	0.64844	15	1.50992	-0.16808	-1.10911
158	158	1152	1143	21	0.64062	15	1.31324	-0.09726	-1.11641
159	159	254	215	25	0.63889	15	2.21568	-0.19417	-0.99989
160	160	331	875	22	0.63281	15	1.50992	-0.37395	-0.85451
161	161	1481	419	21	0.63281	15	1.31324	-0.15263	-1.09868
162	162	540	1149	20	0.625	15	1.13443	-0.18482	-1.10679
163	163	341	758	27	0.625	15	2.79112	-0.14436	-1.10302
164	164	631	366	23	0.61029	15	1.72532	-0.10119	-1.06843
165	165	874	1896	25	0.59722	15	2.21568	-0.17398	-0.95432
166	166	213	1923	22	0.59375	15	1.50992	-0.19287	-1.00083
167	167	827	1943	20	0.58333	15	1.13443	-0.19326	-1.09951
168	168	880	1638	22	0.57031	15	1.50992	-0.18905	-1.09501
169	169	1083	1726	25	0.56944	15	2.21568	-0.16172	-1.10731
170	170	132	1146	20	0.56667	15	1.13443	-0.21441	-0.97718
171	171	250	16	20	0.56667	15	1.13443	-0.17867	-0.98203
172	172	912	268	22	0.5625	15	1.50992	-0.11603	-1.06135
173	173	1452	837	24	0.5625	15	1.96029	-0.23449	-0.84737
174	174	1430	407	20	0.55833	15	1.13443	-0.44225	-0.93999
175	175	751	1755	25	0.55556	15	2.21568	-0.1696	-1.03745
176	176	599	1749	22	0.55469	15	1.50992	-0.1561	-1.05351
177	177	1285	1826	21	0.52344	15	1.31324	-0.33665	-0.78608
178	178	965	943	20	0.51667	15	1.13443	-0.19287	-1.09383
179	179	343	1380	20	0.50833	15	1.13443	-0.37064	-1.05569
180	180	1401	505	20	0.5	15	1.13443	-0.08871	-1.12473
181	181	816	990	21	0.5	15	1.31324	-0.27358	-0.95971
182	182	58	1441	20	0.49167	15	1.13443	-0.14249	-1.10069
183	183	498	1934	20	0.48333	15	1.13443	-0.22275	-1.00791
184	184	16	251	20	0.48333	15	1.13443	-0.20684	-0.98878
185	185	64	550	34	0.87	15	5.57345	-0.23428	-0.97927
186	186	1549	270	35	0.76	15	6.07983	-0.20394	-1.08067
187	187	1353	1916	35	0.72	15	6.07983	-0.16632	-1.08437
188	188	1632	199	35	0.675	15	6.07983	-0.19063	-1.00105
189	189	244	979	32	0.61413	15	4.64662	-0.4057	-0.77285
190	190	1591	1201	33	0.59896	15	5.096	-0.12366	-1.07942
191	191	257	904	47	0.58824	15	14.7225	-0.22291	-1.02642
