# Supplementary material for: Dynamic self-assembly of compartmentalized DNA nanotubes
Source: Nat Commun. 2021 Jun 11;12:3557. doi: 10.1038/s41467-021-23850-1 (PMC8196065; doi:10.1038/s41467-021-23850-1)
Supplement: Supplementary file 8 — Source Data [file 41467_2021_23850_MOESM8_ESM.zip › sourceData/figure6/fig6e_rnaseh_075_individualTimeFiles/fig6_Rh_075_t195_final_data.xlsx]

## Sheet: Sheet1
	droplet number	X (pixels)	Y (pixels)	Radius (pixels)	Probability count	Time	Volume (pL)	skew	kurtosis
0	0	1981	2000	10	1	195	0.1418	0.0425	-1.07996
1	1	362	516	15	0.96591	195	0.47859	-0.13407	-1.02447
2	2	1915	90	12	0.95833	195	0.24504	-0.12872	-1.16273
3	3	1987	1245	19	0.94643	195	0.97263	-0.10487	-1.12022
4	4	1243	928	11	0.94444	195	0.18874	-0.06678	-0.97203
5	5	1075	1390	11	0.94444	195	0.18874	0.01194	-1.13194
6	6	1354	964	11	0.94444	195	0.18874	-0.01064	-1.15335
7	7	1692	857	17	0.94231	195	0.69668	-0.13076	-1.13755
8	8	241	1268	10	0.92188	195	0.1418	-0.12087	-0.98224
9	9	1072	1712	12	0.91667	195	0.24504	-0.06155	-1.14252
10	10	459	2025	12	0.91667	195	0.24504	-0.10286	-1.0409
11	11	790	1530	13	0.9125	195	0.31154	-0.1369	-1.10133
12	12	1369	1544	10	0.90625	195	0.1418	-0.02995	-1.1415
13	13	756	294	11	0.90278	195	0.18874	-0.10145	-1.05142
14	14	1641	1081	12	0.90278	195	0.24504	-0.08	-1.15235
15	15	1629	1293	11	0.88889	195	0.18874	-0.07728	-1.1218
16	16	117	782	12	0.88889	195	0.24504	-0.16169	-1.07786
17	17	995	1405	12	0.88889	195	0.24504	-0.1243	-1.01066
18	18	1959	1292	13	0.8875	195	0.31154	-0.04313	-1.18037
19	19	199	1988	10	0.875	195	0.1418	-0.22019	-0.80055
20	20	1474	1713	10	0.875	195	0.1418	-0.0008	-1.06571
21	21	625	1614	10	0.875	195	0.1418	-0.06125	-1.10867
22	22	1064	1291	10	0.875	195	0.1418	-0.05904	-1.14636
23	23	1426	1464	14	0.875	195	0.38911	-0.1227	-1.15854
24	24	1431	1710	14	0.875	195	0.38911	-0.1428	-1.15402
25	25	1643	1556	15	0.875	195	0.47859	-0.11497	-1.10799
26	26	34	1909	18	0.875	195	0.827	0.03905	-0.92625
27	27	297	1767	18	0.875	195	0.827	-0.13586	-1.07091
28	28	1840	929	13	0.875	195	0.31154	-0.09758	-1.1353
29	29	1296	1328	12	0.86111	195	0.24504	-0.0738	-1.09927
30	30	764	1576	11	0.86111	195	0.18874	-0.06561	-1.12503
31	31	1346	784	10	0.85938	195	0.1418	-0.02159	-1.1361
32	32	1920	937	10	0.85938	195	0.1418	-0.06491	-1.01468
33	33	1284	61	18	0.85577	195	0.827	-0.15949	-1.06009
34	34	1951	1433	14	0.85227	195	0.38911	-0.15344	-1.12615
35	35	397	538	15	0.85227	195	0.47859	-0.40315	-0.8918
36	36	677	1875	14	0.85227	195	0.38911	-0.09212	-1.09701
37	37	162	664	13	0.85	195	0.31154	-0.41026	-0.67677
38	38	716	1894	12	0.84722	195	0.24504	-0.07062	-1.11341
39	39	1347	909	11	0.84722	195	0.18874	-0.07531	-0.96895
40	40	178	1578	11	0.84722	195	0.18874	-0.0961	-1.06843
41	41	770	1376	10	0.84375	195	0.1418	0.00774	-1.12304
42	42	1713	1039	10	0.84375	195	0.1418	0.02908	-1.05072
43	43	921	1754	10	0.84375	195	0.1418	-0.21997	-0.84464
44	44	1626	453	15	0.84091	195	0.47859	-0.1268	-1.14721
45	45	653	582	14	0.84091	195	0.38911	-0.10231	-1.09538
46	46	1569	820	15	0.84091	195	0.47859	-0.24279	-1.02474
47	47	607	1878	16	0.83333	195	0.58083	-0.17433	-1.04963
48	48	1565	1844	15	0.82955	195	0.47859	-0.28676	-1.05843
49	49	1084	633	14	0.82955	195	0.38911	-0.15917	-1.10892
50	50	1480	1163	10	0.82812	195	0.1418	-0.18146	-0.96574
51	51	1214	900	10	0.82812	195	0.1418	-0.24162	-0.78966
52	52	1032	1242	10	0.82812	195	0.1418	-0.09139	-0.99576
53	53	977	1597	10	0.82812	195	0.1418	-0.06597	-1.07694
54	54	1333	1635	10	0.82812	195	0.1418	0.03031	-1.07529
55	55	1664	482	10	0.82812	195	0.1418	0.03538	-1.1187
56	56	1534	595	13	0.825	195	0.31154	-0.13629	-1.12597
57	57	1062	1224	11	0.81944	195	0.18874	-9e-05	-1.21424
58	58	623	878	12	0.81944	195	0.24504	-0.12485	-1.10695
59	59	669	1415	12	0.81944	195	0.24504	-0.08981	-1.13474
60	60	1933	328	11	0.81944	195	0.18874	-0.01566	-1.11676
61	61	198	1443	14	0.81818	195	0.38911	-0.49674	-0.72775
62	62	565	1205	15	0.81818	195	0.47859	-0.28155	-0.93012
63	63	234	307	14	0.81818	195	0.38911	-0.12045	-1.00497
64	64	565	1932	18	0.81731	195	0.827	-0.15075	-1.002
65	65	851	1597	10	0.8125	195	0.1418	-0.02215	-1.08461
66	66	2010	1922	10	0.8125	195	0.1418	0.00528	-1.09927
67	67	549	167	12	0.80556	195	0.24504	-0.06804	-1.04279
68	68	642	536	12	0.80556	195	0.24504	-0.11486	-1.05055
69	69	1907	876	12	0.80556	195	0.24504	-0.01399	-1.17867
70	70	1045	638	11	0.80556	195	0.18874	-0.13867	-1.05
71	71	112	1267	10	0.79688	195	0.1418	0.00952	-1.09553
72	72	1106	1855	10	0.79688	195	0.1418	-0.02496	-1.12458
73	73	1845	734	15	0.79545	195	0.47859	-0.16953	-1.11183
74	74	1095	552	12	0.79167	195	0.24504	-0.15657	-1.04047
75	75	247	48	12	0.79167	195	0.24504	-0.21277	-0.96106
76	76	1722	1978	18	0.78846	195	0.827	-0.12247	-1.10569
77	77	406	88	13	0.7875	195	0.31154	-0.2538	-0.8688
78	78	1359	315	13	0.7875	195	0.31154	-0.11329	-1.0777
79	79	1278	366	13	0.7875	195	0.31154	-0.24621	-0.95328
80	80	1793	369	14	0.78409	195	0.38911	-0.104	-1.14386
81	81	314	639	14	0.78409	195	0.38911	-0.16483	-1.09958
82	82	990	1814	14	0.78409	195	0.38911	-0.1683	-1.08878
83	83	394	1671	10	0.78125	195	0.1418	-0.11722	-1.01891
84	84	1206	1538	10	0.78125	195	0.1418	-0.13269	-0.86877
85	85	456	101	10	0.78125	195	0.1418	-0.16805	-0.80481
86	86	560	1715	10	0.78125	195	0.1418	-0.11349	-1.00103
87	87	12	1607	12	0.77778	195	0.24504	-0.32945	-0.94098
88	88	859	514	12	0.77778	195	0.24504	-0.12668	-1.1093
89	89	797	1743	11	0.77778	195	0.18874	-0.36924	-0.65245
90	90	1459	1267	11	0.77778	195	0.18874	-0.09587	-0.94861
91	91	937	679	11	0.77778	195	0.18874	-0.10765	-1.06612
92	92	1103	1939	15	0.77273	195	0.47859	-0.34671	-0.98854
93	93	164	1069	15	0.77273	195	0.47859	-0.44005	-0.58962
94	94	1809	602	14	0.77273	195	0.38911	-0.11047	-1.1828
95	95	1430	62	15	0.77273	195	0.47859	-0.10878	-1.0999
96	96	1711	198	16	0.77083	195	0.58083	-0.12489	-1.04659
97	97	1556	31	18	0.76923	195	0.827	-0.1871	-0.9736
98	98	840	988	17	0.76923	195	0.69668	-0.21418	-0.92845
99	99	1561	1909	10	0.76562	195	0.1418	-0.13986	-1.0788
100	100	646	1163	10	0.76562	195	0.1418	-0.10873	-0.97381
101	101	1469	1616	10	0.76562	195	0.1418	-0.04243	-0.99054
102	102	982	319	12	0.76389	195	0.24504	-0.06025	-1.13945
103	103	1991	881	12	0.76389	195	0.24504	-0.02814	-1.12409
104	104	516	1276	12	0.76389	195	0.24504	-0.11952	-1.00304
105	105	773	865	11	0.76389	195	0.18874	-0.12632	-1.06441
106	106	478	450	11	0.76389	195	0.18874	-0.05638	-1.10797
107	107	1603	1680	13	0.7625	195	0.31154	-0.07488	-1.18644
108	108	1789	1152	13	0.7625	195	0.31154	-0.13594	-1.13075
109	109	246	766	13	0.7625	195	0.31154	-0.1859	-0.99323
110	110	1013	1100	15	0.76136	195	0.47859	-0.10929	-1.08928
111	111	1320	423	19	0.75893	195	0.97263	-0.46576	-0.90545
112	112	58	437	10	0.75	195	0.1418	-0.15464	-0.88523
113	113	1456	1431	10	0.75	195	0.1418	-0.26585	-0.79752
114	114	409	1813	10	0.75	195	0.1418	-0.0908	-1.03813
115	115	615	1182	14	0.75	195	0.38911	-0.17039	-0.97276
116	116	318	1249	15	0.75	195	0.47859	-0.10735	-1.01754
117	117	1575	1049	15	0.75	195	0.47859	-0.27816	-0.91616
118	118	945	1016	14	0.75	195	0.38911	-0.14764	-1.01095
119	119	549	27	14	0.75	195	0.38911	-0.26879	-0.76559
120	120	754	752	16	0.75	195	0.58083	-0.20376	-1.05734
121	121	843	666	13	0.75	195	0.31154	-0.11651	-1.06574
122	122	78	1024	13	0.75	195	0.31154	-0.32567	-0.77053
123	123	1345	1995	11	0.75	195	0.18874	-0.51794	-0.55538
124	124	1539	1526	12	0.75	195	0.24504	-0.08853	-1.14453
125	125	1631	1445	12	0.75	195	0.24504	-0.12022	-1.1461
126	126	211	1223	12	0.75	195	0.24504	-0.19839	-0.95626
127	127	548	1114	12	0.75	195	0.24504	-0.02765	-1.03107
128	128	462	738	12	0.75	195	0.24504	-0.18598	-0.97766
129	129	1223	480	12	0.75	195	0.24504	-0.10065	-1.13235
130	130	1865	453	11	0.75	195	0.18874	-0.06584	-1.06758
131	131	1873	686	19	0.74107	195	0.97263	-0.13914	-1.11882
132	132	1380	201	17	0.74038	195	0.69668	-0.17544	-1.03575
133	133	912	1154	17	0.74038	195	0.69668	-0.17271	-1.06579
134	134	1791	202	16	0.73958	195	0.58083	-0.16663	-1.09234
135	135	510	378	15	0.73864	195	0.47859	-0.22193	-0.98238
136	136	132	1022	14	0.73864	195	0.38911	-0.32982	-0.86171
137	137	966	590	14	0.73864	195	0.38911	-0.20001	-1.05652
138	138	872	1886	15	0.73864	195	0.47859	-0.25766	-1.03897
139	139	425	408	15	0.73864	195	0.47859	-0.11969	-0.97144
140	140	1683	354	13	0.7375	195	0.31154	-0.09365	-1.13422
141	141	1186	925	13	0.7375	195	0.31154	-0.19307	-1.00627
142	142	1121	1385	13	0.7375	195	0.31154	-0.10348	-1.10917
143	143	632	408	11	0.73611	195	0.18874	-0.53302	-0.51363
144	144	1808	251	12	0.73611	195	0.24504	-0.11252	-0.97741
145	145	637	1372	11	0.73611	195	0.18874	-0.07405	-1.10409
146	146	1323	1257	11	0.73611	195	0.18874	-0.12244	-1.06218
147	147	1714	372	11	0.73611	195	0.18874	-0.06171	-1.11268
148	148	1186	1040	11	0.73611	195	0.18874	-0.02744	-1.07201
149	149	380	198	11	0.73611	195	0.18874	-0.14009	-0.98611
150	150	204	51	20	0.85	195	1.13443	-0.1471	-1.08057
151	151	163	1881	20	0.825	195	1.13443	-0.11669	-0.96254
152	152	339	1380	20	0.80833	195	1.13443	-0.04837	-1.02202
153	153	297	1415	20	0.8	195	1.13443	-0.47764	-0.86864
154	154	1035	1861	22	0.78906	195	1.50992	-0.16017	-1.01566
155	155	718	703	22	0.78125	195	1.50992	-0.16307	-1.05808
156	156	518	119	23	0.77206	195	1.72532	-0.03579	-1.02787
157	157	1106	1178	21	0.75	195	1.31324	-0.08653	-1.04685
158	158	297	792	27	0.7375	195	2.79112	-0.0926	-1.07751
159	159	494	1183	20	0.725	195	1.13443	-0.1033	-1.06963
160	160	209	249	25	0.71528	195	2.21568	-0.07917	-0.99398
161	161	86	1180	21	0.71094	195	1.31324	-0.19235	-1.06055
162	162	866	303	22	0.69531	195	1.50992	0.01244	-0.96755
163	163	1407	873	25	0.6875	195	2.21568	-0.1028	-1.07484
164	164	168	1957	22	0.67969	195	1.50992	-0.12051	-0.94666
165	165	920	977	20	0.675	195	1.13443	-0.18091	-1.04559
166	166	392	1220	21	0.67188	195	1.31324	-0.14703	-1.01782
167	167	1038	1761	26	0.66447	195	2.49234	-0.14207	-1.08548
168	168	1435	453	21	0.66406	195	1.31324	-0.16152	-1.06804
169	169	285	909	22	0.65625	195	1.50992	-0.26483	-0.87352
170	170	1384	442	20	0.64167	195	1.13443	-0.43771	-0.9216
171	171	451	1969	20	0.63333	195	1.13443	-0.0728	-1.04208
172	172	706	1789	26	0.625	195	2.49234	-0.10413	-1.04132
173	173	781	1978	21	0.60938	195	1.31324	-0.1319	-0.96426
174	174	835	1673	22	0.60938	195	1.50992	-0.14507	-1.05645
175	175	1268	811	20	0.60833	195	1.13443	-0.10825	-1.07532
176	176	828	1931	25	0.60417	195	2.21568	-0.06603	-0.99883
177	177	772	1024	21	0.59375	195	1.31324	-0.12462	-1.04112
178	178	1601	764	20	0.59167	195	1.13443	-0.10667	-0.9739
179	179	238	1521	20	0.58333	195	1.13443	-0.0972	-1.05524
180	180	1355	540	20	0.58333	195	1.13443	-0.18199	-0.95129
181	181	586	401	23	0.58088	195	1.72532	-0.05977	-1.04039
182	182	1589	1150	20	0.56667	195	1.13443	-0.40392	-1.00107
183	183	474	957	20	0.53333	195	1.13443	-0.16077	-1.10139
184	184	553	1784	22	0.50781	195	1.50992	-0.11806	-1.08925
185	185	1239	1862	21	0.50781	195	1.31324	-0.17384	-0.90245
186	186	1308	1951	35	0.765	195	6.07983	-0.10862	-1.02608
187	187	1545	1235	33	0.60938	195	5.096	-0.05606	-1.04288
188	188	1586	235	36	0.57212	195	6.61599	-0.10871	-0.94474
189	189	199	1014	32	0.54348	195	4.64662	-0.33141	-0.73045
190	190	1505	305	36	0.53846	195	6.61599	-0.12142	-0.97397
191	191	212	940	47	0.53309	195	14.7225	-0.16873	-0.96817
192	192	153	562	59	0.5119	195	29.1235	-0.35783	-1.06351
