# Supplementary material for: Dynamic self-assembly of compartmentalized DNA nanotubes
Source: Nat Commun. 2021 Jun 11;12:3557. doi: 10.1038/s41467-021-23850-1 (PMC8196065; doi:10.1038/s41467-021-23850-1)
Supplement: Supplementary file 8 — Source Data [file 41467_2021_23850_MOESM8_ESM.zip › sourceData/figure6/fig6e_rnaseh_075_individualTimeFiles/fig6_Rh_075_t60_final_data.xlsx]

## Sheet: Sheet1
	droplet number	X (pixels)	Y (pixels)	Radius (pixels)	Probability count	Time	Volume (pL)	skew	kurtosis
0	0	1022	1784	14	0.98864	60	0.38911	0.21914	-0.71333
1	1	251	1710	10	0.96875	60	0.1418	-0.05083	-0.9684
2	2	1077	609	11	0.95833	60	0.18874	0.24603	-0.52945
3	3	1593	1880	11	0.91667	60	0.18874	0.17175	-0.88179
4	4	1054	1991	11	0.91667	60	0.18874	-0.2494	-0.91214
5	5	1104	1682	12	0.91667	60	0.24504	0.1374	-0.74382
6	6	1308	547	12	0.91667	60	0.24504	0.12113	-0.94301
7	7	1690	1643	14	0.90909	60	0.38911	0.06498	-1.01509
8	8	1506	1683	10	0.90625	60	0.1418	0.23175	-0.84661
9	9	678	1134	10	0.90625	60	0.1418	-0.01296	-0.88433
10	10	934	398	10	0.90625	60	0.1418	-0.19053	-0.9776
11	11	1555	1789	11	0.90278	60	0.18874	0.14754	-0.92134
12	12	1877	704	15	0.89773	60	0.47859	-0.04357	-1.03894
13	13	891	1114	10	0.875	60	0.1418	-0.31075	-0.87898
14	14	953	1724	10	0.875	60	0.1418	-0.01994	-0.89626
15	15	512	1777	10	0.875	60	0.1418	-0.20726	-0.79704
16	16	750	1378	12	0.875	60	0.24504	0.29896	-0.70943
17	17	1328	1298	12	0.875	60	0.24504	0.14509	-0.83921
18	18	1591	1996	12	0.875	60	0.24504	-0.02517	-0.7228
19	19	81	179	16	0.86458	60	0.58083	0.29592	-0.43033
20	20	903	1747	11	0.86111	60	0.18874	0.08499	-0.94468
21	21	144	1238	10	0.85938	60	0.1418	-0.13213	-0.98357
22	22	1677	542	10	0.85938	60	0.1418	-0.06116	-0.91642
23	23	1525	1752	18	0.85577	60	0.827	-0.04253	-1.01325
24	24	1423	1731	16	0.85417	60	0.58083	0.04249	-0.94526
25	25	823	1271	12	0.84722	60	0.24504	-0.1551	-0.95311
26	26	829	1713	11	0.84722	60	0.18874	0.00992	-0.71456
27	27	1452	1204	11	0.84722	60	0.18874	0.06623	-0.88328
28	28	1218	1011	11	0.84722	60	0.18874	0.27199	-0.81995
29	29	1135	25	10	0.84375	60	0.1418	-0.36543	-0.7498
30	30	1060	735	10	0.84375	60	0.1418	0.16761	-0.95968
31	31	1272	1957	10	0.84375	60	0.1418	-0.4264	-0.65102
32	32	1984	1403	15	0.84091	60	0.47859	0.0034	-0.97014
33	33	537	738	13	0.8375	60	0.31154	0.03044	-0.95103
34	34	278	736	13	0.8375	60	0.31154	-0.26076	-0.90725
35	35	788	264	11	0.83333	60	0.18874	0.27553	-0.66602
36	36	173	2025	10	0.82812	60	0.1418	-0.09727	-0.98603
37	37	1501	1586	10	0.82812	60	0.1418	-0.00947	-0.91712
38	38	325	1497	10	0.82812	60	0.1418	0.27359	-0.48915
39	39	1276	1343	10	0.82812	60	0.1418	0.09325	-0.8309
40	40	901	593	13	0.825	60	0.31154	-0.26089	-0.74341
41	41	438	58	13	0.825	60	0.31154	0.46029	-0.07647
42	42	1626	929	11	0.81944	60	0.18874	0.09019	-0.83276
43	43	980	1213	12	0.81944	60	0.24504	-0.44093	-0.81465
44	44	1096	1262	11	0.81944	60	0.18874	-0.14774	-1.14586
45	45	1266	1296	14	0.81818	60	0.38911	-0.05531	-0.99157
46	46	1932	1815	17	0.81731	60	0.69668	0.10993	-0.96478
47	47	657	1584	10	0.8125	60	0.1418	0.16952	-0.82708
48	48	231	1958	10	0.8125	60	0.1418	-0.02073	-0.533
49	49	592	1685	10	0.8125	60	0.1418	-0.08196	-0.84596
50	50	1119	1003	10	0.8125	60	0.1418	-0.20679	-1.03024
51	51	1618	302	10	0.8125	60	0.1418	-0.10616	-0.60625
52	52	421	1890	16	0.8125	60	0.58083	0.11305	-0.85628
53	53	1519	1181	13	0.8125	60	0.31154	-0.23815	-0.82483
54	54	449	799	14	0.80682	60	0.38911	0.18007	-0.73246
55	55	1763	852	11	0.80556	60	0.18874	0.00447	-1.03328
56	56	1959	1898	12	0.80556	60	0.24504	-0.12329	-0.86185
57	57	1746	342	12	0.80556	60	0.24504	-0.08046	-0.94552
58	58	1014	289	12	0.80556	60	0.24504	0.29021	-0.64317
59	59	34	661	11	0.80556	60	0.18874	0.39536	-0.51687
60	60	1304	999	13	0.8	60	0.31154	-0.19565	-0.9957
61	61	26	715	13	0.8	60	0.31154	-0.14255	-0.99706
62	62	637	80	18	0.79808	60	0.827	0.18832	-0.62187
63	63	90	408	10	0.79688	60	0.1418	-0.13658	-1.04021
64	64	1914	1438	10	0.79688	60	0.1418	0.11721	-1.03118
65	65	260	1745	10	0.79688	60	0.1418	-0.19793	-0.88097
66	66	1722	1672	10	0.79688	60	0.1418	-0.00779	-1.0265
67	67	197	1039	15	0.79545	60	0.47859	0.24375	-0.38956
68	68	1728	1247	15	0.79545	60	0.47859	0.28449	-0.72677
69	69	1094	1195	11	0.79167	60	0.18874	0.0766	-0.81228
70	70	643	954	11	0.79167	60	0.18874	0.10984	-0.7853
71	71	747	1485	12	0.79167	60	0.24504	0.0115	-0.78908
72	72	391	1736	12	0.79167	60	0.24504	0.37017	-0.57675
73	73	1952	907	11	0.79167	60	0.18874	0.06228	-0.98455
74	74	122	1555	17	0.78846	60	0.69668	0.30778	-0.5969
75	75	1143	1656	18	0.78846	60	0.827	0.20421	-0.8302
76	76	1347	948	13	0.7875	60	0.31154	0.1451	-0.9414
77	77	1116	604	14	0.78409	60	0.38911	0.25604	-0.69394
78	78	1005	1225	10	0.78125	60	0.1418	-0.36746	-0.7897
79	79	911	1466	10	0.78125	60	0.1418	-0.01044	-1.0191
80	80	265	1980	10	0.78125	60	0.1418	-0.09273	-1.05288
81	81	1794	965	10	0.78125	60	0.1418	-0.02889	-1.02217
82	82	715	1694	10	0.78125	60	0.1418	-0.24339	-0.92646
83	83	1135	1909	16	0.78125	60	0.58083	-0.46952	-0.8409
84	84	1743	168	16	0.78125	60	0.58083	0.09511	-0.89045
85	85	1955	454	17	0.77885	60	0.69668	0.0129	-0.93001
86	86	1482	808	17	0.77885	60	0.69668	0.17172	-0.80321
87	87	1409	1690	11	0.77778	60	0.18874	0.05455	-0.76849
88	88	36	169	11	0.77778	60	0.18874	0.36359	-0.60867
89	89	555	1888	11	0.77778	60	0.18874	0.31867	-0.52896
90	90	149	753	12	0.77778	60	0.24504	-0.14863	-0.95923
91	91	1973	1324	13	0.775	60	0.31154	-0.26162	-0.98041
92	92	1434	276	15	0.77273	60	0.47859	0.06411	-0.83796
93	93	1566	565	14	0.77273	60	0.38911	-0.02547	-0.98707
94	94	1658	668	14	0.77273	60	0.38911	-0.11772	-0.76506
95	95	164	992	14	0.77273	60	0.38911	-0.48569	-0.57468
96	96	1237	1244	14	0.77273	60	0.38911	-0.0045	-0.97083
97	97	873	995	15	0.77273	60	0.47859	-0.60808	-0.46798
98	98	541	348	15	0.77273	60	0.47859	0.01642	-0.63679
99	99	875	331	10	0.76562	60	0.1418	0.22221	-0.64974
100	100	609	121	10	0.76562	60	0.1418	-0.03621	-0.5797
101	101	1750	922	10	0.76562	60	0.1418	-0.29242	-0.82681
102	102	435	2003	10	0.76562	60	0.1418	0.18947	-0.75962
103	103	730	1019	10	0.76562	60	0.1418	-0.25447	-0.76434
104	104	695	207	12	0.76389	60	0.24504	-0.11841	-1.04474
105	105	1427	900	12	0.76389	60	0.24504	0.07669	-0.99549
106	106	279	19	12	0.76389	60	0.24504	0.41615	-0.20695
107	107	1726	243	11	0.76389	60	0.18874	-0.239	-0.84223
108	108	1275	898	11	0.76389	60	0.18874	0.01292	-0.79811
109	109	1255	450	13	0.7625	60	0.31154	-0.13852	-1.04539
110	110	769	1062	13	0.7625	60	0.31154	-0.07476	-1.08688
111	111	1068	984	15	0.76136	60	0.47859	0.06371	-0.94012
112	112	1663	825	15	0.76136	60	0.47859	-0.08967	-0.96028
113	113	1840	572	15	0.76136	60	0.47859	-0.04401	-0.98855
114	114	1952	546	15	0.76136	60	0.47859	-0.03399	-0.93732
115	115	977	986	14	0.76136	60	0.38911	0.15438	-0.71953
116	116	1728	490	16	0.76042	60	0.58083	-0.15165	-0.80999
117	117	1273	682	17	0.75962	60	0.69668	0.01476	-0.82418
118	118	1215	1881	19	0.75893	60	0.97263	0.07033	-0.82394
119	119	1402	1432	10	0.75	60	0.1418	-0.11379	-1.18795
120	120	1613	400	10	0.75	60	0.1418	-0.28163	-0.79803
121	121	114	405	10	0.75	60	0.1418	-0.31404	-0.56424
122	122	394	486	15	0.75	60	0.47859	0.37582	-0.3241
123	123	542	456	15	0.75	60	0.47859	-0.12846	-1.00121
124	124	1168	1017	14	0.75	60	0.38911	-0.17893	-1.0949
125	125	709	1846	14	0.75	60	0.38911	0.17225	-0.6678
126	126	474	299	17	0.75	60	0.69668	0.10223	-0.78506
127	127	1463	1680	15	0.75	60	0.47859	-0.07006	-1.06055
128	128	597	1175	15	0.75	60	0.47859	0.10821	-0.71778
129	129	38	894	16	0.75	60	0.58083	-0.07358	-0.65181
130	130	136	1023	13	0.75	60	0.31154	-0.0987	-0.75117
131	131	1391	285	13	0.75	60	0.31154	0.17679	-0.83963
132	132	194	634	13	0.75	60	0.31154	-0.15758	-0.72902
133	133	805	836	11	0.75	60	0.18874	0.35541	-0.59149
134	134	1372	1710	11	0.75	60	0.18874	-0.13595	-0.91175
135	135	1308	1221	12	0.75	60	0.24504	-0.9319	0.40035
136	136	1745	1010	11	0.75	60	0.18874	-0.07974	-1.06449
137	137	491	1995	12	0.75	60	0.24504	0.21502	-0.66909
138	138	1824	172	17	0.74038	60	0.69668	-0.17972	-0.9839
139	139	1317	31	18	0.74038	60	0.827	0.11983	-0.88694
140	140	1027	860	14	0.73864	60	0.38911	0.24312	-0.69134
141	141	567	944	13	0.7375	60	0.31154	0.37281	-0.43556
142	142	47	356	13	0.7375	60	0.31154	0.26892	-0.60316
143	143	1941	244	11	0.73611	60	0.18874	0.07141	-0.94769
144	144	509	420	11	0.73611	60	0.18874	-0.16845	-1.03633
145	145	748	1865	12	0.73611	60	0.24504	0.1226	-0.67997
146	146	701	1385	12	0.73611	60	0.24504	0.18738	-0.73509
147	147	1821	700	12	0.73611	60	0.24504	0.02171	-0.84808
148	148	1897	423	12	0.73611	60	0.24504	-0.09723	-0.87068
149	149	1491	1237	11	0.73611	60	0.18874	-0.33408	-0.66649
150	150	813	1948	21	0.78906	60	1.31324	-0.00774	-0.75434
151	151	195	1852	20	0.775	60	1.13443	0.10875	-0.73029
152	152	1069	1731	26	0.76974	60	2.49234	-0.04595	-1.00433
153	153	1300	781	21	0.75	60	1.31324	-0.02795	-0.89406
154	154	1352	393	20	0.725	60	1.13443	-0.56117	-0.73897
155	155	952	948	20	0.7	60	1.13443	0.07583	-0.95866
156	156	803	995	21	0.69531	60	1.31324	0.11543	-0.75796
157	157	507	928	20	0.69167	60	1.13443	0.19662	-0.69408
158	158	738	1760	26	0.69079	60	2.49234	0.05245	-0.86672
159	159	371	1351	20	0.68333	60	1.13443	0.18972	-0.75706
160	160	550	88	23	0.66912	60	1.72532	0.27569	-0.42302
161	161	1621	1120	20	0.65	60	1.13443	-0.456	-0.89912
162	162	526	1153	20	0.63333	60	1.13443	0.16795	-0.64804
163	163	1466	424	21	0.625	60	1.31324	0.05942	-0.96746
164	164	1416	412	21	0.61719	60	1.31324	-0.54613	-0.65941
165	165	2019	1216	20	0.61667	60	1.13443	0.11141	-0.80077
166	166	1138	1148	21	0.60938	60	1.31324	0.062	-0.80906
167	167	329	1386	20	0.60833	60	1.13443	-0.56901	-0.55142
168	168	1438	843	25	0.60417	60	2.21568	0.20941	-0.64737
169	169	241	220	25	0.60417	60	2.21568	0.21695	-0.67042
170	170	118	1150	21	0.60156	60	1.31324	0.12584	-0.95525
171	171	898	273	22	0.60156	60	1.50992	0.13061	-0.75455
172	172	861	1901	25	0.59722	60	2.21568	-0.01137	-0.89231
173	173	425	1190	21	0.59375	60	1.31324	0.12015	-0.51903
174	174	270	1492	20	0.59167	60	1.13443	0.18162	-0.67927
175	175	750	673	22	0.57812	60	1.50992	0.13363	-0.6524
176	176	329	762	27	0.56875	60	2.79112	-0.14284	-1.06211
177	177	44	1447	20	0.56667	60	1.13443	0.30004	-0.3796
178	178	585	1755	23	0.56618	60	1.72532	0.09472	-0.73266
179	179	200	1928	22	0.5625	60	1.50992	0.24732	-0.62738
180	180	317	880	22	0.5625	60	1.50992	-0.28323	-0.66972
181	181	1634	734	21	0.54688	60	1.31324	0.07321	-0.93463
182	182	236	21	20	0.54167	60	1.13443	0.23972	-0.59704
183	183	1271	1832	22	0.52344	60	1.50992	0.03338	-0.63747
184	184	1067	1830	22	0.52344	60	1.50992	0.14198	-0.75362
185	185	1387	510	20	0.51667	60	1.13443	0.18331	-0.7206
186	186	483	1940	20	0.51667	60	1.13443	0.02739	-0.80186
187	187	618	372	23	0.51471	60	1.72532	0.31952	-0.63012
188	188	128	1501	20	0.48333	60	1.13443	0.1257	-0.77863
189	189	866	1643	22	0.47656	60	1.50992	0.24146	-0.4061
190	190	1905	657	20	0.46667	60	1.13443	-0.1454	-1.05262
191	191	51	554	34	0.6	60	5.57345	-0.05618	-0.76236
192	192	1340	1921	35	0.59	60	6.07983	-0.03758	-1.00229
193	193	1577	1206	33	0.5	60	5.096	0.11278	-1.02634
194	194	1619	205	36	0.49038	60	6.61599	-0.17406	-0.9282
195	195	1536	275	35	0.48	60	6.07983	-0.06071	-0.82305
196	196	244	910	48	0.46786	60	15.6823	0.03382	-0.94153
