# Supplementary material for: Dynamic self-assembly of compartmentalized DNA nanotubes
Source: Nat Commun. 2021 Jun 11;12:3557. doi: 10.1038/s41467-021-23850-1 (PMC8196065; doi:10.1038/s41467-021-23850-1)
Supplement: Supplementary file 8 — Source Data [file 41467_2021_23850_MOESM8_ESM.zip › sourceData/figure6/fig6e_rnaseh_075_individualTimeFiles/fig6_Rh_075_t150_final_data.xlsx]

## Sheet: Sheet1
	droplet number	X (pixels)	Y (pixels)	Radius (pixels)	Probability count	Time	Volume (pL)	skew	kurtosis
0	0	1996	1986	11	0.97222	150	0.18874	-0.11596	-1.00767
1	1	997	305	12	0.97222	150	0.24504	0.20166	-0.78295
2	2	377	502	15	0.93182	150	0.47859	0.14123	-0.74126
3	3	806	1286	12	0.93056	150	0.24504	-0.08225	-1.13776
4	4	1729	358	12	0.93056	150	0.24504	-0.05104	-1.00345
5	5	432	814	14	0.92045	150	0.38911	-0.08204	-0.7128
6	6	1930	76	13	0.9125	150	0.31154	0.04488	-0.99958
7	7	687	1010	13	0.9	150	0.31154	-0.11379	-0.77387
8	8	1824	588	15	0.89773	150	0.47859	-0.0771	-1.03562
9	9	1966	1419	15	0.89773	150	0.47859	-0.20499	-0.99249
10	10	1948	314	12	0.88889	150	0.24504	0.16024	-0.82578
11	11	1646	1431	13	0.8875	150	0.31154	-0.10819	-1.13842
12	12	214	1974	10	0.875	150	0.1418	-0.07349	-0.59396
13	13	580	1191	15	0.875	150	0.47859	-0.16352	-0.88294
14	14	1249	1312	14	0.875	150	0.38911	-0.17196	-1.06739
15	15	1005	1800	14	0.875	150	0.38911	-0.13028	-0.91276
16	16	1672	207	12	0.875	150	0.24504	0.15373	-0.71582
17	17	866	1583	11	0.875	150	0.18874	0.03593	-0.92588
18	18	1118	1925	16	0.86458	150	0.58083	-0.52795	-0.62751
19	19	1361	770	11	0.86111	150	0.18874	0.10953	-0.90433
20	20	1829	1859	10	0.85938	150	0.1418	-0.15909	-0.95192
21	21	1807	188	17	0.85577	150	0.69668	-0.01606	-1.01102
22	22	787	1227	17	0.85577	150	0.69668	-0.46497	-0.72328
23	23	1915	1830	17	0.85577	150	0.69668	-0.01331	-1.02269
24	24	1658	1542	16	0.85417	150	0.58083	-0.01589	-0.90648
25	25	1846	649	15	0.85227	150	0.47859	-0.09618	-0.99567
26	26	1330	964	13	0.85	150	0.31154	0.12498	-0.90119
27	27	1028	968	13	0.85	150	0.31154	0.15817	-0.82216
28	28	752	1078	13	0.85	150	0.31154	-0.16178	-1.01141
29	29	1087	1698	12	0.84722	150	0.24504	-0.07871	-0.92885
30	30	1576	1895	11	0.84722	150	0.18874	-0.13268	-0.95526
31	31	416	1565	11	0.84722	150	0.18874	-0.08563	-1.08744
32	32	1079	1277	11	0.84722	150	0.18874	-0.12536	-1.01876
33	33	1935	923	11	0.84722	150	0.18874	-0.18474	-1.03088
34	34	1256	698	17	0.84615	150	0.69668	0.01749	-0.92939
35	35	457	314	17	0.84615	150	0.69668	0.22643	-0.38117
36	36	127	1253	10	0.84375	150	0.1418	-0.13588	-0.96028
37	37	1118	41	10	0.84375	150	0.1418	-0.38988	-0.61347
38	38	256	1254	10	0.84375	150	0.1418	-0.24703	-0.83539
39	39	713	1035	10	0.84375	150	0.1418	-0.34094	-0.78302
40	40	622	1864	16	0.84375	150	0.58083	0.06727	-0.73611
41	41	634	194	14	0.84091	150	0.38911	0.03342	-0.86643
42	42	991	1109	14	0.84091	150	0.38911	0.05199	-0.97197
43	43	177	650	13	0.8375	150	0.31154	-0.4866	-0.4996
44	44	1942	1914	12	0.83333	150	0.24504	-0.17205	-0.78349
45	45	193	1564	11	0.83333	150	0.18874	-0.09923	-1.10193
46	46	17	676	11	0.83333	150	0.18874	0.39291	-0.46338
47	47	27	1593	12	0.83333	150	0.24504	-0.47808	-0.29804
48	48	1355	1726	11	0.83333	150	0.18874	-0.17427	-0.90744
49	49	493	436	11	0.83333	150	0.18874	-0.1178	-1.10441
50	50	234	1725	10	0.82812	150	0.1418	-0.06502	-1.11654
51	51	1746	1771	10	0.82812	150	0.1418	-0.0704	-1.00865
52	52	894	1481	10	0.82812	150	0.1418	-0.06224	-1.08385
53	53	1987	696	10	0.82812	150	0.1418	-0.11087	-1.09698
54	54	1483	571	10	0.82812	150	0.1418	0.10927	-0.94665
55	55	1660	558	10	0.82812	150	0.1418	-0.19906	-0.77911
56	56	1938	470	17	0.82692	150	0.69668	-0.13264	-0.95268
57	57	1656	1067	13	0.825	150	0.31154	-0.13684	-0.95185
58	58	20	1287	13	0.825	150	0.31154	-0.06523	-1.12761
59	59	1737	1964	19	0.82143	150	0.97263	-0.00476	-0.85771
60	60	474	2011	12	0.81944	150	0.24504	0.02625	-0.98142
61	61	524	364	15	0.81818	150	0.47859	-0.25172	-0.71534
62	62	147	1008	14	0.81818	150	0.38911	-0.29245	-0.66208
63	63	1207	1202	14	0.81818	150	0.38911	-0.18581	-0.80631
64	64	460	1029	10	0.8125	150	0.1418	-0.12591	-0.94597
65	65	1166	994	13	0.8125	150	0.31154	-0.19845	-0.99679
66	66	261	752	13	0.8125	150	0.31154	-0.18943	-0.81929
67	67	1238	466	13	0.8125	150	0.31154	-0.12704	-1.12593
68	68	910	1703	15	0.80682	150	0.47859	0.07184	-0.88253
69	69	1935	562	15	0.80682	150	0.47859	-0.12245	-1.00504
70	70	1220	1260	14	0.80682	150	0.38911	-0.03491	-0.9927
71	71	1037	2007	11	0.80556	150	0.18874	-0.32804	-0.88034
72	72	1421	1131	11	0.80556	150	0.18874	0.021	-1.03697
73	73	771	280	11	0.80556	150	0.18874	0.2405	-0.69283
74	74	395	184	12	0.80556	150	0.24504	-0.17015	-0.99411
75	75	1744	990	10	0.79688	150	0.1418	-0.20376	-0.91923
76	76	891	1061	10	0.79688	150	0.1418	-0.25202	-0.96907
77	77	575	1701	10	0.79688	150	0.1418	-0.31973	-0.71186
78	78	882	145	15	0.79545	150	0.47859	-0.55311	-0.46376
79	79	329	625	14	0.79545	150	0.38911	-0.16545	-1.01582
80	80	1028	1087	15	0.79545	150	0.47859	0.02004	-0.77936
81	81	1646	840	15	0.79545	150	0.47859	0.01778	-0.90266
82	82	1079	342	11	0.79167	150	0.18874	-0.16449	-0.75498
83	83	2006	197	11	0.79167	150	0.18874	0.10048	-0.84641
84	84	1745	754	11	0.79167	150	0.18874	-0.04252	-0.79581
85	85	1559	1775	11	0.79167	150	0.18874	0.03185	-0.82524
86	86	1126	1997	11	0.79167	150	0.18874	-0.05947	-0.97723
87	87	1121	202	12	0.79167	150	0.24504	0.01914	-0.87185
88	88	1709	1889	12	0.79167	150	0.24504	0.03146	-0.79949
89	89	652	1551	12	0.79167	150	0.24504	-0.13906	-1.07711
90	90	903	1449	12	0.79167	150	0.24504	0.03705	-0.65311
91	91	1707	843	18	0.78846	150	0.827	0.10788	-0.93452
92	92	1268	1916	13	0.7875	150	0.31154	-0.27622	-0.65412
93	93	1549	581	14	0.78409	150	0.38911	-0.07424	-1.03955
94	94	1245	1548	10	0.78125	150	0.1418	-0.43161	-0.59569
95	95	1263	539	10	0.78125	150	0.1418	0.10792	-0.87647
96	96	1169	1792	10	0.78125	150	0.1418	-0.02553	-0.9903
97	97	917	414	10	0.78125	150	0.1418	0.03897	-0.94552
98	98	1259	1359	10	0.78125	150	0.1418	-0.27518	-0.97654
99	99	1174	952	10	0.78125	150	0.1418	-0.04753	-1.1126
100	100	891	1290	17	0.77885	150	0.69668	-0.02578	-0.92218
101	101	19	184	11	0.77778	150	0.18874	-0.19617	-0.96083
102	102	1435	1220	11	0.77778	150	0.18874	-0.0257	-1.06459
103	103	1257	589	11	0.77778	150	0.18874	-0.16144	-1.0726
104	104	852	256	11	0.77778	150	0.18874	-0.06552	-0.46998
105	105	792	322	13	0.775	150	0.31154	0.11232	-0.7475
106	106	657	522	13	0.775	150	0.31154	-0.07158	-0.92414
107	107	1673	1659	14	0.77273	150	0.38911	-0.11794	-1.06747
108	108	1151	1033	14	0.77273	150	0.38911	-0.13467	-0.94611
109	109	1102	1019	10	0.76562	150	0.1418	-0.21367	-0.84172
110	110	1597	416	10	0.76562	150	0.1418	-0.28846	-0.76648
111	111	1484	1602	10	0.76562	150	0.1418	-0.20515	-1.0342
112	112	1702	909	10	0.76562	150	0.1418	0.11781	-0.79795
113	113	1601	318	10	0.76562	150	0.1418	-0.26479	-0.56794
114	114	1348	1621	10	0.76562	150	0.1418	0.23914	-0.72674
115	115	355	1733	10	0.76562	150	0.1418	0.03461	-0.8176
116	116	243	1761	10	0.76562	150	0.1418	-0.20953	-0.80653
117	117	1216	1768	10	0.76562	150	0.1418	-0.05028	-1.02835
118	118	424	1799	10	0.76562	150	0.1418	-0.14568	-0.88942
119	119	1389	1981	10	0.76562	150	0.1418	-0.10642	-0.65839
120	120	64	2010	12	0.76389	150	0.24504	0.1614	-0.74136
121	121	886	1763	11	0.76389	150	0.18874	-0.2518	-0.8865
122	122	1140	161	11	0.76389	150	0.18874	0.3431	-0.54707
123	123	1709	259	11	0.76389	150	0.18874	-0.30702	-0.87326
124	124	1153	1999	12	0.76389	150	0.24504	-0.17564	-1.06525
125	125	1683	1244	11	0.76389	150	0.18874	-0.20643	-0.84572
126	126	1221	1524	11	0.76389	150	0.18874	-0.19374	-0.73242
127	127	1107	775	11	0.76389	150	0.18874	-0.10053	-1.10091
128	128	1151	404	12	0.76389	150	0.24504	-0.0996	-0.9008
129	129	1686	644	12	0.76389	150	0.24504	-0.11493	-0.76035
130	130	110	718	12	0.76389	150	0.24504	0.01051	-0.96325
131	131	550	960	13	0.7625	150	0.31154	0.05417	-0.99491
132	132	356	1595	13	0.7625	150	0.31154	-0.20368	-0.8514
133	133	692	1861	14	0.76136	150	0.38911	-0.10576	-1.04387
134	134	927	623	15	0.76136	150	0.47859	0.12813	-0.69737
135	135	1698	673	15	0.76136	150	0.47859	0.15123	-0.70942
136	136	250	293	14	0.76136	150	0.38911	0.06509	-0.53038
137	137	1262	1262	15	0.76136	150	0.47859	0.05518	-0.68547
138	138	364	1512	18	0.75962	150	0.827	0.00592	-0.73564
139	139	1251	213	10	0.75	150	0.1418	-0.21784	-0.97365
140	140	73	423	10	0.75	150	0.1418	-0.25652	-0.73462
141	141	1413	1249	10	0.75	150	0.1418	0.16423	-0.79456
142	142	150	1351	10	0.75	150	0.1418	-0.40723	-0.67914
143	143	1652	1354	10	0.75	150	0.1418	-0.00672	-0.83079
144	144	740	1469	10	0.75	150	0.1418	0.0564	-0.68869
145	145	1312	1705	10	0.75	150	0.1418	0.00409	-0.92982
146	146	1255	1973	10	0.75	150	0.1418	-0.68697	0.02231
147	147	1171	1143	14	0.75	150	0.38911	-0.17553	-1.0242
148	148	1465	824	17	0.75	150	0.69668	-0.05179	-0.95198
149	149	1209	1999	15	0.75	150	0.47859	0.21243	-0.59348
150	150	935	963	20	0.94167	150	1.13443	0.00272	-0.86589
151	151	219	37	20	0.85833	150	1.13443	0.0193	-0.88189
152	152	1283	797	21	0.83594	150	1.31324	0.07778	-0.88352
153	153	1335	409	20	0.81667	150	1.13443	-0.56599	-0.67452
154	154	1604	1136	20	0.8	150	1.13443	-0.44678	-0.85961
155	155	509	1169	20	0.775	150	1.13443	0.0824	-0.7778
156	156	178	1867	20	0.75	150	1.13443	0.05138	-0.72999
157	157	1399	428	21	0.73438	150	1.31324	-0.55059	-0.61377
158	158	300	896	22	0.73438	150	1.50992	-0.21265	-0.81014
159	159	490	944	20	0.73333	150	1.13443	0.07493	-0.81326
160	160	101	1166	21	0.72656	150	1.31324	0.04639	-0.92795
161	161	2002	1231	20	0.725	150	1.13443	-0.01895	-0.9695
162	162	354	1367	20	0.71667	150	1.13443	0.03015	-0.62877
163	163	253	1507	20	0.71667	150	1.13443	0.22776	-0.69097
164	164	1617	750	21	0.71094	150	1.31324	0.24956	-0.76501
165	165	1053	1747	26	0.71053	150	2.49234	-0.01602	-0.98867
166	166	312	778	27	0.70625	150	2.79112	0.00517	-0.96125
167	167	881	289	22	0.70312	150	1.50992	0.10188	-0.75803
168	168	796	1963	21	0.70312	150	1.31324	0.02283	-0.81379
169	169	312	1401	20	0.7	150	1.13443	-0.49579	-0.65776
170	170	787	1010	21	0.67188	150	1.31324	0.09751	-0.77061
171	171	1888	672	20	0.66667	150	1.13443	0.04331	-0.88177
172	172	568	1771	23	0.65441	150	1.72532	-0.01017	-0.98374
173	173	533	104	23	0.65441	150	1.72532	-0.03737	-0.73166
174	174	408	1206	21	0.64062	150	1.31324	-0.00589	-0.66401
175	175	1121	1164	21	0.63281	150	1.31324	0.18032	-0.77255
176	176	466	1955	20	0.625	150	1.13443	0.02279	-0.81864
177	177	1050	1846	22	0.625	150	1.50992	0.06795	-0.92652
178	178	1254	1848	22	0.625	150	1.50992	-0.10675	-0.78059
179	179	721	1775	26	0.625	150	2.49234	0.05399	-0.95012
180	180	224	235	25	0.61111	150	2.21568	0.02093	-0.88331
181	181	27	1463	20	0.60833	150	1.13443	-0.05656	-0.759
182	182	1450	440	21	0.59375	150	1.31324	0.07445	-0.84258
183	183	733	689	22	0.58594	150	1.50992	-0.00972	-0.82558
184	184	850	1659	22	0.57812	150	1.50992	0.0639	-0.88951
185	185	1371	526	21	0.57812	150	1.31324	0.10726	-0.71583
186	186	183	1943	22	0.54688	150	1.50992	0.04119	-0.8251
187	187	843	1917	26	0.54605	150	2.49234	0.15286	-0.85988
188	188	1422	859	25	0.52778	150	2.21568	0.0398	-0.77217
189	189	601	386	23	0.50735	150	1.72532	-0.00612	-0.79413
190	190	1187	734	20	0.475	150	1.13443	-0.01049	-0.82539
191	191	1323	1937	35	0.815	150	6.07983	0.00574	-1.04163
192	192	1560	1221	33	0.69271	150	5.096	-0.01641	-0.96043
193	193	1520	290	35	0.59	150	6.07983	0.12395	-0.87198
194	194	34	570	34	0.57	150	5.57345	0.08577	-0.87657
195	195	1600	221	35	0.515	150	6.07983	-0.05387	-0.97033
196	196	214	1000	32	0.50543	150	4.64662	-0.25789	-0.72554
197	197	228	927	49	0.45714	150	16.6831	-0.07676	-1.03509
