# Supplementary material for: Dynamic self-assembly of compartmentalized DNA nanotubes
Source: Nat Commun. 2021 Jun 11;12:3557. doi: 10.1038/s41467-021-23850-1 (PMC8196065; doi:10.1038/s41467-021-23850-1)
Supplement: Supplementary file 8 — Source Data [file 41467_2021_23850_MOESM8_ESM.zip › sourceData/figure6/fig6e_rnaseh_075_individualTimeFiles/fig6_Rh_075_t90_final_data.xlsx]

## Sheet: Sheet1
	droplet number	X (pixels)	Y (pixels)	Radius (pixels)	Probability count	Time	Volume (pL)	skew	kurtosis
0	0	1657	1423	13	0.975	90	0.31154	-0.15465	-1.09567
1	1	1835	580	15	0.95455	90	0.47859	0.12013	-0.82658
2	2	1260	1304	14	0.95455	90	0.38911	-0.03479	-0.87285
3	3	1151	153	11	0.94444	90	0.18874	0.42944	-0.45139
4	4	1130	33	10	0.9375	90	0.1418	-0.29819	-0.78805
5	5	139	1246	10	0.92188	90	0.1418	-0.11074	-0.83953
6	6	1978	1411	15	0.92045	90	0.47859	-0.04572	-0.9168
7	7	1946	915	11	0.91667	90	0.18874	0.05749	-1.03897
8	8	1613	310	10	0.90625	90	0.1418	0.01551	-0.44673
9	9	1664	1346	10	0.90625	90	0.1418	0.26929	-0.81593
10	10	745	1386	12	0.90278	90	0.24504	0.56696	-0.06466
11	11	1177	986	13	0.9	90	0.31154	0.16826	-0.78407
12	12	1141	649	10	0.89062	90	0.1418	-0.13169	-0.96821
13	13	710	1702	10	0.89062	90	0.1418	-0.15834	-1.00477
14	14	1403	1698	11	0.88889	90	0.18874	0.28219	-0.47128
15	15	898	1755	11	0.88889	90	0.18874	-0.09358	-0.92511
16	16	2007	1978	11	0.88889	90	0.18874	0.07603	-0.93721
17	17	1627	1511	10	0.875	90	0.1418	0.22579	-0.7899
18	18	1274	1254	15	0.875	90	0.47859	0.35631	-0.47829
19	19	159	1000	14	0.875	90	0.38911	-0.43017	-0.58462
20	20	1946	554	15	0.875	90	0.47859	0.077	-0.84031
21	21	1133	1317	13	0.875	90	0.31154	0.18851	-0.66628
22	22	76	187	16	0.86458	90	0.58083	0.20374	-0.70995
23	23	393	2022	13	0.8625	90	0.31154	-0.37961	-0.70896
24	24	1118	767	11	0.86111	90	0.18874	0.20029	-0.71987
25	25	1303	555	12	0.86111	90	0.24504	0.09031	-0.79131
26	26	319	1505	10	0.85938	90	0.1418	0.44354	-0.18872
27	27	1271	1351	10	0.85938	90	0.1418	0.12485	-0.96511
28	28	1267	690	17	0.85577	90	0.69668	0.10575	-0.75609
29	29	1924	1755	14	0.85227	90	0.38911	-0.14718	-1.04331
30	30	109	1744	12	0.84722	90	0.24504	0.30597	-0.32245
31	31	1683	199	12	0.84722	90	0.24504	0.07279	-0.78973
32	32	1004	1575	11	0.84722	90	0.18874	-0.2127	-0.8983
33	33	1621	937	11	0.84722	90	0.18874	0.3136	-0.63794
34	34	421	1649	10	0.84375	90	0.1418	0.16696	-0.67727
35	35	254	1753	10	0.84375	90	0.1418	-0.19107	-0.79086
36	36	1840	1851	10	0.84375	90	0.1418	-0.1949	-0.7735
37	37	886	1122	10	0.84375	90	0.1418	-0.141	-0.95977
38	38	388	494	15	0.84091	90	0.47859	0.32816	-0.53541
39	39	1163	1025	14	0.84091	90	0.38911	-0.16162	-0.9174
40	40	1268	1730	15	0.84091	90	0.47859	0.23157	-0.77578
41	41	188	642	13	0.8375	90	0.31154	-0.21511	-0.53664
42	42	433	66	13	0.8375	90	0.31154	0.44344	-0.07705
43	43	1322	1306	12	0.83333	90	0.24504	0.36838	-0.61449
44	44	1441	1005	11	0.83333	90	0.18874	0.33572	-0.55655
45	45	690	215	12	0.83333	90	0.24504	0.12649	-0.82801
46	46	504	428	11	0.83333	90	0.18874	-0.06325	-0.9632
47	47	1182	1135	14	0.82955	90	0.38911	0.05389	-0.73364
48	48	340	617	14	0.82955	90	0.38911	0.29012	-0.44179
49	49	507	1785	10	0.82812	90	0.1418	0.15018	-0.76079
50	50	1818	180	17	0.82692	90	0.69668	0.18038	-0.8007
51	51	1396	1522	11	0.81944	90	0.18874	-0.11407	-1.0835
52	52	1317	257	12	0.81944	90	0.24504	-0.11434	-1.08166
53	53	1560	573	14	0.81818	90	0.38911	0.06289	-0.8081
54	54	592	1183	15	0.81818	90	0.47859	0.04719	-0.50568
55	55	586	1693	10	0.8125	90	0.1418	-0.03171	-0.65962
56	56	1967	1332	13	0.8125	90	0.31154	0.0864	-0.8735
57	57	31	1279	13	0.8125	90	0.31154	0.28229	-0.60883
58	58	532	746	13	0.8125	90	0.31154	0.00412	-0.70826
59	59	1003	1101	14	0.80682	90	0.38911	0.29241	-0.37399
60	60	763	388	14	0.80682	90	0.38911	0.3503	-0.40407
61	61	1039	1079	15	0.80682	90	0.47859	0.11606	-0.84193
62	62	938	615	15	0.80682	90	0.47859	0.32964	-0.51833
63	63	537	464	15	0.80682	90	0.47859	0.0402	-0.85464
64	64	782	272	11	0.80556	90	0.18874	0.34734	-0.54305
65	65	2005	73	12	0.80556	90	0.24504	0.35115	-0.54865
66	66	878	1575	11	0.80556	90	0.18874	0.42797	-0.38965
67	67	1149	504	11	0.80556	90	0.18874	-0.04965	-0.78739
68	68	630	1074	13	0.8	90	0.31154	0.44398	-0.47605
69	69	1249	458	13	0.8	90	0.31154	-0.00778	-0.96949
70	70	1522	708	13	0.8	90	0.31154	0.13986	-0.731
71	71	429	2011	10	0.79688	90	0.1418	0.48848	-0.22602
72	72	245	1718	10	0.79688	90	0.1418	0.03032	-0.61466
73	73	1454	762	10	0.79688	90	0.1418	0.14051	-0.65336
74	74	604	129	10	0.79688	90	0.1418	0.16713	-0.12302
75	75	261	285	14	0.79545	90	0.38911	0.48142	-0.08935
76	76	667	320	14	0.79545	90	0.38911	-0.12603	-1.04406
77	77	536	356	15	0.79545	90	0.47859	0.07585	-0.50935
78	78	1009	297	12	0.79167	90	0.24504	0.40331	-0.54943
79	79	30	176	11	0.79167	90	0.18874	0.33935	-0.29699
80	80	654	451	11	0.79167	90	0.18874	0.04036	-0.42964
81	81	1620	1994	11	0.79167	90	0.18874	0.01297	-0.3921
82	82	632	88	18	0.78846	90	0.827	0.50521	-0.0317
83	83	1023	1626	14	0.78409	90	0.38911	-0.36879	-0.9037
84	84	1608	408	10	0.78125	90	0.1418	0.08975	-0.71214
85	85	673	1142	10	0.78125	90	0.1418	-0.06471	-0.57038
86	86	1227	1760	10	0.78125	90	0.1418	-0.15872	-0.99841
87	87	724	1027	10	0.78125	90	0.1418	-0.27259	-0.89568
88	88	1733	717	17	0.77885	90	0.69668	-0.02986	-0.71493
89	89	823	1721	11	0.77778	90	0.18874	0.34187	-0.09734
90	90	1366	1718	11	0.77778	90	0.18874	0.1936	-0.54597
91	91	864	1288	11	0.77778	90	0.18874	0.11752	-0.70138
92	92	495	55	12	0.77778	90	0.24504	0.17495	-0.38783
93	93	1098	1690	12	0.77778	90	0.24504	0.51757	-0.07722
94	94	763	1070	13	0.775	90	0.31154	-0.1225	-0.92363
95	95	561	952	13	0.775	90	0.31154	0.34653	-0.33852
96	96	1684	1651	14	0.77273	90	0.38911	0.03378	-0.87698
97	97	795	1650	14	0.77273	90	0.38911	0.4074	-0.34309
98	98	1016	1792	14	0.77273	90	0.38911	0.22583	-0.51217
99	99	1882	221	16	0.77083	90	0.58083	0.00201	-0.9376
100	100	226	1966	10	0.76562	90	0.1418	0.09217	-0.50186
101	101	1185	944	10	0.76562	90	0.1418	0.06118	-0.99134
102	102	905	1474	10	0.76562	90	0.1418	-0.03929	-0.73946
103	103	109	413	10	0.76562	90	0.1418	-0.36506	-0.44016
104	104	1908	1446	10	0.76562	90	0.1418	0.17303	-0.8002
105	105	865	101	11	0.76389	90	0.18874	0.07898	-0.55263
106	106	1268	582	11	0.76389	90	0.18874	-0.20794	-0.95485
107	107	1506	1142	11	0.76389	90	0.18874	0.19571	-0.74167
108	108	179	1187	12	0.76389	90	0.24504	0.12435	-0.87974
109	109	1369	1081	12	0.76389	90	0.24504	-0.06586	-1.05939
110	110	1447	1212	11	0.76389	90	0.18874	0.22995	-0.70416
111	111	1132	194	12	0.76389	90	0.24504	0.44905	-0.28492
112	112	1695	1236	11	0.76389	90	0.18874	0.19126	-0.65275
113	113	1273	1673	11	0.76389	90	0.18874	0.16244	-0.69369
114	114	549	1896	11	0.76389	90	0.18874	0.59675	0.2667
115	115	1299	1007	13	0.7625	90	0.31154	0.27851	-0.68272
116	116	1549	686	13	0.7625	90	0.31154	0.20591	-0.77154
117	117	367	1587	13	0.7625	90	0.31154	0.04197	-0.84194
118	118	1857	641	15	0.76136	90	0.47859	-0.1192	-0.84386
119	119	645	186	14	0.76136	90	0.38911	0.02727	-0.8137
120	120	327	1085	15	0.76136	90	0.47859	0.26652	-0.57501
121	121	1495	1594	10	0.75	90	0.1418	0.2204	-0.79191
122	122	84	416	10	0.75	90	0.1418	-0.25873	-0.72777
123	123	1672	550	10	0.75	90	0.1418	0.13231	-0.7502
124	124	1387	571	10	0.75	90	0.1418	0.22707	-0.51923
125	125	869	339	10	0.75	90	0.1418	0.14006	-0.50543
126	126	1424	1241	10	0.75	90	0.1418	0.27029	-0.7718
127	127	999	1233	10	0.75	90	0.1418	-0.29004	-0.86418
128	128	1323	1698	10	0.75	90	0.1418	0.38053	-0.40979
129	129	1180	1784	10	0.75	90	0.1418	0.07866	-0.91895
130	130	1719	835	18	0.75	90	0.827	0.28329	-0.62361
131	131	1942	68	13	0.75	90	0.31154	0.27366	-0.52542
132	132	208	799	13	0.75	90	0.31154	0.41713	-0.33967
133	133	1341	956	13	0.75	90	0.31154	0.51165	-0.38584
134	134	1422	908	12	0.75	90	0.24504	0.29636	-0.59758
135	135	1091	1269	11	0.75	90	0.18874	-0.22019	-0.96779
136	136	1101	1369	11	0.75	90	0.18874	0.34226	-0.56545
137	137	1048	1999	11	0.75	90	0.18874	-0.18515	-0.96026
138	138	1758	860	11	0.75	90	0.18874	-0.05184	-0.9471
139	139	1477	816	17	0.74038	90	0.69668	0.14815	-0.67237
140	140	1129	1917	16	0.73958	90	0.58083	-0.62232	-0.48958
141	141	899	1864	16	0.73958	90	0.58083	-0.45635	-0.75499
142	142	1658	832	15	0.73864	90	0.47859	0.20199	-0.84717
143	143	272	744	13	0.7375	90	0.31154	-0.28596	-0.67809
144	144	776	808	13	0.7375	90	0.31154	-0.06097	-0.87925
145	145	526	139	12	0.73611	90	0.24504	0.29345	-0.33224
146	146	1588	1887	11	0.73611	90	0.18874	0.02449	-0.78303
147	147	1617	2021	11	0.73611	90	0.18874	0.04326	-0.80979
148	148	39	1585	12	0.73611	90	0.24504	-0.37198	-0.54317
149	149	663	1544	12	0.73611	90	0.24504	0.32358	-0.67646
150	150	231	29	20	0.76667	90	1.13443	0.36257	-0.36591
151	151	544	96	23	0.75735	90	1.72532	0.38502	-0.32224
152	152	312	888	22	0.73438	90	1.50992	-0.15816	-0.71591
153	153	323	770	27	0.73125	90	2.79112	-0.04379	-1.01325
154	154	1064	1739	26	0.72368	90	2.49234	0.02203	-0.97945
155	155	365	1359	20	0.70833	90	1.13443	0.22378	-0.6866
156	156	947	955	20	0.70833	90	1.13443	0.03355	-0.81568
157	157	798	1003	21	0.70312	90	1.31324	0.13553	-0.82448
158	158	1616	1129	20	0.68333	90	1.13443	-0.78781	-0.13759
159	159	580	1763	23	0.67647	90	1.72532	0.13472	-0.76568
160	160	190	1860	20	0.675	90	1.13443	0.04084	-0.65903
161	161	1628	742	21	0.67188	90	1.31324	-0.03699	-0.88252
162	162	1062	1838	22	0.65625	90	1.50992	0.29202	-0.71014
163	163	502	936	20	0.65	90	1.13443	0.23363	-0.4875
164	164	264	1499	20	0.64167	90	1.13443	0.25075	-0.63229
165	165	477	1948	20	0.63333	90	1.13443	0.05257	-0.56442
166	166	1295	789	21	0.63281	90	1.31324	-0.10209	-0.71611
167	167	1346	401	20	0.625	90	1.13443	-0.6138	-0.44566
168	168	2014	1223	20	0.625	90	1.13443	0.19589	-0.78767
169	169	861	1651	22	0.61719	90	1.50992	0.35531	-0.3232
170	170	892	281	22	0.60156	90	1.50992	0.49044	-0.14604
171	171	112	1158	21	0.59375	90	1.31324	0.35114	-0.41529
172	172	745	682	22	0.58594	90	1.50992	0.32597	-0.5677
173	173	1461	432	21	0.57031	90	1.31324	0.13796	-0.73383
174	174	1132	1156	21	0.57031	90	1.31324	-0.08135	-0.81178
175	175	38	1455	20	0.56667	90	1.13443	0.33211	-0.15242
176	176	1411	420	21	0.5625	90	1.31324	-0.70756	-0.25645
177	177	1266	1841	22	0.5625	90	1.50992	0.10163	-0.81561
178	178	324	1393	20	0.55833	90	1.13443	-0.41208	-0.81252
179	179	235	228	25	0.55556	90	2.21568	-0.00891	-0.69656
180	180	855	1910	26	0.55263	90	2.49234	0.28765	-0.74546
181	181	1900	664	20	0.53333	90	1.13443	-0.07577	-0.80731
182	182	732	1767	26	0.53289	90	2.49234	0.09623	-0.80564
183	183	808	1956	21	0.53125	90	1.31324	0.08063	-0.69604
184	184	1382	518	21	0.53125	90	1.31324	0.34172	-0.55301
185	185	613	379	23	0.52941	90	1.72532	0.37319	-0.39833
186	186	520	1161	20	0.525	90	1.13443	0.07683	-0.71151
187	187	420	1198	21	0.48438	90	1.31324	0.00162	-0.7326
188	188	1433	852	25	0.47222	90	2.21568	0.24629	-0.57758
189	189	194	1935	21	0.45312	90	1.31324	0.39398	-0.49579
190	190	12	1726	20	0.45	90	1.13443	-0.01679	-0.61008
191	191	1313	39	20	0.45	90	1.13443	-0.29452	-0.42393
192	192	1198	726	20	0.44167	90	1.13443	0.14088	-0.74315
193	193	1334	1929	35	0.745	90	6.07983	-0.20658	-1.00097
194	194	45	563	34	0.57	90	5.57345	0.04513	-0.76118
195	195	1612	213	36	0.53365	90	6.61599	-0.15262	-0.85604
196	196	1531	283	35	0.52	90	6.07983	0.05411	-0.82761
197	197	1572	1214	33	0.51562	90	5.096	0.09051	-0.90649
