# Supplementary material for: Dynamic self-assembly of compartmentalized DNA nanotubes
Source: Nat Commun. 2021 Jun 11;12:3557. doi: 10.1038/s41467-021-23850-1 (PMC8196065; doi:10.1038/s41467-021-23850-1)
Supplement: Supplementary file 8 — Source Data [file 41467_2021_23850_MOESM8_ESM.zip › sourceData/figure6/fig6e_rnaseh_075_individualTimeFiles/fig6_Rh_075_t165_final_data.xlsx]

## Sheet: Sheet1
	droplet number	X (pixels)	Y (pixels)	Radius (pixels)	Probability count	Time	Volume (pL)	skew	kurtosis
0	0	106	720	12	0.95833	165	0.24504	-0.19507	-1.00023
1	1	1118	1327	13	0.95	165	0.31154	-0.00809	-0.99555
2	2	1931	925	11	0.94444	165	0.18874	-0.08977	-1.06403
3	3	492	1795	10	0.9375	165	0.1418	-0.12015	-1.06276
4	4	546	962	13	0.9125	165	0.31154	-0.14596	-0.91127
5	5	1326	966	13	0.9125	165	0.31154	0.04064	-0.96787
6	6	1259	1264	15	0.90909	165	0.47859	-0.06723	-0.75289
7	7	1842	651	15	0.90909	165	0.47859	-0.23186	-0.93246
8	8	887	1064	10	0.90625	165	0.1418	-0.33232	-0.959
9	9	617	98	18	0.90385	165	0.827	-0.09043	-0.77572
10	10	1426	1015	11	0.90278	165	0.18874	0.05154	-0.94919
11	11	1024	970	13	0.8875	165	0.31154	-0.00095	-0.92133
12	12	1642	1433	13	0.8875	165	0.31154	-0.19001	-1.06696
13	13	1820	590	15	0.88636	165	0.47859	-0.17015	-1.09618
14	14	61	197	16	0.88542	165	0.58083	-0.11765	-1.038
15	15	658	1152	10	0.875	165	0.1418	-0.38574	-0.74241
16	16	1893	1456	10	0.875	165	0.1418	-0.06687	-1.12019
17	17	594	228	10	0.875	165	0.1418	-0.1815	-1.0011
18	18	1092	954	10	0.875	165	0.1418	-0.18834	-0.95951
19	19	1393	1277	10	0.875	165	0.1418	0.0489	-0.90774
20	20	1504	1770	18	0.875	165	0.827	-0.03212	-1.05049
21	21	675	225	12	0.875	165	0.24504	-0.16633	-0.91673
22	22	1303	267	12	0.875	165	0.24504	-0.1591	-1.03671
23	23	802	1289	12	0.875	165	0.24504	-0.17075	-1.01128
24	24	1402	1749	16	0.86458	165	0.58083	-0.10193	-1.106
25	25	748	398	14	0.86364	165	0.38911	-0.00157	-0.73364
26	26	1024	1089	15	0.86364	165	0.47859	0.04077	-0.8552
27	27	13	679	11	0.86111	165	0.18874	0.19024	-0.61871
28	28	252	1257	10	0.85938	165	0.1418	-0.34794	-0.64801
29	29	1241	1551	10	0.85938	165	0.1418	-0.31058	-0.79915
30	30	589	139	10	0.85938	165	0.1418	-0.02251	-0.3652
31	31	1931	564	15	0.85227	165	0.47859	-0.08853	-1.04069
32	32	26	375	13	0.85	165	0.31154	-0.17233	-0.85653
33	33	1422	949	13	0.85	165	0.31154	-0.06587	-0.86771
34	34	767	282	11	0.84722	165	0.18874	0.14971	-0.83303
35	35	1938	1916	12	0.84722	165	0.24504	-0.09175	-0.85458
36	36	456	1031	10	0.84375	165	0.1418	-0.2142	-0.83142
37	37	1657	561	10	0.84375	165	0.1418	-0.12494	-1.12751
38	38	2000	592	10	0.84375	165	0.1418	-0.21245	-0.76023
39	39	1962	1421	15	0.84091	165	0.47859	-0.12543	-1.10144
40	40	426	1415	14	0.84091	165	0.38911	-0.11854	-0.84512
41	41	517	756	13	0.8375	165	0.31154	-0.20889	-0.94793
42	42	1674	416	13	0.8375	165	0.31154	-0.10161	-1.04353
43	43	1252	700	17	0.83654	165	0.69668	-0.11533	-0.88448
44	44	1123	1674	18	0.83654	165	0.827	0.03522	-0.96113
45	45	1351	1728	11	0.83333	165	0.18874	-0.25569	-0.86286
46	46	373	505	15	0.82955	165	0.47859	0.05563	-0.7851
47	47	1669	1661	14	0.82955	165	0.38911	-0.14847	-1.13194
48	48	1165	1795	10	0.82812	165	0.1418	-0.21783	-0.91231
49	49	890	1484	10	0.82812	165	0.1418	-0.13938	-1.02974
50	50	913	417	10	0.82812	165	0.1418	-0.02295	-0.9704
51	51	239	1763	10	0.82812	165	0.1418	-0.10598	-0.85603
52	52	193	809	13	0.825	165	0.31154	-0.059	-0.86145
53	53	773	160	11	0.81944	165	0.18874	-0.07153	-0.43336
54	54	1992	1988	11	0.81944	165	0.18874	-0.02896	-1.03368
55	55	870	503	12	0.81944	165	0.24504	-0.14084	-1.06726
56	56	1245	1315	14	0.81818	165	0.38911	-0.26055	-0.90778
57	57	1643	843	15	0.81818	165	0.47859	-0.05508	-0.95574
58	58	522	475	15	0.81818	165	0.47859	-0.12654	-1.04324
59	59	1223	730	10	0.8125	165	0.1418	0.04322	-0.88337
60	60	825	1215	10	0.8125	165	0.1418	-0.34658	-0.80849
61	61	123	1256	10	0.8125	165	0.1418	-0.12978	-0.88233
62	62	1251	1975	10	0.8125	165	0.1418	-0.50317	-0.19536
63	63	106	1519	19	0.8125	165	0.97263	0.05953	-0.88377
64	64	1194	1899	19	0.8125	165	0.97263	-0.09256	-0.84216
65	65	1498	1199	13	0.8125	165	0.31154	-0.3949	-0.78248
66	66	257	754	13	0.8125	165	0.31154	-0.32781	-0.73775
67	67	1415	1563	14	0.80682	165	0.38911	-0.08809	-0.88074
68	68	1534	1807	11	0.80556	165	0.18874	0.01232	-0.8927
69	69	1253	592	11	0.80556	165	0.18874	-0.18699	-0.96979
70	70	1606	947	11	0.80556	165	0.18874	-0.05613	-0.83231
71	71	1103	778	11	0.80556	165	0.18874	-0.19949	-0.94602
72	72	391	187	12	0.80556	165	0.24504	-0.14983	-1.04402
73	73	2019	1572	12	0.80556	165	0.24504	-0.07407	-0.93033
74	74	116	1040	13	0.8	165	0.31154	-0.19912	-0.96131
75	75	1952	1342	13	0.8	165	0.31154	-0.16163	-1.05538
76	76	230	1728	10	0.79688	165	0.1418	-0.26723	-0.76361
77	77	854	349	10	0.79688	165	0.1418	-0.18076	-0.81716
78	78	1308	1708	10	0.79688	165	0.1418	-0.05793	-0.98824
79	79	736	1471	10	0.79688	165	0.1418	-0.37734	-0.67579
80	80	69	426	10	0.79688	165	0.1418	-0.13552	-0.93277
81	81	1825	1862	10	0.79688	165	0.1418	-0.03087	-1.09119
82	82	1253	1740	15	0.79545	165	0.47859	-0.06844	-0.94702
83	83	2021	19	12	0.79167	165	0.24504	0.11681	-0.89403
84	84	850	112	11	0.79167	165	0.18874	-0.26371	-0.8319
85	85	830	144	11	0.79167	165	0.18874	0.06321	-0.89015
86	86	849	259	11	0.79167	165	0.18874	-0.02261	-0.82682
87	87	639	461	11	0.79167	165	0.18874	-0.31262	-0.65822
88	88	1086	1379	11	0.79167	165	0.18874	-0.12783	-1.13304
89	89	534	1906	11	0.79167	165	0.18874	0.0635	-0.61071
90	90	1325	1497	12	0.79167	165	0.24504	-0.16487	-0.99749
91	91	783	1229	17	0.78846	165	0.69668	-0.38682	-0.89522
92	92	748	1080	13	0.7875	165	0.31154	-0.20147	-1.05428
93	93	1162	996	13	0.7875	165	0.31154	-0.13285	-1.07766
94	94	571	1703	10	0.78125	165	0.1418	-0.33349	-0.65432
95	95	1825	850	10	0.78125	165	0.1418	-0.03821	-1.1802
96	96	1114	43	10	0.78125	165	0.1418	-0.26202	-0.79115
97	97	709	1037	10	0.78125	165	0.1418	-0.18181	-1.04581
98	98	1803	190	17	0.77885	165	0.69668	-0.11339	-1.02253
99	99	1911	1832	17	0.77885	165	0.69668	-0.09569	-1.04343
100	100	726	1503	12	0.77778	165	0.24504	-0.2257	-0.94146
101	101	1668	209	12	0.77778	165	0.24504	0.02486	-0.7236
102	102	1990	84	12	0.77778	165	0.24504	-0.08324	-0.90765
103	103	1258	1683	11	0.77778	165	0.18874	-0.20294	-0.91164
104	104	835	687	11	0.77778	165	0.18874	-0.14398	-0.87088
105	105	883	1765	11	0.77778	165	0.18874	-0.12695	-1.13416
106	106	282	1228	13	0.775	165	0.31154	-0.23154	-0.85204
107	107	418	76	13	0.775	165	0.31154	-0.1157	-1.0204
108	108	1006	878	14	0.77273	165	0.38911	-0.00906	-0.84574
109	109	1909	1765	14	0.77273	165	0.38911	-0.14382	-1.08863
110	110	1252	1590	17	0.76923	165	0.69668	-0.27026	-0.933
111	111	887	1292	17	0.76923	165	0.69668	-0.00601	-0.84301
112	112	86	1054	10	0.76562	165	0.1418	-0.36521	-0.64661
113	113	420	1802	10	0.76562	165	0.1418	-0.10097	-0.87679
114	114	244	1999	10	0.76562	165	0.1418	-0.12319	-1.04242
115	115	1170	955	10	0.76562	165	0.1418	-0.17281	-0.94219
116	116	281	1170	10	0.76562	165	0.1418	-0.28851	-0.82736
117	117	984	1243	10	0.76562	165	0.1418	-0.42387	-0.72871
118	118	406	1659	10	0.76562	165	0.1418	-0.12732	-1.07066
119	119	695	1712	10	0.76562	165	0.1418	-0.10128	-1.03884
120	120	1056	627	11	0.76389	165	0.18874	-0.22022	-0.86756
121	121	1491	1152	11	0.76389	165	0.18874	-0.12294	-0.96182
122	122	559	1102	12	0.76389	165	0.24504	0.11384	-0.52065
123	123	538	1128	12	0.76389	165	0.24504	-0.2235	-0.66523
124	124	1307	1316	12	0.76389	165	0.24504	0.04874	-0.9475
125	125	1136	163	11	0.76389	165	0.18874	0.27022	-0.6004
126	126	1147	406	12	0.76389	165	0.24504	-0.26462	-0.9362
127	127	948	668	12	0.76389	165	0.24504	-0.127	-1.1018
128	128	1075	1280	11	0.76389	165	0.18874	-0.10059	-1.07963
129	129	1217	1527	11	0.76389	165	0.18874	-0.03381	-0.95163
130	130	801	1518	13	0.7625	165	0.31154	-0.02078	-0.98339
131	131	312	1095	15	0.76136	165	0.47859	-0.14449	-0.99477
132	132	428	817	14	0.76136	165	0.38911	-0.16641	-0.90809
133	133	325	628	14	0.76136	165	0.38911	-0.1308	-1.0556
134	134	1708	508	16	0.76042	165	0.58083	-0.15586	-0.98903
135	135	684	1688	10	0.75	165	0.1418	-0.18375	-0.89762
136	136	1648	1356	10	0.75	165	0.1418	-0.15735	-0.81436
137	137	561	541	10	0.75	165	0.1418	-0.21304	-0.97618
138	138	309	1755	18	0.75	165	0.827	0.00601	-0.94298
139	139	1001	1802	14	0.75	165	0.38911	-0.31289	-0.86385
140	140	1216	1262	14	0.75	165	0.38911	-0.06754	-0.99516
141	141	1851	917	14	0.75	165	0.38911	-0.12277	-1.00104
142	142	688	1864	14	0.75	165	0.38911	-0.13226	-0.8204
143	143	638	1021	16	0.75	165	0.58083	-0.08209	-0.90347
144	144	1576	1833	16	0.75	165	0.58083	-0.40106	-0.98703
145	145	29	773	16	0.75	165	0.58083	0.12362	-0.68513
146	146	561	442	13	0.75	165	0.31154	0.02253	-0.86207
147	147	1288	565	12	0.75	165	0.24504	-0.16982	-0.9759
148	148	1682	647	12	0.75	165	0.24504	-0.23509	-1.03345
149	149	730	1396	12	0.75	165	0.24504	-0.06556	-0.77184
150	150	529	107	23	0.84559	165	1.72532	0.0513	-0.87403
151	151	215	39	20	0.80833	165	1.13443	-0.0715	-0.91633
152	152	931	965	20	0.75	165	1.13443	-0.0238	-0.82801
153	153	1446	442	21	0.71875	165	1.31324	0.03466	-0.88194
154	154	792	1966	21	0.71094	165	1.31324	-0.07037	-0.76961
155	155	486	946	20	0.70833	165	1.13443	0.07326	-0.84747
156	156	597	389	23	0.70588	165	1.72532	-0.01272	-0.91902
157	157	1279	800	21	0.70312	165	1.31324	0.03166	-0.84888
158	158	1613	752	21	0.70312	165	1.31324	0.08118	-0.8948
159	159	1046	1849	22	0.70312	165	1.50992	-0.03513	-0.96226
160	160	1418	861	25	0.70139	165	2.21568	0.05205	-0.92565
161	161	174	1870	20	0.7	165	1.13443	0.08147	-0.81187
162	162	308	780	27	0.7	165	2.79112	-0.00885	-1.0073
163	163	296	898	22	0.6875	165	1.50992	-0.24472	-0.78309
164	164	1396	431	21	0.6875	165	1.31324	-0.51017	-0.74128
165	165	404	1209	21	0.67188	165	1.31324	0.0336	-0.74658
166	166	1050	1750	26	0.66447	165	2.49234	-0.04772	-1.04676
167	167	350	1369	20	0.65833	165	1.13443	0.09163	-0.84446
168	168	846	1662	22	0.65625	165	1.50992	0.00525	-0.91829
169	169	505	1172	20	0.65	165	1.13443	-0.03445	-0.81297
170	170	1600	1138	20	0.65	165	1.13443	-0.42507	-0.92243
171	171	1250	1851	22	0.64062	165	1.50992	0.00241	-0.86443
172	172	564	1773	23	0.63971	165	1.72532	-0.03143	-0.98313
173	173	783	1013	21	0.63281	165	1.31324	0.04114	-0.84637
174	174	1117	1167	21	0.625	165	1.31324	0.11318	-0.81455
175	175	730	692	22	0.61719	165	1.50992	-0.01156	-0.9359
176	176	308	1404	20	0.61667	165	1.13443	-0.57292	-0.50449
177	177	718	1778	26	0.61184	165	2.49234	0.00162	-0.9808
178	178	220	238	25	0.60417	165	2.21568	0.00585	-0.81584
179	179	877	292	22	0.60156	165	1.50992	0.12369	-0.81516
180	180	179	1946	22	0.60156	165	1.50992	-0.01748	-0.8769
181	181	97	1168	21	0.60156	165	1.31324	-0.00151	-0.96339
182	182	249	1509	20	0.59167	165	1.13443	0.09614	-0.83581
183	183	1331	411	20	0.59167	165	1.13443	-0.66961	-0.42832
184	184	840	1919	25	0.59028	165	2.21568	0.05716	-0.77598
185	185	1367	528	20	0.58333	165	1.13443	0.05165	-0.76191
186	186	1999	1233	20	0.575	165	1.13443	-0.00913	-0.99825
187	187	462	1958	20	0.575	165	1.13443	0.01069	-0.85998
188	188	1884	674	20	0.5	165	1.13443	-0.03921	-0.9657
189	189	1183	736	20	0.5	165	1.13443	-0.06992	-0.8654
190	190	23	1466	20	0.48333	165	1.13443	-0.04931	-0.61928
191	191	1319	1939	35	0.675	165	6.07983	0.03682	-0.96034
192	192	1557	1224	33	0.66146	165	5.096	0.01432	-1.01057
193	193	1516	293	35	0.66	165	6.07983	0.08549	-0.8679
194	194	30	573	34	0.565	165	5.57345	-0.057	-0.78047
195	195	1597	223	35	0.545	165	6.07983	0.09087	-0.77778
