# Supplementary material for: Dynamic self-assembly of compartmentalized DNA nanotubes
Source: Nat Commun. 2021 Jun 11;12:3557. doi: 10.1038/s41467-021-23850-1 (PMC8196065; doi:10.1038/s41467-021-23850-1)
Supplement: Supplementary file 8 — Source Data [file 41467_2021_23850_MOESM8_ESM.zip › sourceData/figure6/fig6e_rnaseh_075_individualTimeFiles/fig6_Rh_075_t120_final_data.xlsx]

## Sheet: Sheet1
	droplet number	X (pixels)	Y (pixels)	Radius (pixels)	Probability count	Time	Volume (pL)	skew	kurtosis
0	0	1651	1427	13	1	120	0.31154	-0.14606	-1.06963
1	1	1254	1308	14	0.96591	120	0.38911	-0.18023	-1.09338
2	2	1127	1321	13	0.9625	120	0.31154	0.20291	-0.71534
3	3	1124	37	10	0.9375	120	0.1418	-0.31018	-0.81644
4	4	1145	157	11	0.93056	120	0.18874	0.23583	-0.71026
5	5	70	191	16	0.92708	120	0.58083	0.0472	-0.93656
6	6	1171	990	13	0.925	120	0.31154	-0.03425	-1.04971
7	7	501	1789	10	0.92188	120	0.1418	-0.20777	-0.88295
8	8	997	1105	14	0.92045	120	0.38911	0.0507	-0.82593
9	9	1267	1677	11	0.91667	120	0.18874	0.02543	-0.90373
10	10	1268	1258	15	0.90909	120	0.47859	0.13585	-0.61493
11	11	776	276	11	0.90278	120	0.18874	0.31471	-0.55831
12	12	1834	1855	10	0.89062	120	0.1418	-0.12226	-0.92481
13	13	657	1548	12	0.88889	120	0.24504	-0.12595	-1.17828
14	14	956	456	11	0.88889	120	0.18874	-0.04808	-0.88348
15	15	1033	964	13	0.8875	120	0.31154	0.44018	-0.3528
16	16	1265	1355	10	0.875	120	0.1418	-0.02786	-1.04083
17	17	718	1031	10	0.875	120	0.1418	-0.23976	-0.79477
18	18	1940	558	15	0.875	120	0.47859	-0.05922	-0.93509
19	19	1554	577	14	0.875	120	0.38911	0.06661	-0.85675
20	20	1157	1029	14	0.875	120	0.38911	0.01672	-0.95247
21	21	1812	184	17	0.875	120	0.69668	0.05999	-0.93093
22	22	530	360	15	0.86364	120	0.47859	-0.03852	-0.7912
23	23	387	2026	13	0.8625	120	0.31154	-0.4849	-0.5181
24	24	1112	771	11	0.86111	120	0.18874	-0.1133	-1.07647
25	25	858	1292	11	0.86111	120	0.18874	-0.07119	-0.75389
26	26	220	1970	10	0.85938	120	0.1418	-0.01529	-0.55504
27	27	248	1757	10	0.85938	120	0.1418	-0.23949	-0.7431
28	28	1658	1350	10	0.85938	120	0.1418	-0.0335	-1.1422
29	29	1305	43	18	0.85577	120	0.827	0.20378	-0.72919
30	30	1851	645	15	0.85227	120	0.47859	-0.12104	-0.85328
31	31	115	714	12	0.84722	120	0.24504	0.11797	-0.79808
32	32	1312	261	12	0.84722	120	0.24504	0.01119	-0.8987
33	33	173	1191	12	0.84722	120	0.24504	-0.03772	-1.13339
34	34	1256	209	10	0.84375	120	0.1418	-0.11716	-1.12514
35	35	1174	283	10	0.84375	120	0.1418	0.26364	-0.586
36	36	313	1509	10	0.84375	120	0.1418	0.10279	-0.68886
37	37	667	1146	10	0.84375	120	0.1418	-0.30876	-0.76711
38	38	133	1250	10	0.84375	120	0.1418	-0.21753	-0.82658
39	39	789	1654	14	0.84091	120	0.38911	0.35356	-0.33878
40	40	810	1512	13	0.8375	120	0.31154	0.1186	-0.94589
41	41	520	143	12	0.83333	120	0.24504	0.14346	-0.43443
42	42	1390	1526	11	0.83333	120	0.18874	-0.00437	-1.05407
43	43	1500	1145	11	0.83333	120	0.18874	-0.28576	-0.54411
44	44	998	1579	11	0.83333	120	0.18874	-0.2487	-0.96114
45	45	892	1759	11	0.83333	120	0.18874	-0.25715	-0.87509
46	46	1042	2003	11	0.83333	120	0.18874	-0.27422	-0.85305
47	47	1940	919	11	0.83333	120	0.18874	-0.09903	-1.10106
48	48	1176	1139	14	0.82955	120	0.38911	-0.07915	-0.96197
49	49	580	1697	10	0.82812	120	0.1418	-0.23033	-0.8552
50	50	1852	1892	10	0.82812	120	0.1418	-0.14065	-0.59308
51	51	1317	1701	10	0.82812	120	0.1418	0.05899	-0.88372
52	52	693	1682	10	0.82812	120	0.1418	0.03881	-0.98431
53	53	1902	1450	10	0.82812	120	0.1418	0.04842	-0.96678
54	54	25	1283	13	0.825	120	0.31154	-0.01194	-1.01434
55	55	1334	1491	12	0.81944	120	0.24504	-0.10031	-1.02504
56	56	792	1223	17	0.81731	120	0.69668	-0.48202	-0.71209
57	57	555	956	13	0.8125	120	0.31154	-0.00442	-0.78928
58	58	626	92	18	0.80769	120	0.827	0.12567	-0.51923
59	59	1424	1557	14	0.80682	120	0.38911	0.08042	-0.68008
60	60	1918	1759	14	0.80682	120	0.38911	-0.1398	-1.09697
61	61	1363	1085	12	0.80556	120	0.24504	-0.09496	-1.09183
62	62	1003	301	12	0.80556	120	0.24504	0.32259	-0.64106
63	63	736	1876	12	0.80556	120	0.24504	0.3091	-0.62048
64	64	1082	1206	11	0.80556	120	0.18874	0.31229	-0.65047
65	65	498	432	11	0.80556	120	0.18874	-0.19969	-0.98594
66	66	1203	1893	19	0.80357	120	0.97263	0.16711	-0.82083
67	67	1123	1921	16	0.80208	120	0.58083	-0.64885	-0.48516
68	68	427	70	13	0.8	120	0.31154	0.05096	-0.94499
69	69	1513	1764	18	0.79808	120	0.827	0.02343	-0.92748
70	70	370	1508	18	0.79808	120	0.827	0.18913	-0.5371
71	71	896	1286	17	0.79808	120	0.69668	0.19865	-0.63234
72	72	1602	412	10	0.79688	120	0.1418	-0.3005	-0.68865
73	73	1448	766	10	0.79688	120	0.1418	0.13313	-0.60636
74	74	1179	949	10	0.79688	120	0.1418	-0.21957	-0.8957
75	75	261	1251	10	0.79688	120	0.1418	0.03848	-0.46192
76	76	22	1784	10	0.79688	120	0.1418	0.15415	-0.73193
77	77	757	392	14	0.79545	120	0.38911	0.34111	-0.4213
78	78	893	1868	16	0.79167	120	0.58083	-0.41332	-0.82498
79	79	1663	1538	16	0.79167	120	0.58083	-0.07739	-0.91094
80	80	1246	943	11	0.79167	120	0.18874	-0.16466	-0.96435
81	81	648	455	11	0.79167	120	0.18874	-0.12717	-0.51759
82	82	1261	694	17	0.78846	120	0.69668	0.12357	-0.67545
83	83	829	625	13	0.7875	120	0.31154	-0.04024	-0.82
84	84	125	1034	13	0.7875	120	0.31154	-0.20174	-0.83051
85	85	1607	314	10	0.78125	120	0.1418	-0.0541	-0.44105
86	86	1992	692	10	0.78125	120	0.1418	-0.1068	-1.0617
87	87	1406	796	11	0.77778	120	0.18874	0.20595	-0.78782
88	88	103	1748	12	0.77778	120	0.24504	0.25381	-0.56756
89	89	1092	1694	12	0.77778	120	0.24504	0.25553	-0.73067
90	90	568	1096	12	0.77778	120	0.24504	0.3678	-0.27041
91	91	1750	750	11	0.77778	120	0.18874	0.18447	-0.75945
92	92	182	646	13	0.775	120	0.31154	-0.43254	-0.57082
93	93	757	1074	13	0.775	120	0.31154	-0.26848	-0.86714
94	94	255	289	14	0.77273	120	0.38911	0.34448	-0.39299
95	95	1829	584	15	0.77273	120	0.47859	-0.02771	-1.0012
96	96	628	1860	16	0.77083	120	0.58083	0.07341	-0.67026
97	97	1221	1764	10	0.76562	120	0.1418	-0.15917	-1.01295
98	98	581	1508	10	0.76562	120	0.1418	-0.0744	-1.00745
99	99	1402	1270	10	0.76562	120	0.1418	0.19509	-0.75954
100	100	1488	567	10	0.76562	120	0.1418	0.2714	-0.7184
101	101	1297	559	12	0.76389	120	0.24504	0.03721	-0.82383
102	102	1734	354	12	0.76389	120	0.24504	0.11702	-0.91058
103	103	859	106	11	0.76389	120	0.18874	-0.14812	-0.99191
104	104	1615	941	11	0.76389	120	0.18874	0.06865	-0.6342
105	105	1441	1216	11	0.76389	120	0.18874	-0.0419	-0.98802
106	106	1621	1515	11	0.76389	120	0.18874	-0.02808	-1.04581
107	107	871	1579	11	0.76389	120	0.18874	0.14338	-0.79208
108	108	1397	1702	11	0.76389	120	0.18874	0.14725	-0.78268
109	109	1158	1995	12	0.76389	120	0.24504	0.01358	-0.9022
110	110	266	748	13	0.7625	120	0.31154	-0.20061	-0.78522
111	111	526	750	13	0.7625	120	0.31154	-0.1875	-0.90431
112	112	692	1006	13	0.7625	120	0.31154	-0.07109	-0.62446
113	113	636	1164	14	0.76136	120	0.38911	0.11891	-0.52421
114	114	586	1187	15	0.76136	120	0.47859	0.03037	-0.5911
115	115	153	1004	14	0.76136	120	0.38911	0.02729	-0.51994
116	116	334	621	14	0.76136	120	0.38911	0.09107	-0.71156
117	117	1033	1083	15	0.76136	120	0.47859	0.22235	-0.62174
118	118	1920	1826	17	0.75962	120	0.69668	-0.02332	-1.00823
119	119	1944	466	17	0.75962	120	0.69668	0.01235	-0.90236
120	120	645	1596	10	0.75	120	0.1418	-0.01428	-0.82355
121	121	61	1851	10	0.75	120	0.1418	-0.34036	-0.5361
122	122	1101	948	10	0.75	120	0.1418	0.04831	-0.96685
123	123	704	1706	10	0.75	120	0.1418	-0.0383	-1.1182
124	124	239	1722	10	0.75	120	0.1418	-0.22494	-0.63577
125	125	1174	1788	10	0.75	120	0.1418	0.1644	-0.84494
126	126	1666	555	10	0.75	120	0.1418	-0.04223	-0.81002
127	127	745	1465	10	0.75	120	0.1418	0.19858	-0.40213
128	128	1971	1415	15	0.75	120	0.47859	-0.08199	-0.9834
129	129	1243	462	13	0.75	120	0.31154	-0.02041	-0.89591
130	130	1361	1286	13	0.75	120	0.31154	-0.08726	-1.09356
131	131	495	297	13	0.75	120	0.31154	-0.32806	-0.66029
132	132	1379	1124	12	0.75	120	0.24504	-0.11808	-1.09549
133	133	1416	911	12	0.75	120	0.24504	0.08211	-0.83681
134	134	1611	2025	11	0.75	120	0.18874	0.16964	-0.8042
135	135	1689	1240	11	0.75	120	0.18874	-0.0237	-0.79892
136	136	1752	864	11	0.75	120	0.18874	-0.01121	-0.89956
137	137	1126	198	12	0.75	120	0.24504	0.04855	-0.7262
138	138	71	1448	12	0.75	120	0.24504	0.18766	-0.5216
139	139	1585	1827	16	0.73958	120	0.58083	-0.43071	-0.88127
140	140	1521	1525	14	0.73864	120	0.38911	-0.16836	-1.0399
141	141	185	1051	15	0.73864	120	0.47859	-0.07828	-0.52776
142	142	1057	996	15	0.73864	120	0.47859	0.0435	-0.76073
143	143	1017	1630	14	0.73864	120	0.38911	-0.42219	-0.93687
144	144	570	436	13	0.7375	120	0.31154	0.0945	-0.84335
145	145	1477	1413	11	0.73611	120	0.18874	-0.21919	-0.96884
146	146	1435	1009	11	0.73611	120	0.18874	0.10382	-0.76907
147	147	957	661	12	0.73611	120	0.24504	-0.10871	-1.1284
148	148	811	1282	12	0.73611	120	0.24504	-0.10441	-1.08088
149	149	1540	398	11	0.73611	120	0.18874	0.21653	-0.77263
150	150	1289	793	21	0.85938	120	1.31324	0.20146	-0.78216
151	151	941	959	20	0.8	120	1.13443	-0.00114	-0.72431
152	152	574	1767	23	0.76471	120	1.72532	0.08621	-0.82324
153	153	1609	1132	20	0.75833	120	1.13443	-0.46505	-0.81927
154	154	1058	1743	26	0.74342	120	2.49234	-0.04284	-0.99369
155	155	258	1503	20	0.74167	120	1.13443	0.47452	-0.26914
156	156	317	774	27	0.73125	120	2.79112	0.02277	-0.93429
157	157	538	100	23	0.71324	120	1.72532	0.13912	-0.75385
158	158	1622	746	21	0.71094	120	1.31324	0.2702	-0.74201
159	159	305	892	22	0.6875	120	1.50992	-0.08417	-0.67535
160	160	107	1162	21	0.6875	120	1.31324	0.06032	-0.78436
161	161	495	940	20	0.68333	120	1.13443	0.16672	-0.72116
162	162	1056	1842	22	0.67969	120	1.50992	0.30288	-0.50688
163	163	224	33	20	0.675	120	1.13443	0.078	-0.79412
164	164	855	1655	22	0.67188	120	1.50992	0.16059	-0.73916
165	165	318	1397	20	0.66667	120	1.13443	-0.47447	-0.70146
166	166	359	1363	20	0.65833	120	1.13443	0.34598	-0.51526
167	167	1405	424	21	0.65625	120	1.31324	-0.51317	-0.62635
168	168	1126	1160	21	0.64844	120	1.31324	0.32575	-0.57036
169	169	1455	436	21	0.64844	120	1.31324	0.2292	-0.5624
170	170	1341	405	20	0.63333	120	1.13443	-0.54421	-0.67158
171	171	514	1165	20	0.625	120	1.13443	0.07978	-0.64444
172	172	184	1864	20	0.625	120	1.13443	0.04187	-0.695
173	173	801	1959	21	0.625	120	1.31324	0.00488	-0.69639
174	174	792	1007	21	0.61719	120	1.31324	0.05689	-0.95939
175	175	33	1458	20	0.61667	120	1.13443	0.42545	-0.41927
176	176	739	685	22	0.60938	120	1.50992	-0.0459	-0.861
177	177	727	1771	26	0.60526	120	2.49234	0.04383	-0.87848
178	178	413	1202	21	0.60156	120	1.31324	0.14135	-0.59691
179	179	1259	1844	22	0.58594	120	1.50992	-0.06892	-0.77142
180	180	1893	668	20	0.56667	120	1.13443	0.06931	-0.78139
181	181	189	1939	22	0.5625	120	1.50992	0.10024	-0.68946
182	182	229	232	25	0.5625	120	2.21568	0.04927	-0.74325
183	183	1192	730	20	0.54167	120	1.13443	0.06883	-0.65918
184	184	2007	1228	20	0.54167	120	1.13443	-0.13582	-0.89853
185	185	849	1914	26	0.53947	120	2.49234	0.17772	-0.8025
186	186	1427	855	25	0.52778	120	2.21568	0.05708	-0.87121
187	187	1376	522	20	0.51667	120	1.13443	0.38523	-0.30186
188	188	471	1952	20	0.50833	120	1.13443	0.06651	-0.7132
189	189	607	383	23	0.48529	120	1.72532	0.30839	-0.45506
190	190	886	285	22	0.46094	120	1.50992	0.23248	-0.60144
191	191	1606	217	36	0.64904	120	6.61599	-0.14183	-0.96201
192	192	39	566	34	0.625	120	5.57345	0.11917	-0.76955
193	193	1566	1217	33	0.61458	120	5.096	0.17019	-0.97504
194	194	1328	1933	35	0.565	120	6.07983	-0.04047	-0.96786
195	195	1525	285	36	0.53846	120	6.61599	-0.12418	-0.90524
