# Supplementary material for: Dynamic self-assembly of compartmentalized DNA nanotubes
Source: Nat Commun. 2021 Jun 11;12:3557. doi: 10.1038/s41467-021-23850-1 (PMC8196065; doi:10.1038/s41467-021-23850-1)
Supplement: Supplementary file 8 — Source Data [file 41467_2021_23850_MOESM8_ESM.zip › sourceData/figure6/fig6e_rnaseh_075_individualTimeFiles/fig6_Rh_075_t105_final_data.xlsx]

## Sheet: Sheet1
	droplet number	X (pixels)	Y (pixels)	Radius (pixels)	Probability count	Time	Volume (pL)	skew	kurtosis
0	0	999	1102	14	0.97727	105	0.38911	0.22147	-0.69674
1	1	1005	298	12	0.94444	105	0.24504	0.37613	-0.55644
2	2	1737	351	12	0.93056	105	0.24504	0.07557	-0.90797
3	3	1095	1691	12	0.93056	105	0.24504	0.34444	-0.62526
4	4	588	1184	15	0.92045	105	0.47859	0.08075	-0.55514
5	5	2004	1979	11	0.91667	105	0.18874	0.03584	-1.01055
6	6	1013	1793	14	0.89773	105	0.38911	0.1107	-0.77585
7	7	1126	1918	16	0.89583	105	0.58083	-0.52179	-0.68332
8	8	1267	1352	10	0.89062	105	0.1418	-0.02772	-0.8261
9	9	894	1756	11	0.88889	105	0.18874	-0.0774	-0.93528
10	10	35	1586	12	0.88889	105	0.24504	-0.42202	-0.68313
11	11	1314	257	12	0.88889	105	0.24504	0.1277	-0.695
12	12	558	953	13	0.8875	105	0.31154	0.27834	-0.55828
13	13	1832	581	15	0.88636	105	0.47859	0.03032	-0.96743
14	14	1159	1026	14	0.875	105	0.38911	0.03516	-0.8295
15	15	1264	691	17	0.875	105	0.69668	0.24698	-0.62551
16	16	760	1071	13	0.875	105	0.31154	-0.16385	-0.97537
17	17	1664	1060	13	0.875	105	0.31154	0.06374	-0.73816
18	18	38	365	13	0.875	105	0.31154	0.02114	-0.8164
19	19	1363	1719	11	0.875	105	0.18874	-0.09373	-0.95792
20	20	1000	1576	11	0.875	105	0.18874	-0.28176	-0.8639
21	21	1938	69	13	0.8625	105	0.31154	0.18179	-0.81512
22	22	429	67	13	0.8625	105	0.31154	0.07376	-0.65835
23	23	741	1387	12	0.86111	105	0.24504	0.33483	-0.4357
24	24	1995	689	10	0.85938	105	0.1418	-0.15349	-1.02382
25	25	1974	1412	15	0.85227	105	0.47859	-0.14842	-0.99517
26	26	918	1696	15	0.85227	105	0.47859	0.13375	-0.5218
27	27	1045	2000	11	0.84722	105	0.18874	-0.04661	-0.77419
28	28	1492	1595	10	0.84375	105	0.1418	-0.03243	-0.94028
29	29	532	357	15	0.84091	105	0.47859	0.00669	-0.54347
30	30	1654	1424	13	0.8375	105	0.31154	-0.15739	-1.05186
31	31	127	1031	13	0.8375	105	0.31154	-0.2862	-0.83443
32	32	628	89	18	0.83654	105	0.827	0.26604	-0.48233
33	33	1414	1740	16	0.83333	105	0.58083	0.17708	-0.698
34	34	820	1722	11	0.83333	105	0.18874	0.10318	-0.47632
35	35	1950	1907	12	0.83333	105	0.24504	-0.03874	-0.67353
36	36	155	1001	14	0.82955	105	0.38911	-0.09046	-0.58086
37	37	222	1967	10	0.82812	105	0.1418	-0.02821	-0.55279
38	38	468	1022	10	0.82812	105	0.1418	0.17646	-0.56782
39	39	1130	1317	13	0.825	105	0.31154	0.05242	-0.89526
40	40	269	745	13	0.825	105	0.31154	-0.03712	-0.80935
41	41	482	2004	12	0.81944	105	0.24504	0.04146	-0.7926
42	42	1691	1237	11	0.81944	105	0.18874	0.00168	-0.90902
43	43	874	1576	11	0.81944	105	0.18874	0.17297	-0.83706
44	44	1392	1523	11	0.81944	105	0.18874	0.08071	-0.85297
45	45	257	286	14	0.81818	105	0.38911	0.29255	-0.3195
46	46	1946	463	17	0.81731	105	0.69668	0.03588	-0.82103
47	47	242	1718	10	0.8125	105	0.1418	-0.05024	-0.99172
48	48	902	1475	10	0.8125	105	0.1418	-0.08119	-0.88277
49	49	1668	551	10	0.8125	105	0.1418	-0.02902	-0.74511
50	50	1666	1535	16	0.8125	105	0.58083	-0.03428	-0.9822
51	51	1246	459	13	0.8125	105	0.31154	-0.0966	-1.1115
52	52	1715	836	18	0.80769	105	0.827	0.24077	-0.80939
53	53	1134	1665	18	0.80769	105	0.827	0.12753	-0.94726
54	54	556	582	15	0.80682	105	0.47859	0.20263	-0.39259
55	55	1868	713	15	0.80682	105	0.47859	0.22425	-0.71769
56	56	642	187	14	0.80682	105	0.38911	0.35468	-0.48874
57	57	424	1558	11	0.80556	105	0.18874	-0.02788	-0.98596
58	58	630	1857	16	0.80208	105	0.58083	0.0568	-0.77905
59	59	1713	1681	10	0.79688	105	0.1418	0.01554	-0.92455
60	60	135	1246	10	0.79688	105	0.1418	-0.12441	-0.86647
61	61	1059	993	15	0.79545	105	0.47859	0.13309	-0.59642
62	62	1427	1554	14	0.79545	105	0.38911	0.23611	-0.65054
63	63	1854	642	15	0.79545	105	0.47859	0.04905	-0.77326
64	64	895	1865	16	0.79167	105	0.58083	-0.37698	-0.95294
65	65	1087	1270	11	0.79167	105	0.18874	-0.16466	-0.96475
66	66	1266	907	11	0.79167	105	0.18874	-0.04772	-0.67352
67	67	739	1873	12	0.79167	105	0.24504	0.41692	-0.54479
68	68	911	1442	12	0.79167	105	0.24504	0.13096	-0.52804
69	69	294	1219	13	0.7875	105	0.31154	0.12998	-0.51779
70	70	389	2023	13	0.7875	105	0.31154	-0.38729	-0.62895
71	71	1036	1080	15	0.78409	105	0.47859	0.29772	-0.31006
72	72	791	1651	14	0.78409	105	0.38911	0.24133	-0.49076
73	73	432	1792	10	0.78125	105	0.1418	-0.12904	-0.8353
74	74	251	1754	10	0.78125	105	0.1418	-0.17016	-0.7954
75	75	1110	1012	10	0.78125	105	0.1418	-0.12237	-0.8536
76	76	669	1142	10	0.78125	105	0.1418	-0.2895	-0.87814
77	77	1923	1823	17	0.77885	105	0.69668	0.06191	-0.93317
78	78	1336	1488	12	0.77778	105	0.24504	0.11723	-0.94742
79	79	1546	1797	11	0.77778	105	0.18874	0.09041	-0.79371
80	80	1429	1124	11	0.77778	105	0.18874	0.21781	-0.88764
81	81	1753	747	11	0.77778	105	0.18874	0.13177	-0.66391
82	82	1145	505	11	0.77778	105	0.18874	-0.09759	-1.04744
83	83	1382	294	13	0.775	105	0.31154	0.17572	-0.62584
84	84	1036	961	13	0.775	105	0.31154	0.4767	-0.24927
85	85	1173	987	13	0.775	105	0.31154	0.03738	-0.80949
86	86	695	1003	13	0.775	105	0.31154	0.02317	-0.58956
87	87	1454	1689	15	0.77273	105	0.47859	0.00603	-0.99149
88	88	113	1564	17	0.76923	105	0.69668	0.1608	-0.57482
89	89	1473	817	17	0.76923	105	0.69668	0.10508	-0.72982
90	90	1206	1890	19	0.76786	105	0.97263	0.15546	-0.72041
91	91	1605	409	10	0.76562	105	0.1418	-0.16734	-0.76326
92	92	256	1990	10	0.76562	105	0.1418	-0.23604	-0.73494
93	93	882	1123	10	0.76562	105	0.1418	-0.21319	-0.86287
94	94	1752	983	10	0.76562	105	0.1418	-0.20569	-0.97335
95	95	382	1745	12	0.76389	105	0.24504	0.1753	-0.64252
96	96	1161	1992	12	0.76389	105	0.24504	0.0111	-0.79707
97	97	1443	1213	11	0.76389	105	0.18874	0.0729	-0.89386
98	98	1543	395	11	0.76389	105	0.18874	0.35172	-0.46443
99	99	1717	252	11	0.76389	105	0.18874	-0.21759	-0.76354
100	100	1130	1834	11	0.76389	105	0.18874	0.3551	-0.47391
101	101	787	1555	12	0.76389	105	0.24504	-0.09282	-1.08449
102	102	140	762	12	0.76389	105	0.24504	-0.20218	-0.90237
103	103	686	215	12	0.76389	105	0.24504	-0.05722	-0.65397
104	104	1372	38	12	0.76389	105	0.24504	0.23243	-0.68072
105	105	440	807	14	0.76136	105	0.38911	0.12457	-0.43606
106	106	1257	1305	14	0.76136	105	0.38911	-0.24101	-0.94637
107	107	91	772	16	0.76042	105	0.58083	0.17696	-0.79342
108	108	363	1726	10	0.75	105	0.1418	0.13619	-0.58662
109	109	1837	1852	10	0.75	105	0.1418	-0.15617	-0.83434
110	110	706	1703	10	0.75	105	0.1418	-0.04298	-0.94398
111	111	264	1247	10	0.75	105	0.1418	0.09941	-0.78731
112	112	1421	654	10	0.75	105	0.1418	-0.31553	-0.78249
113	113	600	129	10	0.75	105	0.1418	0.4385	-0.24476
114	114	1126	34	10	0.75	105	0.1418	-0.35362	-0.72962
115	115	1754	1764	10	0.75	105	0.1418	-0.01887	-0.97783
116	116	1516	1761	18	0.75	105	0.827	0.12726	-0.84254
117	117	336	618	14	0.75	105	0.38911	0.05756	-0.71985
118	118	813	1509	13	0.75	105	0.31154	-0.01931	-0.92837
119	119	967	1348	11	0.75	105	0.18874	0.38954	-0.2803
120	120	1613	2022	11	0.75	105	0.18874	0.02947	-0.78977
121	121	546	1897	11	0.75	105	0.18874	0.26473	-0.41494
122	122	1319	1307	12	0.75	105	0.24504	0.30158	-0.53969
123	123	1365	1082	12	0.75	105	0.24504	-0.15168	-1.13695
124	124	1888	432	12	0.75	105	0.24504	-0.21499	-0.91597
125	125	1147	154	11	0.75	105	0.18874	0.21476	-0.62008
126	126	1114	768	11	0.75	105	0.18874	-0.06629	-0.8919
127	127	501	429	11	0.75	105	0.18874	-0.16833	-1.05259
128	128	1745	1957	19	0.74107	105	0.97263	0.10759	-0.79185
129	129	1896	665	19	0.74107	105	0.97263	0.00953	-0.83187
130	130	1264	1580	17	0.74038	105	0.69668	0.00991	-0.70672
131	131	72	188	16	0.73958	105	0.58083	0.06818	-0.89996
132	132	188	1048	15	0.73864	105	0.47859	0.1112	-0.51641
133	133	448	387	15	0.73864	105	0.47859	0.34867	-0.61611
134	134	1271	1255	15	0.73864	105	0.47859	0.07281	-0.48794
135	135	1228	1253	14	0.73864	105	0.38911	0.02314	-0.91533
136	136	832	622	13	0.7375	105	0.31154	-0.00037	-0.64067
137	137	185	643	13	0.7375	105	0.31154	-0.46175	-0.51843
138	138	882	494	12	0.73611	105	0.24504	-0.27206	-0.80104
139	139	1680	200	12	0.73611	105	0.24504	0.234	-0.49898
140	140	1943	916	11	0.73611	105	0.18874	-0.16155	-1.04731
141	141	1068	617	11	0.73611	105	0.18874	0.15173	-0.57936
142	142	827	1984	12	0.73611	105	0.24504	-0.13583	-0.55592
143	143	102	1870	12	0.73611	105	0.24504	0.06658	-0.21552
144	144	1299	556	12	0.73611	105	0.24504	0.00365	-0.95931
145	145	779	273	11	0.73611	105	0.18874	0.24068	-0.66503
146	146	270	27	12	0.73611	105	0.24504	0.44311	-0.31663
147	147	1418	908	12	0.73611	105	0.24504	0.10859	-0.75751
148	148	1005	710	12	0.73611	105	0.24504	-0.10494	-1.01411
149	149	1584	1888	11	0.73611	105	0.18874	-0.02422	-0.76355
150	150	227	30	20	0.86667	105	1.13443	0.11628	-0.79614
151	151	943	956	20	0.83333	105	1.13443	0.0309	-0.79841
152	152	1061	1740	26	0.82895	105	2.49234	-0.00075	-1.00342
153	153	1291	790	21	0.8125	105	1.31324	0.17582	-0.82796
154	154	1407	421	21	0.8125	105	1.31324	-0.50027	-0.63173
155	155	517	1162	20	0.8	105	1.13443	0.22924	-0.54175
156	156	2010	1224	20	0.75833	105	1.13443	0.03783	-0.87734
157	157	320	1394	20	0.75833	105	1.13443	-0.43737	-0.74647
158	158	109	1159	21	0.73438	105	1.31324	0.23174	-0.65149
159	159	804	1957	21	0.72656	105	1.31324	0.18798	-0.51389
160	160	1612	1129	20	0.71667	105	1.13443	-0.53724	-0.64592
161	161	498	937	20	0.71667	105	1.13443	0.21685	-0.6165
162	162	1343	402	20	0.70833	105	1.13443	-0.48799	-0.81808
163	163	308	889	22	0.69531	105	1.50992	-0.17381	-0.60662
164	164	857	1652	22	0.6875	105	1.50992	0.20169	-0.62761
165	165	851	1911	26	0.68421	105	2.49234	0.16891	-0.90789
166	166	261	1500	20	0.66667	105	1.13443	0.56896	-0.13784
167	167	1129	1157	21	0.66406	105	1.31324	0.33388	-0.54426
168	168	320	771	27	0.6625	105	2.79112	0.05359	-0.90882
169	169	576	1764	23	0.65441	105	1.72532	0.08629	-0.80931
170	170	362	1360	20	0.65	105	1.13443	0.28052	-0.44048
171	171	1378	518	20	0.64167	105	1.13443	0.06439	-0.58948
172	172	541	97	23	0.63971	105	1.72532	0.00681	-0.8736
173	173	35	1456	20	0.63333	105	1.13443	0.24788	-0.64766
174	174	1058	1839	22	0.63281	105	1.50992	0.2661	-0.666
175	175	1457	433	21	0.63281	105	1.31324	0.27464	-0.55498
176	176	187	1861	20	0.625	105	1.13443	0.11586	-0.38576
177	177	609	380	23	0.61029	105	1.72532	0.18071	-0.64626
178	178	1262	1841	22	0.60938	105	1.50992	-0.08332	-0.7547
179	179	1625	743	21	0.60156	105	1.31324	0.2351	-0.75378
180	180	794	1004	21	0.58594	105	1.31324	0.10032	-0.78818
181	181	729	1768	26	0.57895	105	2.49234	0.10837	-0.80668
182	182	191	1936	22	0.57812	105	1.50992	0.16678	-0.64572
183	183	415	1199	21	0.57812	105	1.31324	0.12801	-0.77255
184	184	741	682	22	0.5625	105	1.50992	0.01469	-0.79073
185	185	1430	852	25	0.55556	105	2.21568	0.15405	-0.80758
186	186	232	228	25	0.52778	105	2.21568	0.10567	-0.77565
187	187	473	1948	20	0.525	105	1.13443	0.16125	-0.75512
188	188	888	282	22	0.48438	105	1.50992	0.27255	-0.61378
189	189	1195	727	20	0.45	105	1.13443	-0.01584	-0.93066
190	190	1568	1215	33	0.61458	105	5.096	0.05607	-0.99926
191	191	41	563	34	0.61	105	5.57345	0.05888	-0.81525
192	192	1528	283	35	0.61	105	6.07983	0.10203	-0.856
193	193	1331	1930	35	0.565	105	6.07983	-0.02828	-0.90155
194	194	1609	214	35	0.56	105	6.07983	0.01366	-0.90071
