# Supplementary material for: Dynamic self-assembly of compartmentalized DNA nanotubes
Source: Nat Commun. 2021 Jun 11;12:3557. doi: 10.1038/s41467-021-23850-1 (PMC8196065; doi:10.1038/s41467-021-23850-1)
Supplement: Supplementary file 8 — Source Data [file 41467_2021_23850_MOESM8_ESM.zip › sourceData/figure6/fig6e_rnaseh_075_individualTimeFiles/fig6_Rh_075_t75_final_data.xlsx]

## Sheet: Sheet1
	droplet number	X (pixels)	Y (pixels)	Radius (pixels)	Probability count	Time	Volume (pL)	skew	kurtosis
0	0	1020	1788	14	0.96591	75	0.38911	0.28561	-0.5381
1	1	1075	613	11	0.95833	75	0.18874	0.17543	-0.57848
2	2	786	268	11	0.94444	75	0.18874	0.27539	-0.72357
3	3	1270	1961	10	0.9375	75	0.1418	-0.62019	-0.29906
4	4	249	1714	10	0.92188	75	0.1418	0.08818	-0.84775
5	5	1761	856	11	0.91667	75	0.18874	-0.04589	-1.00369
6	6	1321	253	12	0.91667	75	0.24504	-0.07814	-1.03368
7	7	1345	952	13	0.9125	75	0.31154	0.158	-0.88926
8	8	1950	550	15	0.90909	75	0.47859	0.10299	-0.95098
9	9	1264	1300	14	0.90909	75	0.38911	-0.07969	-1.02348
10	10	323	1501	10	0.90625	75	0.1418	0.32653	-0.33727
11	11	79	183	16	0.90625	75	0.58083	0.17832	-0.69434
12	12	1306	551	12	0.90278	75	0.24504	0.10368	-0.90947
13	13	821	1275	12	0.90278	75	0.24504	-0.14144	-0.9219
14	14	24	719	13	0.9	75	0.31154	0.06288	-0.82291
15	15	745	1489	12	0.88889	75	0.24504	0.16826	-0.61892
16	16	1688	1647	14	0.88636	75	0.38911	0.04764	-0.97176
17	17	171	2029	10	0.875	75	0.1418	-0.13449	-0.89721
18	18	1134	29	10	0.875	75	0.1418	-0.3516	-0.80104
19	19	258	1749	10	0.875	75	0.1418	-0.15496	-0.93152
20	20	389	1740	12	0.875	75	0.24504	0.27639	-0.66207
21	21	1137	1313	13	0.8625	75	0.31154	0.17862	-0.83292
22	22	1591	1884	11	0.86111	75	0.18874	0.10095	-0.96821
23	23	1094	1266	11	0.86111	75	0.18874	-0.12936	-1.12996
24	24	1912	1442	10	0.85938	75	0.1418	0.07609	-1.00629
25	25	1213	1885	19	0.85714	75	0.97263	0.11574	-0.7283
26	26	1421	1735	16	0.85417	75	0.58083	0.02638	-0.95237
27	27	670	316	14	0.85227	75	0.38911	-0.21924	-1.07276
28	28	1102	1687	12	0.84722	75	0.24504	0.32351	-0.63678
29	29	1370	1714	11	0.84722	75	0.18874	-0.00306	-0.88916
30	30	1744	346	12	0.84722	75	0.24504	0.053	-0.90204
31	31	88	412	10	0.84375	75	0.1418	-0.13403	-1.02779
32	32	1982	1407	15	0.84091	75	0.47859	-3e-05	-0.98039
33	33	34	173	11	0.83333	75	0.18874	0.06621	-0.74571
34	34	125	706	12	0.83333	75	0.24504	0.38806	-0.52775
35	35	1553	1793	11	0.83333	75	0.18874	0.18133	-0.84418
36	36	1326	1302	12	0.83333	75	0.24504	0.10432	-0.9478
37	37	578	1088	12	0.83333	75	0.24504	0.292	-0.32677
38	38	1006	1097	14	0.82955	75	0.38911	0.19241	-0.73856
39	39	595	1179	15	0.82955	75	0.47859	0.20665	-0.60838
40	40	677	1138	10	0.82812	75	0.1418	-0.19045	-0.82177
41	41	1667	1342	10	0.82812	75	0.1418	0.11215	-0.76234
42	42	1822	176	17	0.82692	75	0.69668	0.08757	-0.97495
43	43	767	1066	13	0.825	75	0.31154	-0.06171	-0.98996
44	44	192	638	13	0.825	75	0.31154	-0.20373	-0.69387
45	45	1155	149	11	0.81944	75	0.18874	0.28362	-0.62801
46	46	1052	1995	11	0.81944	75	0.18874	-0.2877	-0.86759
47	47	80	1440	12	0.81944	75	0.24504	0.53299	-0.16408
48	48	1939	248	11	0.81944	75	0.18874	0.07457	-1.0259
49	49	1625	933	11	0.81944	75	0.18874	0.01992	-0.87153
50	50	162	996	14	0.81818	75	0.38911	-0.4037	-0.71193
51	51	820	1504	13	0.8125	75	0.31154	-0.02425	-0.83961
52	52	1661	1419	13	0.8125	75	0.31154	-0.14717	-1.0952
53	53	636	84	18	0.80769	75	0.827	0.11787	-0.68145
54	54	1271	1576	17	0.80769	75	0.69668	-0.10873	-0.80408
55	55	1066	988	15	0.80682	75	0.47859	0.00809	-0.92506
56	56	693	211	12	0.80556	75	0.24504	0.03245	-0.93158
57	57	1895	427	12	0.80556	75	0.24504	-0.06672	-0.7978
58	58	1362	723	12	0.80556	75	0.24504	0.35973	-0.68494
59	59	748	1382	12	0.80556	75	0.24504	0.34913	-0.58885
60	60	854	673	11	0.80556	75	0.18874	0.03012	-0.64911
61	61	869	98	11	0.80556	75	0.18874	0.05406	-0.78198
62	62	1253	454	13	0.8	75	0.31154	-0.15631	-1.12064
63	63	276	740	13	0.8	75	0.31154	-0.42775	-0.69877
64	64	1271	686	17	0.79808	75	0.69668	0.09838	-0.75195
65	65	889	1118	10	0.79688	75	0.1418	-0.18766	-0.90659
66	66	1504	1687	10	0.79688	75	0.1418	0.14067	-0.96571
67	67	1499	1590	10	0.79688	75	0.1418	0.06349	-0.95032
68	68	1720	1676	10	0.79688	75	0.1418	0.06581	-0.8788
69	69	1117	1007	10	0.79688	75	0.1418	-0.22515	-0.92813
70	70	1617	306	10	0.79688	75	0.1418	-0.13496	-0.64302
71	71	385	152	10	0.79688	75	0.1418	-0.0108	-0.71462
72	72	1713	661	15	0.79545	75	0.47859	0.0838	-0.83062
73	73	1938	850	12	0.79167	75	0.24504	0.08514	-0.90188
74	74	1589	2000	12	0.79167	75	0.24504	0.0656	-0.60895
75	75	1273	902	11	0.79167	75	0.18874	0.03373	-0.74372
76	76	1920	411	10	0.78125	75	0.1418	-0.13711	-1.05044
77	77	932	403	10	0.78125	75	0.1418	0.06568	-1.04311
78	78	873	335	10	0.78125	75	0.1418	0.16577	-0.59858
79	79	1412	1263	10	0.78125	75	0.1418	0.24563	-0.83022
80	80	728	1023	10	0.78125	75	0.1418	-0.2192	-0.91734
81	81	1673	1531	16	0.78125	75	0.58083	0.05222	-0.93127
82	82	1523	1756	18	0.77885	75	0.827	0.00728	-1.04242
83	83	1141	1660	18	0.77885	75	0.827	0.18723	-0.82711
84	84	1569	1500	12	0.77778	75	0.24504	0.00769	-0.98215
85	85	1450	1208	11	0.77778	75	0.18874	0.12026	-0.85965
86	86	803	840	11	0.77778	75	0.18874	0.28009	-0.79455
87	87	32	665	11	0.77778	75	0.18874	0.45595	-0.45302
88	88	1012	293	12	0.77778	75	0.24504	0.36596	-0.53187
89	89	889	489	12	0.77778	75	0.24504	-0.17926	-1.01696
90	90	1202	723	19	0.77679	75	0.97263	0.05929	-0.88822
91	91	134	1027	13	0.775	75	0.31154	-0.09451	-0.66488
92	92	1428	649	10	0.76562	75	0.1418	-0.25411	-0.84976
93	93	826	1619	10	0.76562	75	0.1418	0.14181	-0.81439
94	94	1404	1969	10	0.76562	75	0.1418	-0.13227	-0.85906
95	95	590	1689	10	0.76562	75	0.1418	-0.1251	-0.65048
96	96	1003	1229	10	0.76562	75	0.1418	-0.35302	-0.81787
97	97	143	1242	10	0.76562	75	0.1418	-0.11796	-0.92872
98	98	510	1781	10	0.76562	75	0.1418	-0.23894	-0.7485
99	99	1743	1014	11	0.76389	75	0.18874	0.06336	-0.99839
100	100	2011	1974	11	0.76389	75	0.18874	0.09336	-0.94586
101	101	431	1554	11	0.76389	75	0.18874	0.27716	-0.65998
102	102	746	1869	12	0.76389	75	0.24504	0.29158	-0.42522
103	103	1272	578	11	0.76389	75	0.18874	-0.20622	-0.94771
104	104	1151	1360	13	0.7625	75	0.31154	0.24428	-0.83998
105	105	1434	1549	14	0.76136	75	0.38911	0.13767	-0.84086
106	106	767	384	14	0.76136	75	0.38911	0.13505	-0.72888
107	107	942	611	15	0.76136	75	0.47859	0.25572	-0.49221
108	108	1839	576	15	0.76136	75	0.47859	0.05837	-0.97925
109	109	419	1894	16	0.76042	75	0.58083	0.16738	-0.65722
110	110	909	1470	10	0.75	75	0.1418	0.13975	-0.87642
111	111	1231	1757	10	0.75	75	0.1418	-0.12346	-1.09762
112	112	229	1962	10	0.75	75	0.1418	0.27517	-0.51438
113	113	1184	275	10	0.75	75	0.1418	0.21034	-0.57361
114	114	1242	716	10	0.75	75	0.1418	0.17285	-0.87363
115	115	1456	1438	14	0.75	75	0.38911	0.23688	-0.74195
116	116	649	183	14	0.75	75	0.38911	-0.08329	-0.92744
117	117	1043	1075	15	0.75	75	0.47859	0.03403	-0.9936
118	118	1133	1913	16	0.75	75	0.58083	-0.54815	-0.66831
119	119	565	948	13	0.75	75	0.31154	0.28995	-0.53706
120	120	1094	330	11	0.75	75	0.18874	0.18074	-0.46819
121	121	1122	763	11	0.75	75	0.18874	0.18516	-0.87236
122	122	410	173	12	0.75	75	0.24504	-0.03864	-0.80991
123	123	315	1809	12	0.75	75	0.24504	0.24811	-0.82596
124	124	867	1285	11	0.75	75	0.18874	-0.10793	-0.69596
125	125	802	1215	17	0.74038	75	0.69668	-0.42295	-0.86556
126	126	1930	1819	17	0.74038	75	0.69668	0.06446	-0.95992
127	127	1726	1251	15	0.73864	75	0.47859	0.22102	-0.89709
128	128	707	1849	14	0.73864	75	0.38911	0.25267	-0.68792
129	129	1928	1751	14	0.73864	75	0.38911	-0.18217	-1.07304
130	130	447	803	14	0.73864	75	0.38911	0.08248	-0.80788
131	131	1861	637	15	0.73864	75	0.47859	-0.09193	-0.8924
132	132	871	999	15	0.73864	75	0.47859	-0.55511	-0.72714
133	133	392	491	15	0.73864	75	0.47859	0.18109	-0.7078
134	134	1971	1328	13	0.7375	75	0.31154	-0.2204	-0.96103
135	135	1517	1185	13	0.7375	75	0.31154	-0.25832	-0.75364
136	136	371	1583	13	0.7375	75	0.31154	-0.06559	-0.82913
137	137	147	1860	13	0.7375	75	0.31154	0.52047	0.02903
138	138	1118	470	13	0.7375	75	0.31154	0.06676	-0.80717
139	139	579	428	13	0.7375	75	0.31154	0.18219	-0.6276
140	140	1308	341	13	0.7375	75	0.31154	0.21369	-0.73453
141	141	435	285	13	0.7375	75	0.31154	0.06047	-0.59701
142	142	437	62	13	0.7375	75	0.31154	0.42125	-0.2442
143	143	1724	247	11	0.73611	75	0.18874	-0.0748	-0.88327
144	144	1407	1694	11	0.73611	75	0.18874	0.0802	-0.80599
145	145	1425	904	12	0.73611	75	0.24504	0.1765	-0.88083
146	146	1653	897	12	0.73611	75	0.24504	0.1833	-0.95625
147	147	1717	898	10	0.73438	75	0.1418	0.04621	-0.80233
148	148	271	1243	10	0.73438	75	0.1418	-0.31438	-0.65871
149	149	879	1189	10	0.73438	75	0.1418	-0.20725	-0.86047
150	150	811	1952	21	0.80469	75	1.31324	-0.0029	-0.7485
151	151	369	1355	20	0.775	75	1.13443	0.16095	-0.69707
152	152	234	25	20	0.76667	75	1.13443	0.325	-0.50527
153	153	548	92	23	0.72794	75	1.72532	0.28207	-0.62934
154	154	802	999	21	0.71875	75	1.31324	0.05588	-0.73609
155	155	524	1157	20	0.70833	75	1.13443	0.10135	-0.60277
156	156	116	1154	21	0.70312	75	1.31324	0.1939	-0.66294
157	157	1350	397	20	0.7	75	1.13443	-0.58111	-0.61162
158	158	505	932	20	0.69167	75	1.13443	0.24605	-0.58013
159	159	1068	1736	26	0.69079	75	2.49234	-0.04794	-0.98266
160	160	327	766	27	0.6875	75	2.79112	-0.08888	-1.05542
161	161	198	1932	22	0.67969	75	1.50992	0.24345	-0.53001
162	162	858	1906	26	0.67105	75	2.49234	0.0581	-0.78956
163	163	268	1496	20	0.65833	75	1.13443	0.20592	-0.6691
164	164	2017	1219	20	0.65833	75	1.13443	0.05185	-0.88021
165	165	315	884	22	0.64844	75	1.50992	-0.26412	-0.77571
166	166	239	224	25	0.64583	75	2.21568	0.07644	-0.77277
167	167	1632	738	21	0.63281	75	1.31324	0.10574	-0.85095
168	168	1415	417	21	0.625	75	1.31324	-0.54432	-0.69294
169	169	737	1764	26	0.61842	75	2.49234	0.10649	-0.85047
170	170	42	1451	20	0.61667	75	1.13443	0.33921	-0.34682
171	171	896	277	22	0.60156	75	1.50992	0.14564	-0.75014
172	172	481	1944	20	0.6	75	1.13443	-0.05774	-0.85867
173	173	584	1759	23	0.59559	75	1.72532	0.15626	-0.81829
174	174	950	952	20	0.58333	75	1.13443	0.04666	-0.82614
175	175	423	1194	21	0.57812	75	1.31324	0.19829	-0.56478
176	176	748	678	22	0.57812	75	1.50992	0.11158	-0.69355
177	177	1465	428	21	0.57812	75	1.31324	0.06101	-0.99052
178	178	1066	1834	22	0.57031	75	1.50992	0.14354	-0.72819
179	179	1298	786	21	0.55469	75	1.31324	0.01119	-0.78608
180	180	1136	1153	22	0.55469	75	1.50992	0.08837	-0.75961
181	181	193	1856	20	0.53333	75	1.13443	0.16217	-0.71198
182	182	327	1389	20	0.51667	75	1.13443	-0.59748	-0.37403
183	183	1385	514	20	0.50833	75	1.13443	0.17291	-0.64734
184	184	864	1647	22	0.50781	75	1.50992	0.26025	-0.58709
185	185	1269	1837	22	0.49219	75	1.50992	0.14186	-0.87155
186	186	1619	1126	21	0.48438	75	1.31324	-0.96777	0.27085
187	187	1437	848	25	0.47222	75	2.21568	0.25474	-0.63866
188	188	617	376	23	0.46324	75	1.72532	0.24955	-0.5175
189	189	1903	660	20	0.45	75	1.13443	-0.14374	-0.94049
190	190	1535	279	35	0.58	75	6.07983	-0.03378	-1.08639
191	191	1338	1925	35	0.575	75	6.07983	-0.19173	-0.88308
192	192	49	558	34	0.555	75	5.57345	0.01182	-0.69231
193	193	1616	209	35	0.55	75	6.07983	-0.07647	-0.93995
194	194	1575	1211	34	0.46	75	5.57345	-0.02507	-0.96976
195	195	242	914	48	0.48571	75	15.6823	-0.00422	-0.86182
