# Supplementary material for: Dynamic self-assembly of compartmentalized DNA nanotubes
Source: Nat Commun. 2021 Jun 11;12:3557. doi: 10.1038/s41467-021-23850-1 (PMC8196065; doi:10.1038/s41467-021-23850-1)
Supplement: Supplementary file 8 — Source Data [file 41467_2021_23850_MOESM8_ESM.zip › sourceData/figure6/fig6e_rnaseh_075_individualTimeFiles/fig6_Rh_075_t180_final_data.xlsx]

## Sheet: Sheet1
	droplet number	X (pixels)	Y (pixels)	Radius (pixels)	Probability count	Time	Volume (pL)	skew	kurtosis
0	0	768	1572	11	0.97222	180	0.18874	0.022	-1.13644
1	1	855	1593	10	0.96875	180	0.1418	0.03197	-1.12646
2	2	627	874	12	0.95833	180	0.24504	-0.09486	-1.09528
3	3	623	204	13	0.95	180	0.31154	-0.13428	-1.12737
4	4	1238	1322	13	0.925	180	0.31154	-0.11762	-1.17817
5	5	1565	1905	10	0.92188	180	0.1418	0.04045	-1.08688
6	6	1358	960	11	0.91667	180	0.18874	0.04709	-1.16401
7	7	1068	1287	10	0.90625	180	0.1418	0.05577	-1.14871
8	8	641	1561	11	0.90278	180	0.18874	0.01173	-1.12776
9	9	251	44	12	0.90278	180	0.24504	-0.17163	-0.98846
10	10	1099	548	12	0.88889	180	0.24504	-0.05233	-1.14309
11	11	406	2028	10	0.875	180	0.1418	-0.04542	-1.04604
12	12	899	1713	14	0.875	180	0.38911	-0.06786	-1.15129
13	13	553	163	12	0.875	180	0.24504	-0.09007	-1.08352
14	14	466	734	12	0.875	180	0.24504	-0.13737	-1.06589
15	15	1251	1272	14	0.86364	180	0.38911	-0.20453	-1.04041
16	16	1849	730	14	0.86364	180	0.38911	-0.10573	-1.15355
17	17	1504	1538	13	0.8625	180	0.31154	-0.04027	-1.26281
18	18	215	1219	12	0.86111	180	0.24504	-0.17002	-0.98674
19	19	941	675	11	0.86111	180	0.18874	-0.04743	-1.14026
20	20	1036	1238	10	0.85938	180	0.1418	0.04618	-1.10123
21	21	1904	1840	16	0.85417	180	0.58083	-0.08876	-1.19332
22	22	1869	449	11	0.84722	180	0.18874	0.02833	-1.13752
23	23	1985	1996	10	0.84375	180	0.1418	0.10812	-1.06434
24	24	774	1372	10	0.84375	180	0.1418	0.06538	-1.10311
25	25	1484	1159	10	0.84375	180	0.1418	-0.09112	-0.98047
26	26	629	1610	10	0.84375	180	0.1418	0.04247	-1.01476
27	27	334	2022	15	0.84091	180	0.47859	-0.32888	-0.82972
28	28	1919	86	12	0.83333	180	0.24504	0.0104	-1.19197
29	29	1760	94	15	0.82955	180	0.47859	-0.09447	-1.08362
30	30	1095	785	10	0.82812	180	0.1418	-0.06165	-1.13044
31	31	597	1263	12	0.81944	180	0.24504	-0.10043	-1.12101
32	32	1155	1004	12	0.81944	180	0.24504	-0.03674	-1.20117
33	33	646	532	12	0.81944	180	0.24504	-0.15554	-0.98465
34	34	841	266	10	0.8125	180	0.1418	-0.2545	-0.85272
35	35	1218	896	10	0.8125	180	0.1418	-0.10996	-0.878
36	36	1381	1716	10	0.8125	180	0.1418	-0.09301	-1.0695
37	37	1527	1815	10	0.8125	180	0.1418	-0.04821	-1.10698
38	38	98	164	13	0.8125	180	0.31154	-0.16248	-0.96466
39	39	1107	1935	15	0.80682	180	0.47859	-0.26067	-1.07676
40	40	121	778	12	0.80556	180	0.24504	-0.02179	-1.16019
41	41	986	315	11	0.80556	180	0.18874	-0.04434	-1.15024
42	42	1661	217	11	0.80556	180	0.18874	-0.05924	-0.92282
43	43	1076	1708	11	0.80556	180	0.18874	-0.01966	-1.15872
44	44	980	1119	13	0.8	180	0.31154	-0.08745	-1.1567
45	45	1478	1709	10	0.79688	180	0.1418	0.16735	-1.03645
46	46	1049	634	10	0.79688	180	0.1418	-0.04724	-1.22102
47	47	202	1439	14	0.79545	180	0.38911	-0.38836	-0.89823
48	48	1434	58	15	0.79545	180	0.47859	-0.10235	-1.1065
49	49	1635	850	14	0.79545	180	0.38911	-0.09713	-1.1677
50	50	479	953	19	0.79464	180	0.97263	-0.16067	-1.06147
51	51	951	82	16	0.79167	180	0.58083	-0.13646	-1.15847
52	52	1190	1036	11	0.79167	180	0.18874	0.0482	-1.15761
53	53	1227	476	12	0.79167	180	0.24504	-0.05707	-1.1595
54	54	754	825	12	0.79167	180	0.24504	-0.1057	-1.0747
55	55	463	2021	12	0.79167	180	0.24504	-0.10834	-1.08415
56	56	156	1205	11	0.79167	180	0.18874	-0.15431	-1.10782
57	57	1687	683	14	0.78409	180	0.38911	-0.11274	-1.10536
58	58	405	1575	10	0.78125	180	0.1418	-0.03985	-1.10303
59	59	1410	1141	10	0.78125	180	0.1418	0.03074	-1.0884
60	60	1350	780	10	0.78125	180	0.1418	0.08767	-1.09632
61	61	981	1593	10	0.78125	180	0.1418	0.05106	-1.09258
62	62	1924	933	10	0.78125	180	0.1418	0.08257	-1.14144
63	63	1337	1631	10	0.78125	180	0.1418	0.12365	-1.11321
64	64	398	1667	10	0.78125	180	0.1418	0.05711	-1.11101
65	65	925	1750	10	0.78125	180	0.1418	-0.07584	-1.01718
66	66	1927	480	16	0.78125	180	0.58083	-0.13059	-1.14734
67	67	1282	362	12	0.77778	180	0.24504	-0.10335	-1.13665
68	68	361	1889	12	0.77778	180	0.24504	-0.0593	-1.01998
69	69	384	194	11	0.77778	180	0.18874	-0.1139	-1.03617
70	70	1319	974	12	0.77778	180	0.24504	-0.05186	-1.18547
71	71	409	307	13	0.775	180	0.31154	-0.28706	-0.78116
72	72	876	1882	15	0.77273	180	0.47859	-0.15997	-1.09938
73	73	60	377	15	0.77273	180	0.47859	-0.16097	-1.00839
74	74	1647	1552	15	0.77273	180	0.47859	-0.06351	-1.18885
75	75	1813	598	14	0.77273	180	0.38911	-0.05863	-1.18045
76	76	657	578	14	0.77273	180	0.38911	-0.10399	-1.1394
77	77	238	303	14	0.77273	180	0.38911	-0.135	-1.07004
78	78	94	1580	17	0.76923	180	0.69668	-0.19268	-1.01398
79	79	51	53	18	0.76923	180	0.827	-0.13316	-0.99858
80	80	245	1264	10	0.76562	180	0.1418	-0.14236	-0.99275
81	81	939	470	10	0.76562	180	0.1418	0.02848	-1.12162
82	82	1642	1364	10	0.76562	180	0.1418	0.17303	-1.0983
83	83	948	1365	10	0.76562	180	0.1418	-0.247	-0.85228
84	84	875	1773	10	0.76562	180	0.1418	-0.09513	-1.04628
85	85	289	1831	12	0.76389	180	0.24504	-0.05087	-1.07191
86	86	999	1401	12	0.76389	180	0.24504	-0.08271	-1.09927
87	87	777	861	11	0.76389	180	0.18874	0.01908	-1.18944
88	88	722	1403	11	0.76389	180	0.18874	-0.09081	-1.01025
89	89	667	232	11	0.76389	180	0.18874	-0.19179	-0.94079
90	90	503	157	11	0.76389	180	0.18874	-0.31373	-0.80778
91	91	1937	324	11	0.76389	180	0.18874	0.06596	-1.08175
92	92	645	337	13	0.7625	180	0.31154	-0.17191	-1.01335
93	93	337	1810	13	0.7625	180	0.31154	-0.03667	-1.12684
94	94	1923	572	14	0.76136	180	0.38911	-0.0991	-1.18181
95	95	1956	386	15	0.76136	180	0.47859	-0.14589	-1.13176
96	96	401	534	15	0.76136	180	0.47859	-0.3176	-1.02482
97	97	322	1245	15	0.76136	180	0.47859	-0.08507	-1.07215
98	98	372	672	14	0.76136	180	0.38911	-0.14691	-1.05444
99	99	1395	1756	15	0.76136	180	0.47859	-0.11592	-1.09601
100	100	758	748	16	0.76042	180	0.58083	-0.20342	-1.09065
101	101	776	1237	16	0.76042	180	0.58083	-0.32737	-1.045
102	102	1115	1681	17	0.75962	180	0.69668	-0.1254	-1.11154
103	103	301	1763	18	0.75962	180	0.827	-0.1596	-1.08858
104	104	1324	419	19	0.75893	180	0.97263	-0.36772	-1.05368
105	105	1735	877	10	0.75	180	0.1418	-0.05151	-1.06606
106	106	1110	1851	10	0.75	180	0.1418	0.06231	-1.07928
107	107	2019	369	10	0.75	180	0.1418	0.08842	-1.09127
108	108	1835	659	14	0.75	180	0.38911	-0.09323	-1.16592
109	109	1287	723	17	0.75	180	0.69668	-0.33764	-1.04007
110	110	1464	253	11	0.75	180	0.18874	-0.10261	-0.94605
111	111	458	153	12	0.75	180	0.24504	-0.1808	-0.97568
112	112	781	332	12	0.75	180	0.24504	-0.08797	-1.14576
113	113	1645	1077	12	0.75	180	0.24504	-0.01628	-1.21169
114	114	1344	1299	12	0.75	180	0.24504	-0.04545	-1.19209
115	115	1696	853	17	0.74038	180	0.69668	-0.11751	-1.2098
116	116	1795	198	16	0.73958	180	0.58083	-0.13276	-1.1792
117	117	1715	194	15	0.73864	180	0.47859	-0.146	-1.09846
118	118	733	85	15	0.73864	180	0.47859	-0.14626	-1.02335
119	119	121	1776	13	0.7375	180	0.31154	-0.08316	-1.03179
120	120	276	1612	11	0.73611	180	0.18874	-0.06332	-1.09521
121	121	1295	274	11	0.73611	180	0.18874	-0.02872	-1.13418
122	122	54	1462	12	0.73611	180	0.24504	-0.14676	-1.05903
123	123	1718	368	11	0.73611	180	0.18874	0.0103	-1.15997
124	124	641	1368	11	0.73611	180	0.18874	0.02541	-1.12361
125	125	1698	269	10	0.73438	180	0.1418	-0.05228	-1.01842
126	126	820	189	10	0.73438	180	0.1418	-0.07967	-0.9588
127	127	1344	1736	10	0.73438	180	0.1418	0.02526	-1.05117
128	128	716	1998	10	0.73438	180	0.1418	-0.12194	-0.91619
129	129	79	463	10	0.73438	180	0.1418	-0.12584	-0.94251
130	130	1672	1254	10	0.73438	180	0.1418	-0.03118	-1.09508
131	131	649	1671	10	0.73438	180	0.1418	-0.04797	-1.10185
132	132	262	1710	10	0.73438	180	0.1418	-0.08345	-0.98737
133	133	241	1517	19	0.73214	180	0.97263	-0.11082	-1.03213
134	134	1188	579	17	0.73077	180	0.69668	-0.15326	-1.14081
135	135	1955	1429	14	0.72727	180	0.38911	-0.08141	-1.13929
136	136	671	289	14	0.72727	180	0.38911	-0.08005	-1.10851
137	137	1160	1153	13	0.725	180	0.31154	-0.07584	-1.19506
138	138	772	1668	13	0.725	180	0.31154	-0.16918	-0.98881
139	139	586	922	13	0.725	180	0.31154	-0.11053	-1.12404
140	140	82	1020	13	0.725	180	0.31154	-0.30337	-0.76625
141	141	1995	877	11	0.72222	180	0.18874	-0.00237	-1.18909
142	142	26	1768	12	0.72222	180	0.24504	-0.41167	-0.75064
143	143	1443	1328	12	0.72222	180	0.24504	0.00273	-1.1005
144	144	1547	1784	10	0.71875	180	0.1418	0.04158	-0.94779
145	145	1598	2012	10	0.71875	180	0.1418	-0.23278	-0.80931
146	146	545	1297	10	0.71875	180	0.1418	-0.01944	-1.08039
147	147	278	241	10	0.71875	180	0.1418	-0.28828	-0.74137
148	148	1701	1272	14	0.71591	180	0.38911	-0.16346	-1.09583
149	149	1700	515	15	0.71591	180	0.47859	-0.20578	-0.99494
150	150	1272	807	20	0.925	180	1.13443	-0.11046	-1.15078
151	151	167	1877	20	0.83333	180	1.13443	-0.11173	-1.02316
152	152	722	699	22	0.77344	180	1.50992	-0.1618	-1.04319
153	153	522	115	23	0.74265	180	1.72532	-0.08045	-1.05257
154	154	1388	438	20	0.725	180	1.13443	-0.37705	-1.03686
155	155	213	245	25	0.70833	180	2.21568	-0.07918	-0.98247
156	156	301	788	27	0.6875	180	2.79112	-0.12327	-1.06872
157	157	1110	1174	21	0.67969	180	1.31324	-0.10844	-1.09726
158	158	208	47	20	0.675	180	1.13443	-0.16012	-1.06143
159	159	301	1411	20	0.675	180	1.13443	-0.40446	-0.97149
160	160	785	1973	20	0.66667	180	1.13443	-0.11363	-1.02303
161	161	396	1216	21	0.65625	180	1.31324	-0.11012	-0.99049
162	162	343	1376	20	0.65	180	1.13443	-0.07422	-1.04079
163	163	1039	1856	22	0.64844	180	1.50992	-0.13698	-1.1011
164	164	590	396	23	0.61765	180	1.72532	-0.07937	-1.0085
165	165	455	1965	20	0.60833	180	1.13443	-0.12432	-1.0642
166	166	172	1953	22	0.60156	180	1.50992	-0.13845	-0.9632
167	167	90	1176	21	0.60156	180	1.31324	-0.15766	-1.04321
168	168	839	1669	22	0.58594	180	1.50992	-0.10196	-1.09269
169	169	290	905	22	0.58594	180	1.50992	-0.29426	-0.85874
170	170	1411	869	25	0.57639	180	2.21568	-0.13629	-1.09303
171	171	498	1179	20	0.55833	180	1.13443	-0.10471	-1.11055
172	172	1042	1757	25	0.55556	180	2.21568	-0.10623	-1.08281
173	173	832	1927	25	0.55556	180	2.21568	-0.09569	-0.99934
174	174	557	1780	22	0.55469	180	1.50992	-0.10462	-1.07702
175	175	710	1786	25	0.54167	180	2.21568	-0.14688	-0.97968
176	176	1439	449	21	0.53906	180	1.31324	-0.11235	-1.11169
177	177	1242	1858	21	0.53906	180	1.31324	-0.12881	-1.0308
178	178	1605	760	20	0.53333	180	1.13443	-0.03378	-1.06101
179	179	776	1020	20	0.525	180	1.13443	-0.10917	-1.07527
180	180	870	300	22	0.48438	180	1.50992	-0.03422	-1.06164
181	181	1312	1947	35	0.815	180	6.07983	-0.13946	-1.0252
182	182	1549	1231	33	0.72396	180	5.096	-0.10351	-1.07687
183	183	1509	300	35	0.615	180	6.07983	-0.05138	-0.99778
184	184	1589	231	35	0.615	180	6.07983	-0.00457	-0.98212
185	185	203	1010	32	0.47826	180	4.64662	-0.31657	-0.76222
186	186	22	580	34	0.475	180	5.57345	-0.23135	-0.801
187	187	216	936	47	0.52941	180	14.7225	-0.18571	-0.99364
188	188	157	558	58	0.52976	180	27.6676	-0.3983	-0.98867
