# Supplementary material for: Dynamic self-assembly of compartmentalized DNA nanotubes
Source: Nat Commun. 2021 Jun 11;12:3557. doi: 10.1038/s41467-021-23850-1 (PMC8196065; doi:10.1038/s41467-021-23850-1)
Supplement: Supplementary file 8 — Source Data [file 41467_2021_23850_MOESM8_ESM.zip › sourceData/figure6/fig6c_rnaseh_025_individualTimeFiles/fig6_Rh_025_t255_final_data.xlsx]

## Sheet: Sheet1
	droplet number	X (pixels)	Y (pixels)	Radius (pixels)	Probability count	Time	Volume (pL)	skew	kurtosis
0	0	465	1371	10	0.96875	255	0.1418	0.28005	-0.5931
1	1	472	202	10	0.95312	255	0.1418	0.27674	-0.57387
2	2	1303	370	10	0.95312	255	0.1418	0.1921	-0.8198
3	3	699	584	11	0.93056	255	0.18874	0.27796	-0.74753
4	4	705	1171	10	0.92188	255	0.1418	0.13705	-0.90915
5	5	443	753	13	0.9	255	0.31154	0.32235	-0.78027
6	6	1532	235	15	0.89773	255	0.47859	0.16403	-0.92991
7	7	1483	769	10	0.89062	255	0.1418	0.39844	-0.55173
8	8	662	1359	14	0.875	255	0.38911	0.03487	-0.93641
9	9	806	1848	13	0.875	255	0.31154	0.26346	-0.9645
10	10	2022	1979	11	0.84722	255	0.18874	0.21759	-0.72033
11	11	798	1711	10	0.84375	255	0.1418	0.0757	-0.40697
12	12	1508	1918	10	0.84375	255	0.1418	0.2472	-0.37025
13	13	551	1058	11	0.83333	255	0.18874	0.41133	-0.55617
14	14	363	1900	11	0.83333	255	0.18874	0.09732	-0.67838
15	15	1585	554	10	0.82812	255	0.1418	0.11525	-0.52705
16	16	2009	101	10	0.82812	255	0.1418	-0.2679	-0.73097
17	17	94	558	14	0.81818	255	0.38911	0.4187	-0.67496
18	18	962	1368	11	0.80556	255	0.18874	0.21305	-0.51406
19	19	396	954	10	0.79688	255	0.1418	0.12509	-0.62004
20	20	1765	154	10	0.79688	255	0.1418	0.34555	-0.38149
21	21	761	680	10	0.79688	255	0.1418	0.39223	-0.45195
22	22	42	1669	14	0.79545	255	0.38911	0.40068	-0.45076
23	23	446	664	10	0.78125	255	0.1418	0.14549	-0.45316
24	24	419	516	10	0.78125	255	0.1418	0.18826	-0.86256
25	25	441	588	10	0.78125	255	0.1418	0.18473	-0.71837
26	26	1394	1944	12	0.77778	255	0.24504	0.27746	-0.69174
27	27	1314	1850	12	0.77778	255	0.24504	-0.0283	-0.75925
28	28	725	1435	13	0.775	255	0.31154	0.20597	-0.7685
29	29	1691	219	15	0.77273	255	0.47859	0.21321	-0.98007
30	30	1163	472	10	0.76562	255	0.1418	0.17931	-0.70171
31	31	47	1596	12	0.76389	255	0.24504	0.308	-0.41374
32	32	1519	1063	12	0.76389	255	0.24504	0.3029	-0.66585
33	33	940	462	10	0.75	255	0.1418	0.26616	-0.61533
34	34	1040	152	12	0.75	255	0.24504	0.434	-0.54022
35	35	280	418	11	0.75	255	0.18874	0.15449	-0.75011
36	36	747	878	15	0.73864	255	0.47859	0.01815	-1.02633
37	37	510	1283	13	0.7375	255	0.31154	0.13766	-0.74606
38	38	600	1378	13	0.7375	255	0.31154	0.37636	-0.5968
39	39	803	1895	12	0.73611	255	0.24504	0.31704	-0.67979
40	40	333	1243	12	0.73611	255	0.24504	0.0788	-0.73294
41	41	2009	1507	10	0.73438	255	0.1418	0.05313	-0.43278
42	42	1862	1528	10	0.73438	255	0.1418	0.22321	-0.65296
43	43	1163	688	10	0.73438	255	0.1418	0.22944	-0.53234
44	44	1071	75	10	0.73438	255	0.1418	0.20111	-0.40559
45	45	1082	1042	13	0.725	255	0.31154	0.06034	-0.79251
46	46	1610	131	11	0.72222	255	0.18874	0.29558	-0.44319
47	47	659	1765	11	0.72222	255	0.18874	-0.04574	-0.93242
48	48	1068	1360	11	0.72222	255	0.18874	0.36964	-0.6105
49	49	350	1866	12	0.72222	255	0.24504	0.27434	-0.71546
50	50	749	2024	10	0.71875	255	0.1418	0.12566	-0.5805
51	51	1892	1622	10	0.71875	255	0.1418	0.15593	-0.74284
52	52	1646	573	10	0.71875	255	0.1418	0.24375	-0.81855
53	53	587	459	15	0.71591	255	0.47859	0.07961	-0.83979
54	54	115	1380	13	0.7125	255	0.31154	0.16306	-0.82427
55	55	1512	1999	11	0.70833	255	0.18874	0.53402	-0.23142
56	56	1173	1249	11	0.70833	255	0.18874	-0.09818	-0.85581
57	57	226	912	11	0.70833	255	0.18874	-0.03128	-0.89254
58	58	903	956	12	0.70833	255	0.24504	0.41945	-0.57935
59	59	1001	1579	14	0.70455	255	0.38911	-0.17793	-0.58164
60	60	148	25	14	0.70455	255	0.38911	0.27815	-0.67702
61	61	183	759	13	0.7	255	0.31154	0.35615	-0.72439
62	62	369	189	11	0.69444	255	0.18874	0.21664	-0.82206
63	63	643	1505	12	0.69444	255	0.24504	0.23588	-0.79527
64	64	1155	938	12	0.69444	255	0.24504	0.30414	-0.59717
65	65	123	472	12	0.69444	255	0.24504	0.08564	-0.64943
66	66	24	151	12	0.69444	255	0.24504	0.23181	-0.83739
67	67	91	144	11	0.69444	255	0.18874	-0.01306	-0.94735
68	68	966	598	11	0.69444	255	0.18874	0.21194	-0.33356
69	69	1691	1530	11	0.69444	255	0.18874	0.28314	-0.4305
70	70	666	303	14	0.69318	255	0.38911	0.18976	-0.45354
71	71	511	585	15	0.69318	255	0.47859	0.08288	-0.81703
72	72	1032	500	10	0.6875	255	0.1418	0.08363	-0.62258
73	73	1714	1159	10	0.6875	255	0.1418	0.40895	-0.71837
74	74	280	443	10	0.6875	255	0.1418	0.19268	-0.73243
75	75	1433	1495	10	0.6875	255	0.1418	-0.07869	-0.86167
76	76	1880	1961	13	0.6875	255	0.31154	0.12602	-0.73675
77	77	1613	1526	13	0.6875	255	0.31154	0.1352	-0.7277
78	78	801	617	11	0.68056	255	0.18874	0.19178	-0.47689
79	79	157	1142	12	0.68056	255	0.24504	0.26402	-0.64963
80	80	728	1873	11	0.68056	255	0.18874	0.17701	-0.7181
81	81	1922	1835	13	0.675	255	0.31154	0.23512	-0.84319
82	82	43	721	13	0.675	255	0.31154	0.10933	-0.76774
83	83	209	545	10	0.67188	255	0.1418	0.19314	-0.57173
84	84	1735	1373	10	0.67188	255	0.1418	0.26905	-0.54881
85	85	528	2009	10	0.67188	255	0.1418	0.17257	-0.68037
86	86	784	532	15	0.67045	255	0.47859	0.20668	-0.69118
87	87	93	1609	14	0.67045	255	0.38911	-0.00018	-0.76713
88	88	1725	1834	12	0.66667	255	0.24504	0.51092	-0.34529
89	89	534	1004	12	0.66667	255	0.24504	0.04159	-1.04901
90	90	1468	720	12	0.66667	255	0.24504	0.1671	-0.90649
91	91	1624	256	12	0.66667	255	0.24504	0.0005	-0.8037
92	92	172	416	13	0.6625	255	0.31154	-0.0228	-0.88181
93	93	363	821	14	0.65909	255	0.38911	0.21615	-0.74351
94	94	683	31	14	0.65909	255	0.38911	0.20604	-0.79662
95	95	702	1271	10	0.65625	255	0.1418	0.06302	-0.61749
96	96	893	186	10	0.65625	255	0.1418	0.05323	-0.56971
97	97	524	1165	10	0.65625	255	0.1418	-0.095	-0.74644
98	98	1554	1680	16	0.65625	255	0.58083	0.16068	-0.80556
99	99	408	1839	12	0.65278	255	0.24504	0.26025	-0.769
100	100	1319	1491	15	0.64773	255	0.47859	0.27378	-0.68717
101	101	1678	1933	14	0.64773	255	0.38911	0.32618	-0.74446
102	102	1315	150	16	0.64583	255	0.58083	0.13846	-0.88605
103	103	865	61	16	0.64583	255	0.58083	0.20817	-0.65582
104	104	545	151	10	0.64062	255	0.1418	-0.20071	-0.73699
105	105	711	1827	10	0.64062	255	0.1418	0.34858	-0.4251
106	106	1780	1665	10	0.64062	255	0.1418	0.36453	-0.46051
107	107	1214	738	12	0.63889	255	0.24504	0.48003	-0.27415
108	108	1340	1006	11	0.63889	255	0.18874	0.24313	-0.48605
109	109	1138	1649	11	0.63889	255	0.18874	0.45472	-0.06941
110	110	772	1216	14	0.63636	255	0.38911	0.09565	-0.77017
111	111	1411	539	14	0.63636	255	0.38911	0.31099	-0.56441
112	112	971	1625	15	0.63636	255	0.47859	0.10743	-0.88765
113	113	1835	441	10	0.625	255	0.1418	-0.05582	-0.76972
114	114	2035	1165	10	0.625	255	0.1418	0.28843	-0.35412
115	115	1822	290	13	0.625	255	0.31154	0.1843	-0.70647
116	116	1422	1884	15	0.625	255	0.47859	0.11142	-0.95368
117	117	37	620	15	0.625	255	0.47859	-0.02418	-0.97463
118	118	890	637	12	0.625	255	0.24504	0.21233	-0.65487
119	119	1792	605	12	0.625	255	0.24504	0.63739	-0.1884
120	120	572	1338	15	0.625	255	0.47859	0.08739	-0.83615
121	121	227	184	14	0.625	255	0.38911	0.14612	-0.83308
122	122	508	39	11	0.625	255	0.18874	0.04185	-0.75982
123	123	1651	1482	11	0.625	255	0.18874	0.25245	-0.68434
124	124	906	1239	15	0.61364	255	0.47859	0.48493	-0.14505
125	125	576	672	14	0.61364	255	0.38911	0.25627	-0.43679
126	126	472	1289	12	0.61111	255	0.24504	0.10816	-0.70047
127	127	813	508	11	0.61111	255	0.18874	0.07459	-0.41761
128	128	854	1376	10	0.60938	255	0.1418	0.18517	-0.36199
129	129	1487	84	10	0.60938	255	0.1418	0.31739	-0.59317
130	130	1164	602	15	0.60227	255	0.47859	0.2767	-0.63641
131	131	88	1242	13	0.6	255	0.31154	0.28013	-0.62307
132	132	598	72	12	0.59722	255	0.24504	0.10919	-0.64025
133	133	1659	335	12	0.59722	255	0.24504	0.35734	-0.52631
134	134	892	290	12	0.59722	255	0.24504	0.35131	-0.43894
135	135	1185	248	10	0.59375	255	0.1418	0.01138	-0.46939
136	136	179	486	10	0.59375	255	0.1418	0.32392	-0.54547
137	137	916	531	10	0.59375	255	0.1418	-0.09458	-0.50961
138	138	79	1641	10	0.59375	255	0.1418	0.21076	-0.28957
139	139	1126	680	16	0.59375	255	0.58083	0.15594	-0.71636
140	140	1921	1743	13	0.5875	255	0.31154	0.28728	-0.65096
141	141	701	914	13	0.5875	255	0.31154	0.41768	-0.28172
142	142	1016	1612	12	0.58333	255	0.24504	-0.13056	-0.72084
143	143	460	146	11	0.58333	255	0.18874	0.06046	-0.70256
144	144	845	631	12	0.58333	255	0.24504	0.48016	-0.49146
145	145	1305	644	12	0.58333	255	0.24504	0.11411	-0.72793
146	146	1338	942	15	0.57955	255	0.47859	0.24987	-0.80508
147	147	941	1246	15	0.57955	255	0.47859	0.29756	-0.55143
148	148	179	1506	10	0.57812	255	0.1418	0.04297	-0.78406
149	149	2001	1447	13	0.575	255	0.31154	0.02393	-0.67214
150	150	1278	1396	10	0.5625	255	0.1418	0.21077	-0.48646
151	151	385	1031	10	0.5625	255	0.1418	-0.29356	-0.71631
152	152	613	226	10	0.5625	255	0.1418	-0.11874	-0.37733
153	153	254	177	10	0.5625	255	0.1418	0.22068	-0.44516
154	154	242	2023	13	0.5625	255	0.31154	0.3141	-0.28609
155	155	1312	1433	13	0.5625	255	0.31154	0.2506	-0.76927
156	157	1304	187	11	0.55556	255	0.18874	0.4424	-0.15823
157	158	1824	721	12	0.55556	255	0.24504	0.37524	-0.60756
158	159	1655	702	13	0.55	255	0.31154	0.12976	-0.8805
159	160	496	1146	10	0.54688	255	0.1418	0.42969	-0.29191
160	161	1945	985	11	0.54167	255	0.18874	0.21603	-0.50078
161	162	708	166	11	0.54167	255	0.18874	0.36675	-0.57412
162	163	26	234	13	0.5375	255	0.31154	-0.12481	-0.78261
163	164	1669	25	15	0.53409	255	0.47859	-0.11584	-0.90876
164	165	1057	1706	10	0.53125	255	0.1418	-0.30523	-0.58695
165	166	1670	2009	10	0.53125	255	0.1418	-0.02429	-0.54571
166	167	1286	1356	10	0.53125	255	0.1418	0.03698	-0.42275
167	169	351	1030	12	0.52778	255	0.24504	0.39054	-0.23362
168	170	542	1364	14	0.52273	255	0.38911	0.23409	-0.53837
169	171	504	376	10	0.51562	255	0.1418	0.50053	-0.1061
170	172	1485	920	10	0.51562	255	0.1418	0.59848	-0.15927
171	173	813	984	10	0.51562	255	0.1418	0.40073	-0.55937
172	174	1240	1011	10	0.51562	255	0.1418	-0.1424	-0.84782
173	175	586	1640	10	0.51562	255	0.1418	0.26172	-0.21238
174	177	106	498	11	0.5	255	0.18874	0.04365	-0.81213
175	178	1556	491	12	0.5	255	0.24504	0.0682	-0.59702
176	179	538	1864	10	0.5	255	0.1418	-0.42753	-0.4885
177	180	239	412	10	0.5	255	0.1418	0.24831	-0.13349
178	181	852	87	10	0.5	255	0.1418	0.10904	-0.34758
179	183	1692	1992	13	0.4875	255	0.31154	0.46085	-0.64361
180	185	1997	1812	12	0.45833	255	0.24504	0.49959	-0.36647
181	186	324	1134	14	0.45455	255	0.38911	-0.21583	-0.60944
182	187	1891	662	14	0.44318	255	0.38911	0.18437	-0.49375
183	188	1146	315	23	0.77941	255	1.72532	0.2473	-0.51932
184	189	1454	217	23	0.72059	255	1.72532	0.05242	-0.84147
185	190	699	371	21	0.60938	255	1.31324	0.35464	-0.57248
186	191	1279	1893	24	0.59722	255	1.96029	0.52508	-0.2112
187	192	1386	1356	22	0.45312	255	1.50992	0.13789	-0.73302
188	193	1946	670	29	0.45238	255	3.45845	-0.28327	-0.86271
189	194	806	355	27	0.45	255	2.79112	0.08122	-0.77992
190	195	1301	1181	35	0.54	255	6.07983	0.33832	-0.66224
191	196	416	59	44	0.50781	255	12.0794	0.18803	-0.76957
