# Supplementary material for: Dynamic self-assembly of compartmentalized DNA nanotubes
Source: Nat Commun. 2021 Jun 11;12:3557. doi: 10.1038/s41467-021-23850-1 (PMC8196065; doi:10.1038/s41467-021-23850-1)
Supplement: Supplementary file 8 — Source Data [file 41467_2021_23850_MOESM8_ESM.zip › sourceData/figure6/fig6c_rnaseh_025_individualTimeFiles/fig6_Rh_025_t0_final_data.xlsx]

## Sheet: Sheet1
	droplet number	X (pixels)	Y (pixels)	Radius (pixels)	Probability count	Time	Volume (pL)	skew	kurtosis
0	0	1130	1773	11	1	0	0.18874	-0.04538	-1.13983
1	1	1473	896	11	0.97222	0	0.18874	-0.09675	-1.13219
2	2	1426	1622	10	0.96875	0	0.1418	-0.1121	-1.0604
3	3	448	1210	10	0.96875	0	0.1418	-0.16778	-1.09363
4	4	494	496	10	0.96875	0	0.1418	-0.12498	-1.18537
5	5	1529	51	16	0.95833	0	0.58083	-0.08364	-1.11052
6	6	688	1398	10	0.95312	0	0.1418	-0.14227	-1.12938
7	7	1289	326	12	0.94444	0	0.24504	-0.06966	-1.12482
8	8	387	1095	10	0.9375	0	0.1418	-0.21567	-0.99482
9	9	1165	1388	11	0.93056	0	0.18874	-0.11911	-1.11009
10	10	1998	1637	11	0.93056	0	0.18874	-0.04092	-1.01103
11	11	579	1771	10	0.92188	0	0.1418	-0.10515	-1.06794
12	12	1755	288	11	0.91667	0	0.18874	-0.10909	-1.0788
13	13	1772	1791	11	0.91667	0	0.18874	-0.06185	-1.05365
14	14	990	1712	15	0.90909	0	0.47859	-0.3271	-0.76925
15	15	1322	1041	16	0.90625	0	0.58083	-0.12253	-1.11886
16	16	906	671	11	0.90278	0	0.18874	-0.12002	-1.13053
17	17	36	1787	15	0.89773	0	0.47859	-0.24728	-0.9536
18	18	214	1041	11	0.88889	0	0.18874	-0.17263	-1.07148
19	19	359	316	11	0.88889	0	0.18874	-0.13898	-1.10006
20	20	498	1417	14	0.88636	0	0.38911	-0.18372	-1.03739
21	21	1572	694	10	0.875	0	0.1418	-0.08722	-1.09906
22	22	787	1833	10	0.875	0	0.1418	-0.15481	-1.08971
23	23	881	59	10	0.875	0	0.1418	-0.24792	-1.10211
24	24	1895	25	10	0.875	0	0.1418	-0.09883	-0.97663
25	25	763	1328	15	0.875	0	0.47859	-0.15181	-1.07914
26	26	390	156	14	0.875	0	0.38911	-0.21367	-1.0312
27	27	1159	708	16	0.875	0	0.58083	-0.14098	-1.13812
28	28	1146	1062	12	0.875	0	0.24504	-0.13615	-1.16166
29	29	1942	112	12	0.86111	0	0.24504	-0.01722	-1.13981
30	30	650	1897	11	0.86111	0	0.18874	-0.10087	-1.12091
31	31	321	1839	10	0.85938	0	0.1418	-0.11194	-1.11042
32	32	1639	705	10	0.85938	0	0.1418	-0.1304	-0.99868
33	33	605	359	10	0.85938	0	0.1418	-0.17737	-1.08639
34	34	573	567	16	0.85417	0	0.58083	-0.1419	-1.14599
35	35	927	1352	16	0.85417	0	0.58083	-0.17685	-1.05452
36	36	79	1735	15	0.85227	0	0.47859	-0.16351	-1.04227
37	37	1065	64	12	0.84722	0	0.24504	-0.12592	-1.04651
38	38	846	218	10	0.84375	0	0.1418	-0.1311	-1.08749
39	39	1409	1989	16	0.84375	0	0.58083	-0.11639	-1.08539
40	40	1717	1958	13	0.8375	0	0.31154	-0.09436	-1.09552
41	41	342	1168	13	0.8375	0	0.31154	-0.21441	-0.93239
42	42	98	631	12	0.83333	0	0.24504	-0.152	-1.08144
43	43	648	1472	15	0.82955	0	0.47859	-0.21016	-0.9998
44	44	704	1960	10	0.82812	0	0.1418	-0.05479	-1.12215
45	45	1150	1332	10	0.82812	0	0.1418	-0.09364	-1.10588
46	46	2029	1302	10	0.82812	0	0.1418	-0.02824	-0.95436
47	47	1120	791	17	0.82692	0	0.69668	-0.16967	-1.09117
48	48	1653	461	12	0.81944	0	0.24504	-0.13635	-1.08493
49	49	1599	1637	14	0.81818	0	0.38911	-0.12258	-1.11311
50	50	843	1504	10	0.8125	0	0.1418	-0.19072	-1.02501
51	51	740	985	16	0.8125	0	0.58083	-0.14977	-1.11872
52	52	767	57	13	0.8125	0	0.31154	-0.17734	-1.09904
53	53	884	418	13	0.8125	0	0.31154	-0.23975	-0.99749
54	54	139	157	14	0.80682	0	0.38911	-0.16095	-1.0109
55	55	1722	1502	11	0.80556	0	0.18874	-0.07213	-1.08832
56	56	722	1997	11	0.80556	0	0.18874	-0.04334	-1.16087
57	57	698	300	12	0.80556	0	0.24504	-0.06851	-1.13138
58	58	1304	1607	16	0.80208	0	0.58083	-0.11453	-1.12714
59	59	1992	1580	13	0.8	0	0.31154	-0.08463	-1.14987
60	60	1267	1541	10	0.79688	0	0.1418	-0.14248	-0.9313
61	61	753	816	10	0.79688	0	0.1418	-0.14882	-1.13523
62	62	173	873	14	0.79545	0	0.38911	-0.14255	-1.11913
63	63	101	1492	14	0.79545	0	0.38911	-0.1843	-1.07171
64	64	657	437	15	0.79545	0	0.47859	-0.19727	-1.04735
65	65	894	1341	16	0.79167	0	0.58083	-0.21116	-1.03516
66	66	958	733	11	0.79167	0	0.18874	-0.15176	-1.02009
67	67	1473	217	11	0.79167	0	0.18874	-0.10342	-1.1724
68	68	1030	279	13	0.7875	0	0.31154	-0.13614	-1.05773
69	69	396	1958	13	0.7875	0	0.31154	-0.11614	-1.1106
70	70	434	798	10	0.78125	0	0.1418	-0.18956	-1.05476
71	71	1022	1725	10	0.78125	0	0.1418	-0.52256	-0.47325
72	72	1473	1861	10	0.78125	0	0.1418	-0.08223	-1.07408
73	73	1997	33	11	0.77778	0	0.18874	-0.12596	-1.00218
74	74	792	749	11	0.77778	0	0.18874	-0.15644	-1.13116
75	75	1682	1654	11	0.77778	0	0.18874	-0.05584	-1.13672
76	76	953	1500	12	0.77778	0	0.24504	-0.20386	-1.02123
77	77	630	1615	12	0.77778	0	0.24504	-0.07902	-1.16138
78	78	532	1496	15	0.77273	0	0.47859	-0.14828	-1.08727
79	79	201	676	10	0.76562	0	0.1418	-0.14378	-1.05036
80	80	1276	1501	10	0.76562	0	0.1418	-0.13438	-1.05046
81	81	70	1781	10	0.76562	0	0.1418	-0.34223	-0.70001
82	82	490	1280	11	0.76389	0	0.18874	-0.21727	-1.02104
83	83	77	665	15	0.76136	0	0.47859	-0.13557	-1.08628
84	84	1853	1659	10	0.75	0	0.1418	-0.05567	-0.91367
85	85	90	1362	14	0.75	0	0.38911	-0.19074	-1.0361
86	86	690	1035	13	0.75	0	0.31154	-0.17951	-1.04748
87	87	1463	846	13	0.75	0	0.31154	-0.18694	-1.05956
88	88	1957	186	12	0.75	0	0.24504	-0.17518	-0.98316
89	89	850	182	16	0.73958	0	0.58083	-0.17904	-1.05904
90	90	1524	351	16	0.73958	0	0.58083	-0.19576	-0.97121
91	91	1887	1752	11	0.73611	0	0.18874	-0.05739	-1.04642
92	92	1057	1482	12	0.73611	0	0.24504	-0.07181	-1.19189
93	93	1296	763	12	0.73611	0	0.24504	-0.11646	-1.10965
94	94	1884	194	12	0.73611	0	0.24504	-0.08482	-1.14677
95	95	1933	1111	12	0.73611	0	0.24504	-0.12765	-1.09257
96	96	272	558	11	0.73611	0	0.18874	-0.18261	-1.05341
97	97	1056	1926	10	0.73438	0	0.1418	-0.1113	-1.07138
98	98	697	1300	10	0.73438	0	0.1418	-0.19646	-1.01567
99	99	1959	690	10	0.73438	0	0.1418	-0.07759	-0.91755
100	100	1344	678	10	0.73438	0	0.1418	-0.08896	-1.09594
101	101	463	338	10	0.73438	0	0.1418	-0.13893	-1.11023
102	102	1886	796	14	0.72727	0	0.38911	-0.23886	-0.88157
103	103	796	2016	13	0.725	0	0.31154	-0.08644	-1.13682
104	104	81	263	11	0.72222	0	0.18874	-0.12891	-1.13949
105	105	1324	1145	11	0.72222	0	0.18874	-0.24302	-0.90534
106	106	110	605	12	0.72222	0	0.24504	-0.26027	-0.91674
107	107	931	585	11	0.72222	0	0.18874	-0.17614	-1.04941
108	108	807	1124	10	0.71875	0	0.1418	-0.02566	-1.12524
109	109	2004	236	10	0.71875	0	0.1418	-0.1177	-0.98473
110	110	231	540	10	0.71875	0	0.1418	-0.09727	-1.15711
111	111	21	711	16	0.71875	0	0.58083	-0.16107	-1.05825
112	112	491	1024	14	0.71591	0	0.38911	-0.14179	-1.06711
113	113	16	364	14	0.71591	0	0.38911	-0.19418	-1.02324
114	114	463	1426	13	0.7125	0	0.31154	-0.24991	-0.91117
115	115	1783	709	13	0.7125	0	0.31154	-0.1917	-1.04371
116	116	805	643	12	0.70833	0	0.24504	-0.15686	-1.11234
117	117	337	1996	12	0.70833	0	0.24504	-0.17192	-1.01407
118	118	495	698	15	0.70455	0	0.47859	-0.14794	-1.08296
119	119	1640	823	14	0.70455	0	0.38911	-0.26261	-0.90841
120	120	1022	1061	10	0.70312	0	0.1418	-0.14952	-1.02428
121	121	176	620	10	0.70312	0	0.1418	-0.25672	-0.99948
122	122	145	1258	13	0.7	0	0.31154	-0.14887	-1.14615
123	123	562	1456	16	0.69792	0	0.58083	-0.15061	-1.12452
124	124	373	1178	11	0.69444	0	0.18874	-0.26382	-0.94674
125	125	226	120	11	0.69444	0	0.18874	-0.18214	-1.05571
126	126	1403	658	14	0.69318	0	0.38911	-0.11878	-1.10768
127	127	672	153	14	0.69318	0	0.38911	-0.18636	-1.06641
128	128	314	1262	14	0.69318	0	0.38911	-0.2394	-0.99844
129	129	968	35	10	0.6875	0	0.1418	-0.12977	-1.08889
130	130	1736	512	10	0.6875	0	0.1418	-0.21358	-0.97384
131	131	1477	1044	10	0.6875	0	0.1418	-0.15756	-0.99998
132	132	171	1646	10	0.6875	0	0.1418	-0.08773	-1.08821
133	133	1813	835	13	0.6875	0	0.31154	-0.14173	-1.07095
134	134	1615	385	12	0.68056	0	0.24504	-0.10606	-1.13485
135	135	1148	828	11	0.68056	0	0.18874	-0.16849	-1.00727
136	136	884	764	13	0.675	0	0.31154	-0.15423	-1.12545
137	137	525	1129	13	0.675	0	0.31154	-0.18547	-1.04113
138	138	1910	1953	13	0.675	0	0.31154	-0.13012	-0.91631
139	139	1074	1169	13	0.675	0	0.31154	-0.14802	-1.0783
140	140	1542	1757	17	0.67308	0	0.69668	-0.12092	-1.12285
141	141	1685	1261	10	0.67188	0	0.1418	-0.23499	-0.79994
142	142	357	937	14	0.67045	0	0.38911	-0.2155	-1.03072
143	143	1659	128	16	0.66667	0	0.58083	-0.13527	-1.08008
144	144	1597	268	11	0.66667	0	0.18874	-0.20134	-0.8786
145	145	882	319	11	0.66667	0	0.18874	-0.15116	-1.08824
146	146	433	731	11	0.66667	0	0.18874	-0.1431	-1.16958
147	147	501	180	11	0.66667	0	0.18874	-0.12212	-1.13828
148	148	436	864	13	0.6625	0	0.31154	-0.14895	-1.12215
149	149	516	1309	10	0.65625	0	0.1418	-0.21224	-1.0455
150	150	1294	496	10	0.65625	0	0.1418	-0.16193	-1.02643
151	151	1056	209	10	0.65625	0	0.1418	-0.11068	-1.13453
152	152	36	523	10	0.65625	0	0.1418	-0.10445	-1.04931
153	153	334	1232	16	0.65625	0	0.58083	-0.18514	-1.04546
154	154	960	1750	16	0.65625	0	0.58083	-0.18296	-1.03162
155	155	1510	1187	12	0.65278	0	0.24504	-0.02846	-1.11511
156	156	1155	597	11	0.65278	0	0.18874	-0.12425	-1.10459
157	157	900	1083	13	0.65	0	0.31154	-0.2542	-0.92947
158	158	722	1550	14	0.64773	0	0.38911	-0.1631	-1.08979
159	159	1680	323	16	0.64583	0	0.58083	-0.19616	-0.97456
160	160	246	323	10	0.64062	0	0.1418	-0.44594	-0.74654
161	161	1175	392	10	0.64062	0	0.1418	-0.46188	-0.72058
162	162	978	1265	10	0.64062	0	0.1418	-0.14182	-1.06964
163	163	1022	631	10	0.64062	0	0.1418	-0.12988	-1.06651
164	164	1705	1290	10	0.64062	0	0.1418	-0.13843	-0.97139
165	165	407	649	11	0.63889	0	0.18874	-0.1892	-0.98291
166	166	160	530	13	0.6375	0	0.31154	-0.18357	-1.02687
167	167	589	196	13	0.6375	0	0.31154	-0.20828	-1.00893
168	168	1514	140	13	0.6375	0	0.31154	-0.1649	-1.02018
169	169	214	312	14	0.63636	0	0.38911	-0.17368	-1.08581
170	170	124	116	14	0.63636	0	0.38911	-0.181	-1.04757
171	171	773	657	15	0.63636	0	0.47859	-0.16858	-1.05748
172	172	436	1620	10	0.625	0	0.1418	-0.14282	-1.08138
173	173	631	56	10	0.625	0	0.1418	-0.06537	-1.15137
174	174	381	798	10	0.625	0	0.1418	-0.21465	-0.91719
175	175	455	1506	10	0.625	0	0.1418	-0.246	-0.85499
176	176	271	587	10	0.625	0	0.1418	-0.21398	-0.95502
177	177	592	1501	13	0.625	0	0.31154	-0.15669	-1.04794
178	178	376	242	12	0.625	0	0.24504	-0.14043	-1.14299
179	179	1378	84	12	0.625	0	0.24504	-0.14048	-1.09252
180	180	566	785	15	0.61364	0	0.47859	-0.16932	-1.12327
181	181	796	1966	14	0.61364	0	0.38911	-0.18656	-1.01921
182	182	34	849	13	0.6125	0	0.31154	-0.12658	-0.9984
183	183	327	1359	13	0.6125	0	0.31154	-0.19533	-1.04315
184	184	1640	1610	11	0.61111	0	0.18874	-0.04804	-1.00881
185	185	446	282	12	0.61111	0	0.24504	-0.17278	-1.05757
186	186	689	712	11	0.61111	0	0.18874	-0.14662	-1.10296
187	187	480	1618	10	0.60938	0	0.1418	-0.15344	-1.09371
188	188	398	529	10	0.60938	0	0.1418	-0.34285	-0.75237
189	189	1814	414	14	0.60227	0	0.38911	-0.18785	-1.03776
190	190	1549	621	13	0.6	0	0.31154	-0.31824	-0.82547
191	191	44	1732	12	0.59722	0	0.24504	-0.30068	-0.82364
192	192	545	1193	11	0.59722	0	0.18874	-0.14309	-1.08712
193	193	1988	1949	13	0.5875	0	0.31154	-0.04116	-1.1003
194	194	835	764	13	0.5875	0	0.31154	-0.15307	-1.10526
195	195	1301	1560	14	0.57955	0	0.38911	-0.1263	-1.11332
196	196	997	1747	13	0.575	0	0.31154	-0.26509	-0.80116
197	197	1306	1982	13	0.5625	0	0.31154	-0.37437	-0.85268
198	198	1915	1865	13	0.5625	0	0.31154	-0.11323	-1.00794
199	199	1205	864	13	0.5625	0	0.31154	-0.23263	-0.94375
200	200	78	1188	10	0.5625	0	0.1418	-0.44776	-0.55223
201	201	2045	157	10	0.5625	0	0.1418	-0.14305	-0.89779
202	202	822	731	10	0.5625	0	0.1418	-0.11968	-1.14152
203	203	1301	266	16	0.55208	0	0.58083	-0.12305	-1.08678
204	204	794	1594	10	0.54688	0	0.1418	-0.14899	-1.04795
205	205	632	1534	10	0.54688	0	0.1418	-0.26972	-0.8814
206	206	18	1137	10	0.54688	0	0.1418	-0.21773	-0.90026
207	207	350	2032	11	0.54167	0	0.18874	-0.10834	-1.09974
208	208	1240	1526	10	0.53125	0	0.1418	-0.10834	-1.04772
209	209	863	1004	10	0.53125	0	0.1418	-0.17755	-1.10767
210	210	1953	901	10	0.53125	0	0.1418	-0.08885	-1.05665
211	211	537	297	10	0.53125	0	0.1418	-0.25278	-0.92517
212	212	349	85	13	0.525	0	0.31154	-0.40977	-0.57983
213	214	1833	1885	10	0.51562	0	0.1418	-0.11768	-0.89746
214	215	1384	867	10	0.51562	0	0.1418	-0.37941	-0.68948
215	216	331	583	10	0.51562	0	0.1418	-0.17701	-1.00292
216	217	1824	112	10	0.51562	0	0.1418	-0.17648	-0.88277
217	218	1129	1621	10	0.5	0	0.1418	-0.10729	-1.02976
218	219	1441	1152	10	0.5	0	0.1418	-0.3358	-0.69336
219	220	568	631	10	0.5	0	0.1418	-0.09632	-1.1052
220	221	1706	333	10	0.5	0	0.1418	-0.18594	-0.86248
221	222	439	24	10	0.5	0	0.1418	-0.27397	-0.79358
222	224	688	475	23	0.82353	0	1.72532	-0.19097	-1.0023
223	225	1276	1955	25	0.78472	0	2.21568	-0.13853	-1.08813
224	226	1448	278	25	0.76389	0	2.21568	-0.1324	-1.10622
225	227	1136	390	26	0.75658	0	2.49234	-0.15676	-1.10756
226	228	1385	1403	24	0.71528	0	1.96029	-0.12379	-1.11017
227	229	784	395	29	0.71429	0	3.45845	-0.21015	-1.05791
228	230	1288	1204	37	0.87963	0	7.18278	-0.13422	-1.15348
229	231	1936	838	31	0.63043	0	4.22447	-0.38615	-0.81096
230	232	396	60	44	0.59375	0	12.0794	-0.18638	-1.10372
