# Supplementary material for: Dynamic self-assembly of compartmentalized DNA nanotubes
Source: Nat Commun. 2021 Jun 11;12:3557. doi: 10.1038/s41467-021-23850-1 (PMC8196065; doi:10.1038/s41467-021-23850-1)
Supplement: Supplementary file 8 — Source Data [file 41467_2021_23850_MOESM8_ESM.zip › sourceData/figure6/fig6c_rnaseh_025_individualTimeFiles/fig6_Rh_025_t105_final_data.xlsx]

## Sheet: Sheet1
	droplet number	X (pixels)	Y (pixels)	Radius (pixels)	Probability count	Time	Volume (pL)	skew	kurtosis
0	0	652	1788	10	0.92188	105	0.1418	0.78052	0.23451
1	1	1513	1086	12	0.90278	105	0.24504	0.72719	-0.01648
2	2	933	485	10	0.78125	105	0.1418	0.56904	-0.24222
3	3	17	175	11	0.76389	105	0.18874	0.72142	-0.12006
4	4	229	19	11	0.76389	105	0.18874	0.46029	-0.50773
5	5	1915	1859	13	0.7625	105	0.31154	0.20884	-0.78388
6	6	695	1294	10	0.75	105	0.1418	0.1456	-0.81362
7	7	436	776	13	0.7375	105	0.31154	0.4997	-0.43501
8	8	1076	1065	13	0.7375	105	0.31154	0.40203	-0.77545
9	9	1994	1471	12	0.73611	105	0.24504	0.3234	-0.62387
10	10	438	687	10	0.73438	105	0.1418	0.49351	-0.39429
11	11	955	1391	11	0.72222	105	0.18874	0.63408	-0.14409
12	12	794	641	11	0.72222	105	0.18874	0.78893	-0.02788
13	13	2015	2002	10	0.71875	105	0.1418	0.90733	0.20569
14	14	1684	1554	10	0.71875	105	0.1418	0.87488	-0.03278
15	15	1156	495	10	0.71875	105	0.1418	0.74225	0.13942
16	16	412	539	10	0.71875	105	0.1418	0.4712	-0.50111
17	17	655	1382	15	0.70455	105	0.47859	0.45612	0.03242
18	18	959	622	10	0.70312	105	0.1418	0.52083	-0.71188
19	19	1156	711	10	0.70312	105	0.1418	0.58695	-0.17893
20	20	1064	97	10	0.70312	105	0.1418	1.02221	1.51195
21	21	1684	242	15	0.69318	105	0.47859	0.34359	-0.49778
22	22	505	608	15	0.69318	105	0.47859	0.49912	-0.17191
23	23	1773	1688	10	0.6875	105	0.1418	0.72206	-0.06315
24	24	1603	154	10	0.6875	105	0.1418	0.77179	0.40477
25	25	219	934	10	0.6875	105	0.1418	0.39866	-0.6775
26	26	1644	1506	10	0.6875	105	0.1418	0.5611	-0.59759
27	27	1120	703	16	0.6875	105	0.58083	0.93813	0.9088
28	28	1873	1984	13	0.6875	105	0.31154	0.68949	0.07255
29	29	19	258	13	0.6875	105	0.31154	0.30758	-0.597
30	30	501	61	10	0.67188	105	0.1418	0.49745	0.10188
31	31	202	568	10	0.67188	105	0.1418	0.37806	-0.52484
32	32	29	643	16	0.66667	105	0.58083	0.18647	-0.90553
33	33	1061	1383	11	0.66667	105	0.18874	0.88005	0.24896
34	34	1298	668	11	0.66667	105	0.18874	0.70447	-0.12438
35	35	356	1923	11	0.66667	105	0.18874	0.52511	-0.38748
36	36	1818	744	13	0.6625	105	0.31154	0.74525	0.30154
37	37	1500	378	10	0.65625	105	0.1418	0.04061	-0.62944
38	38	887	210	10	0.65625	105	0.1418	0.61157	-0.27811
39	39	1476	792	10	0.65625	105	0.1418	0.46392	-0.62234
40	40	150	1164	12	0.65278	105	0.24504	0.53804	-0.43627
41	41	1505	2022	11	0.65278	105	0.18874	1.01974	1.22371
42	42	637	1528	11	0.65278	105	0.18874	0.8667	0.32104
43	43	116	496	12	0.65278	105	0.24504	0.29169	-0.71336
44	44	36	744	13	0.65	105	0.31154	0.76984	0.73284
45	45	401	1862	13	0.65	105	0.31154	0.66095	-0.0341
46	46	2003	124	10	0.64062	105	0.1418	0.18064	-0.12875
47	47	1024	1597	10	0.64062	105	0.1418	0.42208	-0.34637
48	48	2002	1530	10	0.64062	105	0.1418	0.59165	-0.47637
49	49	1480	108	10	0.64062	105	0.1418	0.44271	-0.66988
50	50	1652	358	11	0.63889	105	0.18874	0.73211	-0.13591
51	51	176	782	13	0.6375	105	0.31154	0.28804	-0.68558
52	54	791	1734	10	0.625	105	0.1418	0.51785	-0.35679
53	55	698	1195	10	0.625	105	0.1418	1.08255	1.46334
54	56	1578	577	10	0.625	105	0.1418	0.73144	-0.19177
55	57	754	704	10	0.625	105	0.1418	0.34225	-0.71972
56	58	527	1028	13	0.625	105	0.31154	0.50984	-0.35459
57	59	453	170	11	0.625	105	0.18874	0.50973	-0.32868
58	60	362	213	11	0.625	105	0.18874	0.4135	-0.42327
59	61	1149	961	11	0.625	105	0.18874	0.49866	-0.44042
60	62	580	482	15	0.625	105	0.47859	0.43228	-0.65885
61	63	141	49	14	0.625	105	0.38911	0.44813	-0.6002
62	64	701	190	11	0.61111	105	0.18874	0.80971	0.21978
63	65	457	1395	11	0.61111	105	0.18874	0.23605	-0.47082
64	66	84	167	10	0.60938	105	0.1418	0.13443	-0.80913
65	67	465	225	10	0.60938	105	0.1418	0.61957	-0.23227
66	68	692	607	10	0.60938	105	0.1418	0.76424	-0.38599
67	69	659	326	14	0.60227	105	0.38911	0.22992	-0.66845
68	70	219	206	13	0.6	105	0.31154	0.60516	-0.08831
69	71	1990	1836	13	0.6	105	0.31154	0.45423	-0.69797
70	72	81	1265	13	0.6	105	0.31154	0.52786	-0.54365
71	73	1333	1030	11	0.59722	105	0.18874	0.38554	-0.64268
72	74	1032	174	11	0.59722	105	0.18874	0.86552	0.48754
73	75	1618	280	12	0.59722	105	0.24504	0.10617	-0.55802
74	76	1166	1272	10	0.59375	105	0.1418	0.86744	0.21861
75	77	909	555	10	0.59375	105	0.1418	0.4632	-0.52763
76	78	739	901	16	0.59375	105	0.58083	-0.19456	-0.72788
77	79	566	1361	15	0.59091	105	0.47859	0.38568	-0.47842
78	80	357	845	15	0.59091	105	0.47859	0.74033	0.27025
79	81	676	54	14	0.57955	105	0.38911	0.33643	-0.7137
80	82	1640	597	10	0.57812	105	0.1418	0.87345	0.28889
81	83	434	611	10	0.57812	105	0.1418	0.46207	-0.31059
82	84	165	439	13	0.575	105	0.31154	0.16926	-0.69477
83	85	1814	314	13	0.575	105	0.31154	0.74668	-0.04497
84	86	838	655	13	0.575	105	0.31154	0.9694	0.32815
85	87	1386	1967	11	0.56944	105	0.18874	1.04295	0.64019
86	88	592	95	12	0.56944	105	0.24504	0.18938	-0.70448
87	89	342	1889	12	0.56944	105	0.24504	0.76519	-0.09242
88	91	798	1870	14	0.56818	105	0.38911	0.61878	0.34568
89	92	1758	178	10	0.5625	105	0.1418	0.46682	-0.44533
90	93	777	555	15	0.55682	105	0.47859	0.71085	-0.109
91	94	1415	1908	15	0.55682	105	0.47859	0.77088	0.25884
92	95	327	1266	11	0.55556	105	0.18874	0.54871	-0.34327
93	96	1131	1672	11	0.55556	105	0.18874	0.45971	-0.59667
94	97	1305	1457	13	0.55	105	0.31154	0.66571	-0.27226
95	98	1855	1552	10	0.54688	105	0.1418	0.49341	-0.51104
96	99	1129	1514	10	0.54688	105	0.1418	0.04218	-0.09073
97	101	807	530	10	0.54688	105	0.1418	0.39851	-0.28766
98	102	496	399	10	0.54688	105	0.1418	0.42329	-0.57018
99	103	1501	1941	10	0.54688	105	0.1418	0.42365	-0.51303
100	104	721	1896	10	0.54688	105	0.1418	0.97729	0.47741
101	105	964	1648	15	0.54545	105	0.47859	0.59229	-0.30295
102	106	1647	726	14	0.54545	105	0.38911	0.78581	0.18684
103	107	465	1312	12	0.54167	105	0.24504	0.68075	-0.11879
104	108	272	441	11	0.54167	105	0.18874	0.42415	-0.55278
105	109	1938	1007	11	0.54167	105	0.18874	0.69011	-0.23123
106	110	899	1262	15	0.53409	105	0.47859	0.65768	0.1385
107	111	522	2033	10	0.53125	105	0.1418	0.94473	0.62843
108	112	1295	394	10	0.53125	105	0.1418	0.43104	-0.54416
109	113	1026	523	10	0.53125	105	0.1418	0.29798	-0.47654
110	115	1461	743	12	0.52778	105	0.24504	0.83011	0.11705
111	116	764	1239	15	0.52273	105	0.47859	1.96353	7.4423
112	117	1157	624	15	0.52273	105	0.47859	0.98243	1.05005
113	118	490	930	14	0.52273	105	0.38911	0.47139	-0.08422
114	119	1329	965	14	0.52273	105	0.38911	0.11703	-0.36868
115	120	1548	1704	16	0.52083	105	0.58083	0.58694	0.15157
116	121	334	1129	17	0.51923	105	0.69668	0.67487	0.21951
117	122	1887	1645	10	0.51562	105	0.1418	0.52969	-0.17417
118	124	1708	1183	10	0.51562	105	0.1418	0.58221	-0.58908
119	125	450	1098	10	0.51562	105	0.1418	0.12071	-0.47654
120	126	544	1080	10	0.51562	105	0.1418	0.84208	0.18829
121	127	174	510	10	0.51562	105	0.1418	0.07075	-1.04129
122	128	41	412	10	0.51562	105	0.1418	0.22163	-0.81453
123	131	317	1157	14	0.51136	105	0.38911	0.29378	-0.67844
124	132	87	581	14	0.51136	105	0.38911	0.78159	-0.23289
125	133	994	1603	15	0.51136	105	0.47859	0.32075	-0.31801
126	134	1525	259	16	0.5	105	0.58083	0.65964	0.14811
127	135	1914	1767	13	0.5	105	0.31154	1.07686	0.76514
128	136	1607	1549	13	0.5	105	0.31154	0.84169	0.34776
129	137	694	937	13	0.5	105	0.31154	0.6542	-0.28408
130	138	378	1055	11	0.5	105	0.18874	0.17688	-0.39693
131	140	40	1620	12	0.5	105	0.24504	0.50862	-0.41849
132	142	273	467	10	0.5	105	0.1418	0.76161	0.49792
133	143	389	978	10	0.5	105	0.1418	0.54745	-0.46069
134	144	1727	1397	10	0.5	105	0.1418	0.85309	0.10308
135	145	1672	1957	14	0.5	105	0.38911	0.71443	-0.31779
136	146	1662	49	15	0.48864	105	0.47859	0.58506	-0.29246
137	147	243	2012	14	0.48864	105	0.38911	0.87928	0.47061
138	148	934	1269	15	0.48864	105	0.47859	1.86476	7.04708
139	149	897	980	12	0.48611	105	0.24504	0.84972	-0.12115
140	150	429	851	10	0.48438	105	0.1418	0.03428	-0.49256
141	151	232	435	10	0.48438	105	0.1418	0.45561	-0.36212
142	152	569	695	14	0.47727	105	0.38911	0.66381	0.09555
143	154	1308	1874	12	0.47222	105	0.24504	0.6965	0.07161
144	155	171	1528	10	0.46875	105	0.1418	0.31995	-0.54473
145	157	1313	1514	15	0.46591	105	0.47859	1.55638	4.00116
146	158	1518	32	11	0.45833	105	0.18874	0.7863	-0.03771
147	160	1309	174	16	0.44792	105	0.58083	1.18308	1.77755
148	163	1404	562	14	0.44318	105	0.38911	0.89277	0.38842
149	164	718	1457	13	0.4375	105	0.31154	0.49947	-0.25315
150	165	2026	1187	11	0.43056	105	0.18874	0.00032	-0.4026
151	166	608	251	11	0.41667	105	0.18874	0.15338	-0.49228
152	167	692	394	22	0.64062	105	1.50992	1.01281	0.77855
153	168	1447	241	24	0.63194	105	1.96029	0.21832	-0.54551
154	169	1139	338	24	0.59028	105	1.96029	0.7901	0.20263
155	170	799	379	27	0.575	105	2.79112	0.64852	1.09462
156	171	1273	1918	25	0.54167	105	2.21568	0.66476	0.13472
157	172	1379	1380	23	0.52206	105	1.72532	0.46106	-0.13156
158	173	1938	693	30	0.63636	105	3.8287	-0.20388	-0.92709
159	174	1294	1204	35	0.485	105	6.07983	0.44174	-0.32636
160	175	410	81	43	0.47581	105	11.2744	-0.03861	-0.87005
