# Supplementary material for: Dynamic self-assembly of compartmentalized DNA nanotubes
Source: Nat Commun. 2021 Jun 11;12:3557. doi: 10.1038/s41467-021-23850-1 (PMC8196065; doi:10.1038/s41467-021-23850-1)
Supplement: Supplementary file 8 — Source Data [file 41467_2021_23850_MOESM8_ESM.zip › sourceData/figure6/fig6c_rnaseh_025_individualTimeFiles/fig6_Rh_025_t30_final_data.xlsx]

## Sheet: Sheet1
	droplet number	X (pixels)	Y (pixels)	Radius (pixels)	Probability count	Time	Volume (pL)	skew	kurtosis
0	0	1472	787	10	0.98438	30	0.1418	0.69037	-0.21725
1	1	691	1288	10	0.85938	30	0.1418	0.02673	-0.95943
2	2	497	56	11	0.84722	30	0.18874	-0.39733	-0.69547
3	3	1990	1465	13	0.8375	30	0.31154	-0.0881	-0.74458
4	4	1613	273	12	0.83333	30	0.24504	0.5712	-0.06078
5	5	1599	149	11	0.81944	30	0.18874	-0.04851	-0.95557
6	6	791	1914	13	0.8125	30	0.31154	-0.05401	-0.99093
7	7	1144	955	12	0.80556	30	0.24504	0.01724	-1.12003
8	8	1328	1024	11	0.80556	30	0.18874	0.00539	-0.86909
9	9	2023	1183	10	0.79688	30	0.1418	-0.13535	-0.7269
10	10	650	1377	15	0.79545	30	0.47859	0.01159	-0.91544
11	11	1293	662	12	0.79167	30	0.24504	0.16922	-0.9526
12	12	328	471	10	0.78125	30	0.1418	-0.03928	-1.00669
13	13	1574	572	10	0.78125	30	0.1418	0.4241	-0.53778
14	14	1383	1962	12	0.77778	30	0.24504	0.78473	0.53274
15	15	905	550	11	0.77778	30	0.18874	-0.01338	-1.07067
16	16	790	635	11	0.77778	30	0.18874	0.25871	-0.63194
17	17	1508	1081	12	0.77778	30	0.24504	0.00493	-1.02589
18	18	854	78	16	0.77083	30	0.58083	-0.14024	-1.03394
19	19	446	1091	10	0.76562	30	0.1418	-0.04916	-0.45923
20	20	167	1523	10	0.76562	30	0.1418	0.2701	-0.39707
21	21	375	130	11	0.76389	30	0.18874	0.3025	-0.18452
22	22	802	526	12	0.76389	30	0.24504	-0.30206	-0.73831
23	23	111	490	12	0.76389	30	0.24504	0.07154	-0.82278
24	24	1161	1267	11	0.76389	30	0.18874	0.38517	-0.20585
25	25	268	435	11	0.76389	30	0.18874	0.27271	-0.40537
26	26	160	433	13	0.7625	30	0.31154	0.36242	-0.26198
27	27	79	569	15	0.76136	30	0.47859	1.07945	1.62364
28	28	564	690	14	0.76136	30	0.38911	0.16307	-0.83334
29	29	1155	615	16	0.76042	30	0.58083	0.13041	-0.88523
30	30	385	972	10	0.75	30	0.1418	-0.08787	-0.98187
31	31	672	49	14	0.75	30	0.38911	0.66495	-0.16545
32	32	1639	1500	11	0.75	30	0.18874	0.01388	-0.96254
33	33	1810	308	13	0.7375	30	0.31154	0.1901	-0.72025
34	34	2011	1997	11	0.73611	30	0.18874	-0.05534	-0.83608
35	35	448	165	12	0.73611	30	0.24504	-0.01099	-0.93205
36	36	215	929	11	0.73611	30	0.18874	-0.13245	-1.04853
37	37	198	563	10	0.73438	30	0.1418	-0.19075	-0.83566
38	38	1754	172	10	0.73438	30	0.1418	0.7169	0.2795
39	39	1813	739	13	0.725	30	0.31154	-0.09848	-0.95702
40	40	1152	490	11	0.72222	30	0.18874	-0.08769	-1.10214
41	41	1475	102	10	0.71875	30	0.1418	0.59122	-0.40781
42	42	1152	705	10	0.71875	30	0.1418	0.31153	-0.04684
43	43	1021	518	10	0.71875	30	0.1418	-0.07112	-0.87582
44	44	1304	167	16	0.71875	30	0.58083	-0.24074	-1.02041
45	45	1668	1950	14	0.71591	30	0.38911	0.44497	-0.50602
46	46	713	1453	13	0.7125	30	0.31154	0.57661	-0.12778
47	47	397	1857	13	0.7125	30	0.31154	0.64354	0.17322
48	48	95	517	12	0.70833	30	0.24504	-0.22651	-0.72293
49	49	1275	1374	10	0.6875	30	0.1418	0.66667	0.0146
50	50	690	931	13	0.6875	30	0.31154	0.57587	-0.44244
51	52	80	162	11	0.68056	30	0.18874	0.12928	-0.76389
52	53	1934	1002	11	0.68056	30	0.18874	0.66151	-0.19115
53	54	587	90	13	0.675	30	0.31154	0.2877	-0.6168
54	55	892	974	13	0.675	30	0.31154	1.08989	0.80283
55	56	786	1724	10	0.67188	30	0.1418	0.49719	-0.27406
56	57	693	1189	10	0.67188	30	0.1418	0.51513	-0.35273
57	58	802	1002	10	0.67188	30	0.1418	-0.04896	-0.88466
58	59	408	533	10	0.67188	30	0.1418	0.94186	0.4008
59	60	1292	388	10	0.67188	30	0.1418	-0.17935	-0.97276
60	61	603	243	10	0.67188	30	0.1418	-0.22504	-0.73596
61	62	881	204	11	0.66667	30	0.18874	-0.18147	-1.01433
62	63	1028	170	13	0.6625	30	0.31154	0.37739	-0.32194
63	64	31	739	13	0.6625	30	0.31154	0.45943	-0.41069
64	65	433	764	13	0.6625	30	0.31154	0.72765	0.20172
65	66	523	1022	13	0.6625	30	0.31154	0.72679	0.54513
66	67	645	1783	10	0.65625	30	0.1418	0.85064	0.30056
67	68	1496	1936	10	0.65625	30	0.1418	0.75674	-0.1034
68	69	1059	92	10	0.65625	30	0.1418	1.9023	6.2916
69	70	1851	1546	10	0.65625	30	0.1418	0.38465	-0.62657
70	71	1127	1667	11	0.65278	30	0.18874	0.40292	-0.45318
71	72	1501	2017	12	0.65278	30	0.24504	-0.0108	-0.90955
72	73	225	13	11	0.65278	30	0.18874	0.70255	-0.08748
73	74	1512	28	11	0.65278	30	0.18874	0.63328	-0.13704
74	76	1600	1538	13	0.65	30	0.31154	0.55116	-0.4332
75	77	750	698	10	0.64062	30	0.1418	0.73956	0.426
76	78	269	461	10	0.64062	30	0.1418	0.92673	0.83808
77	79	533	169	10	0.64062	30	0.1418	-0.14267	-0.90451
78	80	12	169	12	0.63889	30	0.24504	0.22632	0.17499
79	81	719	1885	11	0.63889	30	0.18874	0.59604	0.09501
80	82	454	1388	11	0.63889	30	0.18874	0.29134	-0.56165
81	83	955	616	11	0.63889	30	0.18874	0.36993	-0.38564
82	84	352	838	14	0.63636	30	0.38911	0.08467	-0.71218
83	85	33	1680	15	0.63636	30	0.47859	-0.04499	-0.80362
84	86	894	1250	16	0.63542	30	0.58083	0.41532	-0.56601
85	87	434	682	10	0.625	30	0.1418	-0.22243	-0.76246
86	88	1475	936	10	0.625	30	0.1418	0.695	0.17293
87	89	1999	1525	10	0.625	30	0.1418	0.3208	-0.50835
88	90	1682	1142	10	0.625	30	0.1418	-0.04456	-0.87149
89	91	1202	757	13	0.625	30	0.31154	0.44983	-0.26535
90	92	338	1884	12	0.625	30	0.24504	0.79968	0.22236
91	93	575	476	15	0.625	30	0.47859	0.21286	-0.54026
92	94	500	603	15	0.625	30	0.47859	0.56333	-0.04962
93	95	531	1382	15	0.625	30	0.47859	0.02108	-0.73264
94	96	351	1918	11	0.625	30	0.18874	-0.19841	-0.85383
95	97	1703	1176	11	0.625	30	0.18874	-0.0231	-0.75045
96	98	696	183	11	0.625	30	0.18874	1.23048	1.11747
97	99	1680	231	16	0.61458	30	0.58083	-0.03807	-1.12054
98	100	928	1258	16	0.61458	30	0.58083	0.35591	-0.30337
99	102	137	42	14	0.61364	30	0.38911	0.43404	-0.22469
100	103	1308	1508	15	0.61364	30	0.47859	0.84076	1.44523
101	104	517	2027	11	0.61111	30	0.18874	0.49358	1.38578
102	105	1648	352	11	0.61111	30	0.18874	0.76059	0.48032
103	106	357	206	11	0.61111	30	0.18874	0.37057	0.05043
104	107	738	2042	10	0.60938	30	0.1418	0.71654	-0.01673
105	108	928	480	10	0.60938	30	0.1418	0.52289	-0.21099
106	109	492	394	10	0.60938	30	0.1418	1.20739	1.4228
107	110	734	888	16	0.60417	30	0.58083	0.01951	-0.88308
108	111	81	1627	15	0.60227	30	0.47859	0.67001	0.39027
109	112	880	308	13	0.6	30	0.31154	0.28098	-0.29905
110	113	1057	1377	12	0.59722	30	0.24504	-0.0492	-1.04614
111	114	21	627	16	0.59375	30	0.58083	0.02106	-0.88885
112	115	1829	1773	10	0.59375	30	0.1418	-0.0395	-0.88749
113	116	1659	34	15	0.59091	30	0.47859	0.65008	-0.19651
114	117	1302	1868	13	0.5875	30	0.31154	-0.36468	-0.73863
115	118	324	1256	13	0.5875	30	0.31154	2.51411	12.9854
116	119	1780	614	12	0.58333	30	0.24504	0.68618	0.04386
117	120	562	1356	15	0.57955	30	0.47859	-0.19187	-1.00322
118	121	215	200	14	0.57955	30	0.38911	0.69146	0.6144
119	122	1072	1059	14	0.57955	30	0.38911	-0.12369	-0.85485
120	123	498	1301	14	0.57955	30	0.38911	-0.26789	-1.00054
121	124	1769	1683	10	0.57812	30	0.1418	0.71403	-0.04668
122	125	1267	1415	10	0.57812	30	0.1418	-0.18171	-0.80457
123	126	513	1182	10	0.57812	30	0.1418	-0.07248	-0.73182
124	127	863	890	10	0.57812	30	0.1418	-0.11956	-0.80978
125	128	1115	697	16	0.57292	30	0.58083	0.42211	-0.10778
126	129	633	1516	12	0.56944	30	0.24504	0.59012	-0.23646
127	130	654	321	15	0.56818	30	0.47859	0.48824	-0.17979
128	131	1542	1685	16	0.5625	30	0.58083	0.84321	0.28723
129	132	1301	1452	13	0.5625	30	0.31154	0.24699	-0.88068
130	133	126	1675	10	0.5625	30	0.1418	-0.16961	-0.80132
131	134	1149	1219	10	0.5625	30	0.1418	-0.06926	-0.98356
132	135	1383	755	10	0.5625	30	0.1418	-0.20311	-0.78725
133	136	340	1049	13	0.5625	30	0.31154	1.18647	1.03631
134	137	1456	736	10	0.5625	30	0.1418	0.46596	-0.47223
135	138	1635	591	10	0.5625	30	0.1418	0.72088	-0.16642
136	139	1911	1854	13	0.5625	30	0.31154	0.53337	-0.12505
137	140	1986	1830	13	0.5625	30	0.31154	0.64074	-0.11262
138	141	773	549	15	0.55682	30	0.47859	0.4937	-0.52191
139	142	960	1643	15	0.55682	30	0.47859	0.39266	0.51309
140	143	313	1152	14	0.55682	30	0.38911	0.46223	-0.19593
141	144	76	1254	14	0.55682	30	0.38911	0.96352	0.70644
142	145	794	1866	14	0.55682	30	0.38911	0.08226	-0.53002
143	146	68	1659	11	0.55556	30	0.18874	-0.22349	-0.65566
144	148	1004	1630	12	0.55556	30	0.24504	0.35499	-0.03651
145	149	950	1386	11	0.55556	30	0.18874	0.49159	-0.40238
146	150	1910	1762	13	0.55	30	0.31154	0.56203	-0.45407
147	151	1825	458	10	0.54688	30	0.1418	-0.10507	-1.0216
148	152	1680	1548	10	0.54688	30	0.1418	0.64825	-0.28007
149	153	1473	1741	10	0.54688	30	0.1418	0.01393	-1.06391
150	154	1658	2026	10	0.54688	30	0.1418	-0.09163	-0.6423
151	155	243	193	10	0.54688	30	0.1418	0.24031	-0.66993
152	156	1733	391	10	0.54688	30	0.1418	0.97527	2.06988
153	157	1520	253	16	0.54167	30	0.58083	0.43243	-0.54527
154	158	539	1076	11	0.54167	30	0.18874	0.57041	-0.09983
155	159	879	654	13	0.5375	30	0.31154	0.98502	3.22958
156	160	1643	720	14	0.53409	30	0.38911	0.44616	-0.29985
157	162	1680	2010	14	0.53409	30	0.38911	-0.00209	-0.95956
158	163	1438	1032	10	0.53125	30	0.1418	-0.29459	-0.80637
159	164	1197	1601	10	0.53125	30	0.1418	-0.02827	0.5867
160	165	353	954	10	0.53125	30	0.1418	-0.05158	-0.92325
161	166	1496	373	10	0.53125	30	0.1418	-0.09891	-0.80503
162	167	169	504	10	0.53125	30	0.1418	0.72236	-0.19359
163	169	688	602	11	0.52778	30	0.18874	0.40952	0.00054
164	171	835	649	13	0.525	30	0.31154	-0.0902	-0.98802
165	172	1174	266	10	0.51562	30	0.1418	0.51214	-0.26134
166	173	1234	1400	10	0.51562	30	0.1418	-0.20731	-0.60898
167	174	754	568	10	0.51562	30	0.1418	-0.16017	-0.89824
168	175	840	103	11	0.51389	30	0.18874	0.64638	1.41681
169	176	171	777	13	0.5125	30	0.31154	0.85363	0.39321
170	177	487	925	15	0.51136	30	0.47859	-0.28163	-0.75726
171	178	760	1233	14	0.51136	30	0.38911	0.42148	-0.06354
172	179	1869	1979	13	0.5	30	0.31154	0.37886	-0.29179
173	180	1292	205	11	0.5	30	0.18874	0.39038	-0.93531
174	182	1998	119	10	0.5	30	0.1418	0.61814	-0.2096
175	183	1521	1245	10	0.5	30	0.1418	-0.49684	-0.42437
176	184	14	253	14	0.48864	30	0.38911	0.53521	-0.14363
177	185	239	2006	14	0.47727	30	0.38911	-0.41928	-0.51216
178	187	1324	955	16	0.44792	30	0.58083	0.81022	0.65746
179	188	374	1049	11	0.44444	30	0.18874	1.93207	5.22485
180	190	1879	680	14	0.44318	30	0.38911	0.20277	-0.3032
181	191	1445	220	25	0.61111	30	2.21568	0.15035	-0.88846
182	192	1135	321	26	0.55921	30	2.49234	0.12408	-0.83296
183	193	688	386	23	0.53676	30	1.72532	0.52622	-0.33958
184	194	1272	1901	25	0.52778	30	2.21568	0.34306	-0.50311
185	195	789	348	29	0.47619	30	3.45845	0.30602	-0.53276
186	196	1376	1352	25	0.47222	30	2.21568	-0.12076	-0.73973
187	197	1934	687	31	0.49457	30	4.22447	-0.39361	-0.69454
