# Supplementary material for: Dynamic self-assembly of compartmentalized DNA nanotubes
Source: Nat Commun. 2021 Jun 11;12:3557. doi: 10.1038/s41467-021-23850-1 (PMC8196065; doi:10.1038/s41467-021-23850-1)
Supplement: Supplementary file 8 — Source Data [file 41467_2021_23850_MOESM8_ESM.zip › sourceData/figure6/fig6c_rnaseh_025_individualTimeFiles/fig6_Rh_025_t180_final_data.xlsx]

## Sheet: Sheet1
	droplet number	X (pixels)	Y (pixels)	Radius (pixels)	Probability count	Time	Volume (pL)	skew	kurtosis
0	0	1818	309	13	0.8875	180	0.31154	0.29847	-0.73087
1	1	1480	788	10	0.84375	180	0.1418	0.30865	-0.70529
2	2	1300	389	10	0.84375	180	0.1418	0.36924	-0.63417
3	3	798	636	11	0.83333	180	0.18874	0.5404	-0.4673
4	4	696	603	11	0.83333	180	0.18874	0.37642	-0.6039
5	5	1675	1952	14	0.81818	180	0.38911	0.52319	-0.51168
6	6	21	170	11	0.80556	180	0.18874	0.52424	-0.41234
7	7	890	205	10	0.79688	180	0.1418	0.34692	-0.73038
8	8	462	1390	10	0.79688	180	0.1418	0.20636	-0.82663
9	9	120	491	12	0.79167	180	0.24504	0.0263	-0.87584
10	10	680	50	14	0.78409	180	0.38911	0.19912	-0.87591
11	11	1068	93	10	0.78125	180	0.1418	0.45141	-0.30586
12	12	177	505	10	0.76562	180	0.1418	0.08699	-0.98667
13	13	469	221	10	0.76562	180	0.1418	0.15149	-0.62989
14	14	393	973	10	0.75	180	0.1418	0.11235	-0.98258
15	15	963	617	10	0.75	180	0.1418	0.41126	-0.76637
16	16	2006	1526	10	0.75	180	0.1418	0.4364	-0.3526
17	17	531	1023	13	0.75	180	0.31154	0.28897	-0.53527
18	18	1065	1378	11	0.75	180	0.18874	0.67767	0.01277
19	19	233	14	11	0.75	180	0.18874	0.09091	-0.89515
20	20	347	1885	12	0.73611	180	0.24504	0.51029	-0.55882
21	21	758	699	10	0.73438	180	0.1418	0.09673	-0.98629
22	22	1391	1963	12	0.72222	180	0.24504	0.49174	-0.40932
23	23	88	163	11	0.72222	180	0.18874	0.00356	-0.93859
24	24	702	1190	10	0.71875	180	0.1418	0.25885	-0.7601
25	25	1028	1592	10	0.71875	180	0.1418	0.22875	-0.41147
26	26	1160	491	10	0.71875	180	0.1418	0.51653	-0.49004
27	27	38	1688	14	0.71591	180	0.38911	0.47209	-0.44787
28	28	698	932	13	0.7125	180	0.31154	0.46258	-0.43126
29	29	365	208	11	0.70833	180	0.18874	0.27736	-0.41852
30	30	360	1919	11	0.70833	180	0.18874	0.14608	-0.67734
31	31	1688	238	15	0.70455	180	0.47859	0.37478	-0.58464
32	33	442	683	10	0.70312	180	0.1418	0.01706	-0.89048
33	34	1484	103	10	0.70312	180	0.1418	0.41152	-0.29425
34	35	1079	1061	13	0.7	180	0.31154	0.23218	-0.89385
35	36	959	1386	11	0.69444	180	0.18874	-0.00356	-0.69853
36	37	1301	663	12	0.69444	180	0.24504	0.31988	-0.66903
37	38	1037	170	12	0.69444	180	0.24504	0.68822	-0.01029
38	39	1335	961	15	0.69318	180	0.47859	0.31756	-0.70018
39	40	23	254	14	0.69318	180	0.38911	-0.00934	-0.96858
40	41	1762	173	10	0.6875	180	0.1418	0.49192	-0.20844
41	42	416	534	10	0.6875	180	0.1418	0.357	-0.7939
42	43	795	1729	10	0.6875	180	0.1418	0.19861	-0.74746
43	44	1123	699	16	0.6875	180	0.58083	0.41661	-0.46576
44	45	1919	1854	13	0.6875	180	0.31154	0.35113	-0.44146
45	47	1508	2017	11	0.68056	180	0.18874	0.08122	-0.81242
46	48	2019	1997	11	0.68056	180	0.18874	0.42805	-0.45023
47	49	1621	274	12	0.68056	180	0.24504	-0.04082	-0.98713
48	50	800	1914	12	0.68056	180	0.24504	0.55413	-0.32021
49	51	596	1396	13	0.675	180	0.31154	0.45075	-0.63767
50	52	1308	1452	13	0.675	180	0.31154	0.2894	-0.70244
51	53	1160	706	10	0.67188	180	0.1418	0.03673	-0.59423
52	54	1582	573	10	0.67188	180	0.1418	0.34087	-0.59286
53	55	505	57	10	0.67188	180	0.1418	0.21986	-0.32983
54	56	570	1356	15	0.67045	180	0.47859	0.42471	-0.33577
55	57	1656	354	11	0.66667	180	0.18874	0.68131	-0.0831
56	58	1610	1545	13	0.6625	180	0.31154	0.4143	-0.66067
57	59	1505	1936	10	0.65625	180	0.1418	0.38757	-0.3846
58	60	656	1784	10	0.65625	180	0.1418	0.22833	-0.86343
59	61	699	1289	10	0.65625	180	0.1418	0.19678	-0.84046
60	62	438	607	10	0.65625	180	0.1418	0.44896	-0.52445
61	63	1029	519	10	0.65625	180	0.1418	0.09976	-0.85527
62	64	937	481	10	0.65625	180	0.1418	0.3476	-0.74895
63	65	2007	119	10	0.65625	180	0.1418	-0.05666	-0.47014
64	66	1153	956	11	0.65278	180	0.18874	0.33554	-0.49295
65	67	180	778	13	0.65	180	0.31154	0.61703	-0.3029
66	68	803	1867	13	0.65	180	0.31154	0.21473	-0.63175
67	69	91	576	14	0.64773	180	0.38911	0.58626	-0.52167
68	70	1283	1375	10	0.64062	180	0.1418	0.34861	-0.4536
69	71	224	930	10	0.64062	180	0.1418	0.12541	-0.88983
70	72	1890	1641	10	0.64062	180	0.1418	0.43576	-0.42436
71	74	405	1857	12	0.63889	180	0.24504	0.33718	-0.48226
72	75	1135	1668	11	0.63889	180	0.18874	0.04418	-0.76491
73	76	811	527	11	0.63889	180	0.18874	0.39573	-0.41834
74	77	704	184	11	0.63889	180	0.18874	0.53172	-0.40058
75	79	145	44	14	0.63636	180	0.38911	0.37084	-0.60543
76	80	913	550	10	0.625	180	0.1418	0.08592	-0.61898
77	81	725	1892	10	0.625	180	0.1418	0.40931	-0.34843
78	82	1860	1546	10	0.625	180	0.1418	0.2008	-0.70695
79	83	1336	1025	10	0.625	180	0.1418	0.10885	-0.89538
80	84	277	436	10	0.625	180	0.1418	0.02125	-0.78061
81	85	169	435	13	0.625	180	0.31154	0.19347	-0.785
82	86	329	1262	12	0.625	180	0.24504	0.34153	-0.69765
83	87	154	1161	12	0.625	180	0.24504	0.22818	-0.79138
84	88	1516	1082	12	0.625	180	0.24504	0.46429	-0.58283
85	89	1688	1549	11	0.625	180	0.18874	0.53002	-0.49955
86	90	1520	28	12	0.625	180	0.24504	0.4585	-0.41857
87	91	1648	1501	11	0.625	180	0.18874	0.50997	-0.47607
88	92	968	1644	15	0.625	180	0.47859	0.27873	-0.56324
89	93	1666	44	15	0.61364	180	0.47859	-0.00196	-0.92126
90	95	842	650	13	0.6125	180	0.31154	0.62815	-0.29365
91	97	40	740	13	0.6125	180	0.31154	0.29382	-0.60337
92	98	887	655	12	0.61111	180	0.24504	0.61125	-0.31592
93	99	521	1184	10	0.60938	180	0.1418	0.25378	-0.84939
94	100	862	79	16	0.60417	180	0.58083	0.42116	-0.34624
95	101	1316	1509	15	0.60227	180	0.47859	0.80394	0.20703
96	102	1688	2009	12	0.59722	180	0.24504	0.02512	-0.52217
97	104	380	1050	11	0.59722	180	0.18874	-0.00611	-0.21579
98	105	640	1524	12	0.59722	180	0.24504	0.46195	-0.55904
99	107	610	245	10	0.59375	180	0.1418	0.13498	-0.54465
100	108	276	462	10	0.59375	180	0.1418	0.05601	-0.66815
101	109	1392	756	10	0.59375	180	0.1418	0.09887	-0.79607
102	110	454	1092	10	0.59375	180	0.1418	0.11452	-0.82835
103	111	175	1523	10	0.59375	180	0.1418	0.06454	-0.72033
104	112	1419	1903	15	0.59091	180	0.47859	0.34904	-0.55516
105	113	572	691	14	0.59091	180	0.38911	0.24343	-0.63652
106	115	889	310	13	0.5875	180	0.31154	0.78188	0.19333
107	118	539	1383	14	0.57955	180	0.38911	0.4868	-0.43464
108	119	525	2027	10	0.57812	180	0.1418	0.53669	-0.39244
109	120	1652	720	13	0.575	180	0.31154	0.29088	-0.79462
110	121	1998	1466	12	0.56944	180	0.24504	0.15901	-0.4778
111	122	1465	738	12	0.56944	180	0.24504	0.34383	-0.56878
112	123	1788	623	12	0.56944	180	0.24504	0.83491	0.18668
113	124	1311	1869	12	0.56944	180	0.24504	0.25997	-0.68991
114	125	1942	1003	11	0.56944	180	0.18874	0.4052	-0.60649
115	126	457	166	12	0.56944	180	0.24504	0.10789	-0.63547
116	127	1877	1980	13	0.5625	180	0.31154	0.36339	-0.45372
117	128	1778	1683	10	0.5625	180	0.1418	0.44152	-0.35242
118	129	1711	1177	10	0.5625	180	0.1418	0.52518	-0.60912
119	130	493	1166	10	0.5625	180	0.1418	0.61747	-0.40551
120	131	236	430	10	0.5625	180	0.1418	0.04199	-0.74459
121	132	595	91	13	0.5625	180	0.31154	0.01509	-0.8765
122	133	440	772	13	0.5625	180	0.31154	0.10238	-0.75808
123	134	903	1258	15	0.55682	180	0.47859	0.7305	-0.0642
124	135	547	1076	11	0.55556	180	0.18874	0.51164	-0.4981
125	136	743	897	16	0.55208	180	0.58083	0.05535	-0.83429
126	137	1313	169	16	0.55208	180	0.58083	0.64626	0.20627
127	138	1430	1514	10	0.54688	180	0.1418	0.26552	-0.58357
128	139	1732	1392	10	0.54688	180	0.1418	0.43775	-0.28252
129	140	658	1377	15	0.54545	180	0.47859	0.17596	-0.69977
130	141	1551	1698	16	0.54167	180	0.58083	0.53363	-0.3517
131	142	1301	206	11	0.54167	180	0.18874	0.52852	-0.32896
132	146	722	1454	13	0.5375	180	0.31154	0.3902	-0.60655
133	147	2031	1183	10	0.53125	180	0.1418	0.09773	-0.35267
134	148	206	564	10	0.53125	180	0.1418	0.11969	-0.89966
135	149	1170	1267	10	0.53125	180	0.1418	0.2772	-0.62202
136	150	1607	149	11	0.52778	180	0.18874	0.4183	-0.32045
137	151	1918	1763	12	0.52778	180	0.24504	0.65837	-0.02774
138	152	780	550	15	0.52273	180	0.47859	0.37271	-0.40512
139	154	708	1847	10	0.51562	180	0.1418	0.79894	0.12631
140	155	509	1423	10	0.51562	180	0.1418	-0.37098	-0.74963
141	156	43	1615	12	0.51389	180	0.24504	0.35474	-0.45845
142	157	1210	758	13	0.5125	180	0.31154	0.35668	-0.46911
143	159	321	1152	14	0.51136	180	0.38911	0.11227	-0.59245
144	160	508	603	15	0.51136	180	0.47859	0.30592	-0.65251
145	161	1822	740	13	0.5	180	0.31154	0.12009	-0.80879
146	163	1505	374	10	0.5	180	0.1418	-0.05635	-0.55094
147	164	1667	2027	10	0.5	180	0.1418	0.24868	-0.46603
148	165	1182	267	10	0.5	180	0.1418	0.32967	-0.2949
149	166	1528	254	16	0.48958	180	0.58083	0.44952	-0.51539
150	167	224	203	14	0.48864	180	0.38911	0.28796	-0.65222
151	168	584	478	15	0.48864	180	0.47859	0.30931	-0.71323
152	169	1888	681	14	0.48864	180	0.38911	0.6881	0.15904
153	171	247	2007	14	0.48864	180	0.38911	0.46041	-0.31058
154	173	850	105	10	0.48438	180	0.1418	0.36003	-0.63843
155	174	542	171	10	0.48438	180	0.1418	0.16555	-0.56153
156	175	251	196	10	0.48438	180	0.1418	-0.0062	-0.69716
157	176	512	1395	10	0.48438	180	0.1418	-0.53786	-0.0187
158	177	76	1660	10	0.48438	180	0.1418	0.44301	-0.30162
159	178	1994	1831	13	0.475	180	0.31154	0.43473	-0.55377
160	179	1833	459	10	0.46875	180	0.1418	-0.02512	-0.71462
161	180	1642	592	10	0.46875	180	0.1418	0.30466	-0.4602
162	181	37	1996	10	0.46875	180	0.1418	-0.08606	-0.42217
163	182	762	569	10	0.45312	180	0.1418	0.1663	-0.78987
164	183	851	1393	10	0.45312	180	0.1418	0.51518	-0.33786
165	184	1037	1998	10	0.45312	180	0.1418	-0.13038	-0.41344
166	186	501	395	10	0.45312	180	0.1418	0.45032	-0.35887
167	187	434	848	10	0.45312	180	0.1418	-0.04949	-0.7419
168	188	1723	1853	12	0.44444	180	0.24504	0.82107	0.00385
169	189	405	1069	10	0.4375	180	0.1418	0.00391	-0.44187
170	190	1661	624	10	0.4375	180	0.1418	-0.32533	-0.30999
171	191	488	636	10	0.4375	180	0.1418	-0.08257	-0.40219
172	192	870	890	10	0.4375	180	0.1418	0.11186	-0.69461
173	193	1244	1403	10	0.4375	180	0.1418	-0.0671	-0.36933
174	194	44	408	10	0.4375	180	0.1418	0.18461	-0.44764
175	195	1229	1496	10	0.4375	180	0.1418	-0.24348	-0.47939
176	196	135	1675	10	0.4375	180	0.1418	-0.02295	-0.61847
177	197	203	1931	10	0.4375	180	0.1418	0.23246	-0.53865
178	198	360	839	14	0.42045	180	0.38911	0.42569	-0.45216
179	202	1143	334	24	0.66667	180	1.96029	0.53258	-0.13851
180	203	803	374	27	0.6375	180	2.79112	0.0934	-1.04335
181	204	1450	236	24	0.625	180	1.96029	0.26094	-0.69997
182	205	695	390	22	0.61719	180	1.50992	0.76273	0.39856
183	206	1276	1912	25	0.54861	180	2.21568	0.75362	0.15437
184	207	1382	1375	23	0.54412	180	1.72532	0.37462	-0.45078
185	208	1942	688	30	0.78409	180	3.8287	-0.27417	-0.89481
186	209	1298	1200	35	0.545	180	6.07983	0.29708	-0.6319
187	210	413	78	44	0.49609	180	12.0794	0.28208	-0.53119
