# Supplementary material for: Dynamic self-assembly of compartmentalized DNA nanotubes
Source: Nat Commun. 2021 Jun 11;12:3557. doi: 10.1038/s41467-021-23850-1 (PMC8196065; doi:10.1038/s41467-021-23850-1)
Supplement: Supplementary file 8 — Source Data [file 41467_2021_23850_MOESM8_ESM.zip › sourceData/figure6/fig6c_rnaseh_025_individualTimeFiles/fig6_Rh_025_t45_final_data.xlsx]

## Sheet: Sheet1
	droplet number	X (pixels)	Y (pixels)	Radius (pixels)	Probability count	Time	Volume (pL)	skew	kurtosis
0	0	1152	488	10	0.9375	45	0.1418	0.99605	0.75706
1	1	691	1287	10	0.89062	45	0.1418	0.5482	-0.18469
2	2	929	478	10	0.89062	45	0.1418	0.7351	-0.06093
3	3	1328	1023	11	0.88889	45	0.18874	-0.10164	-1.12795
4	4	688	600	11	0.875	45	0.18874	0.53315	-0.08738
5	5	790	633	11	0.83333	45	0.18874	0.66139	0.18314
6	6	1508	1079	12	0.79167	45	0.24504	0.88499	0.44673
7	7	646	1782	10	0.76562	45	0.1418	1.13977	0.86523
8	8	1143	953	11	0.76389	45	0.18874	0.76354	0.03336
9	9	1472	785	10	0.75	45	0.1418	0.85491	0.00147
10	10	1679	230	16	0.75	45	0.58083	0.24754	-0.60907
11	11	791	1912	13	0.7375	45	0.31154	0.13249	-0.76882
12	12	955	615	11	0.73611	45	0.18874	0.46543	-0.126
13	13	1599	147	11	0.73611	45	0.18874	0.61745	-0.02333
14	14	1004	1629	12	0.73611	45	0.24504	0.36722	-0.27535
15	15	112	488	12	0.73611	45	0.24504	-0.31406	-0.87358
16	16	1292	386	10	0.73438	45	0.1418	0.28869	-0.37198
17	17	1639	1498	11	0.72222	45	0.18874	0.4328	-0.49797
18	18	1473	1740	10	0.71875	45	0.1418	-0.182	-0.67745
19	19	2011	1995	10	0.71875	45	0.1418	0.40703	-0.62807
20	20	523	1020	13	0.7125	45	0.31154	0.79847	0.35824
21	21	433	762	13	0.7125	45	0.31154	1.03067	0.81774
22	22	68	1656	11	0.69444	45	0.18874	-0.15831	-0.83715
23	23	1324	953	15	0.69318	45	0.47859	0.92232	0.65611
24	24	215	927	10	0.6875	45	0.1418	0.74419	-0.09611
25	25	735	886	16	0.6875	45	0.58083	0.41353	-0.55194
26	26	12	167	12	0.68056	45	0.24504	0.03485	-0.6548
27	27	448	163	12	0.68056	45	0.24504	0.65111	-0.01499
28	28	32	737	13	0.675	45	0.31154	0.91502	1.47134
29	29	1869	1976	13	0.6625	45	0.31154	0.66306	0.22071
30	30	650	1375	15	0.65909	45	0.47859	0.73306	0.2788
31	31	126	1673	10	0.65625	45	0.1418	-0.11955	-0.83891
32	32	1825	457	10	0.65625	45	0.1418	-0.0942	-0.87392
33	33	497	54	10	0.65625	45	0.1418	0.68748	0.38587
34	34	1659	33	15	0.64773	45	0.47859	0.92482	0.32893
35	35	408	531	10	0.64062	45	0.1418	0.91607	0.1543
36	36	80	160	10	0.64062	45	0.1418	0.4454	-0.59564
37	37	1127	1665	10	0.64062	45	0.1418	0.71918	-0.35225
38	38	385	971	10	0.64062	45	0.1418	0.60441	0.0984
39	39	160	432	13	0.6375	45	0.31154	0.58805	-0.22576
40	40	268	434	10	0.625	45	0.1418	0.82394	0.19025
41	41	905	548	10	0.625	45	0.1418	0.93458	0.49878
42	42	1986	1828	13	0.625	45	0.31154	0.87626	0.54689
43	43	1500	2015	11	0.625	45	0.18874	1.31773	1.9109
44	44	632	1515	12	0.625	45	0.24504	0.89372	0.12558
45	46	950	1384	11	0.625	45	0.18874	0.92213	0.44713
46	47	486	922	14	0.625	45	0.38911	-0.07566	-1.01022
47	48	881	307	13	0.6125	45	0.31154	1.17376	0.94027
48	49	1383	1960	11	0.61111	45	0.18874	1.16607	0.9458
49	50	453	1387	11	0.61111	45	0.18874	0.3879	-0.4773
50	51	882	203	11	0.61111	45	0.18874	-0.06228	-0.97771
51	52	802	1000	10	0.60938	45	0.1418	0.56251	-0.15199
52	53	518	2025	10	0.60938	45	0.1418	1.01268	0.78826
53	54	434	680	10	0.60938	45	0.1418	0.07993	-0.7883
54	55	750	697	10	0.60938	45	0.1418	0.65009	-0.29641
55	56	562	1354	15	0.60227	45	0.47859	-0.2542	-0.86267
56	57	498	1299	14	0.60227	45	0.38911	1.789	4.71326
57	58	1202	755	13	0.6	45	0.31154	0.80929	0.29612
58	60	1162	1265	11	0.59722	45	0.18874	0.34382	0.0064
59	61	351	1916	11	0.59722	45	0.18874	-0.09869	-0.88386
60	62	375	129	11	0.59722	45	0.18874	0.51827	-0.04856
61	64	879	652	12	0.59722	45	0.24504	-0.00183	-0.99859
62	66	1769	1681	10	0.59375	45	0.1418	0.911	0.24648
63	67	718	1883	10	0.59375	45	0.1418	1.30382	1.36703
64	68	1022	958	10	0.59375	45	0.1418	0.41086	-0.76115
65	69	1152	704	10	0.59375	45	0.1418	0.91071	0.45591
66	70	34	1678	15	0.59091	45	0.47859	0.76546	0.78979
67	71	531	1380	15	0.59091	45	0.47859	0.08263	-0.70159
68	73	1668	1949	14	0.59091	45	0.38911	0.93144	0.32846
69	74	137	41	14	0.59091	45	0.38911	1.39776	2.74286
70	75	761	1232	14	0.59091	45	0.38911	0.52453	-0.64034
71	76	835	647	13	0.5875	45	0.31154	0.11982	-0.73659
72	77	689	929	13	0.5875	45	0.31154	0.62992	-0.3575
73	78	1155	613	16	0.58333	45	0.58083	0.26086	-0.57247
74	79	1989	1464	12	0.58333	45	0.24504	0.69139	0.2246
75	80	564	688	14	0.57955	45	0.38911	0.86805	0.33303
76	82	198	561	10	0.57812	45	0.1418	0.47104	-0.31778
77	83	447	1090	10	0.57812	45	0.1418	0.68212	-0.02842
78	84	1072	1058	13	0.575	45	0.31154	0.76978	-0.23751
79	85	854	76	16	0.57292	45	0.58083	0.09847	0.26251
80	86	894	1248	16	0.57292	45	0.58083	0.99765	0.47748
81	87	1115	696	16	0.57292	45	0.58083	1.03004	1.17508
82	88	1614	272	12	0.56944	45	0.24504	0.86831	0.57656
83	89	1293	661	12	0.56944	45	0.24504	0.58254	-0.23187
84	90	1814	736	12	0.56944	45	0.24504	0.62711	-0.0761
85	91	325	1255	12	0.56944	45	0.24504	0.65943	-0.20635
86	92	1934	1001	11	0.56944	45	0.18874	0.47682	-0.65492
87	93	1293	204	11	0.56944	45	0.18874	0.64389	-0.36202
88	95	1704	1175	11	0.56944	45	0.18874	-0.16889	-0.88053
89	96	358	205	11	0.56944	45	0.18874	0.90604	0.34308
90	97	1998	1524	10	0.5625	45	0.1418	0.28793	-0.27378
91	98	785	1722	10	0.5625	45	0.1418	0.70983	0.1773
92	99	1521	252	15	0.55682	45	0.47859	0.39598	-0.45747
93	100	603	241	11	0.55556	45	0.18874	1.14934	0.93438
94	101	1956	70	12	0.55556	45	0.24504	0.33069	0.22995
95	102	891	973	13	0.55	45	0.31154	1.46683	2.04328
96	103	1809	306	13	0.55	45	0.31154	0.8533	0.2344
97	104	14	252	14	0.54545	45	0.38911	0.81882	0.21524
98	105	1304	166	16	0.54167	45	0.58083	1.00056	0.95251
99	106	928	1256	16	0.54167	45	0.58083	0.67526	0.42068
100	107	215	198	13	0.5375	45	0.31154	0.65401	0.07644
101	108	794	1864	14	0.53409	45	0.38911	1.17502	1.68588
102	110	329	1120	16	0.53125	45	0.58083	1.02606	1.62862
103	111	575	475	16	0.53125	45	0.58083	0.61291	0.18676
104	112	1573	571	10	0.53125	45	0.1418	0.50809	-0.34598
105	114	243	192	10	0.53125	45	0.1418	0.5601	-0.25193
106	115	1643	718	13	0.525	45	0.31154	0.82028	-0.08427
107	116	104	1391	13	0.525	45	0.31154	0.66426	-0.15709
108	117	313	1150	14	0.52273	45	0.38911	0.74265	0.12277
109	118	80	567	15	0.52273	45	0.47859	0.94832	0.58608
110	119	1543	1684	16	0.52083	45	0.58083	0.78499	-0.04278
111	120	1059	90	10	0.51562	45	0.1418	2.04048	6.01472
112	121	1475	100	10	0.51562	45	0.1418	0.59734	-0.57725
113	122	533	168	10	0.51562	45	0.1418	0.68119	0.0479
114	124	2023	1182	10	0.51562	45	0.1418	0.45191	-0.22775
115	126	1753	170	11	0.51389	45	0.18874	0.3118	-0.03978
116	128	1303	1866	12	0.51389	45	0.24504	1.02369	1.42289
117	129	1547	507	12	0.51389	45	0.24504	0.41829	-0.76535
118	130	1650	352	12	0.51389	45	0.24504	0.37498	0.35663
119	132	802	524	11	0.51389	45	0.18874	0.63835	0.54248
120	133	171	775	13	0.5125	45	0.31154	0.88252	0.42583
121	134	672	47	14	0.51136	45	0.38911	0.78211	0.10698
122	136	35	1612	12	0.5	45	0.24504	0.62262	0.22812
123	137	1780	613	12	0.5	45	0.24504	0.78978	-0.15353
124	140	608	1642	10	0.5	45	0.1418	-0.09788	-0.72026
125	141	1308	1507	15	0.5	45	0.47859	1.73356	4.11676
126	142	774	547	15	0.48864	45	0.47859	0.88539	0.56078
127	143	1880	679	15	0.48864	45	0.47859	0.35376	-0.23016
128	144	960	1641	15	0.48864	45	0.47859	0.65716	1.1993
129	145	990	1596	15	0.48864	45	0.47859	0.06623	-0.61731
130	146	1600	1537	13	0.4875	45	0.31154	0.95738	0.35768
131	147	696	182	11	0.48611	45	0.18874	1.22561	0.88777
132	149	1275	1373	10	0.48438	45	0.1418	0.62591	-0.13981
133	150	500	601	15	0.47727	45	0.47859	0.67301	0.15976
134	151	1681	2008	13	0.475	45	0.31154	0.26486	-0.4131
135	153	1910	1760	12	0.47222	45	0.24504	0.74604	-0.26624
136	154	713	1451	13	0.4625	45	0.31154	0.74711	-0.11213
137	155	1028	167	11	0.45833	45	0.18874	1.08785	0.78743
138	156	95	515	11	0.45833	45	0.18874	0.60289	-0.40852
139	157	1399	555	14	0.45455	45	0.38911	0.88756	0.23992
140	159	1713	1851	13	0.4375	45	0.31154	1.64715	2.8218
141	160	81	1625	15	0.43182	45	0.47859	0.86477	0.56773
142	163	1445	219	24	0.66667	45	1.96029	0.27497	-0.65089
143	164	688	384	23	0.61765	45	1.72532	0.9314	0.65203
144	165	1136	319	25	0.59722	45	2.21568	0.76901	0.27109
145	166	1272	1899	25	0.54167	45	2.21568	1.10321	1.94963
146	167	1378	1351	23	0.52206	45	1.72532	0.55028	-0.20464
147	168	1933	687	32	0.46739	45	4.64662	-0.32763	-0.14622
148	169	789	348	31	0.44022	45	4.22447	0.19557	-0.49962
149	170	400	46	46	0.43182	45	13.8026	0.22013	-0.75625
