# Supplementary material for: Dynamic self-assembly of compartmentalized DNA nanotubes
Source: Nat Commun. 2021 Jun 11;12:3557. doi: 10.1038/s41467-021-23850-1 (PMC8196065; doi:10.1038/s41467-021-23850-1)
Supplement: Supplementary file 8 — Source Data [file 41467_2021_23850_MOESM8_ESM.zip › sourceData/figure6/fig6c_rnaseh_025_individualTimeFiles/fig6_Rh_025_t15_final_data.xlsx]

## Sheet: Sheet1
	droplet number	X (pixels)	Y (pixels)	Radius (pixels)	Probability count	Time	Volume (pL)	skew	kurtosis
0	0	955	619	11	0.95833	15	0.18874	-0.07221	-0.95445
1	1	1999	122	10	0.95312	15	0.1418	-0.00783	-0.79354
2	2	1144	958	12	0.94444	15	0.24504	0.01079	-1.03856
3	3	1990	1468	13	0.9375	15	0.31154	-0.14623	-0.82063
4	4	80	164	11	0.93056	15	0.18874	-0.05278	-1.05453
5	5	691	1291	10	0.92188	15	0.1418	-0.06962	-0.94936
6	6	694	1192	10	0.90625	15	0.1418	0.20329	-0.73165
7	7	1475	940	10	0.90625	15	0.1418	0.06559	-0.8633
8	8	1293	665	12	0.90278	15	0.24504	0.01734	-1.13367
9	9	1680	1550	11	0.88889	15	0.18874	0.10322	-0.76374
10	10	1911	1856	13	0.8875	15	0.31154	0.10695	-0.85479
11	11	696	186	12	0.875	15	0.24504	-0.03424	-1.08632
12	12	1599	152	11	0.875	15	0.18874	-0.03474	-0.98165
13	13	791	1917	13	0.8625	15	0.31154	-0.15013	-1.05918
14	14	1613	276	12	0.86111	15	0.24504	-0.06169	-0.91823
15	15	1934	1005	12	0.86111	15	0.24504	0.02588	-0.96175
16	16	1472	790	11	0.86111	15	0.18874	-0.06681	-1.00648
17	17	750	701	10	0.85938	15	0.1418	-0.10604	-0.89992
18	18	1521	255	16	0.85417	15	0.58083	0.15576	-0.7832
19	19	1754	175	11	0.84722	15	0.18874	-0.16458	-0.57107
20	20	497	59	11	0.84722	15	0.18874	-0.29514	-0.77936
21	21	1639	1503	11	0.84722	15	0.18874	0.02107	-1.04869
22	22	1300	1454	13	0.8375	15	0.31154	-0.0196	-1.19874
23	23	215	932	11	0.83333	15	0.18874	-0.05306	-1.02072
24	24	385	975	10	0.82812	15	0.1418	-0.06338	-0.92192
25	25	498	1304	14	0.81818	15	0.38911	-0.13444	-0.97645
26	26	802	1005	10	0.8125	15	0.1418	-0.09283	-0.95345
27	27	227	432	10	0.8125	15	0.1418	-0.08478	-1.00625
28	28	1780	617	13	0.8125	15	0.31154	0.01469	-1.02522
29	29	78	572	15	0.80682	15	0.47859	-0.15563	-1.06641
30	30	905	553	11	0.80556	15	0.18874	-0.01659	-1.09837
31	31	1152	493	11	0.80556	15	0.18874	-0.01424	-1.00613
32	32	1475	105	11	0.80556	15	0.18874	-0.03019	-1.05219
33	33	854	81	16	0.80208	15	0.58083	-0.11615	-1.06116
34	34	198	565	10	0.79688	15	0.1418	-0.12934	-0.9732
35	35	1574	575	10	0.79688	15	0.1418	-0.04775	-0.91999
36	36	719	1888	11	0.79167	15	0.18874	-0.00646	-0.90393
37	37	632	1520	12	0.79167	15	0.24504	0.25342	-0.66969
38	38	1648	356	12	0.79167	15	0.24504	-0.11163	-0.88195
39	39	1508	1084	12	0.79167	15	0.24504	0.01209	-1.0702
40	40	268	439	11	0.79167	15	0.18874	-0.06219	-1.09235
41	41	454	1391	11	0.79167	15	0.18874	-0.13833	-1.00924
42	42	2011	2000	11	0.79167	15	0.18874	-0.05951	-0.73828
43	43	1022	961	10	0.78125	15	0.1418	-0.09774	-0.744
44	44	36	409	10	0.78125	15	0.1418	-0.16181	-1.01624
45	45	95	519	12	0.77778	15	0.24504	0.09586	-0.67947
46	46	112	493	12	0.77778	15	0.24504	-0.19292	-0.97933
47	47	1161	1269	11	0.77778	15	0.18874	-0.01589	-0.94939
48	48	1814	742	13	0.775	15	0.31154	-0.02802	-1.0931
49	49	843	1396	10	0.76562	15	0.1418	0.03612	-0.93391
50	50	603	247	10	0.76562	15	0.1418	-0.14211	-0.97035
51	51	408	536	11	0.76389	15	0.18874	-0.11757	-1.00479
52	52	1127	1669	11	0.76389	15	0.18874	-0.08884	-0.84366
53	53	160	436	13	0.7625	15	0.31154	-0.11201	-1.09261
54	54	33	1682	15	0.76136	15	0.47859	-0.17862	-1.13536
55	55	531	1385	15	0.76136	15	0.47859	-0.17384	-0.97604
56	56	650	1380	15	0.76136	15	0.47859	0.01784	-0.91915
57	57	1174	269	10	0.75	15	0.1418	-0.2044	-0.89969
58	58	786	1727	10	0.75	15	0.1418	-0.07108	-0.90746
59	59	587	93	13	0.75	15	0.31154	-0.13591	-0.99424
60	60	881	312	13	0.75	15	0.31154	-0.11471	-1.04663
61	61	67	1661	11	0.75	15	0.18874	-0.02881	-0.93343
62	62	1998	1528	11	0.75	15	0.18874	-0.06519	-0.82128
63	64	517	2030	10	0.73438	15	0.1418	-0.18422	-0.98394
64	65	841	2003	10	0.73438	15	0.1418	-0.14148	-0.95084
65	66	168	1526	10	0.73438	15	0.1418	-0.03534	-0.98686
66	67	760	1236	15	0.72727	15	0.47859	0.12183	-0.84526
67	68	1600	1541	14	0.72727	15	0.38911	0.30814	-0.73684
68	69	215	204	14	0.72727	15	0.38911	-0.17154	-0.928
69	70	589	1398	13	0.725	15	0.31154	-0.04355	-1.00319
70	71	1769	1685	11	0.72222	15	0.18874	-0.13457	-0.7955
71	72	929	483	11	0.72222	15	0.18874	-0.06052	-1.05238
72	73	1852	1549	10	0.71875	15	0.1418	0.01104	-0.94878
73	74	1268	1418	10	0.71875	15	0.1418	-0.06051	-0.7632
74	75	2024	1186	10	0.71875	15	0.1418	-0.05397	-0.81935
75	76	862	893	10	0.71875	15	0.1418	-0.19605	-0.85306
76	77	492	396	10	0.71875	15	0.1418	-0.1835	-0.89781
77	78	700	1848	10	0.71875	15	0.1418	-0.25346	-0.74488
78	79	564	693	14	0.71591	15	0.38911	-0.07467	-1.07847
79	80	1457	741	13	0.7125	15	0.31154	-0.04208	-1.097
80	81	1328	1027	11	0.70833	15	0.18874	-0.06363	-0.89201
81	82	803	529	12	0.70833	15	0.24504	-0.30782	-0.80579
82	83	313	1155	14	0.70455	15	0.38911	0.01385	-0.72417
83	84	500	606	15	0.70455	15	0.47859	-0.12127	-0.97592
84	85	960	1646	15	0.70455	15	0.47859	-0.12986	-0.98313
85	86	794	1868	14	0.70455	15	0.38911	-0.13393	-0.96617
86	87	460	39	10	0.70312	15	0.1418	-0.46108	-0.79711
87	88	446	1094	10	0.70312	15	0.1418	-0.21461	-0.91377
88	89	513	1185	10	0.70312	15	0.1418	-0.23197	-0.8145
89	90	396	1860	13	0.7	15	0.31154	-0.17464	-1.03907
90	91	1324	958	16	0.69792	15	0.58083	-0.08089	-1.13521
91	92	329	1124	16	0.69792	15	0.58083	-0.024	-0.55395
92	93	645	1787	11	0.69444	15	0.18874	-0.12674	-0.87162
93	94	374	1052	11	0.69444	15	0.18874	-0.18019	-0.8128
94	95	790	638	11	0.69444	15	0.18874	-0.07135	-1.06697
95	96	1513	31	12	0.69444	15	0.24504	-0.00498	-0.99213
96	97	103	1396	14	0.69318	15	0.38911	-0.10665	-1.07364
97	98	239	2009	14	0.69318	15	0.38911	-0.24945	-0.8837
98	99	1060	95	10	0.6875	15	0.1418	-0.1806	-0.80602
99	100	434	685	10	0.6875	15	0.1418	-0.23895	-0.80448
100	101	1149	1221	10	0.6875	15	0.1418	0.03043	-0.91213
101	102	1636	593	10	0.6875	15	0.1418	-0.26599	-0.72207
102	103	21	631	16	0.6875	15	0.58083	-0.09709	-1.12951
103	104	1667	1953	15	0.68182	15	0.47859	-0.04045	-1.04893
104	105	448	168	12	0.68056	15	0.24504	-0.09648	-1.10896
105	106	894	1252	16	0.67708	15	0.58083	-0.09781	-0.93908
106	107	1910	1764	13	0.675	15	0.31154	-0.06779	-0.91855
107	108	574	1660	10	0.67188	15	0.1418	-0.22588	-0.79319
108	109	1473	1744	10	0.67188	15	0.1418	-0.06211	-0.84894
109	110	437	1503	10	0.67188	15	0.1418	-0.15319	-0.86106
110	111	243	197	10	0.67188	15	0.1418	-0.20116	-0.76037
111	112	430	608	10	0.67188	15	0.1418	0.29949	-0.34784
112	113	822	607	10	0.67188	15	0.1418	-0.0966	-1.03072
113	114	269	464	10	0.67188	15	0.1418	-0.09593	-1.0205
114	115	881	207	10	0.67188	15	0.1418	0.25338	-0.82921
115	116	1155	618	16	0.66667	15	0.58083	-0.04536	-1.12265
116	117	1703	1180	11	0.66667	15	0.18874	-0.05048	-0.83593
117	118	357	209	11	0.66667	15	0.18874	-0.10982	-0.9499
118	119	1956	76	12	0.66667	15	0.24504	-0.57474	-0.67472
119	120	540	1079	12	0.66667	15	0.24504	-0.22597	-0.86132
120	121	689	934	13	0.6625	15	0.31154	-0.193	-0.94842
121	122	1810	311	13	0.6625	15	0.31154	0.00237	-1.1316
122	123	1642	723	14	0.65909	15	0.38911	0.02242	-0.9133
123	124	382	682	10	0.65625	15	0.1418	-0.27492	-0.82933
124	125	980	1154	10	0.65625	15	0.1418	-0.12882	-0.80454
125	126	1497	1938	10	0.65625	15	0.1418	-0.11013	-0.72827
126	127	1202	759	13	0.65	15	0.31154	0.19554	-0.56756
127	128	1714	1855	13	0.65	15	0.31154	0.46161	-0.27998
128	129	486	927	14	0.64773	15	0.38911	-0.05946	-1.09756
129	130	137	45	14	0.64773	15	0.38911	-0.16085	-0.9559
130	131	773	552	15	0.64773	15	0.47859	-0.09756	-1.03951
131	132	1659	38	15	0.64773	15	0.47859	-0.04646	-1.13432
132	133	1680	235	16	0.64583	15	0.58083	-0.09924	-1.05092
133	134	1658	2029	10	0.64062	15	0.1418	-0.07424	-0.91993
134	135	461	223	10	0.64062	15	0.1418	-0.32624	-0.75625
135	136	754	571	10	0.64062	15	0.1418	-0.18263	-0.83144
136	137	183	1900	10	0.64062	15	0.1418	-0.48024	-0.33105
137	138	320	1719	10	0.64062	15	0.1418	-0.14511	-0.90326
138	139	1275	1377	10	0.64062	15	0.1418	-0.20262	-0.65886
139	140	29	1102	10	0.64062	15	0.1418	-0.10931	-0.9625
140	141	533	172	10	0.64062	15	0.1418	-0.09393	-0.92345
141	143	1021	521	11	0.63889	15	0.18874	-0.24184	-0.81895
142	144	340	1051	13	0.6375	15	0.31154	0.07358	-0.74217
143	145	523	1025	13	0.6375	15	0.31154	-0.13213	-0.93131
144	146	433	767	13	0.6375	15	0.31154	0.05461	-0.96244
145	147	460	1310	13	0.6375	15	0.31154	-0.20416	-0.89593
146	150	927	1261	16	0.63542	15	0.58083	-0.17109	-1.014
147	151	734	891	16	0.63542	15	0.58083	-0.1517	-1.00592
148	152	1542	1689	17	0.625	15	0.69668	-0.14268	-1.09353
149	153	1407	1897	16	0.625	15	0.58083	-0.05924	-1.10363
150	154	324	1259	13	0.625	15	0.31154	-0.10409	-1.08951
151	155	144	1155	13	0.625	15	0.31154	0.27556	-0.72861
152	157	1886	79	13	0.625	15	0.31154	-0.45801	-0.77967
153	158	1152	709	11	0.625	15	0.18874	-0.41425	-0.62424
154	159	338	1887	12	0.625	15	0.24504	-0.02533	-1.10299
155	160	171	780	14	0.625	15	0.38911	-0.08662	-1.06757
156	161	672	51	14	0.625	15	0.38911	-0.25669	-0.9377
157	162	1056	1380	11	0.625	15	0.18874	-0.03613	-1.06568
158	163	225	16	11	0.625	15	0.18874	0.18552	-0.74863
159	164	81	1630	15	0.625	15	0.47859	-0.11017	-1.06744
160	165	1028	173	12	0.61111	15	0.24504	-0.09815	-0.8948
161	166	1382	1964	12	0.61111	15	0.24504	-0.02797	-0.98225
162	167	194	1934	10	0.60938	15	0.1418	-0.17144	-0.82112
163	168	1422	1515	10	0.60938	15	0.1418	-0.11796	-0.81088
164	169	841	108	10	0.60938	15	0.1418	-0.22921	-0.79066
165	170	329	474	10	0.60938	15	0.1418	-0.15442	-0.94311
166	171	1958	574	10	0.60938	15	0.1418	-0.23449	-0.62846
167	174	891	977	13	0.6	15	0.31154	-0.22037	-0.86841
168	175	1882	1643	11	0.59722	15	0.18874	0.04978	-0.81668
169	176	1723	1394	11	0.59722	15	0.18874	-0.15555	-0.75469
170	178	1292	391	10	0.59375	15	0.1418	0.04585	-0.86763
171	179	575	480	16	0.59375	15	0.58083	-0.10481	-1.10762
172	180	1304	170	16	0.59375	15	0.58083	-0.15129	-0.9546
173	181	479	1510	10	0.59375	15	0.1418	-0.10705	-0.94564
174	182	75	1256	14	0.59091	15	0.38911	-0.19742	-0.972
175	183	990	1600	15	0.59091	15	0.47859	-0.31057	-0.77185
176	185	1986	1833	13	0.5875	15	0.31154	0.01094	-1.02904
177	186	713	1455	13	0.5875	15	0.31154	-0.1244	-0.96156
178	187	170	507	11	0.58333	15	0.18874	-0.29917	-0.79365
179	188	1682	1145	10	0.57812	15	0.1418	-0.03866	-0.9224
180	189	1789	1188	10	0.57812	15	0.1418	-0.07863	-0.91232
181	190	1019	1596	10	0.57812	15	0.1418	-0.47874	-0.52
182	191	627	1411	10	0.57812	15	0.1418	-0.37236	-0.51102
183	192	31	742	13	0.575	15	0.31154	-0.06932	-1.13274
184	193	1003	1632	13	0.575	15	0.31154	-0.26004	-0.84458
185	194	879	657	13	0.575	15	0.31154	-0.08627	-1.0615
186	195	1302	1871	13	0.575	15	0.31154	-0.29244	-0.75915
187	196	1308	1511	16	0.57292	15	0.58083	-0.2482	-0.94879
188	197	1500	2020	11	0.56944	15	0.18874	0.21465	-0.5976
189	198	654	324	15	0.56818	15	0.47859	-0.20539	-0.95184
190	199	1869	1982	14	0.56818	15	0.38911	0.12551	-0.92302
191	200	1546	512	13	0.5625	15	0.31154	-0.07966	-0.97929
192	201	1496	375	10	0.5625	15	0.1418	-0.05894	-0.89533
193	202	16	1021	10	0.5625	15	0.1418	-0.11045	-0.92409
194	203	1115	701	17	0.55769	15	0.69668	-0.07096	-1.09335
195	204	1293	208	12	0.55556	15	0.24504	-0.22697	-0.75557
196	205	351	1921	12	0.55556	15	0.24504	-0.13347	-0.94989
197	206	950	1389	12	0.55556	15	0.24504	-0.07214	-1.08881
198	207	36	1617	13	0.55	15	0.31154	-0.13775	-0.96649
199	208	1126	1514	10	0.54688	15	0.1418	-0.11118	-0.82157
200	209	401	410	10	0.54688	15	0.1418	-0.44597	-0.59117
201	210	1235	1404	10	0.54688	15	0.1418	-0.08051	-0.84323
202	211	1879	682	14	0.54545	15	0.38911	-0.27934	-0.74713
203	212	688	604	12	0.54167	15	0.24504	-0.08737	-1.02789
204	213	1828	1776	10	0.53125	15	0.1418	-0.08559	-0.93307
205	214	126	1678	10	0.53125	15	0.1418	-0.15959	-0.82695
206	215	1195	1602	10	0.53125	15	0.1418	-0.58166	-0.28834
207	216	353	957	10	0.53125	15	0.1418	-0.21851	-0.83524
208	217	1384	758	10	0.53125	15	0.1418	-0.01472	-0.92064
209	218	1950	766	10	0.53125	15	0.1418	-0.3829	-0.43857
210	219	1680	2013	13	0.525	15	0.31154	0.07345	-0.92699
211	220	1028	2001	10	0.51562	15	0.1418	-0.16912	-0.82408
212	221	505	1397	10	0.51562	15	0.1418	-0.49418	-0.2924
213	222	426	850	10	0.51562	15	0.1418	-0.12126	-1.01022
214	223	1734	394	10	0.51562	15	0.1418	-0.03663	-0.86933
215	224	855	283	10	0.51562	15	0.1418	-0.54018	-0.34285
216	225	1950	472	10	0.5	15	0.1418	-0.23957	-0.75305
217	226	650	1132	10	0.5	15	0.1418	-0.62196	-0.22305
218	227	148	821	10	0.5	15	0.1418	-0.26169	-0.71718
219	228	583	953	10	0.5	15	0.1418	-0.57308	-0.25669
220	229	1623	741	10	0.5	15	0.1418	-0.09829	-0.67422
221	230	814	1232	10	0.48438	15	0.1418	-0.14574	-0.87937
222	231	1821	348	10	0.48438	15	0.1418	-0.63284	-0.28678
223	232	788	1485	10	0.48438	15	0.1418	-0.0617	-1.00617
224	234	1272	1904	25	0.84028	15	2.21568	-0.05136	-1.12656
225	235	689	388	23	0.72794	15	1.72532	-0.00707	-0.98312
226	236	1445	224	25	0.66667	15	2.21568	-0.08254	-1.11256
227	237	1378	1355	24	0.64583	15	1.96029	-0.12593	-1.13214
228	238	1135	323	26	0.57237	15	2.49234	-0.10495	-1.12786
229	239	789	351	29	0.54762	15	3.45845	-0.19695	-1.02329
230	240	1934	691	31	0.75	15	4.22447	-0.30594	-0.9096
