# Supplementary material for: Dynamic self-assembly of compartmentalized DNA nanotubes
Source: Nat Commun. 2021 Jun 11;12:3557. doi: 10.1038/s41467-021-23850-1 (PMC8196065; doi:10.1038/s41467-021-23850-1)
Supplement: Supplementary file 8 — Source Data [file 41467_2021_23850_MOESM8_ESM.zip › sourceData/figure6/fig6c_rnaseh_025_individualTimeFiles/fig6_Rh_025_t60_final_data.xlsx]

## Sheet: Sheet1
	droplet number	X (pixels)	Y (pixels)	Radius (pixels)	Probability count	Time	Volume (pL)	skew	kurtosis
0	0	2010	2008	10	0.875	60	0.1418	0.35254	-0.83047
1	1	214	940	10	0.82812	60	0.1418	0.69254	-0.2681
2	2	834	660	13	0.8125	60	0.31154	0.63277	0.09548
3	3	496	67	10	0.79688	60	0.1418	1.15109	1.4706
4	4	687	613	11	0.79167	60	0.18874	0.59907	-0.02207
5	5	1507	1092	12	0.77778	60	0.24504	0.90865	0.42729
6	6	79	173	10	0.76562	60	0.1418	0.56566	-0.48313
7	7	1813	750	13	0.75	60	0.31154	0.54376	-0.05641
8	8	1143	966	11	0.75	60	0.18874	0.77211	-0.09329
9	9	1500	2027	10	0.73438	60	0.1418	0.96358	1.03684
10	10	879	665	13	0.725	60	0.31154	-0.26545	-0.99366
11	11	1293	673	11	0.72222	60	0.18874	0.67674	-0.20611
12	12	789	646	11	0.70833	60	0.18874	0.85448	0.29479
13	13	1471	798	10	0.70312	60	0.1418	0.50852	-0.62721
14	14	433	693	10	0.70312	60	0.1418	0.75891	0.15407
15	15	1126	1678	10	0.6875	60	0.1418	0.79231	-0.26991
16	16	432	775	13	0.6875	60	0.31154	0.88948	0.33927
17	17	794	1877	13	0.675	60	0.31154	0.78231	0.13878
18	18	586	100	12	0.66667	60	0.24504	0.3535	-0.50231
19	19	1679	242	15	0.65909	60	0.47859	0.41711	-0.4821
20	20	268	446	10	0.65625	60	0.1418	0.74145	0.15365
21	21	904	561	10	0.65625	60	0.1418	0.90781	0.22537
22	22	1613	284	11	0.65278	60	0.18874	0.81375	0.36346
23	23	448	176	11	0.65278	60	0.18874	0.86367	0.14612
24	24	20	639	16	0.64583	60	0.58083	0.90548	0.55163
25	25	734	899	16	0.64583	60	0.58083	0.63084	-0.07751
26	26	242	205	10	0.64062	60	0.1418	0.46977	-0.44033
27	27	111	501	12	0.63889	60	0.24504	-0.15461	-0.96919
28	28	1020	529	10	0.625	60	0.1418	0.84413	0.09719
29	29	1824	470	10	0.625	60	0.1418	-0.26151	-0.8461
30	30	485	935	14	0.625	60	0.38911	0.72156	0.20032
31	31	927	1269	15	0.625	60	0.47859	0.66095	0.04437
32	32	136	54	14	0.61364	60	0.38911	1.20169	1.84367
33	33	1639	1511	11	0.61111	60	0.18874	0.34137	-0.6168
34	34	356	218	10	0.60938	60	0.1418	0.83416	0.01039
35	35	1328	1036	10	0.60938	60	0.1418	0.66374	-0.33893
36	36	1768	1693	10	0.60938	60	0.1418	0.61602	-0.05495
37	37	372	1060	11	0.59722	60	0.18874	0.36388	-0.5512
38	38	1151	502	10	0.59375	60	0.1418	0.9014	0.11985
39	39	1154	626	15	0.59091	60	0.47859	0.98543	1.22029
40	40	1307	1520	15	0.59091	60	0.47859	1.44118	2.47595
41	41	32	1691	15	0.59091	60	0.47859	0.73429	0.37854
42	42	30	750	13	0.5875	60	0.31154	1.78767	5.89548
43	43	324	1268	11	0.58333	60	0.18874	0.72383	-0.20846
44	44	654	333	15	0.57955	60	0.47859	0.64729	-0.22152
45	45	893	1260	15	0.57955	60	0.47859	0.81818	0.04103
46	46	990	1609	15	0.57955	60	0.47859	0.65379	0.04326
47	47	1475	113	10	0.57812	60	0.1418	0.47761	-0.61035
48	48	718	1897	10	0.57812	60	0.1418	1.2633	1.19245
49	50	928	491	10	0.57812	60	0.1418	0.95664	0.4387
50	53	1850	1557	10	0.57812	60	0.1418	0.63507	-0.40021
51	54	384	983	10	0.57812	60	0.1418	0.65493	-0.23538
52	55	1302	1878	11	0.56944	60	0.18874	0.43268	-0.374
53	56	1406	1905	15	0.56818	60	0.47859	0.65581	-0.26818
54	57	561	1367	15	0.56818	60	0.47859	0.53345	0.04629
55	58	351	850	14	0.56818	60	0.38911	0.80471	-0.08322
56	59	1667	1962	14	0.56818	60	0.38911	0.82465	0.11126
57	60	1293	217	10	0.5625	60	0.1418	0.34374	-0.74477
58	61	1018	1603	10	0.5625	60	0.1418	0.49014	-0.40249
59	62	159	444	13	0.5625	60	0.31154	0.72602	0.60149
60	63	1753	182	10	0.5625	60	0.1418	0.46185	-0.10145
61	64	35	1625	12	0.55556	60	0.24504	0.71674	0.33036
62	65	523	1033	12	0.55556	60	0.24504	0.75647	0.28145
63	66	11	180	12	0.55556	60	0.24504	2.15647	8.54575
64	67	791	1926	11	0.55556	60	0.18874	0.61152	-0.2069
65	68	949	1397	11	0.55556	60	0.18874	0.99631	0.50355
66	69	1071	1071	13	0.55	60	0.31154	1.02792	0.53965
67	70	1634	603	10	0.54688	60	0.1418	0.80758	-0.11082
68	71	564	701	14	0.54545	60	0.38911	1.04278	0.65966
69	72	102	1404	14	0.54545	60	0.38911	0.87974	0.68956
70	73	773	561	14	0.53409	60	0.38911	0.90148	0.03438
71	74	169	516	10	0.53125	60	0.1418	0.47059	-0.58778
72	75	454	1400	10	0.53125	60	0.1418	0.50461	-0.4487
73	76	517	2039	10	0.53125	60	0.1418	1.01977	0.83289
74	77	880	215	10	0.53125	60	0.1418	1.35031	2.39477
75	78	1598	160	10	0.53125	60	0.1418	0.7905	0.21956
76	79	690	1299	10	0.53125	60	0.1418	0.4434	-0.64333
77	80	1886	86	11	0.52778	60	0.18874	0.30441	-0.25031
78	83	351	1928	11	0.52778	60	0.18874	0.85254	0.44008
79	84	395	1868	12	0.52778	60	0.24504	1.0152	0.41829
80	85	1003	1641	12	0.52778	60	0.24504	0.39166	-0.27038
81	86	630	1527	12	0.52778	60	0.24504	0.79789	0.01759
82	87	499	614	15	0.52273	60	0.47859	1.10182	1.59449
83	88	854	89	16	0.52083	60	0.58083	0.70408	0.42853
84	89	1114	710	16	0.52083	60	0.58083	0.82142	0.04262
85	90	2022	1193	10	0.51562	60	0.1418	0.25818	-0.43902
86	91	646	1795	10	0.51562	60	0.1418	1.13849	0.84996
87	92	1056	1388	10	0.51562	60	0.1418	1.09816	0.6969
88	93	954	628	10	0.51562	60	0.1418	0.8851	-0.13604
89	94	1291	399	10	0.51562	60	0.1418	1.02163	0.57959
90	95	1495	1947	10	0.51562	60	0.1418	0.4233	-0.7646
91	96	1910	1865	12	0.51389	60	0.24504	0.63603	-0.28172
92	97	1647	364	11	0.51389	60	0.18874	0.96166	0.6255
93	98	959	1654	15	0.51136	60	0.47859	0.75599	0.01816
94	99	575	488	15	0.51136	60	0.47859	0.9579	0.56524
95	100	1879	691	14	0.51136	60	0.38911	0.19774	-0.41048
96	101	1542	1698	15	0.51136	60	0.47859	0.37642	-0.73722
97	102	312	1164	13	0.5	60	0.31154	0.43798	-0.60664
98	103	94	527	11	0.5	60	0.18874	0.85261	0.04326
99	108	225	25	10	0.5	60	0.1418	1.36879	1.99601
100	109	1997	1536	10	0.5	60	0.1418	0.64418	-0.23475
101	111	1679	1559	10	0.5	60	0.1418	0.89389	0.17306
102	113	759	1245	15	0.48864	60	0.47859	0.65556	-0.403
103	115	239	2018	13	0.4875	60	0.31154	1.26988	1.35752
104	116	1868	1990	13	0.4875	60	0.31154	0.7604	0.21892
105	118	1680	2019	11	0.48611	60	0.18874	0.13459	-0.4403
106	120	1933	1013	11	0.48611	60	0.18874	0.61799	-0.35195
107	121	1471	1753	10	0.48438	60	0.1418	0.17541	-0.52762
108	122	692	1200	10	0.48438	60	0.1418	0.71151	-0.09957
109	123	197	574	10	0.48438	60	0.1418	0.83765	0.53066
110	124	1302	179	16	0.47917	60	0.58083	1.16483	1.41815
111	125	1323	966	15	0.47727	60	0.47859	1.05485	0.94245
112	126	214	212	14	0.47727	60	0.38911	0.91566	0.50442
113	127	498	1312	13	0.475	60	0.31154	1.0968	0.85037
114	128	14	264	13	0.475	60	0.31154	0.76472	0.06357
115	130	144	1164	12	0.47222	60	0.24504	0.9274	0.17841
116	131	879	318	11	0.47222	60	0.18874	0.92143	0.17544
117	132	1510	38	11	0.47222	60	0.18874	0.66522	0.0453
118	133	1028	180	11	0.47222	60	0.18874	1.22784	1.08192
119	134	532	181	10	0.46875	60	0.1418	0.84294	0.18943
120	135	1997	129	10	0.46875	60	0.1418	0.58477	-0.31421
121	136	1058	103	10	0.46875	60	0.1418	1.76589	4.14583
122	138	538	1087	10	0.46875	60	0.1418	0.82311	-0.09144
123	140	1201	768	13	0.4625	60	0.31154	0.92684	0.37062
124	141	802	537	11	0.45833	60	0.18874	1.12143	1.18099
125	142	1989	1477	11	0.45833	60	0.18874	0.51065	-0.35747
126	143	1520	265	15	0.45455	60	0.47859	0.81402	0.00635
127	144	35	418	10	0.45312	60	0.1418	0.62545	-0.38934
128	148	1274	1386	10	0.45312	60	0.1418	0.74307	0.00381
129	149	1600	1549	12	0.44444	60	0.24504	0.8367	-0.26884
130	150	530	1393	14	0.44318	60	0.38911	1.23048	1.77967
131	151	672	59	13	0.4375	60	0.31154	0.42347	-0.70763
132	152	1730	402	11	0.43056	60	0.18874	0.15461	-0.33639
133	153	696	195	11	0.43056	60	0.18874	1.23063	0.91752
134	155	1456	749	11	0.41667	60	0.18874	0.79578	-0.31764
135	158	1985	1841	13	0.4125	60	0.31154	0.35011	-0.59167
136	159	1250	1614	12	0.40278	60	0.24504	0.40166	-0.31758
137	162	1376	1363	23	0.56618	60	1.72532	0.69009	-0.09828
138	163	1444	232	24	0.55556	60	1.96029	0.35175	-0.43934
139	164	688	396	22	0.54688	60	1.50992	0.90818	0.46975
140	165	1134	332	25	0.50694	60	2.21568	0.87446	0.51142
141	166	788	358	28	0.49405	60	3.11287	0.6432	0.68345
142	167	1271	1912	24	0.44444	60	1.96029	0.50904	-0.23938
