# Supplementary material for: Dynamic self-assembly of compartmentalized DNA nanotubes
Source: Nat Commun. 2021 Jun 11;12:3557. doi: 10.1038/s41467-021-23850-1 (PMC8196065; doi:10.1038/s41467-021-23850-1)
Supplement: Supplementary file 8 — Source Data [file 41467_2021_23850_MOESM8_ESM.zip › sourceData/figure6/fig6c_rnaseh_025_individualTimeFiles/fig6_Rh_025_t270_final_data.xlsx]

## Sheet: Sheet1
	droplet number	X (pixels)	Y (pixels)	Radius (pixels)	Probability count	Time	Volume (pL)	skew	kurtosis
0	0	1468	720	12	0.98611	270	0.24504	0.08919	-0.95725
1	1	465	1371	10	0.96875	270	0.1418	0.32885	-0.80924
2	2	445	664	10	0.9375	270	0.1418	0.20179	-0.72034
3	3	699	584	11	0.91667	270	0.18874	0.25919	-0.73712
4	4	443	753	13	0.9125	270	0.31154	0.37035	-0.56199
5	5	396	954	10	0.90625	270	0.1418	-0.26964	-0.70302
6	6	1678	1933	14	0.89773	270	0.38911	0.31973	-0.65788
7	7	705	1171	10	0.89062	270	0.1418	0.21169	-0.64457
8	8	1071	74	10	0.875	270	0.1418	0.16582	-0.50896
9	9	749	2024	10	0.84375	270	0.1418	0.13051	-0.78202
10	10	1163	472	10	0.84375	270	0.1418	0.39279	-0.52147
11	11	1691	1530	11	0.83333	270	0.18874	0.18492	-0.78647
12	12	801	618	11	0.81944	270	0.18874	0.23409	-0.60173
13	13	495	1147	10	0.8125	270	0.1418	0.24261	-0.72372
14	14	1032	500	10	0.8125	270	0.1418	0.36133	-0.37074
15	15	472	202	10	0.79688	270	0.1418	0.03286	-0.6376
16	16	1862	1528	10	0.79688	270	0.1418	0.29045	-0.333
17	17	1319	1490	15	0.79545	270	0.47859	0.12308	-0.84046
18	18	666	303	14	0.79545	270	0.38911	0.0653	-0.58857
19	19	550	1057	11	0.79167	270	0.18874	0.32249	-0.5312
20	20	91	144	11	0.79167	270	0.18874	-0.08029	-0.99619
21	21	1311	1433	13	0.7875	270	0.31154	0.17269	-0.51862
22	22	1922	1835	13	0.7875	270	0.31154	0.34565	-0.59271
23	23	1337	942	15	0.78409	270	0.47859	0.17996	-0.8403
24	24	1893	1622	10	0.78125	270	0.1418	0.17455	-0.74527
25	25	1714	1159	10	0.78125	270	0.1418	0.44604	-0.38887
26	26	702	1270	10	0.76562	270	0.1418	-0.12228	-0.78026
27	27	1303	370	10	0.76562	270	0.1418	0.0261	-0.54722
28	28	1519	1063	12	0.76389	270	0.24504	0.33539	-0.67933
29	29	350	1866	12	0.76389	270	0.24504	0.33218	-0.77155
30	30	1821	290	13	0.7625	270	0.31154	0.30921	-0.50157
31	31	1532	235	15	0.76136	270	0.47859	0.06827	-0.85718
32	32	419	516	10	0.75	270	0.1418	0.2465	-0.58557
33	33	1765	154	10	0.75	270	0.1418	0.28198	-0.36956
34	35	1421	1884	15	0.75	270	0.47859	0.13063	-0.83588
35	36	183	758	13	0.75	270	0.31154	0.20915	-0.79287
36	37	1082	1042	13	0.75	270	0.31154	0.17794	-0.83613
37	38	47	1596	12	0.75	270	0.24504	0.09306	-0.98032
38	39	332	1243	12	0.75	270	0.24504	0.19008	-0.77687
39	40	1691	219	15	0.73864	270	0.47859	0.12626	-0.94943
40	41	805	1848	13	0.7375	270	0.31154	0.30584	-0.74418
41	42	509	1283	13	0.7375	270	0.31154	0.09308	-0.7295
42	43	962	1368	11	0.73611	270	0.18874	0.12216	-0.68946
43	44	1511	1999	11	0.73611	270	0.18874	0.42942	-0.28918
44	45	1286	1355	10	0.73438	270	0.1418	-0.08381	-0.44263
45	46	761	680	10	0.73438	270	0.1418	0.28188	-0.67439
46	47	1585	554	10	0.73438	270	0.1418	0.15072	-0.5041
47	48	1487	84	10	0.73438	270	0.1418	0.37067	-0.5429
48	49	1394	1944	12	0.72222	270	0.24504	0.28287	-0.56424
49	50	916	532	11	0.72222	270	0.18874	0.23635	-0.70421
50	51	1507	1918	10	0.71875	270	0.1418	0.05327	-0.64948
51	52	1646	573	10	0.71875	270	0.1418	0.2136	-0.80213
52	53	92	1609	14	0.71591	270	0.38911	0.15968	-0.81839
53	54	1825	721	13	0.7125	270	0.31154	0.25191	-0.81366
54	55	903	956	12	0.70833	270	0.24504	0.28657	-0.69371
55	56	1040	151	12	0.70833	270	0.24504	0.37072	-0.54692
56	57	1650	1482	11	0.70833	270	0.18874	0.31572	-0.55184
57	58	369	189	11	0.70833	270	0.18874	0.1383	-0.65766
58	59	643	1505	12	0.70833	270	0.24504	0.20462	-0.88624
59	60	798	1711	10	0.70312	270	0.1418	0.14962	-0.62433
60	61	845	631	13	0.7	270	0.31154	0.40309	-0.59301
61	62	171	416	13	0.7	270	0.31154	0.14212	-0.84399
62	63	1610	131	11	0.69444	270	0.18874	0.28359	-0.56496
63	64	1624	256	12	0.69444	270	0.24504	-0.04127	-0.93755
64	65	123	472	12	0.69444	270	0.24504	0.00587	-0.85567
65	66	1792	604	12	0.69444	270	0.24504	0.5038	-0.37678
66	67	890	636	12	0.69444	270	0.24504	0.29092	-0.78225
67	68	971	1625	15	0.69318	270	0.47859	0.09182	-0.78909
68	70	1410	539	14	0.69318	270	0.38911	0.39183	-0.61846
69	71	1163	601	15	0.69318	270	0.47859	0.15988	-0.67706
70	72	587	459	15	0.69318	270	0.47859	0.17234	-0.70995
71	73	683	31	14	0.69318	270	0.38911	0.30429	-0.58301
72	74	940	462	10	0.6875	270	0.1418	0.04863	-0.85764
73	75	441	588	10	0.6875	270	0.1418	0.03843	-0.62213
74	76	600	1378	13	0.6875	270	0.31154	0.28404	-0.68889
75	77	42	1669	14	0.68182	270	0.38911	0.39147	-0.59132
76	78	1001	1579	14	0.68182	270	0.38911	0.01189	-0.59287
77	79	36	620	15	0.68182	270	0.47859	0.20678	-0.74605
78	80	363	1900	11	0.68056	270	0.18874	-0.10821	-0.75492
79	81	1015	1612	12	0.68056	270	0.24504	-0.03081	-0.70522
80	82	1155	937	12	0.68056	270	0.24504	0.0423	-0.65526
81	83	813	508	11	0.68056	270	0.18874	0.05901	-0.65939
82	84	2009	1507	11	0.68056	270	0.18874	0.09753	-0.553
83	85	1554	1679	16	0.67708	270	0.58083	-0.07204	-0.87066
84	86	1997	1813	13	0.675	270	0.31154	0.43607	-0.64118
85	87	711	1827	10	0.67188	270	0.1418	0.2155	-0.67194
86	88	1138	1648	10	0.67188	270	0.1418	0.39593	-0.31097
87	89	1725	1834	12	0.66667	270	0.24504	0.53977	-0.47048
88	90	1314	1850	12	0.66667	270	0.24504	-0.03069	-0.77412
89	91	115	1380	13	0.6625	270	0.31154	0.07314	-0.8017
90	92	725	1435	13	0.6625	270	0.31154	0.38965	-0.50188
91	93	94	558	14	0.65909	270	0.38911	0.22337	-0.85069
92	94	209	545	10	0.65625	270	0.1418	0.22493	-0.68886
93	95	966	598	10	0.65625	270	0.1418	0.29417	-0.58229
94	96	24	151	12	0.65278	270	0.24504	0.21226	-0.84785
95	97	1340	1007	11	0.65278	270	0.18874	0.19565	-0.62097
96	98	1173	1249	11	0.65278	270	0.18874	0.20891	-0.70795
97	99	802	1895	12	0.65278	270	0.24504	0.31762	-0.71575
98	100	599	72	13	0.65	270	0.31154	0.00942	-0.75295
99	101	43	721	13	0.65	270	0.31154	0.07702	-0.74903
100	103	772	1216	14	0.64773	270	0.38911	0.25879	-0.49951
101	104	503	376	10	0.64062	270	0.1418	0.41341	-0.42051
102	105	524	1165	10	0.64062	270	0.1418	0.09586	-0.73489
103	106	1735	1373	10	0.64062	270	0.1418	0.1493	-0.72906
104	107	79	1640	10	0.64062	270	0.1418	0.27475	-0.26116
105	108	1659	335	12	0.63889	270	0.24504	0.35496	-0.46693
106	109	1880	1960	13	0.6375	270	0.31154	0.01723	-0.78137
107	111	893	186	10	0.625	270	0.1418	0.19043	-0.70953
108	112	813	984	10	0.625	270	0.1418	0.39026	-0.34822
109	113	1278	1396	10	0.625	270	0.1418	0.28026	-0.7629
110	114	1613	1526	13	0.625	270	0.31154	0.01777	-0.93255
111	115	87	1241	13	0.625	270	0.31154	0.04635	-0.68663
112	116	25	235	13	0.625	270	0.31154	-0.00453	-1.01069
113	117	279	418	11	0.625	270	0.18874	0.2962	-0.63466
114	118	865	60	15	0.625	270	0.47859	0.21663	-0.48575
115	119	746	878	15	0.625	270	0.47859	0.18445	-0.76226
116	120	576	672	14	0.625	270	0.38911	0.26495	-0.62294
117	121	1781	1665	11	0.625	270	0.18874	0.22931	-0.65585
118	122	1068	1359	11	0.625	270	0.18874	0.27326	-0.56246
119	123	226	911	11	0.625	270	0.18874	0.02077	-0.83839
120	124	1162	688	11	0.625	270	0.18874	0.12459	-0.76321
121	125	157	1142	12	0.625	270	0.24504	0.02502	-0.78583
122	126	707	166	12	0.625	270	0.24504	0.20834	-0.76683
123	127	906	1239	15	0.61364	270	0.47859	0.33472	-0.46679
124	128	1304	644	12	0.61111	270	0.24504	0.37806	-0.5294
125	129	106	498	11	0.61111	270	0.18874	0.1214	-0.81265
126	130	508	38	11	0.61111	270	0.18874	-0.04252	-0.5137
127	131	1482	769	11	0.61111	270	0.18874	0.17574	-0.56839
128	132	728	1873	10	0.60938	270	0.1418	0.2595	-0.58087
129	133	179	486	10	0.60938	270	0.1418	0.12251	-0.75206
130	134	1126	680	16	0.60417	270	0.58083	0.19612	-0.88027
131	136	148	24	14	0.60227	270	0.38911	0.05853	-0.81492
132	137	1920	1744	13	0.6	270	0.31154	0.1635	-0.6926
133	138	460	147	11	0.59722	270	0.18874	-0.10975	-0.76783
134	139	659	1765	11	0.59722	270	0.18874	0.19193	-0.66368
135	140	529	2008	10	0.59375	270	0.1418	0.16002	-0.66462
136	141	614	226	10	0.59375	270	0.1418	0.21011	-0.70137
137	142	1835	441	10	0.59375	270	0.1418	-0.06242	-0.68142
138	143	1669	25	15	0.59091	270	0.47859	-0.15827	-0.95852
139	144	1692	1992	13	0.5875	270	0.31154	0.36816	-0.38859
140	145	2001	1447	13	0.5875	270	0.31154	0.00583	-0.69581
141	147	661	1359	15	0.57955	270	0.47859	0.07469	-0.98165
142	148	1034	942	10	0.57812	270	0.1418	0.42144	0.22816
143	149	2022	1978	10	0.57812	270	0.1418	0.17575	-0.74087
144	150	701	913	13	0.575	270	0.31154	0.28117	-0.73401
145	151	1945	984	11	0.56944	270	0.18874	0.04408	-0.74723
146	153	408	1839	12	0.56944	270	0.24504	0.1613	-0.73994
147	154	351	1030	12	0.56944	270	0.24504	0.27303	-0.47789
148	157	572	1338	15	0.56818	270	0.47859	0.11867	-0.71806
149	158	1316	150	16	0.5625	270	0.58083	-0.1116	-0.89468
150	159	179	1505	10	0.5625	270	0.1418	0.21073	-0.8297
151	160	545	151	10	0.5625	270	0.1418	-0.10277	-0.71318
152	161	1507	355	10	0.5625	270	0.1418	-0.08187	-0.70329
153	162	852	87	10	0.5625	270	0.1418	0.38766	-0.0737
154	163	324	1133	14	0.55682	270	0.38911	-0.22883	-0.88111
155	164	2035	1165	10	0.54688	270	0.1418	0.2476	-0.56501
156	165	254	176	10	0.54688	270	0.1418	0.33201	-0.62617
157	166	227	184	14	0.54545	270	0.38911	0.09566	-0.83306
158	167	384	1032	11	0.54167	270	0.18874	-0.14906	-0.76581
159	168	1304	187	11	0.54167	270	0.18874	0.29842	-0.60743
160	170	892	291	13	0.5375	270	0.31154	0.30576	-0.57835
161	171	497	906	14	0.53409	270	0.38911	-0.15283	-0.77191
162	173	279	443	10	0.53125	270	0.1418	0.01409	-0.80962
163	174	1557	491	13	0.525	270	0.31154	0.34831	-0.22109
164	177	1432	1494	10	0.51562	270	0.1418	0.06157	-0.20965
165	179	1654	702	13	0.5	270	0.31154	0.04617	-0.92319
166	181	340	454	10	0.5	270	0.1418	-0.35148	-0.5179
167	182	458	1074	10	0.5	270	0.1418	0.43058	-0.2378
168	183	1669	2008	10	0.5	270	0.1418	-0.15317	-0.72628
169	184	1031	1573	10	0.5	270	0.1418	0.19222	-0.49314
170	185	1213	739	13	0.4875	270	0.31154	0.40525	-0.57371
171	186	1891	662	14	0.47727	270	0.38911	0.36477	-0.03628
172	187	699	370	21	0.72656	270	1.31324	0.25684	-0.62795
173	188	1454	217	23	0.69853	270	1.72532	0.12074	-0.9473
174	189	805	356	27	0.61875	270	2.79112	-0.09355	-0.96534
175	190	1146	315	23	0.61765	270	1.72532	0.22463	-0.66425
176	191	1279	1894	25	0.57639	270	2.21568	0.42886	-0.40043
177	192	1385	1356	22	0.50781	270	1.50992	0.16585	-0.77783
178	193	1945	670	30	0.82955	270	3.8287	-0.28592	-0.93498
179	194	1301	1181	35	0.535	270	6.07983	0.26375	-0.79963
180	195	416	58	44	0.46875	270	12.0794	0.14352	-0.78553
