# Supplementary material for: Dynamic self-assembly of compartmentalized DNA nanotubes
Source: Nat Commun. 2021 Jun 11;12:3557. doi: 10.1038/s41467-021-23850-1 (PMC8196065; doi:10.1038/s41467-021-23850-1)
Supplement: Supplementary file 8 — Source Data [file 41467_2021_23850_MOESM8_ESM.zip › sourceData/figure6/fig6c_rnaseh_025_individualTimeFiles/fig6_Rh_025_t120_final_data.xlsx]

## Sheet: Sheet1
	droplet number	X (pixels)	Y (pixels)	Radius (pixels)	Probability count	Time	Volume (pL)	skew	kurtosis
0	0	1619	278	12	0.83333	120	0.24504	0.13078	-0.89742
1	1	1388	1966	12	0.81944	120	0.24504	0.91906	0.46329
2	2	653	1787	10	0.8125	120	0.1418	0.37392	-0.44574
3	3	2016	2001	10	0.78125	120	0.1418	0.75828	-0.00484
4	4	1077	1064	13	0.775	120	0.31154	0.37214	-0.71007
5	6	18	174	11	0.76389	120	0.18874	0.31792	-0.75041
6	7	961	621	10	0.75	120	0.1418	0.35015	-0.6942
7	8	793	1733	10	0.75	120	0.1418	0.4184	-0.63234
8	9	1815	313	13	0.75	120	0.31154	0.49686	-0.52019
9	10	1819	744	13	0.75	120	0.31154	0.64128	0.03711
10	11	703	188	11	0.75	120	0.18874	0.50819	-0.15745
11	12	956	1390	11	0.73611	120	0.18874	0.34819	-0.56827
12	13	1158	495	10	0.73438	120	0.1418	0.50019	-0.56227
13	14	656	1381	15	0.72727	120	0.47859	0.0771	-0.73138
14	15	1506	2021	11	0.72222	120	0.18874	0.85332	0.83918
15	16	1514	1086	12	0.72222	120	0.24504	0.59326	-0.29469
16	17	1653	357	11	0.72222	120	0.18874	0.69935	-0.1978
17	18	807	530	11	0.72222	120	0.18874	0.28464	-0.46208
18	19	795	640	11	0.72222	120	0.18874	0.42133	-0.48483
19	20	756	702	10	0.71875	120	0.1418	0.14115	-0.9432
20	21	231	18	11	0.70833	120	0.18874	0.09582	-0.89927
21	22	357	1922	11	0.70833	120	0.18874	0.28623	-0.79764
22	23	1857	1550	10	0.70312	120	0.1418	0.5573	-0.40118
23	24	722	1895	10	0.70312	120	0.1418	0.70653	0.10901
24	25	1686	1553	10	0.70312	120	0.1418	0.69058	-0.35111
25	26	151	1164	12	0.69444	120	0.24504	0.20914	-0.85657
26	27	101	521	11	0.69444	120	0.18874	0.13515	-0.90689
27	28	506	607	15	0.69318	120	0.47859	0.04801	-0.96984
28	29	1760	177	10	0.6875	120	0.1418	0.33576	-0.67377
29	30	1297	393	10	0.6875	120	0.1418	0.42415	-0.72103
30	31	2003	1529	10	0.6875	120	0.1418	0.42906	-0.6658
31	32	1034	174	12	0.68056	120	0.24504	0.84086	0.28872
32	33	118	495	12	0.68056	120	0.24504	0.05999	-0.84236
33	34	1463	742	12	0.68056	120	0.24504	0.69253	0.13019
34	35	1299	210	11	0.68056	120	0.18874	0.60823	-0.09276
35	36	1026	523	10	0.67188	120	0.1418	0.28171	-0.68544
36	37	696	1293	10	0.67188	120	0.1418	0.06334	-0.83853
37	38	31	642	15	0.67045	120	0.47859	-0.15103	-1.15419
38	39	1673	1955	14	0.67045	120	0.38911	0.63008	-0.44731
39	40	1502	1940	10	0.65625	120	0.1418	0.18336	-0.86375
40	41	699	1194	10	0.65625	120	0.1418	0.60371	0.25198
41	42	413	538	10	0.65625	120	0.1418	0.14954	-0.89551
42	43	174	509	10	0.65625	120	0.1418	-0.04831	-0.73458
43	45	1481	107	10	0.65625	120	0.1418	0.18909	-0.87141
44	46	1065	96	10	0.65625	120	0.1418	0.92601	1.44696
45	47	502	61	10	0.65625	120	0.1418	0.39227	-0.33057
46	48	220	934	11	0.65278	120	0.18874	0.13111	-0.94318
47	49	593	95	13	0.65	120	0.31154	0.1386	-0.87312
48	50	466	225	10	0.64062	120	0.1418	0.24895	-0.67517
49	51	440	686	10	0.64062	120	0.1418	0.05227	-0.73092
50	52	1167	1271	10	0.64062	120	0.1418	0.5295	-0.44127
51	53	1063	1382	11	0.63889	120	0.18874	0.65145	-0.15194
52	54	1299	667	12	0.63889	120	0.24504	0.52553	-0.29055
53	56	363	212	11	0.63889	120	0.18874	0.15775	-0.89194
54	57	491	929	14	0.63636	120	0.38911	0.02591	-0.83334
55	58	1526	258	16	0.63542	120	0.58083	0.56143	-0.4072
56	59	1548	1702	17	0.63462	120	0.69668	0.70231	0.36421
57	60	2004	123	10	0.625	120	0.1418	0.42846	0.00235
58	61	1241	1406	10	0.625	120	0.1418	0.27442	-0.6834
59	62	594	1401	13	0.625	120	0.31154	0.57546	-0.4807
60	63	695	936	13	0.625	120	0.31154	0.39475	-0.65485
61	64	165	436	13	0.625	120	0.31154	-0.34383	-0.40614
62	65	438	775	13	0.625	120	0.31154	0.07043	-0.96539
63	67	327	1266	12	0.625	120	0.24504	0.3677	-0.6168
64	68	1786	627	12	0.625	120	0.24504	0.74812	-0.07187
65	69	82	1265	13	0.6125	120	0.31154	0.19911	-0.80997
66	70	1645	1504	11	0.61111	120	0.18874	0.83955	0.30664
67	71	86	166	10	0.60938	120	0.1418	0.0575	-0.92147
68	72	693	606	10	0.60938	120	0.1418	0.33642	-0.90741
69	73	490	1169	10	0.60938	120	0.1418	0.45397	-0.48511
70	74	888	209	10	0.60938	120	0.1418	0.4765	-0.3614
71	75	1686	242	15	0.60227	120	0.47859	0.4298	-0.4528
72	76	528	1027	13	0.6	120	0.31154	0.20354	-0.82414
73	77	1132	1671	11	0.59722	120	0.18874	0.47327	-0.30235
74	78	1150	960	12	0.59722	120	0.24504	0.39383	-0.66843
75	79	1605	153	11	0.59722	120	0.18874	0.4874	-0.40079
76	81	435	610	10	0.59375	120	0.1418	-0.02329	-0.8702
77	82	1775	1688	10	0.59375	120	0.1418	0.63933	-0.13972
78	83	935	484	10	0.59375	120	0.1418	0.17412	-0.68799
79	84	1158	623	15	0.59091	120	0.47859	0.73938	0.41069
80	85	1607	1548	14	0.59091	120	0.38911	0.56704	-0.39522
81	86	20	257	13	0.5875	120	0.31154	-0.08568	-0.88486
82	87	800	1871	13	0.5875	120	0.31154	0.56593	-0.21971
83	88	1996	1470	13	0.5875	120	0.31154	0.44393	-0.68395
84	89	1306	1455	13	0.5875	120	0.31154	0.41301	-0.68188
85	90	568	1361	16	0.58333	120	0.58083	-0.13292	-0.66659
86	91	459	1393	11	0.58333	120	0.18874	0.1429	-0.94916
87	92	1519	32	12	0.58333	120	0.24504	0.67144	-0.41884
88	93	797	1918	12	0.58333	120	0.24504	0.68567	-0.13917
89	94	466	1312	12	0.58333	120	0.24504	0.4661	-0.55007
90	95	109	1403	14	0.57955	120	0.38911	0.1181	-0.37843
91	96	678	53	14	0.57955	120	0.38911	0.05223	-0.82145
92	97	779	554	15	0.57955	120	0.47859	0.4983	-0.59362
93	99	1478	791	10	0.57812	120	0.1418	0.25828	-0.63079
94	101	1730	1396	10	0.57812	120	0.1418	0.60052	-0.12605
95	102	1916	1858	13	0.575	120	0.31154	0.62032	-0.1906
96	103	1915	1766	13	0.575	120	0.31154	0.96976	0.49188
97	104	719	1458	13	0.575	120	0.31154	0.43768	-0.56365
98	107	40	1618	12	0.56944	120	0.24504	0.09924	-0.69658
99	108	638	1527	11	0.56944	120	0.18874	0.52136	-0.34926
100	109	274	440	10	0.5625	120	0.1418	0.06639	-0.96892
101	110	178	781	13	0.5625	120	0.31154	0.15269	-0.79759
102	111	1026	1596	10	0.5625	120	0.1418	0.12886	-0.36648
103	112	1314	1513	15	0.55682	120	0.47859	1.15576	1.664
104	113	660	326	15	0.55682	120	0.47859	0.02556	-0.85726
105	114	911	554	11	0.55556	120	0.18874	0.12961	-0.86849
106	117	860	83	16	0.55208	120	0.58083	0.29521	-0.677
107	118	607	249	10	0.54688	120	0.1418	-0.12634	-0.57619
108	119	848	1399	10	0.54688	120	0.1418	0.31042	-0.3801
109	120	390	977	10	0.54688	120	0.1418	0.22198	-0.89132
110	121	966	1647	15	0.54545	120	0.47859	0.4445	-0.5571
111	122	741	900	16	0.54167	120	0.58083	0.16554	-0.81651
112	123	1309	1873	12	0.54167	120	0.24504	0.46039	-0.43662
113	124	884	659	12	0.54167	120	0.24504	0.50299	-0.4942
114	126	37	743	13	0.5375	120	0.31154	0.20732	-0.89016
115	127	1664	48	15	0.53409	120	0.47859	0.37969	-0.49216
116	128	1415	1907	16	0.53125	120	0.58083	0.54383	-0.16965
117	130	335	1127	16	0.53125	120	0.58083	0.23067	-0.70876
118	131	1579	577	10	0.53125	120	0.1418	0.49423	-0.43505
119	132	1886	1645	10	0.53125	120	0.1418	0.50752	-0.3447
120	133	452	1095	10	0.53125	120	0.1418	0.27983	-0.70597
121	134	42	410	10	0.53125	120	0.1418	-0.15333	-0.87275
122	136	537	1386	14	0.52273	120	0.38911	0.36703	-0.75196
123	137	1648	725	14	0.52273	120	0.38911	0.60524	-0.17014
124	138	35	1692	14	0.52273	120	0.38911	0.32047	-0.27946
125	139	995	1602	14	0.52273	120	0.38911	0.1673	-0.4238
126	140	173	1528	10	0.51562	120	0.1418	0.23636	-1.00451
127	141	1717	1857	10	0.51562	120	0.1418	0.56672	-0.39182
128	142	72	1664	10	0.51562	120	0.1418	0.16234	-0.64317
129	143	2029	1188	10	0.51562	120	0.1418	0.61247	-0.26653
130	144	347	1053	12	0.51389	120	0.24504	0.43764	-0.76665
131	145	1332	964	15	0.51136	120	0.47859	0.35462	-0.56001
132	146	142	48	14	0.51136	120	0.38911	0.29738	-0.75513
133	147	1685	2014	14	0.51136	120	0.38911	0.97683	1.37065
134	148	935	1268	16	0.5	120	0.58083	1.01999	2.06525
135	149	221	206	13	0.5	120	0.31154	0.2678	-0.73998
136	150	378	1054	11	0.5	120	0.18874	-0.3138	-0.25702
137	151	1334	1029	11	0.5	120	0.18874	0.33188	-0.73571
138	153	518	1188	10	0.5	120	0.1418	0.14848	-0.92759
139	154	807	1007	10	0.5	120	0.1418	0.26213	-0.61871
140	155	248	199	10	0.5	120	0.1418	0.15122	-0.81579
141	156	900	1261	15	0.5	120	0.47859	0.19516	-0.65281
142	157	570	694	14	0.5	120	0.38911	0.31389	-0.51737
143	158	1310	173	16	0.48958	120	0.58083	1.05819	1.69635
144	159	1404	562	14	0.48864	120	0.38911	0.74056	0.03953
145	160	86	1631	14	0.48864	120	0.38911	0.33452	-0.61569
146	161	1272	1419	10	0.48438	120	0.1418	0.7423	-0.04242
147	162	511	1400	10	0.48438	120	0.1418	0.1461	-0.76095
148	163	35	1105	10	0.48438	120	0.1418	-0.35939	-0.60643
149	164	539	174	10	0.48438	120	0.1418	0.09049	-1.04733
150	165	232	433	10	0.48438	120	0.1418	-0.12956	-0.68456
151	166	760	573	10	0.48438	120	0.1418	0.02108	-0.3692
152	167	1641	596	10	0.48438	120	0.1418	0.72636	0.16093
153	168	1874	1983	14	0.47727	120	0.38911	0.6086	-0.10807
154	169	1009	1635	12	0.47222	120	0.24504	0.22574	-0.90932
155	170	1940	1007	11	0.47222	120	0.18874	0.5413	-0.55831
156	171	497	397	10	0.46875	120	0.1418	0.26285	-0.62903
157	172	402	1072	10	0.46875	120	0.1418	0.12227	-0.94522
158	173	1708	1181	10	0.46875	120	0.1418	0.8877	0.39874
159	174	2007	711	10	0.46875	120	0.1418	-0.24583	-0.65056
160	175	203	567	10	0.46875	120	0.1418	0.06323	-0.91699
161	176	275	463	11	0.45833	120	0.18874	-0.20904	-0.53949
162	177	1931	1516	10	0.45312	120	0.1418	-0.35158	-0.46121
163	178	327	1719	10	0.45312	120	0.1418	0.16012	-0.4066
164	179	705	1851	10	0.45312	120	0.1418	0.51913	-0.29835
165	180	1130	1514	10	0.45312	120	0.1418	-0.09267	-0.42843
166	181	869	896	10	0.45312	120	0.1418	0.03499	-0.44687
167	182	1989	1834	13	0.45	120	0.31154	0.44907	0.44369
168	183	1551	514	13	0.45	120	0.31154	0.50345	-0.5599
169	186	846	2003	10	0.4375	120	0.1418	0.47837	-0.10205
170	188	153	823	10	0.4375	120	0.1418	-0.04215	-0.81058
171	189	1281	1379	10	0.4375	120	0.1418	0.40096	-0.61171
172	190	1057	1817	10	0.4375	120	0.1418	0.11125	-0.45308
173	191	1829	462	10	0.4375	120	0.1418	-0.16199	-0.36827
174	192	1532	1918	10	0.4375	120	0.1418	0.02994	-0.52166
175	193	1664	2030	10	0.4375	120	0.1418	0.37502	-0.53345
176	194	35	2000	10	0.4375	120	0.1418	0.03473	-0.8112
177	197	826	609	10	0.42188	120	0.1418	0.34905	-0.13304
178	198	832	1167	10	0.42188	120	0.1418	-0.16299	-0.52701
179	199	444	1505	10	0.42188	120	0.1418	0.13364	-0.6881
180	200	486	1512	10	0.42188	120	0.1418	-0.18863	-0.62151
181	201	1203	1604	10	0.42188	120	0.1418	-0.49927	-0.35131
182	202	1626	142	10	0.42188	120	0.1418	0.32061	-0.08329
183	205	431	850	10	0.42188	120	0.1418	-0.1028	-0.86722
184	206	1503	377	10	0.42188	120	0.1418	-0.16511	-0.51522
185	209	318	1157	13	0.4	120	0.31154	0.07442	-0.74562
186	211	1448	240	24	0.67361	120	1.96029	0.22295	-0.7122
187	212	693	393	22	0.63281	120	1.50992	0.45014	-0.72244
188	214	1380	1379	23	0.58088	120	1.72532	0.40111	-0.28457
189	215	801	378	27	0.575	120	2.79112	0.28051	0.06921
190	216	1140	337	25	0.55556	120	2.21568	0.63488	-0.12284
191	217	1940	691	29	0.40476	120	3.45845	-0.45248	-0.50842
192	218	1295	1203	35	0.53	120	6.07983	0.43789	-0.27501
193	219	411	81	43	0.56855	120	11.2744	0.13196	-0.53996
