# Supplementary material for: Dynamic self-assembly of compartmentalized DNA nanotubes
Source: Nat Commun. 2021 Jun 11;12:3557. doi: 10.1038/s41467-021-23850-1 (PMC8196065; doi:10.1038/s41467-021-23850-1)
Supplement: Supplementary file 8 — Source Data [file 41467_2021_23850_MOESM8_ESM.zip › sourceData/figure6/fig6c_rnaseh_025_individualTimeFiles/fig6_Rh_025_t90_final_data.xlsx]

## Sheet: Sheet1
	droplet number	X (pixels)	Y (pixels)	Radius (pixels)	Probability count	Time	Volume (pL)	skew	kurtosis
0	0	932	488	10	0.9375	90	0.1418	0.82276	0.03643
1	1	1475	795	10	0.78125	90	0.1418	0.62343	-0.42887
2	2	1155	498	10	0.78125	90	0.1418	0.86406	0.13508
3	3	1297	671	11	0.77778	90	0.18874	0.65395	-0.09442
4	4	1512	1089	12	0.75	90	0.24504	0.86319	0.21169
5	5	436	772	13	0.7375	90	0.31154	0.7159	-0.09614
6	6	954	1393	11	0.72222	90	0.18874	0.80257	0.38256
7	7	457	1397	10	0.71875	90	0.1418	0.57443	-0.48077
8	8	1757	180	10	0.71875	90	0.1418	0.54469	-0.29389
9	9	1872	1986	13	0.7125	90	0.31154	0.60329	-0.12145
10	10	1642	1508	11	0.70833	90	0.18874	0.35345	-0.69024
11	11	776	557	15	0.70455	90	0.47859	0.82908	-0.06292
12	12	1327	963	15	0.69318	90	0.47859	1.05483	0.90971
13	13	1478	110	10	0.6875	90	0.1418	0.49747	-0.60423
14	14	958	624	10	0.6875	90	0.1418	0.6706	-0.34244
15	15	526	1030	13	0.6875	90	0.31154	0.74436	0.10479
16	16	1663	43	15	0.68182	90	0.47859	0.76682	-0.05415
17	17	82	577	14	0.68182	90	0.38911	0.87115	-0.07535
18	18	1671	1959	14	0.68182	90	0.38911	0.89152	0.43523
19	19	228	21	11	0.68056	90	0.18874	0.65235	-0.1406
20	20	115	498	12	0.68056	90	0.24504	0.38022	-0.47621
21	21	694	1296	10	0.67188	90	0.1418	0.35471	-0.79666
22	22	1130	1674	10	0.67188	90	0.1418	0.57658	-0.5231
23	23	567	698	14	0.67045	90	0.38911	0.94231	0.58374
24	24	1147	963	11	0.66667	90	0.18874	0.70135	-0.34897
25	25	35	747	13	0.6625	90	0.31154	0.95771	1.08835
26	28	218	937	10	0.65625	90	0.1418	0.57576	-0.44953
27	29	793	643	11	0.65278	90	0.18874	0.76817	-0.07567
28	30	798	1874	13	0.65	90	0.31154	0.84289	0.23761
29	31	163	441	13	0.65	90	0.31154	0.484	-0.04141
30	32	1075	1068	13	0.65	90	0.31154	0.52549	-0.77362
31	33	1158	623	16	0.64583	90	0.58083	1.25582	1.72606
32	34	653	1385	15	0.63636	90	0.47859	0.72057	-0.27221
33	35	24	636	16	0.63542	90	0.58083	0.51311	-0.36264
34	36	1603	156	10	0.625	90	0.1418	0.90821	0.43499
35	37	355	1925	10	0.625	90	0.1418	0.66366	-0.19517
36	38	361	214	10	0.625	90	0.1418	0.5804	-0.4729
37	39	437	689	10	0.625	90	0.1418	0.75376	0.02052
38	40	175	784	13	0.625	90	0.31154	0.6897	-0.22692
39	41	565	1363	15	0.625	90	0.47859	0.60192	0.06334
40	42	452	172	11	0.625	90	0.18874	0.83845	0.2368
41	43	1032	177	12	0.625	90	0.24504	1.25018	1.37339
42	44	148	1161	12	0.625	90	0.24504	0.8504	0.19979
43	46	591	1404	13	0.6125	90	0.31154	1.02502	0.28711
44	47	464	1315	12	0.61111	90	0.24504	0.52449	-0.77274
45	48	1500	1943	10	0.60938	90	0.1418	0.31477	-0.57114
46	49	1155	713	10	0.60938	90	0.1418	0.59314	-0.1259
47	50	690	610	10	0.60938	90	0.1418	0.67755	-0.40866
48	51	83	170	10	0.60938	90	0.1418	0.37533	-0.72757
49	52	1307	175	16	0.60417	90	0.58083	1.12199	1.37172
50	53	37	1687	14	0.60227	90	0.38911	0.92744	0.28793
51	54	931	1266	15	0.60227	90	0.47859	0.74846	0.23878
52	55	1311	1516	15	0.60227	90	0.47859	1.4058	2.22885
53	56	1616	281	12	0.59722	90	0.24504	0.34101	-0.6334
54	57	1937	1010	11	0.59722	90	0.18874	0.69841	-0.24081
55	58	753	706	10	0.59375	90	0.1418	0.55906	-0.4341
56	59	499	64	10	0.59375	90	0.1418	1.15426	1.21201
57	60	411	542	10	0.59375	90	0.1418	0.66303	-0.3123
58	62	400	1865	12	0.58333	90	0.24504	1.05976	0.82251
59	63	591	97	12	0.58333	90	0.24504	0.31184	-0.53762
60	64	1060	1385	11	0.58333	90	0.18874	1.07438	0.86762
61	65	1409	1902	15	0.57955	90	0.47859	0.70849	0.01976
62	66	387	980	10	0.57812	90	0.1418	0.68544	-0.16117
63	67	909	557	10	0.57812	90	0.1418	0.50564	-0.34478
64	68	1062	100	10	0.57812	90	0.1418	1.54066	2.96649
65	69	272	443	10	0.57812	90	0.1418	0.52499	-0.3722
66	70	1332	1032	10	0.57812	90	0.1418	0.76586	0.01405
67	71	542	1083	10	0.57812	90	0.1418	0.99847	0.39471
68	72	1772	1690	10	0.57812	90	0.1418	0.67108	0.12349
69	73	650	1790	10	0.57812	90	0.1418	0.89398	0.63904
70	74	1817	747	13	0.575	90	0.31154	0.86673	0.44687
71	75	1386	1970	11	0.56944	90	0.18874	1.1192	0.98324
72	76	15	176	11	0.56944	90	0.18874	0.8779	0.39396
73	77	675	57	14	0.56818	90	0.38911	0.40069	-0.83494
74	78	1577	580	10	0.5625	90	0.1418	0.83877	0.09158
75	79	18	261	13	0.5625	90	0.31154	0.57643	-0.11468
76	80	79	1262	13	0.5625	90	0.31154	0.73553	-0.22048
77	81	433	614	10	0.5625	90	0.1418	0.41865	-0.73423
78	82	897	1257	15	0.55682	90	0.47859	0.77363	-0.01944
79	83	38	1622	12	0.55556	90	0.24504	0.5209	-0.3658
80	84	1650	360	11	0.55556	90	0.18874	0.76191	-0.06643
81	86	1279	1382	10	0.54688	90	0.1418	0.8252	0.09719
82	87	39	415	10	0.54688	90	0.1418	0.33884	-0.66875
83	88	464	227	10	0.54688	90	0.1418	0.82405	0.14527
84	89	723	1894	10	0.54688	90	0.1418	1.07331	0.81378
85	90	963	1651	15	0.54545	90	0.47859	0.60629	-0.24951
86	91	1683	238	15	0.54545	90	0.47859	0.39313	-0.28195
87	93	502	611	16	0.54167	90	0.58083	0.95975	1.49605
88	94	1914	1862	12	0.54167	90	0.24504	0.75036	0.03793
89	95	1993	1473	12	0.54167	90	0.24504	0.5841	-0.24809
90	97	355	846	14	0.53409	90	0.38911	0.81142	0.27527
91	98	316	1160	14	0.53409	90	0.38911	0.4901	-0.44314
92	99	215	209	10	0.53125	90	0.1418	0.33571	-0.59411
93	100	696	1197	10	0.53125	90	0.1418	1.0716	1.07013
94	102	2001	1533	10	0.53125	90	0.1418	0.63261	-0.45377
95	103	1207	765	13	0.525	90	0.31154	0.76908	-0.08492
96	104	838	657	13	0.525	90	0.31154	0.93921	0.15134
97	106	738	896	16	0.52083	90	0.58083	0.58141	-0.24817
98	107	201	570	10	0.51562	90	0.1418	0.47414	-0.42372
99	108	1638	598	10	0.51562	90	0.1418	0.99223	0.5729
100	110	1460	745	11	0.51389	90	0.18874	0.64192	-0.51318
101	111	882	662	12	0.51389	90	0.24504	0.86441	-0.09995
102	112	343	1056	12	0.51389	90	0.24504	0.78974	-0.19088
103	113	700	192	11	0.51389	90	0.18874	1.07531	0.60876
104	114	1504	2024	11	0.51389	90	0.18874	0.92814	0.97809
105	115	1989	1839	13	0.5125	90	0.31154	0.54696	-0.50305
106	116	243	2014	13	0.5125	90	0.31154	1.16763	1.25023
107	117	1913	1771	13	0.5125	90	0.31154	0.64282	-0.12572
108	118	535	1389	15	0.51136	90	0.47859	0.96988	0.69127
109	119	333	1129	15	0.51136	90	0.47859	0.90192	0.31062
110	120	1118	706	16	0.51042	90	0.58083	0.79256	0.00733
111	121	693	939	13	0.5	90	0.31154	0.77136	-0.15903
112	123	716	1461	13	0.5	90	0.31154	0.70537	-0.21359
113	124	1603	1546	13	0.5	90	0.31154	0.93256	0.02238
114	125	2014	2004	10	0.5	90	0.1418	0.68824	-0.16449
115	126	1854	1554	10	0.5	90	0.1418	0.54679	-0.43223
116	127	884	213	10	0.5	90	0.1418	0.80582	-0.0475
117	128	230	438	10	0.5	90	0.1418	0.53896	-0.31592
118	131	1402	565	14	0.48864	90	0.38911	0.88176	0.13359
119	133	806	533	11	0.48611	90	0.18874	0.64397	-0.00177
120	134	341	1892	11	0.48611	90	0.18874	0.88846	0.03368
121	135	33	1108	10	0.48438	90	0.1418	0.06368	-0.5961
122	137	896	979	10	0.48438	90	0.1418	0.61493	-0.31145
123	138	376	1055	10	0.48438	90	0.1418	0.12749	-0.39345
124	139	450	1101	10	0.48438	90	0.1418	0.24607	-0.39463
125	140	1726	1399	10	0.48438	90	0.1418	0.92083	0.23736
126	141	2002	127	10	0.48438	90	0.1418	0.78434	-0.02198
127	142	1524	261	16	0.47917	90	0.58083	0.84585	0.354
128	143	1517	35	11	0.47222	90	0.18874	0.91424	0.09526
129	144	1306	1874	11	0.47222	90	0.18874	0.28105	-0.45106
130	145	763	1242	15	0.46591	90	0.47859	0.61131	-0.35957
131	146	579	485	15	0.46591	90	0.47859	1.11239	1.08269
132	148	1814	316	12	0.45833	90	0.24504	0.77109	0.0074
133	149	328	1264	12	0.45833	90	0.24504	0.7372	-0.09136
134	152	1647	728	13	0.45	90	0.31154	0.7257	-0.20028
135	154	98	524	11	0.44444	90	0.18874	0.60256	-0.48197
136	158	692	393	22	0.72656	90	1.50992	1.03445	0.73957
137	159	1380	1361	24	0.66667	90	1.96029	0.4278	-0.56109
138	160	1448	228	25	0.63194	90	2.21568	0.64828	-0.01751
139	161	792	355	28	0.6131	90	3.11287	0.62821	-0.16773
140	162	1275	1909	25	0.52083	90	2.21568	0.75958	0.24251
141	163	1138	329	25	0.5	90	2.21568	0.87206	0.84923
142	164	1938	696	31	0.47283	90	4.22447	-0.36217	-0.63573
143	165	403	56	44	0.42969	90	12.0794	0.21711	-0.50705
