# Supplementary material for: Dynamic self-assembly of compartmentalized DNA nanotubes
Source: Nat Commun. 2021 Jun 11;12:3557. doi: 10.1038/s41467-021-23850-1 (PMC8196065; doi:10.1038/s41467-021-23850-1)
Supplement: Supplementary file 8 — Source Data [file 41467_2021_23850_MOESM8_ESM.zip › sourceData/figure6/fig6c_rnaseh_025_individualTimeFiles/fig6_Rh_025_t195_final_data.xlsx]

## Sheet: Sheet1
	droplet number	X (pixels)	Y (pixels)	Radius (pixels)	Probability count	Time	Volume (pL)	skew	kurtosis
0	0	1677	1935	14	0.89773	195	0.38911	0.51787	-0.49102
1	1	444	666	10	0.89062	195	0.1418	0.01798	-0.89621
2	2	797	1713	10	0.875	195	0.1418	0.12315	-0.8706
3	3	698	586	11	0.84722	195	0.18874	0.38388	-0.65728
4	4	701	1273	10	0.84375	195	0.1418	-0.16328	-0.84213
5	5	470	204	10	0.84375	195	0.1418	0.22583	-0.75245
6	6	395	956	10	0.84375	195	0.1418	-0.01326	-0.74563
7	7	1861	1530	10	0.84375	195	0.1418	0.25786	-0.79141
8	8	361	1902	11	0.81944	195	0.18874	0.15795	-0.83588
9	9	1069	77	10	0.8125	195	0.1418	0.32687	-0.70691
10	10	1518	1065	12	0.80556	195	0.24504	0.35499	-0.63315
11	11	1553	1682	16	0.79167	195	0.58083	0.48233	-0.45402
12	12	1623	258	12	0.79167	195	0.24504	-0.08908	-1.01164
13	13	442	755	13	0.7875	195	0.31154	0.08423	-0.90912
14	14	1891	1624	10	0.78125	195	0.1418	0.40009	-0.69105
15	15	2034	1167	10	0.78125	195	0.1418	0.36247	-0.25598
16	16	456	1076	10	0.78125	195	0.1418	0.29167	-0.57044
17	17	179	488	10	0.78125	195	0.1418	0.0204	-0.89634
18	18	331	1245	12	0.77778	195	0.24504	0.16873	-0.80621
19	19	440	590	10	0.76562	195	0.1418	0.33956	-0.59463
20	20	494	1149	10	0.76562	195	0.1418	0.42371	-0.51921
21	21	1609	133	11	0.76389	195	0.18874	0.28907	-0.50694
22	22	812	510	11	0.76389	195	0.18874	0.25351	-0.54789
23	24	1820	292	13	0.7625	195	0.31154	0.21968	-0.72371
24	25	760	682	10	0.75	195	0.1418	0.12444	-0.78443
25	26	22	153	11	0.75	195	0.18874	0.44502	-0.37985
26	27	1790	607	12	0.73611	195	0.24504	0.81239	0.05652
27	28	940	1248	15	0.72727	195	0.47859	0.50617	0.12959
28	29	1310	1436	13	0.725	195	0.31154	0.48142	-0.27921
29	30	182	761	13	0.725	195	0.31154	0.50613	-0.4169
30	31	122	475	12	0.72222	195	0.24504	-0.02657	-1.0335
31	32	1162	690	10	0.71875	195	0.1418	0.04579	-0.62256
32	33	864	63	16	0.70833	195	0.58083	0.35267	-0.52671
33	34	642	1507	12	0.70833	195	0.24504	0.3608	-0.68716
34	35	1067	1362	11	0.70833	195	0.18874	0.50571	-0.31097
35	36	1302	373	10	0.70312	195	0.1418	0.42136	-0.42957
36	37	1162	474	10	0.70312	195	0.1418	0.26388	-0.71066
37	38	892	189	10	0.70312	195	0.1418	0.36493	-0.66021
38	39	1823	723	13	0.7	195	0.31154	0.18505	-0.8528
39	40	723	1437	13	0.7	195	0.31154	0.27054	-0.69916
40	41	2021	1981	11	0.69444	195	0.18874	0.43568	-0.37059
41	42	1467	722	12	0.69444	195	0.24504	0.47185	-0.45567
42	44	682	33	14	0.69318	195	0.38911	-0.02248	-0.98431
43	45	660	1361	15	0.69318	195	0.47859	0.20779	-0.66808
44	46	704	1173	10	0.6875	195	0.1418	0.32613	-0.68253
45	47	208	547	10	0.6875	195	0.1418	0.07114	-0.97807
46	48	1506	1920	10	0.6875	195	0.1418	0.43827	-0.51987
47	49	170	418	13	0.6875	195	0.31154	0.07344	-0.95734
48	51	1336	944	15	0.68182	195	0.47859	0.15483	-0.69657
49	52	1690	221	15	0.68182	195	0.47859	0.29426	-0.53797
50	53	665	305	14	0.68182	195	0.38911	0.08126	-0.44634
51	54	91	146	11	0.68056	195	0.18874	-0.06321	-0.7836
52	55	961	1370	11	0.68056	195	0.18874	0.12341	-0.64511
53	56	1481	771	11	0.68056	195	0.18874	0.10647	-0.87376
54	57	507	40	10	0.67188	195	0.1418	0.10604	-0.57878
55	58	747	2027	10	0.67188	195	0.1418	0.23355	-0.61047
56	59	783	534	15	0.67045	195	0.47859	0.46124	-0.5348
57	60	1649	1484	11	0.66667	195	0.18874	0.43931	-0.56334
58	61	1137	1650	11	0.66667	195	0.18874	-0.19228	-0.8719
59	62	458	149	12	0.66667	195	0.24504	0.254	-0.61574
60	63	1919	1746	13	0.6625	195	0.31154	0.50289	-0.3423
61	64	1612	1528	13	0.6625	195	0.31154	0.32974	-0.60337
62	65	470	1292	13	0.6625	195	0.31154	0.09331	-0.82851
63	66	1318	1493	15	0.65909	195	0.47859	0.62632	-0.12851
64	67	24	238	14	0.65909	195	0.38911	-0.01393	-1.01888
65	68	1031	502	10	0.65625	195	0.1418	0.0347	-0.82228
66	69	1584	556	10	0.65625	195	0.1418	0.28483	-0.71813
67	70	1038	154	12	0.65278	195	0.24504	0.66465	-0.04627
68	71	156	1144	12	0.65278	195	0.24504	0.28662	-0.82791
69	72	2000	1450	13	0.65	195	0.31154	0.1435	-0.8158
70	73	804	1850	13	0.65	195	0.31154	0.28783	-0.63722
71	75	1314	152	16	0.64583	195	0.58083	0.5335	-0.08534
72	76	1690	1532	10	0.64062	195	0.1418	0.36944	-0.5874
73	77	939	464	10	0.64062	195	0.1418	0.31097	-0.59221
74	78	177	1507	10	0.64062	195	0.1418	0.30116	-0.3941
75	79	1392	1946	12	0.63889	195	0.24504	0.48268	-0.41171
76	80	381	1035	11	0.63889	195	0.18874	-0.09108	-0.29715
77	81	727	1875	11	0.63889	195	0.18874	0.34358	-0.5253
78	82	657	1767	11	0.63889	195	0.18874	0.0119	-0.8372
79	83	801	1897	13	0.6375	195	0.31154	0.46462	-0.52809
80	84	86	1244	13	0.6375	195	0.31154	0.19442	-0.72228
81	86	2008	103	10	0.625	195	0.1418	-0.07871	-0.41372
82	87	1764	156	10	0.625	195	0.1418	0.31334	-0.45163
83	88	597	74	13	0.625	195	0.31154	-0.07709	-0.87464
84	89	799	620	11	0.625	195	0.18874	0.52979	-0.13372
85	90	965	600	11	0.625	195	0.18874	0.33181	-0.5814
86	91	1154	940	12	0.625	195	0.24504	0.29554	-0.76093
87	92	349	1868	12	0.625	195	0.24504	0.45329	-0.58955
88	93	1779	1667	11	0.625	195	0.18874	0.37754	-0.53283
89	97	598	1380	13	0.6125	195	0.31154	0.49467	-0.47548
90	98	891	293	13	0.6125	195	0.31154	0.72894	0.21097
91	100	367	191	11	0.61111	195	0.18874	0.26481	-0.57244
92	101	915	534	11	0.61111	195	0.18874	0.21422	-0.81931
93	102	1944	987	11	0.61111	195	0.18874	0.36089	-0.55224
94	103	1313	1852	12	0.61111	195	0.24504	0.11731	-0.58826
95	104	1303	647	12	0.61111	195	0.24504	0.20853	-0.74202
96	105	1338	1008	10	0.60938	195	0.1418	0.32775	-0.62076
97	106	1486	87	10	0.60938	195	0.1418	0.16445	-0.59453
98	107	613	227	10	0.60938	195	0.1418	0.08019	-0.53904
99	108	225	913	10	0.60938	195	0.1418	-0.01691	-0.96379
100	109	91	1611	14	0.60227	195	0.38911	0.22066	-0.88623
101	111	510	586	15	0.60227	195	0.47859	0.22005	-0.59841
102	112	1531	237	15	0.60227	195	0.47859	0.28815	-0.55857
103	113	45	1598	12	0.59722	195	0.24504	0.28371	-0.58294
104	114	1668	2010	10	0.59375	195	0.1418	0.16094	-0.73687
105	115	226	186	14	0.59091	195	0.38911	0.22253	-0.83044
106	117	1920	1838	13	0.5875	195	0.31154	0.12727	-0.75514
107	118	1879	1963	13	0.5875	195	0.31154	0.22521	-0.58158
108	120	706	168	12	0.58333	195	0.24504	0.43672	-0.54672
109	121	549	1060	11	0.58333	195	0.18874	0.53326	-0.29581
110	122	464	1374	11	0.58333	195	0.18874	-0.05283	-0.86728
111	124	523	1167	10	0.57812	195	0.1418	0.27579	-0.67806
112	125	852	1378	10	0.57812	195	0.1418	0.39277	-0.36525
113	126	1081	1044	13	0.575	195	0.31154	0.03085	-0.86581
114	127	1669	28	16	0.57292	195	0.58083	-0.12345	-0.7743
115	130	1658	336	11	0.56944	195	0.18874	0.56313	0.11549
116	131	2008	1509	11	0.56944	195	0.18874	0.46499	-0.40852
117	132	147	27	14	0.56818	195	0.38911	0.29332	-0.63885
118	133	574	675	14	0.56818	195	0.38911	0.37538	-0.37898
119	134	362	823	14	0.56818	195	0.38911	0.30588	-0.66976
120	135	249	1991	14	0.56818	195	0.38911	0.58893	-0.1345
121	136	41	1671	14	0.56818	195	0.38911	0.54883	-0.33339
122	137	418	518	10	0.5625	195	0.1418	0.14152	-0.9164
123	138	1171	1250	10	0.5625	195	0.1418	0.21537	-0.61139
124	139	1734	1376	10	0.5625	195	0.1418	0.42459	-0.3343
125	140	1653	704	13	0.5625	195	0.31154	0.45791	-0.52331
126	143	279	420	11	0.55556	195	0.18874	0.04961	-0.89644
127	144	406	1841	13	0.55	195	0.31154	0.37435	-0.64643
128	145	533	1006	13	0.55	195	0.31154	0.04547	-0.69075
129	147	1838	1758	10	0.54688	195	0.1418	0.24688	-0.49526
130	148	528	2011	10	0.54688	195	0.1418	0.42936	-0.64562
131	149	236	413	10	0.54688	195	0.1418	-0.01682	-0.80116
132	151	34	622	16	0.54167	195	0.58083	-0.05845	-1.0989
133	152	888	638	12	0.54167	195	0.24504	0.40239	-0.51796
134	154	1724	1836	12	0.54167	195	0.24504	0.79394	-0.09016
135	155	1996	1815	13	0.5375	195	0.31154	0.45451	-0.4438
136	157	764	552	10	0.53125	195	0.1418	0.29376	-0.50785
137	158	710	1830	10	0.53125	195	0.1418	0.90427	0.26679
138	159	1713	1160	10	0.53125	195	0.1418	0.48737	-0.58793
139	160	323	1137	14	0.52273	195	0.38911	-0.02398	-0.68785
140	161	999	1581	14	0.52273	195	0.38911	-0.14245	-0.53904
141	163	543	154	10	0.51562	195	0.1418	0.14045	-0.54455
142	164	1184	251	10	0.51562	195	0.1418	0.43012	-0.32287
143	165	278	444	10	0.51562	195	0.1418	0.0225	-0.71768
144	166	331	1699	10	0.51562	195	0.1418	0.16494	-0.44877
145	167	1482	1725	10	0.51562	195	0.1418	0.39302	-0.33736
146	169	969	1626	15	0.51136	195	0.47859	0.13235	-0.79331
147	170	339	1106	16	0.5	195	0.58083	0.13791	-0.59391
148	171	1302	190	12	0.5	195	0.24504	0.47272	-0.30188
149	172	253	177	10	0.5	195	0.1418	-0.02731	-0.67853
150	173	1285	1358	10	0.5	195	0.1418	0.31809	-0.53548
151	174	204	1914	10	0.5	195	0.1418	-0.18715	-0.59297
152	175	496	910	15	0.48864	195	0.47859	-0.02479	-0.71898
153	176	1889	664	14	0.48864	195	0.38911	0.49296	0.04335
154	177	1431	1496	10	0.48438	195	0.1418	-0.02993	-0.56839
155	179	71	1209	10	0.48438	195	0.1418	-0.50543	-0.54132
156	180	812	986	10	0.48438	195	0.1418	0.53154	-0.23492
157	181	502	378	10	0.48438	195	0.1418	0.48638	-0.52166
158	182	1690	1994	13	0.475	195	0.31154	0.05291	-0.99382
159	183	105	501	12	0.47222	195	0.24504	0.35034	-0.43248
160	186	46	391	10	0.46875	195	0.1418	0.24108	-0.76825
161	187	1393	739	10	0.46875	195	0.1418	-0.02987	-0.58801
162	188	834	1145	10	0.46875	195	0.1418	-0.26824	-0.5809
163	189	850	1983	10	0.46875	195	0.1418	-0.0479	-0.57755
164	190	1409	542	14	0.45455	195	0.38911	0.4587	-0.37196
165	191	40	1979	10	0.45312	195	0.1418	-0.01631	-0.89621
166	192	1645	575	10	0.45312	195	0.1418	0.54878	-0.39735
167	193	1229	97	10	0.45312	195	0.1418	-0.27156	-0.38391
168	194	1245	1386	10	0.45312	195	0.1418	0.2816	-0.59911
169	195	488	1490	10	0.45312	195	0.1418	-0.0877	-0.66538
170	196	1030	1576	10	0.45312	195	0.1418	0.00128	-0.67391
171	199	1452	220	24	0.73611	195	1.96029	0.19079	-0.85833
172	200	1277	1895	25	0.63889	195	2.21568	0.71273	0.08689
173	201	804	358	27	0.6125	195	2.79112	0.09017	-0.9954
174	202	697	373	22	0.59375	195	1.50992	0.63141	0.17799
175	203	1145	318	24	0.5625	195	1.96029	0.44199	-0.27214
176	204	1384	1358	23	0.52941	195	1.72532	0.34084	-0.45875
177	206	1299	1183	36	0.52404	195	6.61599	0.22803	-0.63985
178	207	415	61	44	0.46484	195	12.0794	0.25797	-0.58157
