# Supplementary material for: Dynamic self-assembly of compartmentalized DNA nanotubes
Source: Nat Commun. 2021 Jun 11;12:3557. doi: 10.1038/s41467-021-23850-1 (PMC8196065; doi:10.1038/s41467-021-23850-1)
Supplement: Supplementary file 8 — Source Data [file 41467_2021_23850_MOESM8_ESM.zip › sourceData/figure6/fig6c_rnaseh_025_individualTimeFiles/fig6_Rh_025_t150_final_data.xlsx]

## Sheet: Sheet1
	droplet number	X (pixels)	Y (pixels)	Radius (pixels)	Probability count	Time	Volume (pL)	skew	kurtosis
0	0	393	974	10	0.875	150	0.1418	0.01579	-0.88872
1	1	1391	1964	12	0.875	150	0.24504	0.70857	-0.04133
2	2	360	1920	11	0.83333	150	0.18874	0.13308	-0.94723
3	3	696	604	11	0.83333	150	0.18874	0.48206	-0.66816
4	4	699	1290	10	0.79688	150	0.1418	0.07748	-0.77482
5	5	1505	1938	10	0.79688	150	0.1418	0.48217	-0.54374
6	6	1732	1393	10	0.79688	150	0.1418	0.43937	-0.15908
7	7	798	637	11	0.79167	150	0.18874	0.52137	-0.39088
8	8	21	171	11	0.79167	150	0.18874	0.48955	-0.4274
9	9	469	222	10	0.78125	150	0.1418	0.22961	-0.90173
10	10	526	2030	10	0.76562	150	0.1418	0.30666	-0.63962
11	11	330	1263	12	0.76389	150	0.24504	0.28953	-0.65032
12	12	758	700	10	0.75	150	0.1418	0.10627	-0.94147
13	13	795	1731	10	0.75	150	0.1418	0.2691	-0.73928
14	14	1582	574	10	0.75	150	0.1418	0.40894	-0.5643
15	15	1656	354	11	0.75	150	0.18874	0.68423	0.13499
16	16	1789	625	12	0.75	150	0.24504	0.69765	-0.22446
17	17	1822	741	13	0.7375	150	0.31154	0.27515	-0.6625
18	18	959	1388	11	0.73611	150	0.18874	0.21342	-0.83528
19	19	154	1162	12	0.73611	150	0.24504	0.22992	-0.79363
20	20	1647	1502	11	0.73611	150	0.18874	0.63933	-0.21401
21	21	1480	789	10	0.73438	150	0.1418	0.2522	-0.76045
22	22	177	506	10	0.73438	150	0.1418	0.06869	-0.86599
23	23	442	684	10	0.73438	150	0.1418	0.07917	-0.77693
24	24	1037	172	12	0.72222	150	0.24504	0.78897	0.09622
25	25	1521	30	12	0.72222	150	0.24504	0.70138	-0.17302
26	26	1300	391	10	0.71875	150	0.1418	0.38902	-0.69064
27	27	416	536	10	0.71875	150	0.1418	0.17015	-0.88476
28	28	1676	1953	14	0.71591	150	0.38911	0.55934	-0.48298
29	29	180	779	13	0.7125	150	0.31154	0.48833	-0.49705
30	30	1919	1855	13	0.7125	150	0.31154	0.48541	-0.4208
31	31	658	1379	15	0.70455	150	0.47859	0.26902	-0.72165
32	32	1160	492	10	0.70312	150	0.1418	0.42221	-0.42963
33	33	2006	1527	10	0.70312	150	0.1418	0.40384	-0.57624
34	34	963	618	10	0.70312	150	0.1418	0.26013	-0.81462
35	35	440	773	13	0.7	150	0.31154	0.14189	-0.87536
36	36	1551	1700	16	0.69792	150	0.58083	0.62036	-0.21183
37	37	1516	1083	12	0.69444	150	0.24504	0.46512	-0.4231
38	38	120	492	12	0.69444	150	0.24504	-0.01435	-0.8745
39	39	1065	1380	11	0.69444	150	0.18874	0.5474	-0.32248
40	40	1012	1632	12	0.69444	150	0.24504	0.26737	-0.87822
41	41	584	479	15	0.69318	150	0.47859	0.19088	-0.93895
42	42	1689	1550	10	0.6875	150	0.1418	0.72883	0.02838
43	43	85	1262	13	0.6875	150	0.31154	0.22567	-0.83711
44	45	145	45	14	0.68182	150	0.38911	0.39135	-0.71922
45	46	1621	276	12	0.68056	150	0.24504	0.05677	-0.88152
46	47	233	16	11	0.68056	150	0.18874	0.19122	-0.9773
47	48	223	932	11	0.68056	150	0.18874	0.24013	-0.8367
48	49	1818	310	13	0.675	150	0.31154	0.36822	-0.62129
49	50	937	482	10	0.67188	150	0.1418	0.25113	-0.81047
50	51	680	51	14	0.65909	150	0.38911	0.04654	-0.94167
51	52	570	1358	15	0.65909	150	0.47859	0.43409	-0.54371
52	53	505	58	10	0.65625	150	0.1418	0.17547	-0.67386
53	54	1890	1642	10	0.65625	150	0.1418	0.51327	-0.58085
54	55	1860	1548	10	0.65625	150	0.1418	0.43635	-0.35249
55	56	1029	520	10	0.65625	150	0.1418	0.14697	-0.83741
56	57	641	1525	11	0.65278	150	0.18874	0.42117	-0.41106
57	58	1761	174	11	0.65278	150	0.18874	0.2047	-0.20367
58	59	1152	958	12	0.65278	150	0.24504	0.36382	-0.71589
59	61	800	1915	12	0.65278	150	0.24504	0.66824	-0.10178
60	62	803	1868	13	0.65	150	0.31154	0.44054	-0.40017
61	63	1688	240	16	0.64583	150	0.58083	0.38847	-0.625
62	64	656	1785	10	0.64062	150	0.1418	0.44239	-0.45068
63	65	365	210	11	0.63889	150	0.18874	0.09633	-0.48743
64	67	1135	1669	11	0.63889	150	0.18874	0.25864	-0.7771
65	68	2019	1999	11	0.63889	150	0.18874	0.6619	-0.09114
66	69	405	1859	12	0.63889	150	0.24504	0.54245	-0.26846
67	70	1080	1062	13	0.6375	150	0.31154	0.18048	-0.93192
68	71	509	605	15	0.63636	150	0.47859	0.08579	-0.81315
69	72	454	1094	10	0.625	150	0.1418	0.09264	-0.74122
70	73	1712	1179	10	0.625	150	0.1418	0.70758	-0.27813
71	74	890	207	10	0.625	150	0.1418	0.39964	-0.68142
72	75	1170	1269	10	0.625	150	0.1418	0.43968	-0.44925
73	76	862	81	16	0.625	150	0.58083	0.46944	-0.34708
74	77	1778	1685	11	0.625	150	0.18874	0.49854	-0.40368
75	78	1484	105	11	0.625	150	0.18874	0.09899	-0.81756
76	79	1336	1027	11	0.625	150	0.18874	0.09167	-0.916
77	80	1610	1546	14	0.625	150	0.38911	0.48825	-0.62888
78	81	347	1887	11	0.625	150	0.18874	0.41911	-0.63811
79	82	380	1052	11	0.625	150	0.18874	-0.28158	-0.36823
80	83	89	1629	14	0.61364	150	0.38911	0.2659	-0.72271
81	84	22	256	14	0.61364	150	0.38911	-0.00552	-0.92896
82	85	224	204	14	0.61364	150	0.38911	0.2559	-0.79695
83	86	40	741	13	0.6125	150	0.31154	0.28504	-0.68896
84	87	1998	1467	12	0.61111	150	0.24504	0.25916	-0.40025
85	88	1508	2020	12	0.61111	150	0.24504	0.13265	-0.24774
86	89	89	164	11	0.61111	150	0.18874	0.00454	-1.06217
87	90	1607	151	11	0.61111	150	0.18874	0.38687	-0.36758
88	91	702	1191	10	0.60938	150	0.1418	0.43458	-0.34637
89	92	1068	94	10	0.60938	150	0.1418	0.3456	-0.61306
90	93	572	692	14	0.60227	150	0.38911	0.20653	-0.49897
91	94	1334	963	15	0.60227	150	0.47859	0.13621	-0.74819
92	95	968	1645	15	0.60227	150	0.47859	0.33771	-0.57429
93	96	1876	1981	14	0.60227	150	0.38911	0.41456	-0.2925
94	97	247	2009	14	0.60227	150	0.38911	0.60486	-0.06537
95	99	507	1303	13	0.6	150	0.31154	0.55572	-0.0817
96	100	810	529	11	0.59722	150	0.18874	0.5144	-0.51113
97	101	914	552	11	0.59722	150	0.18874	0.11251	-0.90159
98	102	1124	700	16	0.59375	150	0.58083	0.44203	-0.26188
99	103	1313	170	16	0.59375	150	0.58083	0.71245	0.44561
100	104	33	640	16	0.59375	150	0.58083	0.01263	-1.08682
101	105	725	1893	10	0.59375	150	0.1418	0.50401	-0.3154
102	106	438	608	10	0.59375	150	0.1418	0.10814	-0.76977
103	107	1160	708	10	0.59375	150	0.1418	0.1312	-0.66963
104	108	493	1167	10	0.59375	150	0.1418	0.41273	-0.55867
105	109	1028	1594	10	0.59375	150	0.1418	0.31094	-0.51592
106	110	462	1391	10	0.59375	150	0.1418	0.19432	-0.87483
107	111	663	324	15	0.59091	150	0.47859	0.20914	-0.90452
108	112	539	1384	14	0.59091	150	0.38911	0.35816	-0.66272
109	113	1309	1453	13	0.5875	150	0.31154	0.37792	-0.54861
110	114	531	1024	13	0.5875	150	0.31154	0.13246	-0.76405
111	115	1301	664	12	0.58333	150	0.24504	0.33817	-0.60914
112	116	887	656	12	0.58333	150	0.24504	0.6759	0.01322
113	118	705	186	12	0.58333	150	0.24504	0.50674	-0.38397
114	119	769	1236	14	0.57955	150	0.38911	0.41885	-0.1424
115	120	938	1265	15	0.57955	150	0.47859	0.59263	0.17947
116	121	2007	121	10	0.57812	150	0.1418	0.14963	-0.4223
117	122	1276	1417	10	0.57812	150	0.1418	0.53887	-0.35666
118	123	2031	1185	10	0.57812	150	0.1418	0.21422	-0.41097
119	124	810	1005	10	0.57812	150	0.1418	0.29585	-0.71344
120	125	276	438	11	0.56944	150	0.18874	0.11902	-0.80576
121	126	169	435	12	0.56944	150	0.24504	0.19445	-0.7039
122	127	998	1599	14	0.56818	150	0.38911	0.10352	-0.47561
123	128	1316	1511	15	0.56818	150	0.47859	0.79772	0.01294
124	129	1160	622	16	0.5625	150	0.58083	0.68098	0.09844
125	130	45	409	10	0.5625	150	0.1418	0.03274	-0.9761
126	131	596	1398	13	0.5625	150	0.31154	0.52446	-0.42849
127	132	321	1154	14	0.55682	150	0.38911	0.21362	-0.66074
128	133	360	841	14	0.55682	150	0.38911	0.35776	-0.60034
129	134	903	1259	15	0.55682	150	0.47859	0.35267	-0.67675
130	135	457	167	12	0.55556	150	0.24504	0.115	-0.75908
131	137	596	93	13	0.55	150	0.31154	0.02552	-0.90752
132	138	870	891	10	0.54688	150	0.1418	-0.05431	-0.57796
133	139	848	2001	10	0.54688	150	0.1418	0.00315	-0.45134
134	140	1284	1376	10	0.54688	150	0.1418	0.43148	-0.43459
135	141	112	1401	14	0.54545	150	0.38911	-0.03135	-0.81131
136	142	1418	1904	16	0.54167	150	0.58083	0.182	-0.84621
137	143	43	1617	12	0.54167	150	0.24504	0.11558	-0.78233
138	145	1301	208	12	0.54167	150	0.24504	0.507	-0.32633
139	146	843	652	13	0.5375	150	0.31154	0.66524	-0.1276
140	148	1211	759	13	0.5375	150	0.31154	0.29683	-0.57054
141	149	2000	794	10	0.53125	150	0.1418	-0.26567	-0.62721
142	150	1643	593	10	0.53125	150	0.1418	0.81559	0.35546
143	151	548	1078	11	0.52778	150	0.18874	0.47991	-0.5323
144	153	697	933	13	0.525	150	0.31154	0.39707	-0.54758
145	154	782	552	14	0.52273	150	0.38911	0.53695	-0.42937
146	155	337	1125	16	0.52083	150	0.58083	0.31168	-0.52208
147	156	1430	1514	10	0.51562	150	0.1418	0.31759	-0.38405
148	157	1182	269	10	0.51562	150	0.1418	0.25563	-0.81819
149	158	722	1456	13	0.5125	150	0.31154	0.39748	-0.43018
150	162	1689	2012	13	0.5	150	0.31154	0.44631	-0.1764
151	164	1311	1870	12	0.5	150	0.24504	0.28855	-0.65312
152	166	521	1185	10	0.5	150	0.1418	0.33946	-0.64398
153	167	206	564	10	0.5	150	0.1418	-0.00068	-0.73866
154	168	1242	1403	10	0.5	150	0.1418	-0.10571	-0.5164
155	169	850	1396	10	0.5	150	0.1418	0.25643	-0.4264
156	170	501	396	10	0.5	150	0.1418	0.47571	-0.46911
157	171	1666	2028	10	0.5	150	0.1418	0.12489	-0.31023
158	172	39	1690	14	0.48864	150	0.38911	0.52047	-0.28214
159	173	1918	1764	13	0.4875	150	0.31154	0.72235	-0.06116
160	174	1552	512	13	0.4875	150	0.31154	0.12557	-0.75419
161	175	1942	1004	12	0.48611	150	0.24504	0.38153	-0.56396
162	176	75	1660	10	0.48438	150	0.1418	0.50058	-0.49597
163	177	864	281	10	0.48438	150	0.1418	-0.08668	-0.38774
164	178	176	1526	10	0.48438	150	0.1418	0.23803	-0.60543
165	179	277	464	10	0.48438	150	0.1418	-0.06243	-0.88726
166	180	1994	1832	13	0.475	150	0.31154	0.37189	-0.77411
167	181	104	518	11	0.47222	150	0.18874	0.09639	-0.94155
168	182	542	172	10	0.46875	150	0.1418	0.12555	-0.81507
169	183	251	197	10	0.46875	150	0.1418	0.15038	-0.65576
170	184	1505	376	10	0.46875	150	0.1418	-0.12434	-0.37311
171	185	612	247	10	0.46875	150	0.1418	0.10416	-0.65729
172	186	762	570	10	0.46875	150	0.1418	0.23463	-0.7918
173	188	1606	1944	10	0.45312	150	0.1418	-0.08572	-0.53231
174	189	405	1068	10	0.45312	150	0.1418	-0.01534	-0.77991
175	190	2007	711	10	0.45312	150	0.1418	0.22739	-0.48288
176	191	338	473	10	0.45312	150	0.1418	-0.16709	-0.7563
177	192	1202	1602	10	0.45312	150	0.1418	-0.54955	-0.12504
178	193	1158	1222	10	0.45312	150	0.1418	0.18229	-0.34338
179	195	1721	1854	11	0.43056	150	0.18874	0.84774	0.0327
180	198	1450	237	24	0.75694	150	1.96029	0.32913	-0.56941
181	199	695	391	22	0.60938	150	1.50992	0.73165	0.19146
182	200	1276	1913	25	0.60417	150	2.21568	0.85204	0.4269
183	201	1143	334	24	0.59028	150	1.96029	0.50798	-0.26995
184	202	1382	1376	23	0.50735	150	1.72532	0.28689	-0.46192
185	203	802	375	28	0.42262	150	3.11287	0.22737	-0.81036
186	204	1942	690	30	0.76705	150	3.8287	-0.33172	-0.82524
187	205	1297	1201	35	0.475	150	6.07983	0.37855	-0.49486
188	206	414	79	44	0.54688	150	12.0794	0.17835	-0.61492
