# Supplementary material for: Dynamic self-assembly of compartmentalized DNA nanotubes
Source: Nat Commun. 2021 Jun 11;12:3557. doi: 10.1038/s41467-021-23850-1 (PMC8196065; doi:10.1038/s41467-021-23850-1)
Supplement: Supplementary file 8 — Source Data [file 41467_2021_23850_MOESM8_ESM.zip › sourceData/figure6/fig6c_rnaseh_025_individualTimeFiles/fig6_Rh_025_t240_final_data.xlsx]

## Sheet: Sheet1
	droplet number	X (pixels)	Y (pixels)	Radius (pixels)	Probability count	Time	Volume (pL)	skew	kurtosis
0	0	1032	500	10	0.98438	240	0.1418	0.16051	-0.66098
1	1	472	202	10	0.90625	240	0.1418	0.22277	-0.36007
2	2	705	1171	10	0.89062	240	0.1418	0.24637	-0.70108
3	3	1303	370	10	0.875	240	0.1418	0.2305	-0.70441
4	4	1691	219	15	0.86364	240	0.47859	0.19299	-0.90833
5	5	47	1596	12	0.83333	240	0.24504	0.30509	-0.50641
6	6	396	954	10	0.82812	240	0.1418	0.16418	-0.6761
7	7	363	1900	11	0.81944	240	0.18874	0.00223	-0.78573
8	8	157	1141	12	0.81944	240	0.24504	0.30234	-0.41186
9	9	42	1669	14	0.81818	240	0.38911	0.32972	-0.61521
10	10	1163	472	10	0.8125	240	0.1418	0.23299	-0.53249
11	11	441	588	10	0.8125	240	0.1418	0.14619	-0.56996
12	12	1083	1042	13	0.8125	240	0.31154	0.2539	-0.71763
13	13	699	584	11	0.80556	240	0.18874	0.27486	-0.67429
14	14	1314	1850	12	0.80556	240	0.24504	0.02374	-0.77218
15	15	962	1368	11	0.79167	240	0.18874	0.276	-0.70281
16	16	1040	151	12	0.79167	240	0.24504	0.48194	-0.39304
17	17	806	1848	13	0.7875	240	0.31154	0.21683	-0.99188
18	18	172	416	13	0.7875	240	0.31154	0.16791	-0.86371
19	19	667	303	14	0.78409	240	0.38911	0.13821	-0.49229
20	20	148	25	14	0.78409	240	0.38911	0.24905	-0.76927
21	21	1765	154	10	0.78125	240	0.1418	0.24807	-0.46145
22	22	419	516	10	0.78125	240	0.1418	0.15299	-0.71481
23	23	369	189	11	0.77778	240	0.18874	0.30941	-0.63711
24	24	1613	1526	13	0.775	240	0.31154	0.1337	-0.81107
25	25	465	1371	10	0.76562	240	0.1418	0.31067	-0.38761
26	26	1483	769	10	0.76562	240	0.1418	0.47106	-0.40192
27	27	408	1839	12	0.76389	240	0.24504	0.2721	-0.80574
28	28	446	664	10	0.75	240	0.1418	0.11465	-0.39946
29	29	801	617	11	0.75	240	0.18874	0.16384	-0.53885
30	30	573	1337	15	0.73864	240	0.47859	0.04621	-0.65224
31	31	333	1243	12	0.73611	240	0.24504	0.14553	-0.6943
32	32	1173	1249	11	0.73611	240	0.18874	-0.05662	-0.83503
33	33	508	38	10	0.73438	240	0.1418	0.02086	-0.43671
34	34	1164	601	15	0.72727	240	0.47859	0.18941	-0.6923
35	35	1468	720	12	0.72222	240	0.24504	0.09959	-0.90804
36	36	92	144	11	0.72222	240	0.18874	-0.00795	-0.94719
37	37	728	1873	10	0.71875	240	0.1418	0.21438	-0.79715
38	38	803	1895	12	0.70833	240	0.24504	0.30786	-0.63082
39	39	1519	1063	12	0.70833	240	0.24504	0.36845	-0.57043
40	40	1792	604	12	0.70833	240	0.24504	0.56607	-0.27575
41	41	24	151	12	0.70833	240	0.24504	0.29152	-0.82181
42	42	1532	235	15	0.70455	240	0.47859	0.17494	-0.83104
43	43	893	186	10	0.70312	240	0.1418	0.18531	-0.48543
44	44	280	443	10	0.70312	240	0.1418	0.21306	-0.84061
45	45	1068	1360	11	0.69444	240	0.18874	0.33424	-0.58234
46	46	1155	938	12	0.69444	240	0.24504	0.24633	-0.80669
47	47	1679	1933	14	0.69318	240	0.38911	0.32311	-0.69602
48	48	94	557	14	0.69318	240	0.38911	0.45867	-0.69966
49	49	762	680	10	0.6875	240	0.1418	0.37057	-0.47732
50	50	2010	1507	10	0.6875	240	0.1418	0.221	-0.53886
51	51	940	462	10	0.6875	240	0.1418	0.22038	-0.65836
52	52	209	545	10	0.6875	240	0.1418	0.08158	-0.8304
53	53	659	1765	10	0.6875	240	0.1418	0.352	-0.65575
54	54	1163	687	10	0.6875	240	0.1418	0.26988	-0.30243
55	55	599	72	13	0.6875	240	0.31154	0.21852	-0.70085
56	56	1821	290	13	0.6875	240	0.31154	0.2587	-0.61333
57	57	443	753	13	0.6875	240	0.31154	0.31078	-0.83445
58	58	725	1435	13	0.6875	240	0.31154	0.34332	-0.7218
59	59	683	30	14	0.68182	240	0.38911	0.27092	-0.58103
60	60	37	620	15	0.68182	240	0.47859	0.05896	-0.91456
61	61	1319	1490	15	0.68182	240	0.47859	0.21549	-0.6154
62	62	708	165	11	0.68056	240	0.18874	0.37021	-0.60944
63	63	2022	1978	11	0.68056	240	0.18874	0.14925	-0.771
64	64	1512	1999	11	0.68056	240	0.18874	0.52371	-0.18217
65	65	123	472	12	0.68056	240	0.24504	0.12742	-0.67016
66	66	529	2009	10	0.67188	240	0.1418	0.24648	-0.70884
67	67	1585	554	10	0.67188	240	0.1418	0.25315	-0.6362
68	68	1646	573	10	0.67188	240	0.1418	0.1341	-0.74083
69	69	1692	1531	10	0.67188	240	0.1418	0.12128	-0.30162
70	70	587	459	15	0.67045	240	0.47859	0.17415	-0.87806
71	72	1340	1007	11	0.66667	240	0.18874	0.41699	-0.22761
72	73	846	631	12	0.66667	240	0.24504	0.43515	-0.53852
73	75	43	721	13	0.6625	240	0.31154	0.0908	-0.87184
74	76	784	532	15	0.65909	240	0.47859	0.27247	-0.75295
75	77	854	1376	10	0.65625	240	0.1418	0.07133	-0.52451
76	78	1508	1918	10	0.65625	240	0.1418	0.22713	-0.32958
77	79	1138	1648	10	0.65625	240	0.1418	0.59026	-0.15309
78	80	1434	1495	10	0.65625	240	0.1418	-0.21875	-0.59335
79	81	226	911	11	0.65278	240	0.18874	-0.11278	-0.89798
80	82	2001	1447	12	0.65278	240	0.24504	-0.05916	-0.53837
81	83	1726	1834	12	0.65278	240	0.24504	0.51937	-0.44201
82	84	1880	1960	13	0.65	240	0.31154	0.13334	-0.64843
83	85	1554	1680	16	0.64583	240	0.58083	0.23824	-0.74538
84	86	1127	680	16	0.64583	240	0.58083	0.25854	-0.65118
85	87	1487	84	10	0.64062	240	0.1418	0.26779	-0.59888
86	88	966	598	10	0.64062	240	0.1418	0.339	-0.20673
87	89	711	1827	10	0.64062	240	0.1418	0.20825	-0.57691
88	90	1394	1943	12	0.63889	240	0.24504	0.33294	-0.49426
89	91	1624	256	12	0.63889	240	0.24504	-0.06104	-0.86303
90	92	1305	644	12	0.63889	240	0.24504	0.22629	-0.7377
91	93	1825	721	12	0.63889	240	0.24504	0.41095	-0.56415
92	94	350	1866	12	0.63889	240	0.24504	0.32097	-0.73953
93	95	1922	1836	12	0.63889	240	0.24504	0.09444	-0.71688
94	96	600	1378	13	0.6375	240	0.31154	0.30269	-0.54806
95	97	747	878	15	0.63636	240	0.47859	0.06969	-0.83503
96	98	1862	1528	10	0.625	240	0.1418	0.1585	-0.65615
97	99	749	2024	10	0.625	240	0.1418	-0.03128	-0.89697
98	100	1670	2008	10	0.625	240	0.1418	-0.15039	-0.53941
99	101	183	758	13	0.625	240	0.31154	0.37023	-0.63644
100	102	116	1380	13	0.625	240	0.31154	0.06325	-0.71272
101	103	92	1609	14	0.625	240	0.38911	0.13595	-0.96465
102	104	1304	188	11	0.625	240	0.18874	0.31575	-0.28103
103	105	1610	131	11	0.625	240	0.18874	0.17826	-0.53694
104	106	941	1245	15	0.625	240	0.47859	0.30694	-0.51853
105	107	906	1239	15	0.61364	240	0.47859	0.48715	-0.16526
106	109	890	636	12	0.61111	240	0.24504	0.15376	-0.89253
107	110	280	418	11	0.61111	240	0.18874	0.22805	-0.65723
108	111	1070	74	10	0.60938	240	0.1418	0.19884	-0.50365
109	112	2010	101	10	0.60938	240	0.1418	-0.14787	-0.57368
110	113	1735	1373	10	0.60938	240	0.1418	0.27902	-0.46177
111	114	179	486	10	0.60938	240	0.1418	0.39623	-0.47282
112	115	496	1147	10	0.60938	240	0.1418	0.63083	-0.24091
113	116	1651	1482	10	0.60938	240	0.1418	0.43665	-0.49683
114	117	1715	1158	10	0.60938	240	0.1418	0.45623	-0.1476
115	118	1893	1622	10	0.60938	240	0.1418	0.26643	-0.63556
116	119	703	1270	10	0.60938	240	0.1418	0.21546	-0.80066
117	120	866	60	15	0.60227	240	0.47859	0.11076	-0.61264
118	121	511	585	15	0.60227	240	0.47859	0.10979	-0.73587
119	122	1002	1579	14	0.60227	240	0.38911	-0.16645	-0.72726
120	123	576	672	14	0.60227	240	0.38911	0.3124	-0.62918
121	124	772	1216	14	0.60227	240	0.38911	0.16387	-0.75532
122	125	1692	1992	13	0.6	240	0.31154	0.47543	-0.64343
123	126	1920	1742	12	0.59722	240	0.24504	0.01762	-0.55439
124	127	550	1057	11	0.59722	240	0.18874	0.33447	-0.62011
125	128	643	1505	12	0.59722	240	0.24504	0.21942	-0.64338
126	129	1780	1664	11	0.59722	240	0.18874	-0.01404	-0.46049
127	130	814	508	11	0.59722	240	0.18874	0.04881	-0.55155
128	131	799	1711	10	0.59375	240	0.1418	0.30279	-0.40684
129	132	545	151	10	0.59375	240	0.1418	-0.11466	-0.68905
130	133	661	1359	15	0.59091	240	0.47859	0.07477	-0.90232
131	134	87	1242	13	0.5875	240	0.31154	0.17289	-0.67188
132	135	903	956	12	0.58333	240	0.24504	0.35979	-0.41569
133	136	1659	335	12	0.58333	240	0.24504	0.26216	-0.70103
134	137	460	146	11	0.58333	240	0.18874	-0.00471	-0.81566
135	138	1946	985	11	0.58333	240	0.18874	0.11807	-0.63208
136	139	1338	943	14	0.57955	240	0.38911	0.26932	-0.60824
137	140	972	1625	15	0.57955	240	0.47859	0.16873	-0.8022
138	141	1422	1884	15	0.57955	240	0.47859	0.22714	-0.71885
139	142	510	1283	13	0.575	240	0.31154	0.16541	-0.65948
140	143	1315	150	16	0.57292	240	0.58083	0.12961	-0.92343
141	144	917	532	11	0.56944	240	0.18874	0.1694	-0.65828
142	145	1312	1433	12	0.56944	240	0.24504	0.31509	-0.58299
143	146	472	1290	13	0.5625	240	0.31154	0.30243	-0.525
144	147	701	914	13	0.5625	240	0.31154	0.36715	-0.37332
145	148	1655	702	13	0.5625	240	0.31154	0.1322	-0.81546
146	149	1507	354	10	0.5625	240	0.1418	-0.0969	-0.75723
147	150	1286	1356	10	0.5625	240	0.1418	0.04745	-0.54545
148	151	207	1914	10	0.5625	240	0.1418	-0.33207	-0.07579
149	152	385	1031	10	0.5625	240	0.1418	-0.22566	-0.62044
150	153	364	821	14	0.55682	240	0.38911	0.19785	-0.82321
151	154	504	376	10	0.54688	240	0.1418	0.48128	-0.16454
152	155	79	1640	10	0.54688	240	0.1418	0.45713	-0.39624
153	156	1835	440	10	0.54688	240	0.1418	0.02739	-0.65464
154	157	26	234	13	0.5375	240	0.31154	-0.19279	-0.92246
155	158	242	2023	13	0.5375	240	0.31154	0.32679	-0.32507
156	159	1670	25	14	0.53409	240	0.38911	-0.09577	-0.81982
157	160	1892	663	14	0.53409	240	0.38911	0.3667	-0.44645
158	161	497	906	14	0.53409	240	0.38911	0.05085	-0.75911
159	162	1997	1812	12	0.52778	240	0.24504	0.57878	-0.21512
160	163	351	1030	12	0.52778	240	0.24504	0.32422	-0.35946
161	164	106	498	11	0.52778	240	0.18874	0.19062	-0.66849
162	165	226	183	13	0.525	240	0.31154	0.11258	-0.48208
163	166	1932	2032	15	0.52273	240	0.47859	0.07089	-1.07781
164	167	340	1104	16	0.52083	240	0.58083	-0.00422	-0.50013
165	168	814	984	10	0.51562	240	0.1418	0.36398	-0.53696
166	169	614	226	10	0.51562	240	0.1418	0.22464	-0.6512
167	171	1213	738	13	0.5125	240	0.31154	0.38346	-0.35767
168	172	892	291	13	0.5	240	0.31154	0.40652	-0.50143
169	173	324	1134	13	0.5	240	0.31154	-0.27608	-0.81925
170	174	1632	1000	10	0.5	240	0.1418	-0.47237	-0.18358
171	175	1395	737	10	0.5	240	0.1418	0.30396	-0.38708
172	178	1411	539	13	0.4875	240	0.31154	0.2606	-0.64799
173	179	1555	492	13	0.45	240	0.31154	-0.03814	-0.61498
174	180	1454	217	23	0.81618	240	1.72532	0.18197	-0.95233
175	181	699	370	21	0.78125	240	1.31324	0.32736	-0.65162
176	182	1279	1893	24	0.70139	240	1.96029	0.49648	-0.29774
177	183	1146	315	23	0.69118	240	1.72532	0.32702	-0.46775
178	184	805	356	26	0.57237	240	2.49234	0.0264	-0.96954
179	186	1945	670	30	0.64773	240	3.8287	-0.21834	-0.99627
180	187	1300	1182	35	0.48	240	6.07983	0.33723	-0.7195
181	188	416	58	44	0.46484	240	12.0794	0.21471	-0.73824
