# Supplementary material for: Dynamic self-assembly of compartmentalized DNA nanotubes
Source: Nat Commun. 2021 Jun 11;12:3557. doi: 10.1038/s41467-021-23850-1 (PMC8196065; doi:10.1038/s41467-021-23850-1)
Supplement: Supplementary file 8 — Source Data [file 41467_2021_23850_MOESM8_ESM.zip › sourceData/figure6/fig6c_rnaseh_025_individualTimeFiles/fig6_Rh_025_t165_final_data.xlsx]

## Sheet: Sheet1
	droplet number	X (pixels)	Y (pixels)	Radius (pixels)	Probability count	Time	Volume (pL)	skew	kurtosis
0	0	442	683	10	0.89062	165	0.1418	0.06508	-1.00794
1	1	360	1919	11	0.875	165	0.18874	0.14944	-0.84195
2	2	1621	275	12	0.84722	165	0.24504	0.10929	-0.90808
3	3	699	1290	10	0.84375	165	0.1418	0.15053	-0.81179
4	4	758	699	10	0.84375	165	0.1418	0.14528	-0.89572
5	5	233	15	11	0.81944	165	0.18874	0.1599	-0.96828
6	6	1065	1379	11	0.81944	165	0.18874	0.69562	0.0896
7	7	154	1161	12	0.80556	165	0.24504	0.32801	-0.80137
8	8	656	1784	10	0.79688	165	0.1418	0.29049	-0.54684
9	9	890	206	10	0.79688	165	0.1418	0.50567	-0.46723
10	10	1391	1963	12	0.79167	165	0.24504	0.69299	0.06549
11	11	1300	390	10	0.78125	165	0.1418	0.38828	-0.65123
12	12	795	1730	10	0.76562	165	0.1418	0.27625	-0.67295
13	13	1160	707	10	0.76562	165	0.1418	0.23157	-0.55481
14	14	1037	171	12	0.76389	165	0.24504	0.84881	0.28054
15	15	1761	173	11	0.76389	165	0.18874	0.41822	-0.01393
16	16	440	772	13	0.7625	165	0.31154	0.17739	-0.81819
17	17	1316	1510	15	0.76136	165	0.47859	0.86457	0.35801
18	18	469	221	10	0.75	165	0.1418	0.22204	-0.65847
19	19	120	492	12	0.75	165	0.24504	0.02536	-0.87573
20	20	1551	1699	16	0.73958	165	0.58083	0.54884	-0.40319
21	21	223	931	11	0.73611	165	0.18874	0.33206	-0.59507
22	22	393	973	10	0.73438	165	0.1418	-0.02243	-0.84172
23	23	663	322	14	0.72727	165	0.38911	-0.03853	-0.72531
24	24	595	92	13	0.725	165	0.31154	0.07923	-0.74233
25	25	1517	1083	12	0.72222	165	0.24504	0.39336	-0.44932
26	26	704	185	11	0.72222	165	0.18874	0.68504	-0.03809
27	27	1647	1502	11	0.72222	165	0.18874	0.58597	-0.35154
28	28	1160	492	10	0.71875	165	0.1418	0.47865	-0.42591
29	29	725	1892	10	0.71875	165	0.1418	0.55894	-0.21024
30	30	1028	1593	10	0.71875	165	0.1418	0.15008	-0.47788
31	31	405	1858	12	0.70833	165	0.24504	0.39708	-0.34741
32	32	365	209	11	0.70833	165	0.18874	0.32097	-0.64758
33	33	525	2028	10	0.70312	165	0.1418	0.55557	-0.47914
34	34	21	171	11	0.69444	165	0.18874	0.60148	-0.25316
35	35	887	656	12	0.69444	165	0.24504	0.5469	-0.40967
36	36	1788	624	12	0.69444	165	0.24504	0.77174	-0.00017
37	37	177	506	10	0.6875	165	0.1418	0.0451	-0.96432
38	38	416	535	10	0.6875	165	0.1418	0.25796	-0.85589
39	39	963	618	10	0.6875	165	0.1418	0.41691	-0.84093
40	40	1860	1547	10	0.6875	165	0.1418	0.1971	-0.73564
41	41	862	80	16	0.6875	165	0.58083	0.47283	-0.26517
42	42	570	1357	15	0.68182	165	0.47859	0.43942	-0.4671
43	43	937	481	10	0.67188	165	0.1418	0.34284	-0.45299
44	44	504	57	10	0.67188	165	0.1418	0.39628	-0.21511
45	46	696	603	11	0.66667	165	0.18874	0.48109	-0.52085
46	47	1152	957	11	0.66667	165	0.18874	0.64038	0.04979
47	48	799	1914	12	0.66667	165	0.24504	0.67608	-0.1888
48	49	1818	309	13	0.6625	165	0.31154	0.30693	-0.73327
49	50	91	577	14	0.65909	165	0.38911	0.64749	-0.37312
50	51	1480	789	10	0.65625	165	0.1418	0.32121	-0.69021
51	52	2006	120	10	0.65625	165	0.1418	-0.13966	-0.49549
52	53	336	472	10	0.65625	165	0.1418	-0.2969	-0.70235
53	54	1029	520	10	0.65625	165	0.1418	0.11439	-0.92175
54	55	959	1387	11	0.65278	165	0.18874	0.1819	-0.73188
55	56	347	1886	11	0.65278	165	0.18874	0.53947	-0.55765
56	57	168	435	13	0.65	165	0.31154	0.29066	-0.6731
57	59	1609	1545	14	0.64773	165	0.38911	0.39808	-0.64924
58	60	1484	104	10	0.64062	165	0.1418	0.48243	-0.2601
59	61	2006	1527	10	0.64062	165	0.1418	0.47112	-0.13525
60	62	330	1263	12	0.63889	165	0.24504	0.38611	-0.47927
61	63	1688	1549	11	0.63889	165	0.18874	0.56993	-0.22535
62	64	1336	1026	11	0.63889	165	0.18874	0.13036	-0.96431
63	65	1655	354	11	0.63889	165	0.18874	0.67311	0.04832
64	66	180	778	13	0.6375	165	0.31154	0.57245	-0.36959
65	67	1821	741	13	0.6375	165	0.31154	0.2827	-0.8289
66	68	145	44	14	0.63636	165	0.38911	0.42456	-0.58378
67	69	572	692	14	0.63636	165	0.38911	0.34592	-0.33851
68	70	337	1124	16	0.63542	165	0.58083	0.38765	-0.39579
69	71	2031	1184	10	0.625	165	0.1418	0.16629	-0.45276
70	72	438	607	10	0.625	165	0.1418	0.42428	-0.50665
71	73	1068	94	10	0.625	165	0.1418	0.43183	-0.40997
72	74	842	650	13	0.625	165	0.31154	0.63575	-0.23225
73	75	1079	1061	13	0.625	165	0.31154	0.29934	-0.49659
74	77	597	1397	13	0.6125	165	0.31154	0.55872	-0.40988
75	78	84	1262	13	0.6125	165	0.31154	0.17927	-0.75998
76	79	1210	758	13	0.6125	165	0.31154	0.36778	-0.44338
77	80	1301	664	12	0.61111	165	0.24504	0.36384	-0.62706
78	81	457	166	11	0.61111	165	0.18874	0.21559	-0.60943
79	82	1607	150	11	0.61111	165	0.18874	0.36428	-0.41604
80	83	1778	1684	11	0.61111	165	0.18874	0.38965	-0.40125
81	84	1521	29	12	0.61111	165	0.24504	0.64589	-0.35866
82	85	1301	207	11	0.61111	165	0.18874	0.56792	-0.18377
83	86	462	1390	10	0.60938	165	0.1418	0.22781	-0.72504
84	87	1504	1937	10	0.60938	165	0.1418	0.54313	-0.2576
85	90	468	1310	13	0.6	165	0.31154	0.27579	-0.45881
86	91	1308	1453	13	0.6	165	0.31154	0.56589	-0.16998
87	92	1998	1467	13	0.6	165	0.31154	0.27367	-0.50702
88	93	1994	1832	13	0.6	165	0.31154	0.53833	-0.44064
89	94	810	528	11	0.59722	165	0.18874	0.46689	-0.44919
90	95	1465	739	12	0.59722	165	0.24504	0.52104	-0.43079
91	96	1509	2018	11	0.59722	165	0.18874	0.25579	-0.62348
92	97	1134	1668	11	0.59722	165	0.18874	0.22579	-0.6971
93	98	175	1524	10	0.59375	165	0.1418	0.2686	-0.6032
94	99	277	437	10	0.59375	165	0.1418	0.09554	-0.73078
95	100	913	551	10	0.59375	165	0.1418	0.27566	-0.60459
96	101	1582	573	10	0.59375	165	0.1418	0.52033	-0.48356
97	102	1283	1376	10	0.59375	165	0.1418	0.46462	-0.42863
98	103	492	1167	10	0.59375	165	0.1418	0.58801	-0.34453
99	104	743	897	16	0.59375	165	0.58083	0.13797	-0.76506
100	105	658	1378	15	0.59091	165	0.47859	0.36451	-0.6913
101	107	680	50	14	0.59091	165	0.38911	0.22593	-0.79244
102	108	547	1077	11	0.58333	165	0.18874	0.49754	-0.65284
103	109	88	164	11	0.58333	165	0.18874	0.12489	-0.97708
104	110	802	1866	14	0.57955	165	0.38911	0.11492	-0.49195
105	111	22	255	14	0.57955	165	0.38911	0.09066	-0.93061
106	112	454	1094	10	0.57812	165	0.1418	0.03728	-0.65931
107	114	798	637	11	0.56944	165	0.18874	0.62424	-0.16024
108	115	1311	1869	12	0.56944	165	0.24504	0.27758	-0.44574
109	116	1335	961	15	0.56818	165	0.47859	0.29856	-0.60654
110	117	111	1400	14	0.56818	165	0.38911	0.01167	-0.62579
111	119	360	840	14	0.56818	165	0.38911	0.46276	-0.40264
112	121	968	1645	15	0.56818	165	0.47859	0.22305	-0.6754
113	122	508	604	15	0.56818	165	0.47859	0.3308	-0.61049
114	123	89	1628	14	0.56818	165	0.38911	0.19657	-0.66694
115	124	1312	169	16	0.5625	165	0.58083	0.67387	0.20716
116	126	531	1024	13	0.5625	165	0.31154	0.38899	-0.29407
117	127	1170	1268	10	0.5625	165	0.1418	0.52955	-0.27397
118	128	2019	1998	10	0.5625	165	0.1418	0.51241	-0.43787
119	129	1674	1952	13	0.5625	165	0.31154	0.50592	-0.46107
120	130	721	1454	13	0.5625	165	0.31154	0.3889	-0.53849
121	131	1160	621	16	0.55208	165	0.58083	0.52286	-0.2228
122	132	32	639	16	0.55208	165	0.58083	0.02006	-1.01275
123	133	348	1051	13	0.55	165	0.31154	0.47456	-0.49606
124	134	1919	1855	13	0.55	165	0.31154	0.2713	-0.5168
125	135	1731	1393	10	0.54688	165	0.1418	0.53515	-0.20733
126	136	1890	1641	10	0.54688	165	0.1418	0.38525	-0.53635
127	137	1123	699	16	0.54167	165	0.58083	0.46688	0.0539
128	138	43	1616	12	0.54167	165	0.24504	0.45858	-0.2757
129	140	1687	2009	13	0.5375	165	0.31154	0.04674	-0.19274
130	141	40	740	13	0.5375	165	0.31154	0.32952	-0.52405
131	142	247	2008	14	0.53409	165	0.38911	0.61337	-0.08769
132	143	610	244	10	0.53125	165	0.1418	-0.07529	-0.56785
133	144	521	1185	10	0.53125	165	0.1418	0.24062	-0.56263
134	145	276	463	10	0.53125	165	0.1418	0.10186	-0.76928
135	146	1505	375	10	0.53125	165	0.1418	-0.06514	-0.32647
136	148	1013	1632	12	0.52778	165	0.24504	0.01623	-0.66737
137	149	381	1053	12	0.52778	165	0.24504	-0.62626	-0.07823
138	150	1942	1004	11	0.52778	165	0.18874	0.38423	-0.66285
139	151	698	933	13	0.525	165	0.31154	0.53628	-0.39749
140	152	224	203	14	0.52273	165	0.38911	0.28087	-0.71374
141	154	1418	1904	15	0.52273	165	0.47859	0.34585	-0.47826
142	155	76	1659	10	0.51562	165	0.1418	0.70699	-0.0916
143	156	1917	1762	12	0.51389	165	0.24504	0.66955	-0.01916
144	157	1877	1979	14	0.51136	165	0.38911	0.37527	-0.26153
145	158	1644	593	10	0.5	165	0.1418	0.57835	-0.25355
146	159	702	1191	10	0.5	165	0.1418	0.34739	-0.55556
147	160	207	565	10	0.5	165	0.1418	0.04222	-0.87761
148	161	235	431	10	0.5	165	0.1418	0.08917	-0.84971
149	162	251	195	10	0.5	165	0.1418	0.2383	-0.75523
150	163	746	2044	10	0.5	165	0.1418	0.18499	-0.89677
151	164	135	1677	10	0.5	165	0.1418	-0.04511	-0.64269
152	165	848	2000	10	0.5	165	0.1418	-0.03379	-0.51491
153	166	321	1153	14	0.5	165	0.38911	0.14854	-0.6413
154	167	39	1688	14	0.5	165	0.38911	0.55024	-0.21738
155	168	900	976	13	0.4875	165	0.31154	0.6461	-0.3669
156	170	1274	1417	10	0.48438	165	0.1418	0.22436	-0.64151
157	171	1227	1496	10	0.48438	165	0.1418	-0.18219	-0.4636
158	172	762	569	10	0.48438	165	0.1418	0.12634	-0.63035
159	173	1710	1179	10	0.48438	165	0.1418	0.37999	-0.79467
160	174	903	1258	15	0.47727	165	0.47859	0.72367	0.03427
161	175	781	551	15	0.47727	165	0.47859	0.61476	-0.35487
162	178	1722	1853	12	0.47222	165	0.24504	0.84813	0.00027
163	179	708	1848	10	0.46875	165	0.1418	0.69611	-0.13371
164	180	1039	1999	10	0.46875	165	0.1418	-0.16421	-0.55616
165	181	1182	268	10	0.46875	165	0.1418	0.40847	-0.43268
166	182	1236	1031	10	0.46875	165	0.1418	-0.177	-0.55545
167	183	1887	682	14	0.45455	165	0.38911	0.62721	0.12024
168	184	1666	2027	10	0.45312	165	0.1418	0.14022	-0.77436
169	185	203	1931	10	0.45312	165	0.1418	0.08317	-0.49111
170	186	1243	1404	10	0.45312	165	0.1418	-0.03053	-0.70075
171	187	810	1004	10	0.45312	165	0.1418	0.44467	-0.62643
172	188	1833	461	10	0.45312	165	0.1418	0.0209	-0.21354
173	189	1960	763	10	0.45312	165	0.1418	0.11312	-0.51651
174	190	157	819	10	0.45312	165	0.1418	0.15929	-0.64947
175	191	499	394	10	0.45312	165	0.1418	0.46708	-0.03214
176	192	1407	559	14	0.44318	165	0.38911	0.61378	-0.18927
177	194	1143	334	24	0.75	165	1.96029	0.48642	-0.24714
178	195	1450	237	24	0.72917	165	1.96029	0.30354	-0.5783
179	196	1382	1376	23	0.61765	165	1.72532	0.32613	-0.63235
180	197	695	391	22	0.61719	165	1.50992	0.85597	0.62465
181	198	1275	1912	25	0.58333	165	2.21568	0.80046	0.25492
182	199	802	375	27	0.50625	165	2.79112	0.19481	-0.96707
183	200	1942	689	30	0.63068	165	3.8287	-0.29122	-0.85191
184	201	1297	1200	35	0.46	165	6.07983	0.30182	-0.65238
185	202	413	79	44	0.48438	165	12.0794	0.30505	-0.50937
