# Supplementary material for: Dynamic self-assembly of compartmentalized DNA nanotubes
Source: Nat Commun. 2021 Jun 11;12:3557. doi: 10.1038/s41467-021-23850-1 (PMC8196065; doi:10.1038/s41467-021-23850-1)
Supplement: Supplementary file 8 — Source Data [file 41467_2021_23850_MOESM8_ESM.zip › sourceData/figure6/fig6c_rnaseh_025_individualTimeFiles/fig6_Rh_025_t285_final_data.xlsx]

## Sheet: Sheet1
	droplet number	X (pixels)	Y (pixels)	Radius (pixels)	Probability count	Time	Volume (pL)	skew	kurtosis
0	0	1303	370	10	0.95312	285	0.1418	0.43257	-0.40557
1	1	465	1371	10	0.9375	285	0.1418	0.2848	-0.67705
2	2	1511	1998	11	0.91667	285	0.18874	0.33451	-0.55043
3	3	702	1270	10	0.90625	285	0.1418	-0.16304	-0.75148
4	4	1892	1622	10	0.875	285	0.1418	0.17385	-0.6756
5	5	157	1141	12	0.875	285	0.24504	0.14052	-0.77542
6	6	699	584	11	0.875	285	0.18874	0.07474	-0.7517
7	7	1669	25	15	0.86364	285	0.47859	-0.07418	-0.87562
8	8	443	752	13	0.8625	285	0.31154	0.33267	-0.44667
9	9	761	680	10	0.85938	285	0.1418	0.12974	-0.70355
10	10	1319	1490	15	0.85227	285	0.47859	0.56266	-0.07284
11	11	1040	151	12	0.84722	285	0.24504	0.44466	-0.30728
12	12	1155	937	12	0.84722	285	0.24504	0.09773	-0.74067
13	13	1163	472	10	0.84375	285	0.1418	0.34174	-0.58159
14	14	115	1380	13	0.8375	285	0.31154	0.11739	-0.87132
15	15	183	758	13	0.8375	285	0.31154	0.25227	-0.78001
16	16	1554	1679	16	0.83333	285	0.58083	0.02757	-0.92355
17	17	800	617	11	0.83333	285	0.18874	0.0314	-0.67931
18	18	798	1710	10	0.82812	285	0.1418	0.12055	-0.69403
19	19	1468	720	12	0.81944	285	0.24504	0.13842	-0.68778
20	20	683	30	14	0.81818	285	0.38911	0.10717	-0.92694
21	21	573	1337	15	0.81818	285	0.47859	0.14238	-0.51963
22	22	178	485	10	0.8125	285	0.1418	0.10193	-0.78803
23	23	1585	553	10	0.8125	285	0.1418	-0.15084	-0.81674
24	24	705	1171	10	0.8125	285	0.1418	0.17962	-0.7505
25	25	1821	290	13	0.8125	285	0.31154	0.21038	-0.62199
26	26	1015	1612	12	0.80556	285	0.24504	-0.03457	-0.72065
27	27	550	1057	11	0.80556	285	0.18874	0.28262	-0.81068
28	28	1691	1530	11	0.80556	285	0.18874	0.22169	-0.73868
29	29	1507	1917	10	0.79688	285	0.1418	-0.08947	-0.78817
30	30	1031	500	10	0.79688	285	0.1418	0.20981	-0.67405
31	31	1678	1932	14	0.79545	285	0.38911	0.25519	-0.76265
32	32	1163	601	15	0.79545	285	0.47859	0.25563	-0.72621
33	33	368	189	11	0.79167	285	0.18874	0.2118	-0.66823
34	34	845	631	13	0.7875	285	0.31154	0.35811	-0.67826
35	35	1862	1527	10	0.78125	285	0.1418	0.16648	-0.32718
36	36	2010	101	10	0.78125	285	0.1418	-0.20976	-0.60548
37	37	1654	701	13	0.775	285	0.31154	0.14893	-0.80375
38	38	1532	235	15	0.77273	285	0.47859	0.04617	-0.97095
39	39	1646	573	10	0.76562	285	0.1418	0.19319	-0.73076
40	40	472	202	10	0.76562	285	0.1418	-0.13578	-0.6381
41	41	1519	1063	12	0.76389	285	0.24504	0.25429	-0.8227
42	42	1304	644	12	0.76389	285	0.24504	0.33116	-0.69244
43	43	123	472	12	0.76389	285	0.24504	0.10624	-0.8058
44	44	445	664	10	0.75	285	0.1418	-0.0632	-0.75616
45	45	503	375	10	0.75	285	0.1418	0.24881	-0.72469
46	46	1071	74	10	0.75	285	0.1418	0.10687	-0.65656
47	47	966	598	11	0.75	285	0.18874	0.10041	-0.83766
48	48	1780	1664	11	0.75	285	0.18874	0.27019	-0.65044
49	49	575	672	14	0.73864	285	0.38911	0.27391	-0.64684
50	50	1824	721	13	0.7375	285	0.31154	0.24843	-0.72634
51	51	2001	1447	13	0.7375	285	0.31154	0.15218	-0.51074
52	52	1650	1482	11	0.73611	285	0.18874	0.31839	-0.53144
53	53	749	2024	10	0.73438	285	0.1418	0.11173	-0.8429
54	54	666	303	14	0.72727	285	0.38911	0.016	-0.72647
55	55	587	459	15	0.72727	285	0.47859	0.09082	-0.83714
56	56	1082	1042	13	0.725	285	0.31154	0.38934	-0.27394
57	57	1922	1835	13	0.725	285	0.31154	0.22106	-0.6113
58	58	332	1243	12	0.72222	285	0.24504	0.11772	-0.94261
59	59	1624	255	12	0.72222	285	0.24504	-0.06285	-0.90062
60	60	2022	1978	11	0.72222	285	0.18874	0.21897	-0.43818
61	61	890	636	12	0.72222	285	0.24504	0.18284	-0.85633
62	62	1001	1579	14	0.71591	285	0.38911	-0.01755	-0.62366
63	63	1997	1813	13	0.7125	285	0.31154	0.40891	-0.52035
64	64	1340	1006	11	0.70833	285	0.18874	0.04268	-0.84653
65	65	1792	604	12	0.70833	285	0.24504	0.37629	-0.49199
66	66	1314	1850	12	0.70833	285	0.24504	0.12427	-0.76618
67	67	1393	1943	12	0.70833	285	0.24504	0.1725	-0.7305
68	68	1421	1884	15	0.70455	285	0.47859	0.0994	-0.9041
69	69	892	186	10	0.70312	285	0.1418	0.11273	-0.66681
70	70	711	1828	10	0.70312	285	0.1418	0.18319	-0.78347
71	71	1880	1960	13	0.7	285	0.31154	0.33244	-0.6892
72	72	1311	1433	13	0.7	285	0.31154	0.32882	-0.72145
73	73	351	1030	12	0.69444	285	0.24504	0.27686	-0.71705
74	74	92	1609	14	0.69318	285	0.38911	0.05752	-0.94487
75	75	1172	1248	10	0.6875	285	0.1418	0.27116	-0.25968
76	76	903	956	13	0.6875	285	0.31154	0.31097	-0.63225
77	77	1691	219	15	0.68182	285	0.47859	0.17786	-0.94741
78	78	1067	1359	11	0.68056	285	0.18874	0.06885	-0.73521
79	79	1610	130	11	0.68056	285	0.18874	0.23264	-0.54148
80	80	91	144	11	0.68056	285	0.18874	-0.0223	-1.03841
81	81	916	532	11	0.68056	285	0.18874	0.05231	-0.78215
82	82	226	911	11	0.68056	285	0.18874	0.09825	-1.0131
83	83	724	1435	13	0.675	285	0.31154	0.20947	-0.68792
84	84	528	2008	10	0.67188	285	0.1418	0.12793	-0.70256
85	85	396	954	10	0.67188	285	0.1418	0.02818	-0.80656
86	86	1278	1397	10	0.67188	285	0.1418	0.31008	-0.43223
87	87	1612	1526	14	0.67045	285	0.38911	0.21738	-0.77141
88	88	1338	942	15	0.67045	285	0.47859	0.38259	-0.55444
89	89	1126	680	16	0.66667	285	0.58083	0.11112	-0.93008
90	90	1945	984	12	0.66667	285	0.24504	0.21848	-0.61883
91	91	1487	84	11	0.66667	285	0.18874	0.1113	-0.71727
92	92	940	462	11	0.66667	285	0.18874	0.1029	-0.80069
93	93	643	1504	12	0.66667	285	0.24504	0.06763	-0.86957
94	94	509	1283	13	0.6625	285	0.31154	0.20302	-0.50315
95	95	701	913	13	0.6625	285	0.31154	0.18518	-0.78633
96	96	1735	1373	10	0.65625	285	0.1418	0.13157	-0.58121
97	97	613	226	10	0.65625	285	0.1418	-0.15705	-0.64288
98	98	1765	154	10	0.65625	285	0.1418	0.35975	-0.44578
99	99	419	516	10	0.65625	285	0.1418	0.06682	-0.92146
100	100	2035	1165	10	0.65625	285	0.1418	0.4388	-0.10941
101	101	495	1146	10	0.65625	285	0.1418	0.25222	-0.68967
102	102	658	1764	10	0.65625	285	0.1418	0.12959	-0.48506
103	103	350	1866	12	0.65278	285	0.24504	0.18494	-1.0064
104	104	408	1838	12	0.65278	285	0.24504	0.06724	-0.80109
105	105	1138	1648	11	0.65278	285	0.18874	0.1192	-0.64955
106	106	2009	1506	11	0.65278	285	0.18874	0.05422	-0.66697
107	107	384	1031	11	0.65278	285	0.18874	0.07463	-0.6366
108	108	813	508	11	0.65278	285	0.18874	0.01812	-0.79469
109	109	708	165	11	0.65278	285	0.18874	0.00205	-0.72853
110	110	507	38	11	0.65278	285	0.18874	0.08706	-0.85137
111	112	441	588	10	0.64062	285	0.1418	0.12723	-0.57143
112	113	854	1375	10	0.64062	285	0.1418	0.06988	-0.81479
113	114	524	1165	10	0.64062	285	0.1418	0.0404	-0.72843
114	115	1714	1158	10	0.64062	285	0.1418	0.23535	-0.49857
115	116	813	984	10	0.64062	285	0.1418	0.31508	-0.60284
116	117	1185	248	10	0.64062	285	0.1418	0.14368	-0.67222
117	118	254	176	10	0.64062	285	0.1418	0.08714	-0.92831
118	119	961	1367	11	0.63889	285	0.18874	0.04291	-0.64795
119	120	599	72	13	0.6375	285	0.31154	0.04058	-0.8574
120	121	171	416	13	0.6375	285	0.31154	0.12347	-0.88536
121	122	94	557	14	0.63636	285	0.38911	0.13843	-0.95238
122	123	746	877	15	0.63636	285	0.47859	0.09253	-0.78027
123	124	42	1668	14	0.63636	285	0.38911	0.33866	-0.68816
124	125	971	1625	15	0.63636	285	0.47859	0.09513	-0.72754
125	126	771	1216	14	0.63636	285	0.38911	0.23269	-0.67233
126	127	1286	1355	10	0.625	285	0.1418	0.07744	-0.41762
127	128	209	545	10	0.625	285	0.1418	0.05776	-0.92064
128	130	363	820	14	0.625	285	0.38911	0.00342	-0.79929
129	133	1304	188	11	0.625	285	0.18874	0.21701	-0.39036
130	134	24	151	12	0.625	285	0.24504	0.15293	-0.87292
131	136	865	60	15	0.61364	285	0.47859	0.05489	-0.72665
132	137	784	531	15	0.61364	285	0.47859	0.18323	-0.74415
133	138	805	1848	13	0.6125	285	0.31154	0.28537	-0.75601
134	139	1920	1743	13	0.6125	285	0.31154	0.15669	-0.7035
135	140	47	1596	12	0.61111	285	0.24504	0.20513	-0.88443
136	141	1483	769	11	0.61111	285	0.18874	-0.09851	-0.61196
137	142	460	146	11	0.61111	285	0.18874	0.09199	-0.68385
138	143	386	112	11	0.61111	285	0.18874	-0.4087	-0.6587
139	144	728	1873	10	0.60938	285	0.1418	0.09257	-0.75275
140	145	1556	491	13	0.6	285	0.31154	0.22311	-0.67878
141	146	147	24	13	0.6	285	0.31154	0.11819	-0.86288
142	147	1213	738	13	0.6	285	0.31154	0.50637	-0.34085
143	148	534	1004	13	0.6	285	0.31154	0.25833	-0.5793
144	149	87	1242	13	0.6	285	0.31154	-0.04542	-0.74916
145	150	250	1988	13	0.6	285	0.31154	0.073	-0.90125
146	151	1725	1833	12	0.59722	285	0.24504	0.38469	-0.48788
147	152	1659	335	12	0.59722	285	0.24504	0.16048	-0.75083
148	153	363	1899	11	0.59722	285	0.18874	-0.07101	-0.86315
149	154	1969	552	10	0.59375	285	0.1418	0.0546	-0.51245
150	155	661	1358	15	0.59091	285	0.47859	0.13314	-0.74418
151	156	802	1894	12	0.58333	285	0.24504	0.11657	-0.82616
152	157	106	499	12	0.58333	285	0.24504	0.02517	-0.75593
153	159	496	906	14	0.57955	285	0.38911	-0.0658	-0.83734
154	160	227	183	14	0.57955	285	0.38911	0.04939	-0.97422
155	161	545	151	10	0.57812	285	0.1418	-0.07568	-0.72502
156	162	78	1640	10	0.57812	285	0.1418	0.27869	-0.50562
157	163	42	721	13	0.575	285	0.31154	-0.01636	-0.8777
158	164	25	234	13	0.575	285	0.31154	0.17936	-0.75577
159	165	1316	150	16	0.57292	285	0.58083	-0.14	-0.95434
160	167	279	417	11	0.56944	285	0.18874	0.09412	-0.68955
161	168	472	1289	12	0.56944	285	0.24504	0.0888	-0.67192
162	169	1410	538	14	0.56818	285	0.38911	0.27439	-0.54737
163	170	852	87	10	0.5625	285	0.1418	0.23964	-0.50344
164	171	324	1133	14	0.55682	285	0.38911	0.17796	-0.59384
165	172	906	1239	15	0.55682	285	0.47859	0.36551	-0.51996
166	173	1162	688	11	0.55556	285	0.18874	-0.14433	-0.80787
167	174	458	1073	10	0.54688	285	0.1418	0.25472	-0.46168
168	175	1891	662	14	0.54545	285	0.38911	0.24761	-0.49886
169	176	340	454	10	0.53125	285	0.1418	-0.3996	-0.45311
170	177	1834	440	10	0.53125	285	0.1418	-0.20381	-0.66211
171	178	179	1505	10	0.53125	285	0.1418	0.11401	-0.66817
172	179	1839	1754	10	0.53125	285	0.1418	0.137	-0.59122
173	180	1691	1992	13	0.525	285	0.31154	0.50108	-0.25521
174	181	940	1245	15	0.52273	285	0.47859	0.03339	-0.75385
175	182	1635	719	10	0.51562	285	0.1418	0.18142	-0.4755
176	183	280	442	10	0.51562	285	0.1418	-0.0342	-0.93239
177	184	238	411	10	0.51562	285	0.1418	-0.02878	-1.06077
178	185	449	1483	10	0.51562	285	0.1418	-0.35404	-0.55968
179	186	1961	745	10	0.51562	285	0.1418	-0.42865	-0.23531
180	188	242	2022	13	0.5125	285	0.31154	0.12101	-0.41435
181	189	765	550	10	0.5	285	0.1418	-0.12408	-0.68006
182	190	833	586	10	0.5	285	0.1418	0.11378	-0.68149
183	191	1246	1384	10	0.5	285	0.1418	-0.05285	-0.52562
184	192	42	1976	10	0.5	285	0.1418	-0.42206	-0.49275
185	193	1507	354	10	0.48438	285	0.1418	-0.10125	-0.80697
186	194	1033	941	10	0.48438	285	0.1418	0.63764	0.15702
187	195	1432	1494	10	0.48438	285	0.1418	-0.03426	-0.48767
188	196	137	1657	10	0.48438	285	0.1418	-0.26223	-0.65997
189	198	1453	217	23	0.80147	285	1.72532	0.0802	-0.87966
190	199	699	370	21	0.71094	285	1.31324	0.19668	-0.55928
191	200	1146	315	23	0.69118	285	1.72532	0.18109	-0.7123
192	201	1278	1893	24	0.61806	285	1.96029	0.39539	-0.48016
193	202	805	355	26	0.61184	285	2.49234	-0.04855	-1.07712
194	203	1386	1356	22	0.57812	285	1.50992	0.09558	-0.76376
195	204	1945	670	30	0.73295	285	3.8287	-0.30859	-0.88001
196	205	1300	1181	34	0.535	285	5.57345	0.26357	-0.78211
197	206	416	58	43	0.57258	285	11.2744	0.04984	-0.81578
