# Supplementary material for: Dynamic self-assembly of compartmentalized DNA nanotubes
Source: Nat Commun. 2021 Jun 11;12:3557. doi: 10.1038/s41467-021-23850-1 (PMC8196065; doi:10.1038/s41467-021-23850-1)
Supplement: Supplementary file 8 — Source Data [file 41467_2021_23850_MOESM8_ESM.zip › sourceData/figure6/fig6c_rnaseh_025_individualTimeFiles/fig6_Rh_025_t210_final_data.xlsx]

## Sheet: Sheet1
	droplet number	X (pixels)	Y (pixels)	Radius (pixels)	Probability count	Time	Volume (pL)	skew	kurtosis
0	0	445	665	10	0.92188	210	0.1418	0.33877	-0.50958
1	1	472	203	10	0.90625	210	0.1418	0.18129	-0.62513
2	2	699	585	11	0.90278	210	0.18874	0.32962	-0.66297
3	3	123	473	12	0.83333	210	0.24504	0.05136	-0.78115
4	4	1678	1934	14	0.82955	210	0.38911	0.45127	-0.64062
5	5	1519	1064	12	0.81944	210	0.24504	0.33173	-0.72411
6	6	1303	371	10	0.8125	210	0.1418	0.46477	-0.41123
7	7	761	681	10	0.8125	210	0.1418	0.16298	-0.77226
8	8	802	1896	12	0.80556	210	0.24504	0.43587	-0.65988
9	9	465	1372	10	0.79688	210	0.1418	0.26932	-0.76274
10	10	702	1271	10	0.79688	210	0.1418	0.02967	-0.83341
11	11	940	463	10	0.79688	210	0.1418	0.37379	-0.50185
12	12	1765	156	10	0.79688	210	0.1418	0.37849	-0.5239
13	13	1585	555	10	0.78125	210	0.1418	0.32908	-0.61352
14	14	1163	473	10	0.78125	210	0.1418	0.32916	-0.63664
15	15	1892	1623	10	0.78125	210	0.1418	0.2802	-0.7585
16	16	157	1142	12	0.77778	210	0.24504	0.2379	-0.8429
17	17	666	304	14	0.76136	210	0.38911	0.21466	-0.3077
18	18	659	1766	10	0.75	210	0.1418	0.27432	-0.77309
19	19	396	955	10	0.75	210	0.1418	0.10883	-0.56814
20	20	496	1148	10	0.75	210	0.1418	0.55997	-0.44541
21	21	1015	1613	12	0.75	210	0.24504	0.03948	-0.89093
22	22	332	1244	12	0.75	210	0.24504	0.2958	-0.644
23	23	1691	220	15	0.73864	210	0.47859	0.2734	-0.77159
24	24	443	754	13	0.7375	210	0.31154	0.05458	-0.94796
25	25	708	166	11	0.73611	210	0.18874	0.52987	-0.17595
26	26	1624	257	12	0.73611	210	0.24504	0.00579	-0.94227
27	27	966	599	10	0.73438	210	0.1418	0.4715	-0.19276
28	28	148	26	14	0.72727	210	0.38911	0.42937	-0.47396
29	29	1824	722	13	0.725	210	0.31154	0.05761	-0.70247
30	30	92	145	11	0.72222	210	0.18874	-0.00594	-0.64571
31	31	1483	770	10	0.71875	210	0.1418	0.26343	-0.72124
32	32	209	546	10	0.71875	210	0.1418	0.12697	-0.96505
33	33	1487	85	10	0.71875	210	0.1418	0.27527	-0.66487
34	34	1821	291	13	0.7125	210	0.31154	0.22193	-0.74346
35	35	1511	1999	11	0.70833	210	0.18874	0.15417	-0.58993
36	36	1394	1945	12	0.70833	210	0.24504	0.4104	-0.47277
37	37	94	558	14	0.70455	210	0.38911	0.70635	-0.21218
38	38	1032	501	10	0.70312	210	0.1418	0.17232	-0.70166
39	39	2009	1508	10	0.70312	210	0.1418	0.18537	-0.62036
40	40	171	417	13	0.7	210	0.31154	0.19846	-0.93404
41	41	1083	1043	13	0.7	210	0.31154	0.23449	-0.70448
42	42	1725	1835	12	0.69444	210	0.24504	0.69444	-0.14859
43	43	1468	721	12	0.69444	210	0.24504	0.27241	-0.69551
44	44	892	291	12	0.69444	210	0.24504	0.56768	-0.27428
45	45	1068	1361	11	0.69444	210	0.18874	0.44687	-0.35118
46	46	369	190	11	0.69444	210	0.18874	0.42199	-0.39972
47	47	1138	1649	10	0.6875	210	0.1418	0.19331	-0.76995
48	48	575	673	14	0.68182	210	0.38911	0.27796	-0.36195
49	49	643	1506	12	0.68056	210	0.24504	0.37558	-0.6627
50	50	1163	688	10	0.67188	210	0.1418	0.18564	-0.51492
51	51	441	589	10	0.67188	210	0.1418	0.5013	-0.39076
52	52	179	486	10	0.67188	210	0.1418	0.28471	-0.54335
53	53	749	2025	10	0.67188	210	0.1418	0.23681	-0.76156
54	54	893	187	10	0.67188	210	0.1418	0.23865	-0.63091
55	55	1319	1491	15	0.67045	210	0.47859	0.49956	-0.42632
56	58	26	236	14	0.67045	210	0.38911	-0.08062	-0.85228
57	59	865	62	16	0.66667	210	0.58083	0.36143	-0.4276
58	60	1040	153	12	0.66667	210	0.24504	0.74046	0.18886
59	61	1314	1851	12	0.66667	210	0.24504	0.03674	-0.85031
60	62	661	1360	15	0.65909	210	0.47859	0.20058	-0.83121
61	63	683	32	14	0.65909	210	0.38911	0.23494	-0.62397
62	64	1862	1529	10	0.65625	210	0.1418	0.07587	-0.39564
63	65	1508	1918	10	0.65625	210	0.1418	0.31163	-0.00578
64	66	280	418	10	0.65625	210	0.1418	0.09457	-0.51687
65	67	705	1172	10	0.65625	210	0.1418	0.31948	-0.74324
66	68	1780	1666	10	0.65625	210	0.1418	0.39459	-0.57714
67	69	363	1901	11	0.65278	210	0.18874	0.09721	-0.43708
68	70	916	533	11	0.65278	210	0.18874	0.26279	-0.82195
69	71	1610	132	11	0.65278	210	0.18874	0.32496	-0.34243
70	72	350	1867	12	0.65278	210	0.24504	0.52093	-0.45795
71	73	460	147	11	0.65278	210	0.18874	0.28481	-0.48206
72	76	524	1166	10	0.64062	210	0.1418	0.2805	-0.66279
73	77	2021	1979	10	0.64062	210	0.1418	0.0263	-0.58823
74	78	419	517	10	0.64062	210	0.1418	0.28063	-0.72034
75	79	1340	1007	11	0.63889	210	0.18874	0.37545	-0.35491
76	80	508	40	11	0.63889	210	0.18874	0.21614	-0.30943
77	82	1613	1527	13	0.6375	210	0.31154	0.19427	-0.8371
78	83	1001	1580	14	0.63636	210	0.38911	-0.01484	-0.60088
79	84	1163	602	15	0.63636	210	0.47859	0.28721	-0.48166
80	86	1691	1531	10	0.625	210	0.1418	0.3961	-0.41134
81	87	728	1874	10	0.625	210	0.1418	0.40757	-0.53356
82	88	1287	1357	10	0.625	210	0.1418	0.28662	-0.61957
83	89	1735	1374	10	0.625	210	0.1418	0.19409	-0.49977
84	90	529	2010	10	0.625	210	0.1418	0.40186	-0.61406
85	91	1315	151	16	0.625	210	0.58083	0.46522	-0.32769
86	92	183	759	13	0.625	210	0.31154	0.55769	-0.2946
87	93	1311	1434	13	0.625	210	0.31154	0.29982	-0.76164
88	95	1304	645	12	0.625	210	0.24504	0.27581	-0.60137
89	96	226	912	11	0.625	210	0.18874	0.27692	-0.70617
90	99	534	1005	13	0.6125	210	0.31154	0.05412	-0.82165
91	100	1922	1836	13	0.6125	210	0.31154	0.16555	-0.70908
92	101	962	1368	11	0.61111	210	0.18874	0.26112	-0.28732
93	102	801	618	11	0.61111	210	0.18874	0.44508	-0.5555
94	103	2001	1448	12	0.61111	210	0.24504	0.09202	-0.65663
95	104	2035	1167	10	0.60938	210	0.1418	0.30498	-0.59954
96	105	458	1074	10	0.60938	210	0.1418	0.23849	-0.55987
97	106	1554	1681	16	0.60417	210	0.58083	0.30168	-0.64457
98	107	43	722	13	0.6	210	0.31154	0.4655	-0.38632
99	108	1213	740	13	0.6	210	0.31154	0.29333	-0.68374
100	110	1650	1483	11	0.59722	210	0.18874	0.42308	-0.63499
101	111	551	1059	11	0.59722	210	0.18874	0.59078	-0.29994
102	112	890	637	12	0.59722	210	0.24504	0.37374	-0.67601
103	113	1071	75	10	0.59375	210	0.1418	0.24784	-0.59382
104	114	92	1610	14	0.59091	210	0.38911	0.22736	-0.8987
105	115	511	586	15	0.59091	210	0.47859	0.09646	-0.88674
106	116	41	1670	14	0.59091	210	0.38911	0.39909	-0.24771
107	117	1654	703	13	0.5875	210	0.31154	0.38477	-0.6284
108	118	408	1840	12	0.58333	210	0.24504	0.28009	-0.64406
109	119	599	72	12	0.58333	210	0.24504	-0.11649	-0.80318
110	120	1155	938	11	0.58333	210	0.18874	0.29853	-0.58858
111	121	1304	188	11	0.58333	210	0.18874	0.31417	-0.4991
112	122	1338	943	15	0.57955	210	0.47859	-0.07526	-0.73394
113	123	114	1382	14	0.57955	210	0.38911	-0.12214	-0.69245
114	124	503	376	10	0.57812	210	0.1418	0.56201	-0.18719
115	125	846	632	13	0.575	210	0.31154	0.63038	-0.32818
116	126	1997	1813	13	0.575	210	0.31154	0.2962	-0.54488
117	127	1791	606	12	0.56944	210	0.24504	0.72783	-0.0828
118	128	24	152	11	0.56944	210	0.18874	0.65817	-0.04643
119	129	351	1031	12	0.56944	210	0.24504	0.5024	-0.28267
120	130	971	1626	15	0.56818	210	0.47859	0.10978	-0.79563
121	132	1126	681	16	0.5625	210	0.58083	0.30655	-0.26286
122	133	1691	1993	13	0.5625	210	0.31154	0.06453	-0.88903
123	134	798	1712	10	0.5625	210	0.1418	0.3082	-0.6091
124	135	806	1849	13	0.5625	210	0.31154	0.06387	-0.76577
125	137	701	914	13	0.5625	210	0.31154	0.42258	-0.50349
126	138	1670	26	15	0.55682	210	0.47859	-0.1696	-0.89738
127	139	1173	1250	11	0.55556	210	0.18874	0.27867	-0.58287
128	140	725	1436	13	0.55	210	0.31154	0.35865	-0.58793
129	141	1880	1962	13	0.55	210	0.31154	0.12762	-0.57241
130	142	1031	1574	10	0.54688	210	0.1418	-0.15116	-0.31073
131	143	46	1597	12	0.54167	210	0.24504	0.38344	-0.44738
132	145	1945	986	12	0.54167	210	0.24504	0.26679	-0.53252
133	146	813	509	11	0.54167	210	0.18874	0.2146	-0.51187
134	147	1659	335	11	0.54167	210	0.18874	0.49047	-0.2368
135	148	250	1989	13	0.5375	210	0.31154	0.5299	0.00288
136	149	1920	1745	13	0.5375	210	0.31154	0.31747	-0.47674
137	150	324	1135	14	0.53409	210	0.38911	0.04313	-0.49548
138	151	784	532	15	0.53409	210	0.47859	0.46398	-0.50321
139	152	280	443	10	0.53125	210	0.1418	0.37084	-0.45047
140	153	2010	101	10	0.53125	210	0.1418	-0.4216	-0.47579
141	154	813	986	10	0.53125	210	0.1418	0.39299	-0.26558
142	155	178	1506	10	0.53125	210	0.1418	0.30609	-0.51913
143	156	614	226	10	0.53125	210	0.1418	0.30303	-0.54984
144	157	1185	250	10	0.53125	210	0.1418	0.41486	-0.23592
145	158	1421	1885	15	0.52273	210	0.47859	0.22689	-0.80517
146	159	363	822	14	0.52273	210	0.38911	0.39818	-0.57201
147	160	1670	2010	10	0.51562	210	0.1418	-0.3572	-0.25726
148	161	711	1829	10	0.51562	210	0.1418	0.64977	-0.38627
149	162	516	1380	10	0.51562	210	0.1418	-0.18955	-0.4203
150	163	1240	1011	10	0.51562	210	0.1418	-0.26932	-0.58783
151	164	254	178	10	0.51562	210	0.1418	0.43229	0.05615
152	165	1432	1495	10	0.51562	210	0.1418	0.05801	-0.57649
153	166	1556	492	12	0.51389	210	0.24504	0.07167	-0.72661
154	167	471	1289	13	0.5	210	0.31154	-0.23012	-0.37606
155	169	1246	1385	10	0.5	210	0.1418	0.17643	-0.53847
156	170	1713	1159	10	0.5	210	0.1418	0.26132	-0.54644
157	171	1646	574	10	0.5	210	0.1418	0.30754	-0.70703
158	172	1835	441	10	0.5	210	0.1418	0.12706	-0.53302
159	173	1879	196	10	0.5	210	0.1418	-0.41948	-0.45733
160	174	544	153	10	0.5	210	0.1418	0.23623	-0.48974
161	175	226	185	14	0.48864	210	0.38911	0.17886	-0.62906
162	177	1508	356	10	0.48438	210	0.1418	-0.10907	-0.62262
163	178	832	587	10	0.48438	210	0.1418	0.36868	-0.23835
164	179	339	455	10	0.48438	210	0.1418	0.10083	-0.58241
165	185	852	88	10	0.46875	210	0.1418	0.33502	-0.31334
166	186	40	1978	10	0.46875	210	0.1418	-0.22935	-0.15902
167	187	79	1641	10	0.46875	210	0.1418	0.69535	-0.06355
168	188	1631	122	10	0.46875	210	0.1418	0.11914	-0.30808
169	189	1288	154	10	0.46875	210	0.1418	0.02679	-0.72986
170	193	1453	219	23	0.67647	210	1.72532	0.20223	-0.89747
171	194	1146	316	24	0.67361	210	1.96029	0.32188	-0.5073
172	195	805	357	27	0.56875	210	2.79112	0.04155	-0.98981
173	196	698	372	22	0.53125	210	1.50992	0.60574	0.1323
174	197	1278	1894	25	0.47917	210	2.21568	0.60695	-0.11863
175	198	1386	1357	22	0.47656	210	1.50992	0.24013	-0.58839
176	199	1945	671	30	0.72727	210	3.8287	-0.20062	-1.04337
177	200	1300	1182	36	0.5	210	6.61599	0.2076	-0.80104
178	201	416	60	45	0.54167	210	12.9218	0.28627	-0.68337
