# Supplementary material for: Dynamic self-assembly of compartmentalized DNA nanotubes
Source: Nat Commun. 2021 Jun 11;12:3557. doi: 10.1038/s41467-021-23850-1 (PMC8196065; doi:10.1038/s41467-021-23850-1)
Supplement: Supplementary file 8 — Source Data [file 41467_2021_23850_MOESM8_ESM.zip › sourceData/figure6/fig6c_rnaseh_025_individualTimeFiles/fig6_Rh_025_t135_final_data.xlsx]

## Sheet: Sheet1
	droplet number	X (pixels)	Y (pixels)	Radius (pixels)	Probability count	Time	Volume (pL)	skew	kurtosis
0	0	1479	790	10	0.78125	135	0.1418	0.39918	-0.67983
1	1	1688	1551	10	0.76562	135	0.1418	0.74726	-0.08566
2	2	1483	105	10	0.76562	135	0.1418	0.23699	-0.7422
3	3	2005	1528	10	0.75	135	0.1418	0.24578	-0.74115
4	4	442	684	10	0.75	135	0.1418	0.26982	-0.46166
5	5	963	619	10	0.75	135	0.1418	0.46313	-0.67986
6	6	276	438	10	0.75	135	0.1418	0.33749	-0.58129
7	8	569	1358	15	0.75	135	0.47859	0.54445	-0.41451
8	9	958	1389	11	0.75	135	0.18874	0.48415	-0.45096
9	10	1998	1468	12	0.75	135	0.24504	0.34188	-0.70586
10	11	799	1916	12	0.73611	135	0.24504	0.80955	0.0744
11	12	1079	1063	13	0.725	135	0.31154	0.37447	-0.85899
12	13	912	552	10	0.71875	135	0.1418	0.31747	-0.64687
13	14	695	604	10	0.71875	135	0.1418	0.70093	-0.41479
14	15	655	1786	10	0.71875	135	0.1418	0.63244	-0.22762
15	16	1688	240	15	0.71591	135	0.47859	0.39806	-0.54
16	17	797	638	11	0.70833	135	0.18874	0.83569	0.14717
17	18	1390	1964	12	0.70833	135	0.24504	0.74661	0.00708
18	19	1152	958	11	0.70833	135	0.18874	0.45864	-0.40557
19	20	177	507	10	0.70312	135	0.1418	0.25955	-0.88013
20	21	468	222	10	0.70312	135	0.1418	0.59455	-0.22351
21	22	2032	1185	10	0.6875	135	0.1418	0.34011	-0.41702
22	23	2006	122	10	0.6875	135	0.1418	-0.20721	-0.51197
23	24	2018	1999	10	0.6875	135	0.1418	0.8861	0.19385
24	25	1160	622	15	0.68182	135	0.47859	0.99738	1.01869
25	26	456	167	11	0.68056	135	0.18874	0.45998	-0.34201
26	27	119	493	12	0.68056	135	0.24504	0.27148	-0.62072
27	28	1516	1084	12	0.68056	135	0.24504	0.64176	-0.24298
28	29	1647	1502	10	0.67188	135	0.1418	0.66519	-0.41421
29	30	724	1893	10	0.67188	135	0.1418	0.85484	0.18433
30	31	1777	1685	10	0.67188	135	0.1418	0.58863	-0.25503
31	32	365	210	11	0.66667	135	0.18874	0.52829	-0.44376
32	33	233	16	11	0.66667	135	0.18874	0.26937	-0.71976
33	34	222	932	11	0.66667	135	0.18874	0.90906	0.7176
34	35	1821	742	13	0.6625	135	0.31154	0.38535	-0.70195
35	36	1859	1548	10	0.65625	135	0.1418	0.33905	-0.74516
36	37	757	700	10	0.65625	135	0.1418	0.32375	-0.67575
37	38	415	536	10	0.65625	135	0.1418	0.43781	-0.48617
38	39	347	1051	12	0.65278	135	0.24504	0.63508	-0.45962
39	40	1508	2019	11	0.65278	135	0.18874	0.41327	-0.5576
40	41	359	1921	11	0.65278	135	0.18874	0.27666	-0.62153
41	42	842	652	13	0.65	135	0.31154	0.9456	0.2486
42	43	144	45	14	0.64773	135	0.38911	0.56133	-0.39586
43	44	1889	1642	10	0.64062	135	0.1418	0.39251	-0.49199
44	45	437	609	10	0.64062	135	0.1418	0.1358	-0.74894
45	46	794	1731	10	0.64062	135	0.1418	0.42953	-0.30526
46	47	1036	173	12	0.63889	135	0.24504	0.99841	0.60648
47	48	1065	1380	11	0.63889	135	0.18874	0.72232	-0.00345
48	49	705	187	11	0.63889	135	0.18874	0.72642	0.09012
49	50	87	165	11	0.63889	135	0.18874	0.28796	-0.61891
50	51	663	324	14	0.63636	135	0.38911	0.02679	-0.89257
51	52	1551	1701	16	0.63542	135	0.58083	0.55136	-0.32065
52	53	504	59	10	0.625	135	0.1418	0.60531	0.05586
53	54	936	483	10	0.625	135	0.1418	0.45467	-0.55119
54	55	1159	493	10	0.625	135	0.1418	0.67178	-0.21009
55	56	1028	521	10	0.625	135	0.1418	0.40031	-0.7172
56	57	468	1311	13	0.625	135	0.31154	0.61447	-0.16889
57	58	802	1869	13	0.625	135	0.31154	0.62225	-0.20556
58	59	506	1304	13	0.625	135	0.31154	0.86636	0.46155
59	60	595	93	13	0.625	135	0.31154	0.30825	-0.54345
60	61	21	171	11	0.625	135	0.18874	0.80264	0.26594
61	62	1675	1954	14	0.61364	135	0.38911	0.55196	-0.57867
62	63	530	1025	13	0.6125	135	0.31154	0.37542	-0.62762
63	64	112	1401	13	0.6125	135	0.31154	0.18297	-0.63739
64	65	1620	276	12	0.61111	135	0.24504	0.28291	-0.58145
65	66	809	528	11	0.61111	135	0.18874	0.33378	-0.36648
66	67	699	1291	10	0.60938	135	0.1418	0.28968	-0.5841
67	68	1135	1669	10	0.60938	135	0.1418	0.39178	-0.59886
68	69	1710	1179	10	0.60938	135	0.1418	0.71508	-0.31092
69	70	548	1078	10	0.60938	135	0.1418	0.70312	-0.20674
70	71	1417	1905	16	0.60417	135	0.58083	0.38628	-0.58702
71	72	440	773	13	0.6	135	0.31154	0.37999	-0.51958
72	73	461	1393	11	0.59722	135	0.18874	-0.04391	-0.82052
73	74	1159	708	10	0.59375	135	0.1418	0.45241	-0.47222
74	75	701	1192	10	0.59375	135	0.1418	1.0174	1.06416
75	76	890	207	10	0.59375	135	0.1418	0.79971	0.02613
76	77	968	1646	15	0.59091	135	0.47859	0.36659	-0.63823
77	78	1818	311	13	0.5875	135	0.31154	0.50225	-0.39956
78	80	640	1526	11	0.58333	135	0.18874	0.83705	0.11207
79	81	1606	151	10	0.57812	135	0.1418	0.58712	-0.0899
80	83	392	975	10	0.57812	135	0.1418	0.40711	-0.5803
81	84	492	1168	10	0.57812	135	0.1418	0.90043	0.16005
82	85	1918	1856	13	0.575	135	0.31154	0.41264	-0.51065
83	86	39	741	13	0.575	135	0.31154	0.84314	0.87108
84	87	697	934	13	0.575	135	0.31154	0.60863	-0.36022
85	88	247	2009	13	0.575	135	0.31154	0.84754	0.38359
86	89	1465	740	12	0.56944	135	0.24504	0.4678	-0.46911
87	91	1336	1028	11	0.56944	135	0.18874	0.23773	-0.81676
88	92	154	1162	12	0.56944	135	0.24504	0.51001	-0.54941
89	93	1760	175	11	0.56944	135	0.18874	0.20208	-0.1572
90	94	658	1380	15	0.56818	135	0.47859	0.33571	-0.19461
91	95	1334	962	15	0.56818	135	0.47859	0.46148	-0.47503
92	96	1504	1938	10	0.5625	135	0.1418	0.30783	-0.45907
93	97	525	2029	10	0.5625	135	0.1418	0.51173	-0.03358
94	98	509	605	15	0.55682	135	0.47859	0.28835	-0.60671
95	99	1302	665	11	0.55556	135	0.18874	0.40901	-0.43152
96	100	1787	625	12	0.55556	135	0.24504	0.81409	0.00248
97	102	84	1262	13	0.55	135	0.31154	0.51244	-0.39211
98	103	900	974	10	0.54688	135	0.1418	0.3838	-0.70095
99	104	810	1005	10	0.54688	135	0.1418	0.52964	-0.12095
100	105	1582	574	10	0.54688	135	0.1418	0.48714	-0.43953
101	106	329	1264	12	0.54167	135	0.24504	0.64392	-0.33767
102	107	1655	356	11	0.54167	135	0.18874	0.79429	0.09777
103	108	103	519	11	0.54167	135	0.18874	0.44346	-0.62563
104	109	1311	1871	12	0.54167	135	0.24504	0.43993	-0.39458
105	110	1609	1547	13	0.5375	135	0.31154	0.53202	-0.66586
106	112	572	693	14	0.53409	135	0.38911	0.66279	0.03083
107	113	337	1125	16	0.53125	135	0.58083	0.6033	-0.01447
108	114	1067	95	10	0.53125	135	0.1418	0.66887	-0.27199
109	115	1942	1005	11	0.52778	135	0.18874	0.56298	-0.31037
110	117	887	657	12	0.52778	135	0.24504	0.67311	-0.34467
111	119	781	552	15	0.52273	135	0.47859	0.75884	-0.00275
112	120	1315	1511	15	0.52273	135	0.47859	0.96549	0.53386
113	121	937	1266	15	0.52273	135	0.47859	0.95717	1.11037
114	122	1731	1395	10	0.51562	135	0.1418	0.53878	-0.41823
115	123	521	1186	10	0.51562	135	0.1418	0.16916	-0.7831
116	124	541	172	10	0.51562	135	0.1418	0.38408	-0.59502
117	125	1169	1269	10	0.51562	135	0.1418	0.65717	-0.15157
118	126	837	368	10	0.51562	135	0.1418	0.38162	0.07894
119	127	1299	391	10	0.51562	135	0.1418	0.54272	-0.59325
120	128	205	565	10	0.51562	135	0.1418	0.25342	-0.68001
121	129	1429	1516	10	0.51562	135	0.1418	0.63433	-0.27093
122	130	175	1527	10	0.51562	135	0.1418	0.43855	-0.29512
123	131	454	1095	10	0.51562	135	0.1418	0.34044	-0.7676
124	132	345	1887	11	0.51389	135	0.18874	0.68912	-0.31427
125	134	721	1455	13	0.5125	135	0.31154	0.61614	-0.13259
126	135	404	1860	13	0.5125	135	0.31154	0.67546	-0.04287
127	136	91	578	14	0.51136	135	0.38911	0.89137	0.07356
128	137	21	257	14	0.51136	135	0.38911	0.24975	-0.65417
129	139	862	82	16	0.5	135	0.58083	0.61983	-0.06277
130	141	1521	30	11	0.5	135	0.18874	0.5774	-0.67666
131	142	1027	1594	10	0.5	135	0.1418	0.23075	-0.76903
132	144	611	248	10	0.5	135	0.1418	0.32524	-0.51056
133	145	1181	269	10	0.5	135	0.1418	0.30332	-0.53824
134	146	901	1261	15	0.5	135	0.47859	0.18373	-0.62654
135	147	1312	171	16	0.48958	135	0.58083	1.05447	1.5696
136	148	538	1385	14	0.48864	135	0.38911	0.69452	0.0093
137	149	493	927	14	0.48864	135	0.38911	0.34601	-0.4786
138	150	679	52	14	0.48864	135	0.38911	0.32138	-0.7393
139	151	1529	256	15	0.48864	135	0.47859	0.50993	-0.27279
140	152	37	1690	14	0.48864	135	0.38911	0.7494	0.18328
141	153	1876	1981	13	0.4875	135	0.31154	0.62035	-0.17943
142	154	276	464	10	0.48438	135	0.1418	0.49046	-0.59087
143	155	1274	1417	10	0.48438	135	0.1418	0.40193	-0.59406
144	156	864	281	10	0.48438	135	0.1418	-0.1581	-0.44025
145	157	1887	683	14	0.47727	135	0.38911	0.72448	0.13463
146	158	360	843	15	0.47727	135	0.47859	0.5982	-0.04701
147	160	1917	1764	13	0.475	135	0.31154	0.75867	0.13126
148	161	1684	2012	12	0.47222	135	0.24504	0.201	0.05207
149	162	1831	462	10	0.46875	135	0.1418	0.15808	-0.65479
150	164	446	1503	10	0.46875	135	0.1418	0.24759	-0.26034
151	166	869	892	10	0.46875	135	0.1418	0.20113	-0.36366
152	167	337	475	10	0.46875	135	0.1418	0.04431	-0.42851
153	168	43	409	10	0.46875	135	0.1418	0.13674	-0.71966
154	169	222	203	13	0.4625	135	0.31154	0.41369	-0.22834
155	170	1210	760	12	0.45833	135	0.24504	0.73054	-0.34831
156	171	1300	209	12	0.45833	135	0.24504	0.58719	-0.20991
157	172	89	1629	14	0.45455	135	0.38911	0.46001	-0.25106
158	173	320	1154	14	0.45455	135	0.38911	0.36461	-0.21769
159	174	830	608	10	0.45312	135	0.1418	0.60016	0.07795
160	175	500	397	10	0.45312	135	0.1418	0.77582	0.05506
161	176	250	196	10	0.45312	135	0.1418	0.34956	-0.52103
162	177	850	106	10	0.45312	135	0.1418	0.33996	-0.40549
163	178	762	571	10	0.45312	135	0.1418	0.09908	-0.18729
164	179	1643	594	10	0.45312	135	0.1418	0.86907	0.25188
165	180	707	1849	10	0.45312	135	0.1418	0.91877	0.14091
166	181	848	2002	10	0.45312	135	0.1418	0.75452	0.2177
167	182	1607	1944	10	0.45312	135	0.1418	0.00022	-0.67061
168	183	1720	1854	10	0.45312	135	0.1418	0.63622	-0.43292
169	184	596	1398	13	0.4375	135	0.31154	0.79963	-0.13191
170	185	1406	559	13	0.4375	135	0.31154	0.79435	0.16874
171	187	235	432	10	0.4375	135	0.1418	0.3616	-0.61001
172	189	43	1617	12	0.43056	135	0.24504	0.69154	-0.0683
173	191	1464	313	10	0.42188	135	0.1418	-0.01211	-0.40482
174	192	1055	1724	10	0.42188	135	0.1418	-0.04745	-0.61392
175	193	117	61	10	0.42188	135	0.1418	0.11174	-0.5553
176	195	1627	140	10	0.42188	135	0.1418	-0.09667	-0.38208
177	196	531	1427	10	0.42188	135	0.1418	0.02809	-0.56543
178	197	67	1226	10	0.42188	135	0.1418	-0.46918	-0.387
179	198	1349	1234	10	0.42188	135	0.1418	0.10899	-0.84908
180	199	850	1397	10	0.42188	135	0.1418	0.74372	0.10424
181	200	1391	757	10	0.42188	135	0.1418	0.19125	-0.62904
182	201	1241	1403	10	0.42188	135	0.1418	-0.07973	-0.61473
183	202	1236	1030	10	0.42188	135	0.1418	-0.02121	-0.40156
184	203	433	848	10	0.42188	135	0.1418	0.04609	-0.58697
185	205	1099	708	11	0.41667	135	0.18874	-0.04429	-0.41766
186	206	1651	721	14	0.40909	135	0.38911	0.18149	-0.74468
187	207	153	1373	10	0.40625	135	0.1418	-0.68915	-0.30911
188	208	1503	376	10	0.40625	135	0.1418	0.11936	-0.54817
189	209	1957	766	10	0.40625	135	0.1418	-0.02561	-0.60403
190	210	1666	2028	10	0.40625	135	0.1418	0.06947	-0.49623
191	212	201	1933	10	0.40625	135	0.1418	0.63909	0.12906
192	215	190	1901	10	0.40625	135	0.1418	0.01841	-0.50738
193	217	513	1399	10	0.40625	135	0.1418	0.26633	-0.52231
194	218	1913	1371	10	0.40625	135	0.1418	-0.15264	-1.02531
195	219	1552	511	12	0.40278	135	0.24504	0.09699	-0.80716
196	221	369	107	13	0.4	135	0.31154	0.3639	0.06495
197	230	1142	335	24	0.63194	135	1.96029	0.58926	0.01097
198	231	695	392	22	0.59375	135	1.50992	0.95905	0.56376
199	232	802	377	27	0.58125	135	2.79112	0.25277	-0.80427
200	233	1450	238	23	0.56618	135	1.72532	0.2553	-0.70438
201	234	1275	1914	25	0.53472	135	2.21568	0.86625	0.47372
202	235	1382	1377	23	0.50735	135	1.72532	0.25178	-0.49036
203	237	1297	1202	35	0.46	135	6.07983	0.43755	-0.4375
204	238	413	79	44	0.45312	135	12.0794	0.35636	-0.34185
