# Supplementary material for: Dynamic self-assembly of compartmentalized DNA nanotubes
Source: Nat Commun. 2021 Jun 11;12:3557. doi: 10.1038/s41467-021-23850-1 (PMC8196065; doi:10.1038/s41467-021-23850-1)
Supplement: Supplementary file 8 — Source Data [file 41467_2021_23850_MOESM8_ESM.zip › sourceData/figure6/fig6c_rnaseh_025_individualTimeFiles/fig6_Rh_025_t225_final_data.xlsx]

## Sheet: Sheet1
	droplet number	X (pixels)	Y (pixels)	Radius (pixels)	Probability count	Time	Volume (pL)	skew	kurtosis
0	0	699	585	11	0.91667	225	0.18874	0.30152	-0.70571
1	1	940	463	10	0.875	225	0.1418	0.21098	-0.72837
2	2	1691	220	15	0.85227	225	0.47859	0.22283	-0.90228
3	3	1519	1064	12	0.84722	225	0.24504	0.34274	-0.65327
4	4	1163	688	10	0.82812	225	0.1418	0.16034	-0.45471
5	5	445	665	10	0.8125	225	0.1418	0.18769	-0.42213
6	6	1678	1934	14	0.80682	225	0.38911	0.44218	-0.69512
7	7	761	681	10	0.79688	225	0.1418	0.45894	-0.41002
8	8	1082	1043	13	0.7875	225	0.31154	0.20529	-0.8556
9	9	666	304	14	0.78409	225	0.38911	0.16184	-0.4183
10	10	1303	371	10	0.78125	225	0.1418	0.27556	-0.63201
11	11	1163	473	10	0.78125	225	0.1418	0.44979	-0.49863
12	12	495	1148	10	0.76562	225	0.1418	0.5755	-0.32456
13	13	802	1896	12	0.75	225	0.24504	0.44378	-0.57953
14	14	1780	1665	11	0.75	225	0.18874	0.17791	-0.51317
15	15	573	1338	15	0.73864	225	0.47859	0.14892	-0.66763
16	16	363	1901	11	0.73611	225	0.18874	0.01703	-0.3367
17	17	800	618	11	0.73611	225	0.18874	0.38519	-0.42875
18	18	702	1271	10	0.73438	225	0.1418	0.2504	-0.54478
19	19	798	1712	10	0.73438	225	0.1418	0.31703	-0.47675
20	20	1532	236	15	0.72727	225	0.47859	0.16485	-0.81126
21	21	746	878	15	0.72727	225	0.47859	0.11537	-0.82503
22	22	183	759	13	0.725	225	0.31154	0.55491	-0.33873
23	23	91	145	11	0.72222	225	0.18874	0.17528	-0.84468
24	24	1511	1999	11	0.72222	225	0.18874	0.23119	-0.78675
25	25	1791	605	12	0.72222	225	0.24504	0.71486	-0.08729
26	26	1031	501	10	0.71875	225	0.1418	0.2132	-0.56433
27	27	1892	1623	10	0.71875	225	0.1418	0.43038	-0.67148
28	28	465	1372	10	0.71875	225	0.1418	0.16454	-0.73446
29	29	41	1670	14	0.71591	225	0.38911	0.25199	-0.55496
30	30	36	620	15	0.71591	225	0.47859	-0.08564	-1.00909
31	31	1922	1836	13	0.7125	225	0.31154	0.1079	-0.73483
32	32	813	509	11	0.70833	225	0.18874	0.16498	-0.62351
33	33	396	955	10	0.70312	225	0.1418	0.19693	-0.7751
34	34	178	487	10	0.70312	225	0.1418	0.49783	-0.15255
35	35	472	202	10	0.70312	225	0.1418	0.22992	-0.39996
36	36	1821	291	13	0.7	225	0.31154	0.22078	-0.79503
37	37	1824	721	12	0.69444	225	0.24504	0.36224	-0.53953
38	38	459	148	12	0.69444	225	0.24504	0.01831	-0.66211
39	39	1337	943	15	0.69318	225	0.47859	0.18866	-0.90494
40	40	704	1172	10	0.6875	225	0.1418	0.126	-0.71551
41	41	1507	1919	10	0.6875	225	0.1418	0.36231	-0.5542
42	42	2021	1979	10	0.6875	225	0.1418	0.18859	-0.44731
43	43	1554	1680	16	0.6875	225	0.58083	0.27037	-0.63652
44	44	683	32	14	0.68182	225	0.38911	0.10013	-0.47766
45	45	587	460	15	0.68182	225	0.47859	0.12738	-0.8249
46	46	1304	188	11	0.68056	225	0.18874	0.13129	-0.33082
47	47	157	1142	12	0.68056	225	0.24504	0.30107	-0.59915
48	48	509	1284	13	0.675	225	0.31154	0.48187	-0.29315
49	49	1613	1527	13	0.675	225	0.31154	0.23754	-0.72028
50	50	1071	75	10	0.67188	225	0.1418	0.13718	-0.70883
51	51	457	1075	10	0.67188	225	0.1418	0.45613	-0.04908
52	52	443	753	13	0.6625	225	0.31154	0.00019	-0.91612
53	53	1311	1434	13	0.6625	225	0.31154	0.30546	-0.49672
54	54	1691	1993	13	0.6625	225	0.31154	0.16985	-0.95519
55	55	114	1382	14	0.65909	225	0.38911	-0.03945	-0.65906
56	56	1862	1528	10	0.65625	225	0.1418	0.17581	-0.81076
57	57	524	1166	10	0.65625	225	0.1418	0.30368	-0.4365
58	58	1483	770	10	0.65625	225	0.1418	0.4864	-0.44703
59	59	209	546	10	0.65625	225	0.1418	0.16431	-0.81346
60	60	892	187	10	0.65625	225	0.1418	0.19445	-0.49458
61	61	226	912	11	0.65278	225	0.18874	0.17026	-0.76364
62	62	1945	985	11	0.65278	225	0.18874	0.40196	-0.63631
63	63	332	1244	12	0.65278	225	0.24504	0.30059	-0.63242
64	64	123	473	12	0.65278	225	0.24504	0.26786	-0.57215
65	65	1650	1483	11	0.65278	225	0.18874	0.37023	-0.56961
66	66	251	1989	13	0.65	225	0.31154	0.33433	-0.28681
67	67	865	61	15	0.64773	225	0.47859	0.33294	-0.39307
68	68	147	26	14	0.64773	225	0.38911	0.32435	-0.62427
69	69	419	516	10	0.64062	225	0.1418	0.18815	-0.82297
70	70	279	443	10	0.64062	225	0.1418	0.09698	-0.74581
71	71	1691	1531	10	0.64062	225	0.1418	0.37041	-0.54842
72	72	1393	1945	12	0.63889	225	0.24504	0.26793	-0.66188
73	73	916	532	11	0.63889	225	0.18874	0.22016	-0.57694
74	74	1015	1613	12	0.63889	225	0.24504	-0.09467	-0.80106
75	75	1659	335	11	0.63889	225	0.18874	0.34491	-0.34103
76	76	599	73	13	0.6375	225	0.31154	0.16105	-0.8211
77	77	171	416	13	0.6375	225	0.31154	0.09862	-0.89789
78	78	1214	740	13	0.6375	225	0.31154	0.23879	-0.68269
79	79	93	558	14	0.63636	225	0.38911	0.65904	-0.31206
80	80	1734	1374	10	0.625	225	0.1418	0.36241	-0.40848
81	81	728	1873	10	0.625	225	0.1418	0.22868	-0.69106
82	82	749	2025	10	0.625	225	0.1418	0.25933	-0.77318
83	83	1835	442	10	0.625	225	0.1418	-0.0648	-0.79756
84	84	1486	85	10	0.625	225	0.1418	0.20727	-0.66036
85	85	550	1058	10	0.625	225	0.1418	0.59176	-0.40479
86	86	1765	155	10	0.625	225	0.1418	0.27026	-0.65127
87	87	1584	555	10	0.625	225	0.1418	0.26558	-0.66613
88	88	87	1243	13	0.625	225	0.31154	0.26258	-0.65134
89	89	962	1368	11	0.625	225	0.18874	0.0583	-0.46831
90	90	1339	1008	11	0.625	225	0.18874	0.35231	-0.59251
91	91	1068	1360	11	0.625	225	0.18874	0.48073	-0.40668
92	92	1163	602	15	0.625	225	0.47859	0.24078	-0.66389
93	93	658	1766	11	0.625	225	0.18874	0.12993	-0.7292
94	94	701	913	12	0.625	225	0.24504	0.34468	-0.59609
95	95	1040	152	12	0.625	225	0.24504	0.54159	-0.339
96	96	497	907	14	0.625	225	0.38911	0.07455	-0.92529
97	97	46	1597	12	0.625	225	0.24504	0.28807	-0.35545
98	98	1304	645	12	0.625	225	0.24504	0.27172	-0.70864
99	99	1468	720	12	0.625	225	0.24504	0.0171	-0.75663
100	100	1610	131	11	0.625	225	0.18874	0.31116	-0.2954
101	101	1315	151	16	0.61458	225	0.58083	0.21622	-0.81611
102	102	1126	681	16	0.61458	225	0.58083	0.29246	-0.44332
103	103	661	1360	15	0.61364	225	0.47859	0.18277	-0.76782
104	104	533	1005	13	0.6125	225	0.31154	0.11943	-0.97832
105	105	1880	1961	13	0.6125	225	0.31154	0.08865	-0.60165
106	106	889	637	12	0.61111	225	0.24504	0.28909	-0.78162
107	108	853	1377	10	0.60938	225	0.1418	0.15229	-0.25405
108	109	966	599	10	0.60938	225	0.1418	0.57328	0.2041
109	110	280	418	10	0.60938	225	0.1418	0.10142	-0.39664
110	111	2010	102	10	0.60938	225	0.1418	-0.14082	-0.48794
111	112	440	589	10	0.60938	225	0.1418	0.12857	-0.55612
112	113	784	532	15	0.60227	225	0.47859	0.29086	-0.8225
113	114	324	1134	14	0.60227	225	0.38911	0.11545	-0.68062
114	115	575	673	14	0.60227	225	0.38911	0.30094	-0.32154
115	116	1669	26	15	0.60227	225	0.47859	-0.04609	-0.95127
116	117	805	1848	13	0.6	225	0.31154	0.10094	-0.73486
117	118	407	1839	12	0.59722	225	0.24504	0.31716	-0.59946
118	119	1138	1649	11	0.59722	225	0.18874	0.30659	-0.54809
119	120	707	166	11	0.59722	225	0.18874	0.4688	-0.5649
120	121	368	190	11	0.59722	225	0.18874	0.36031	-0.44033
121	122	2009	1508	10	0.59375	225	0.1418	0.13899	-0.46006
122	123	508	39	10	0.59375	225	0.1418	0.14968	-0.39887
123	124	970	1626	15	0.59091	225	0.47859	0.02687	-0.81051
124	125	1314	1851	12	0.58333	225	0.24504	0.0898	-0.74762
125	126	600	1378	12	0.58333	225	0.24504	0.40775	-0.69834
126	127	1155	939	12	0.58333	225	0.24504	0.32543	-0.71413
127	128	384	1033	11	0.58333	225	0.18874	0.06949	-0.65167
128	129	350	1868	11	0.58333	225	0.18874	0.40449	-0.64804
129	130	644	1506	11	0.58333	225	0.18874	0.24035	-0.48638
130	131	543	1364	14	0.57955	225	0.38911	0.29999	-0.85181
131	132	92	1610	14	0.57955	225	0.38911	0.18497	-0.83286
132	133	941	1246	15	0.57955	225	0.47859	0.27784	-0.45014
133	134	1646	574	10	0.57812	225	0.1418	0.41424	-0.59109
134	135	503	376	10	0.57812	225	0.1418	0.66024	-0.03437
135	136	1654	703	13	0.575	225	0.31154	0.0952	-0.9026
136	137	724	1436	13	0.575	225	0.31154	0.30844	-0.71553
137	138	1172	1250	11	0.56944	225	0.18874	0.27292	-0.56557
138	139	106	499	11	0.56944	225	0.18874	0.47236	-0.54234
139	140	771	1216	14	0.56818	225	0.38911	0.15608	-0.43531
140	141	1484	1725	10	0.5625	225	0.1418	0.15169	-0.57931
141	142	79	1641	10	0.5625	225	0.1418	0.51407	-0.23935
142	143	813	985	10	0.5625	225	0.1418	0.58837	-0.07311
143	144	472	1289	13	0.5625	225	0.31154	0.14636	-0.57374
144	146	1669	2009	10	0.5625	225	0.1418	0.06545	-0.59157
145	147	1319	1491	15	0.55682	225	0.47859	0.42535	-0.39478
146	148	511	586	15	0.55682	225	0.47859	0.07906	-0.80169
147	149	2000	1448	12	0.55556	225	0.24504	-0.06984	-0.80888
148	150	1623	256	12	0.55556	225	0.24504	-0.03253	-0.81926
149	151	903	957	12	0.55556	225	0.24504	0.36833	-0.69309
150	152	23	152	11	0.55556	225	0.18874	0.52088	-0.48417
151	153	852	87	10	0.54688	225	0.1418	0.18296	-0.43808
152	154	1507	355	10	0.54688	225	0.1418	-0.08802	-0.66312
153	155	906	1240	15	0.54545	225	0.47859	0.70831	0.11014
154	156	1932	2033	16	0.54167	225	0.58083	-0.00817	-0.88734
155	157	1725	1834	12	0.54167	225	0.24504	0.56101	-0.25879
156	158	1920	1744	13	0.5375	225	0.31154	0.28429	-0.56545
157	159	340	454	10	0.53125	225	0.1418	-0.35219	-0.61022
158	160	2035	1166	10	0.53125	225	0.1418	0.59329	-0.23275
159	161	528	2009	10	0.53125	225	0.1418	0.40766	-0.57066
160	163	544	152	10	0.53125	225	0.1418	0.19712	-0.69445
161	164	42	722	13	0.525	225	0.31154	0.37711	-0.4656
162	165	242	2023	13	0.525	225	0.31154	0.55212	-0.11629
163	166	1422	1885	14	0.52273	225	0.38911	0.07283	-0.84265
164	167	1714	1160	10	0.51562	225	0.1418	0.32618	-0.67259
165	168	1137	1494	10	0.51562	225	0.1418	-0.32425	-0.74062
166	169	206	1915	10	0.51562	225	0.1418	-0.18864	-0.38756
167	171	892	292	13	0.5125	225	0.31154	0.49438	-0.33647
168	172	1997	1813	13	0.5125	225	0.31154	0.25049	-0.70374
169	173	360	823	12	0.5	225	0.24504	-0.00097	-0.42794
170	174	1185	249	10	0.5	225	0.1418	0.44912	-0.34326
171	175	332	1698	10	0.5	225	0.1418	0.14532	-0.56375
172	176	1286	1357	10	0.5	225	0.1418	0.34899	-0.50583
173	177	1433	1496	10	0.5	225	0.1418	0.30633	-0.53677
174	178	177	1505	10	0.5	225	0.1418	-0.11728	-0.45314
175	179	538	1865	10	0.48438	225	0.1418	-0.58839	-0.43378
176	180	710	1828	10	0.48438	225	0.1418	0.38572	-0.51505
177	182	613	227	10	0.48438	225	0.1418	0.22464	-0.66592
178	183	1632	122	10	0.48438	225	0.1418	0.13076	-0.43297
179	184	226	184	14	0.47727	225	0.38911	0.09778	-0.62377
180	185	1001	1580	14	0.47727	225	0.38911	-0.20636	-0.56363
181	186	26	1000	10	0.46875	225	0.1418	0.18214	-0.43634
182	187	851	1982	10	0.46875	225	0.1418	0.00708	-0.59787
183	188	238	411	10	0.46875	225	0.1418	-0.11962	-0.52067
184	189	1410	540	14	0.46591	225	0.38911	0.35546	-0.6848
185	191	515	1377	10	0.45312	225	0.1418	-0.39233	-0.28029
186	193	352	1029	10	0.45312	225	0.1418	0.06627	-0.60313
187	194	1394	737	10	0.45312	225	0.1418	0.05087	-0.50312
188	195	765	551	10	0.45312	225	0.1418	0.14223	-0.60651
189	196	340	1106	16	0.44792	225	0.58083	0.17767	-0.66608
190	197	696	374	19	0.41964	225	0.97263	0.47138	0.06178
191	198	1453	218	23	0.86765	225	1.72532	0.16831	-0.90793
192	199	805	356	27	0.61875	225	2.79112	0.03207	-1.0061
193	200	1145	315	23	0.58824	225	1.72532	0.33529	-0.40784
194	201	1278	1894	24	0.58333	225	1.96029	0.60751	-0.16061
195	203	1946	670	29	0.4881	225	3.45845	-0.34915	-0.77282
196	204	1300	1182	35	0.515	225	6.07983	0.16981	-0.86213
197	205	416	59	44	0.42578	225	12.0794	0.28672	-0.58204
