# Supplementary material for: Dynamic self-assembly of compartmentalized DNA nanotubes
Source: Nat Commun. 2021 Jun 11;12:3557. doi: 10.1038/s41467-021-23850-1 (PMC8196065; doi:10.1038/s41467-021-23850-1)
Supplement: Supplementary file 8 — Source Data [file 41467_2021_23850_MOESM8_ESM.zip › sourceData/figure6/fig6c_rnaseh_025_individualTimeFiles/fig6_Rh_025_t75_final_data.xlsx]

## Sheet: Sheet1
	droplet number	X (pixels)	Y (pixels)	Radius (pixels)	Probability count	Time	Volume (pL)	skew	kurtosis
0	0	1681	1557	10	0.8125	75	0.1418	0.97876	0.29827
1	1	689	611	10	0.8125	75	0.1418	0.97644	0.06732
2	2	906	559	10	0.79688	75	0.1418	0.75864	-0.0214
3	3	1473	796	10	0.78125	75	0.1418	0.74933	-0.12943
4	4	216	938	10	0.76562	75	0.1418	0.57086	-0.26807
5	5	22	637	16	0.75	75	0.58083	0.59857	-0.3238
6	6	450	174	11	0.73611	75	0.18874	0.92476	0.41526
7	7	930	490	10	0.73438	75	0.1418	0.79508	0.00785
8	8	498	65	10	0.71875	75	0.1418	0.9739	0.80942
9	9	790	644	11	0.69444	75	0.18874	0.75195	0.10718
10	10	648	1792	10	0.6875	75	0.1418	1.01782	0.52191
11	11	358	216	10	0.6875	75	0.1418	0.71671	-0.30283
12	12	1649	362	11	0.68056	75	0.18874	0.93986	0.22433
13	13	113	500	12	0.68056	75	0.24504	0.64888	0.08886
14	14	1153	499	10	0.67188	75	0.1418	0.93188	0.34339
15	15	226	22	10	0.67188	75	0.1418	0.78131	0.1043
16	16	651	1386	15	0.67045	75	0.47859	0.8986	0.22693
17	17	774	558	15	0.67045	75	0.47859	0.86395	0.03134
18	18	1301	1460	12	0.66667	75	0.24504	0.25728	-0.91284
19	19	435	691	10	0.65625	75	0.1418	0.70086	0.01499
20	20	138	52	14	0.64773	75	0.38911	1.07128	1.4909
21	21	2011	2006	10	0.64062	75	0.1418	0.66242	-0.10131
22	22	1501	2026	11	0.63889	75	0.18874	1.44725	2.87816
23	23	961	1652	15	0.63636	75	0.47859	0.82678	0.27602
24	24	855	88	16	0.63542	75	0.58083	0.77057	0.12008
25	25	1476	111	10	0.625	75	0.1418	0.49449	-0.61342
26	26	1127	1676	10	0.625	75	0.1418	0.5692	-0.58232
27	27	1497	1945	10	0.625	75	0.1418	0.36621	-0.72999
28	28	1754	182	10	0.625	75	0.1418	0.5737	-0.38759
29	29	33	748	13	0.625	75	0.31154	1.01191	1.40704
30	30	434	773	13	0.625	75	0.31154	0.73997	0.0123
31	31	501	612	15	0.625	75	0.47859	0.9553	1.2541
32	32	1641	1509	11	0.625	75	0.18874	0.4907	-0.52869
33	33	565	699	14	0.625	75	0.38911	1.0301	0.82975
34	34	1309	1518	15	0.61364	75	0.47859	1.42803	2.25942
35	35	1601	1547	13	0.6125	75	0.31154	1.0677	0.36562
36	36	1870	1988	13	0.6125	75	0.31154	0.69516	-0.0139
37	38	14	178	10	0.60938	75	0.1418	0.7891	-0.09723
38	39	956	625	10	0.60938	75	0.1418	0.74624	-0.21843
39	40	1330	1034	10	0.60938	75	0.1418	0.51308	-0.55875
40	41	692	1297	10	0.60938	75	0.1418	0.44346	-0.67578
41	42	1057	1386	10	0.60938	75	0.1418	0.9944	0.57213
42	43	1681	241	16	0.60417	75	0.58083	0.41069	-0.40102
43	45	499	1311	14	0.60227	75	0.38911	1.06881	1.05775
44	46	161	443	13	0.6	75	0.31154	0.70261	0.0866
45	47	1073	1069	13	0.6	75	0.31154	0.6697	-0.4326
46	48	1295	671	11	0.59722	75	0.18874	0.81398	0.10751
47	49	1991	1474	12	0.59722	75	0.24504	0.54911	-0.45702
48	51	735	897	16	0.59375	75	0.58083	0.49863	-0.38773
49	53	1770	1692	10	0.59375	75	0.1418	0.76021	-0.06706
50	55	1407	1903	15	0.59091	75	0.47859	0.65744	-0.44831
51	56	796	1875	13	0.5875	75	0.31154	0.9036	0.60639
52	57	173	786	13	0.5875	75	0.31154	0.62722	-0.43758
53	58	1030	179	12	0.58333	75	0.24504	1.19706	1.05282
54	59	81	171	11	0.58333	75	0.18874	0.43847	-0.71136
55	60	1510	1091	12	0.58333	75	0.24504	0.826	0.20909
56	62	656	331	15	0.57955	75	0.47859	0.59004	-0.3564
57	63	34	1688	14	0.57955	75	0.38911	1.20798	1.23374
58	64	487	933	14	0.57955	75	0.38911	0.74596	0.18161
59	65	720	1896	10	0.57812	75	0.1418	1.05768	0.75412
60	66	353	1928	10	0.57812	75	0.1418	0.65541	0.05941
61	67	632	1527	10	0.57812	75	0.1418	0.71116	-0.07681
62	68	409	543	10	0.57812	75	0.1418	0.70482	-0.27996
63	69	16	262	13	0.575	75	0.31154	0.66554	0.02101
64	70	793	1923	12	0.56944	75	0.24504	0.66489	-0.17379
65	71	1116	707	16	0.5625	75	0.58083	0.70506	-0.1257
66	72	673	57	13	0.5625	75	0.31154	0.32356	-0.85298
67	73	1660	45	15	0.55682	75	0.47859	0.79452	-0.02511
68	74	1935	1011	11	0.55556	75	0.18874	0.72786	-0.32424
69	76	1814	749	12	0.55556	75	0.24504	0.85966	0.21965
70	77	1306	177	16	0.55208	75	0.58083	1.02532	1.10601
71	78	2024	1192	10	0.54688	75	0.1418	0.60604	-0.3627
72	80	1060	101	10	0.54688	75	0.1418	1.61629	3.38179
73	81	532	1392	15	0.54545	75	0.47859	1.00324	1.2517
74	82	353	848	14	0.54545	75	0.38911	0.83684	0.19116
75	83	1669	1959	15	0.54545	75	0.47859	0.75271	0.17386
76	84	1156	624	16	0.54167	75	0.58083	1.42943	2.48222
77	85	1458	747	12	0.54167	75	0.24504	0.82176	-0.21953
78	86	374	1059	11	0.54167	75	0.18874	0.27455	-0.45573
79	88	895	1258	15	0.53409	75	0.47859	0.91508	0.20862
80	89	1292	397	10	0.53125	75	0.1418	1.19301	1.18404
81	90	750	706	10	0.53125	75	0.1418	0.43698	-0.33763
82	91	1152	716	10	0.53125	75	0.1418	0.93397	0.52971
83	92	455	1398	10	0.53125	75	0.1418	0.67983	-0.38576
84	93	1852	1556	10	0.53125	75	0.1418	0.63255	-0.40014
85	95	880	664	12	0.52778	75	0.24504	0.92558	0.09998
86	96	1383	1970	11	0.52778	75	0.18874	1.08952	0.85983
87	98	340	1058	12	0.52778	75	0.24504	0.85911	0.15757
88	99	105	1402	13	0.525	75	0.31154	0.82289	0.55308
89	100	690	939	13	0.525	75	0.31154	0.56491	-0.5063
90	101	929	1268	15	0.52273	75	0.47859	0.68391	0.29122
91	102	1999	1535	10	0.51562	75	0.1418	0.57085	-0.50575
92	103	1736	402	10	0.51562	75	0.1418	0.36212	-0.19449
93	104	385	982	10	0.51562	75	0.1418	0.72043	-0.10018
94	106	1293	215	11	0.51389	75	0.18874	1.00342	0.40241
95	107	588	99	12	0.51389	75	0.24504	0.39357	-0.6463
96	108	76	1264	13	0.5125	75	0.31154	0.75833	-0.09038
97	110	330	1133	17	0.50962	75	0.69668	0.81813	0.71806
98	113	229	439	10	0.5	75	0.1418	0.62533	-0.16381
99	114	446	1101	10	0.5	75	0.1418	0.48577	-0.1898
100	115	694	1199	10	0.5	75	0.1418	0.75034	0.00831
101	116	80	579	14	0.5	75	0.38911	0.9288	0.07305
102	117	836	657	14	0.48864	75	0.38911	0.54333	0.66735
103	118	1987	1840	13	0.4875	75	0.31154	0.53815	-0.41195
104	119	1679	2018	13	0.4875	75	0.31154	0.50127	0.7779
105	120	1204	766	13	0.4875	75	0.31154	0.90624	0.15293
106	121	1005	1639	12	0.48611	75	0.24504	0.69928	-0.00422
107	122	803	536	12	0.48611	75	0.24504	1.08013	0.83219
108	124	1613	283	12	0.48611	75	0.24504	0.68887	0.17328
109	125	325	1265	12	0.48611	75	0.24504	0.7405	-0.28126
110	126	1600	158	11	0.48611	75	0.18874	0.67561	0.16954
111	129	1301	1877	10	0.48438	75	0.1418	0.37132	-0.35015
112	130	171	514	10	0.48438	75	0.1418	0.4897	-0.57115
113	131	270	445	10	0.48438	75	0.1418	0.63814	-0.11667
114	132	1881	689	14	0.47727	75	0.38911	0.48467	0.26501
115	133	698	192	11	0.47222	75	0.18874	1.08762	0.86349
116	134	126	10	12	0.47222	75	0.24504	0.53967	-0.44412
117	135	1544	1695	16	0.46875	75	0.58083	0.68622	-0.01979
118	138	199	571	10	0.46875	75	0.1418	0.40794	-0.33514
119	139	240	2016	14	0.46591	75	0.38911	1.21247	1.35997
120	140	315	1160	14	0.46591	75	0.38911	0.64448	-0.26322
121	142	397	1866	12	0.45833	75	0.24504	1.05428	0.53026
122	144	1636	601	10	0.45312	75	0.1418	0.90089	0.35175
123	145	1209	525	10	0.45312	75	0.1418	0.19898	-0.50266
124	146	461	230	10	0.45312	75	0.1418	0.40558	-0.58493
125	148	1244	1202	10	0.45312	75	0.1418	-0.27456	-0.77795
126	149	1644	728	13	0.45	75	0.31154	0.59535	-0.33219
127	150	1957	82	12	0.44444	75	0.24504	0.31914	0.03906
128	151	1400	566	14	0.44318	75	0.38911	0.93268	0.25083
129	152	714	1462	13	0.4375	75	0.31154	0.75599	-0.16307
130	153	1323	966	16	0.4375	75	0.58083	0.53978	-0.15369
131	157	1724	1401	10	0.4375	75	0.1418	0.93311	0.11591
132	158	786	1732	10	0.4375	75	0.1418	0.48926	-0.09142
133	159	2001	127	10	0.4375	75	0.1418	0.49722	-0.23967
134	161	1049	1823	10	0.42188	75	0.1418	-0.04535	-0.31633
135	162	804	1012	10	0.42188	75	0.1418	0.62362	-0.02654
136	163	701	1856	10	0.42188	75	0.1418	1.09502	0.4444
137	164	1162	1275	10	0.42188	75	0.1418	0.95354	0.29837
138	165	31	1110	10	0.42188	75	0.1418	-0.15808	-0.39699
139	168	38	415	10	0.42188	75	0.1418	0.30469	-0.60977
140	172	1705	1183	11	0.38889	75	0.18874	0.16952	-0.61773
141	173	95	526	12	0.38889	75	0.24504	0.6071	-0.13307
142	177	338	1894	12	0.375	75	0.24504	0.87266	0.21271
143	183	1446	230	24	0.65972	75	1.96029	0.38735	-0.48393
144	184	1378	1362	24	0.63194	75	1.96029	0.42705	-0.58406
145	185	1136	330	25	0.58333	75	2.21568	0.97988	0.87942
146	186	789	357	29	0.54762	75	3.45845	0.40978	-0.33311
147	187	689	395	23	0.52206	75	1.72532	1.66348	5.26352
148	188	1267	1911	23	0.47059	75	1.72532	0.70187	0.48615
149	189	1935	696	31	0.51087	75	4.22447	-0.38725	-0.65971
150	190	1289	1200	38	0.39286	75	7.78105	0.40252	-0.596
151	191	399	59	45	0.43939	75	12.9218	0.27118	-0.73519
