# Supplementary material for: Dynamic self-assembly of compartmentalized DNA nanotubes
Source: Nat Commun. 2021 Jun 11;12:3557. doi: 10.1038/s41467-021-23850-1 (PMC8196065; doi:10.1038/s41467-021-23850-1)
Supplement: Supplementary file 8 — Source Data [file 41467_2021_23850_MOESM8_ESM.zip › sourceData/figure6/meanSkewKurt/cotxn_rnasehTitration_meanKurt_025.xlsx]

## Sheet: Sheet1
	Val	Mean	Std	Time
0	Kurtosis	-0.889631	0.18404	15
1	Kurtosis	-0.21681	1.32646	30
2	Kurtosis	0.18563	0.995189	45
3	Kurtosis	0.255277	1.11796	60
4	Kurtosis	0.134247	0.796301	75
5	Kurtosis	0.0397247	0.606531	90
6	Kurtosis	-0.0522629	1.01502	105
7	Kurtosis	-0.450389	0.489286	120
8	Kurtosis	-0.30802	0.40335	135
9	Kurtosis	-0.538904	0.298465	150
10	Kurtosis	-0.479455	0.292426	165
11	Kurtosis	-0.533333	0.266624	180
12	Kurtosis	-0.579198	0.257318	195
13	Kurtosis	-0.54666	0.230506	210
14	Kurtosis	-0.578281	0.216828	225
15	Kurtosis	-0.618921	0.199009	240
16	Kurtosis	-0.627778	0.202535	255
17	Kurtosis	-0.665041	0.188571	270
18	Kurtosis	-0.68927	0.185552	285
