# Supplementary material for: Dynamic self-assembly of compartmentalized DNA nanotubes
Source: Nat Commun. 2021 Jun 11;12:3557. doi: 10.1038/s41467-021-23850-1 (PMC8196065; doi:10.1038/s41467-021-23850-1)
Supplement: Supplementary file 8 — Source Data [file 41467_2021_23850_MOESM8_ESM.zip › sourceData/figure6/meanSkewKurt/cotxn_rnasehTitration_meanKurt_1.xlsx]

## Sheet: Sheet1
	Val	Mean	Std	Time
0	Kurtosis	-1.03144	0.102476	15
1	Kurtosis	-0.996674	0.117811	30
2	Kurtosis	-0.966427	0.117101	45
3	Kurtosis	-1.00372	0.10361	60
4	Kurtosis	-0.845634	0.238551	75
5	Kurtosis	-0.813014	0.253651	90
6	Kurtosis	-0.798643	0.225234	105
7	Kurtosis	-0.907139	0.161739	120
8	Kurtosis	-0.856621	0.17639	135
9	Kurtosis	-0.926886	0.121005	150
10	Kurtosis	-0.97736	0.108392	165
11	Kurtosis	-0.979826	0.116155	180
12	Kurtosis	-0.913297	0.134728	195
13	Kurtosis	-1.00641	0.0902758	210
14	Kurtosis	-0.989315	0.0936684	225
15	Kurtosis	-0.883334	0.154547	240
16	Kurtosis	-0.911975	0.136818	255
17	Kurtosis	-0.909982	0.136974	270
18	Kurtosis	-0.989266	0.112251	285
