# Supplementary material for: Dynamic self-assembly of compartmentalized DNA nanotubes
Source: Nat Commun. 2021 Jun 11;12:3557. doi: 10.1038/s41467-021-23850-1 (PMC8196065; doi:10.1038/s41467-021-23850-1)
Supplement: Supplementary file 8 — Source Data [file 41467_2021_23850_MOESM8_ESM.zip › sourceData/figure6/meanSkewKurt/cotxn_rnasehTitration_meanKurt_075.xlsx]

## Sheet: Sheet1
	Val	Mean	Std	Time
0	Kurtosis	-1.06292	0.107912	15
1	Kurtosis	-0.990596	0.119629	30
2	Kurtosis	-0.793338	0.218001	45
3	Kurtosis	-0.800821	0.201709	60
4	Kurtosis	-0.778264	0.202491	75
5	Kurtosis	-0.661309	0.246375	90
6	Kurtosis	-0.737432	0.192608	105
7	Kurtosis	-0.786058	0.195486	120
8	Kurtosis	-0.786625	0.189193	135
9	Kurtosis	-0.854108	0.168867	150
10	Kurtosis	-0.893235	0.147617	165
11	Kurtosis	-1.06184	0.0975904	180
12	Kurtosis	-1.02533	0.115892	195
13	Kurtosis	-1.05273	0.09993	210
14	Kurtosis	-1.04459	0.0996128	225
