# Supplementary material for: Dynamic self-assembly of compartmentalized DNA nanotubes
Source: Nat Commun. 2021 Jun 11;12:3557. doi: 10.1038/s41467-021-23850-1 (PMC8196065; doi:10.1038/s41467-021-23850-1)
Supplement: Supplementary file 8 — Source Data [file 41467_2021_23850_MOESM8_ESM.zip › sourceData/figure6/meanSkewKurt/cotxn_rnasehTitration_meanSkew_075.xlsx]

## Sheet: Sheet1
	Val	Mean	Std	Time
0	Skew	-0.126254	0.103719	15
1	Skew	-0.143568	0.114272	30
2	Skew	-0.00855538	0.212026	45
3	Skew	0.00821604	0.218368	60
4	Skew	0.0352958	0.222264	75
5	Skew	0.0927862	0.246629	90
6	Skew	0.0446482	0.200794	105
7	Skew	0.000579949	0.205119	120
8	Skew	-0.0367418	0.200215	135
9	Skew	-0.0696481	0.176506	150
10	Skew	-0.107731	0.144689	165
11	Skew	-0.100934	0.10706	180
12	Skew	-0.142127	0.107811	195
13	Skew	-0.134674	0.10605	210
14	Skew	-0.141161	0.104494	225
