# Supplementary material for: Dynamic self-assembly of compartmentalized DNA nanotubes
Source: Nat Commun. 2021 Jun 11;12:3557. doi: 10.1038/s41467-021-23850-1 (PMC8196065; doi:10.1038/s41467-021-23850-1)
Supplement: Supplementary file 8 — Source Data [file 41467_2021_23850_MOESM8_ESM.zip › sourceData/figure6/meanSkewKurt/cotxn_rnasehTitration_meanKurt_05.xlsx]

## Sheet: Sheet1
	Val	Mean	Std	Time
0	Kurtosis	-0.910744	0.177194	15
1	Kurtosis	-0.485989	0.518693	30
2	Kurtosis	-0.0204906	0.822901	45
3	Kurtosis	-0.175585	0.625782	60
4	Kurtosis	0.0311518	0.794107	75
5	Kurtosis	-0.379763	0.403461	90
6	Kurtosis	-0.330872	0.410211	105
7	Kurtosis	-0.274519	0.426157	120
8	Kurtosis	-0.316677	0.475419	135
9	Kurtosis	-0.437039	0.392637	150
10	Kurtosis	-0.500652	0.378519	165
11	Kurtosis	-0.77945	0.193548	180
12	Kurtosis	-0.64615	0.328719	195
13	Kurtosis	-0.641667	0.354454	210
14	Kurtosis	-0.713635	0.321455	225
15	Kurtosis	-0.792164	0.418981	240
16	Kurtosis	-0.846251	0.17822	255
