# Supplementary material for: Dynamic self-assembly of compartmentalized DNA nanotubes
Source: Nat Commun. 2021 Jun 11;12:3557. doi: 10.1038/s41467-021-23850-1 (PMC8196065; doi:10.1038/s41467-021-23850-1)
Supplement: Supplementary file 8 — Source Data [file 41467_2021_23850_MOESM8_ESM.zip › sourceData/figure6/meanSkewKurt/cotxn_rnasehTitration_meanSkew_1.xlsx]

## Sheet: Sheet1
	Val	Mean	Std	Time
0	Skew	-0.164425	0.0796037	15
1	Skew	-0.15171	0.0861376	30
2	Skew	-0.148297	0.0883998	45
3	Skew	-0.142919	0.0926807	60
4	Skew	-0.0641462	0.208192	75
5	Skew	-0.0133894	0.235875	90
6	Skew	0.00292958	0.227193	105
7	Skew	-0.0619981	0.176901	120
8	Skew	-0.0186901	0.184472	135
9	Skew	-0.0953171	0.127956	150
10	Skew	-0.139723	0.0998673	165
11	Skew	-0.145742	0.0964511	180
12	Skew	-0.11856	0.105906	195
13	Skew	-0.136671	0.0769901	210
14	Skew	-0.142909	0.0825665	225
15	Skew	-0.12582	0.114641	240
16	Skew	-0.13321	0.0994307	255
17	Skew	-0.137009	0.0895709	270
18	Skew	-0.143965	0.0865397	285
