# Supplementary material for: Dynamic self-assembly of compartmentalized DNA nanotubes
Source: Nat Commun. 2021 Jun 11;12:3557. doi: 10.1038/s41467-021-23850-1 (PMC8196065; doi:10.1038/s41467-021-23850-1)
Supplement: Supplementary file 8 — Source Data [file 41467_2021_23850_MOESM8_ESM.zip › sourceData/figure6/meanSkewKurt/cotxn_rnasehTitration_meanSkew_025.xlsx]

## Sheet: Sheet1
	Val	Mean	Std	Time
0	Skew	-0.113528	0.156697	15
1	Skew	0.315304	0.446538	30
2	Skew	0.643766	0.419267	45
3	Skew	0.751754	0.343949	60
4	Skew	0.718044	0.310687	75
5	Skew	0.719841	0.262398	90
6	Skew	0.574847	0.317611	105
7	Skew	0.321779	0.303829	120
8	Skew	0.455116	0.288363	135
9	Skew	0.307551	0.239668	150
10	Skew	0.339052	0.246025	165
11	Skew	0.294511	0.239057	180
12	Skew	0.252658	0.228112	195
13	Skew	0.258171	0.215804	210
14	Skew	0.228621	0.204339	225
15	Skew	0.201619	0.181757	240
16	Skew	0.186645	0.180563	255
17	Skew	0.173366	0.165104	270
18	Skew	0.125935	0.174301	285
