# Supplementary material for: Dynamic self-assembly of compartmentalized DNA nanotubes
Source: Nat Commun. 2021 Jun 11;12:3557. doi: 10.1038/s41467-021-23850-1 (PMC8196065; doi:10.1038/s41467-021-23850-1)
Supplement: Supplementary file 8 — Source Data [file 41467_2021_23850_MOESM8_ESM.zip › sourceData/figure6/meanSkewKurt/cotxn_rnasehTitration_meanSkew_05.xlsx]

## Sheet: Sheet1
	Val	Mean	Std	Time
0	Skew	-0.137818	0.167012	15
1	Skew	0.152006	0.304002	30
2	Skew	0.438744	0.401624	45
3	Skew	0.424851	0.354083	60
4	Skew	0.485183	0.385932	75
5	Skew	0.322314	0.313148	90
6	Skew	0.320969	0.315671	105
7	Skew	0.261393	0.353051	120
8	Skew	0.249908	0.342151	135
9	Skew	0.151486	0.309611	150
10	Skew	0.109494	0.288785	165
11	Skew	-0.0173684	0.200227	180
12	Skew	-0.0240637	0.243509	195
13	Skew	-0.0318139	0.221756	210
14	Skew	-0.0898513	0.185738	225
15	Skew	-0.11462	0.156286	240
16	Skew	-0.12825	0.154825	255
