# Supplementary material for: Dynamic self-assembly of compartmentalized DNA nanotubes
Source: Nat Commun. 2021 Jun 11;12:3557. doi: 10.1038/s41467-021-23850-1 (PMC8196065; doi:10.1038/s41467-021-23850-1)
Supplement: Supplementary file 8 — Source Data [file 41467_2021_23850_MOESM8_ESM.zip › sourceData/figure5/meanSkewKurt/csv/cotxn_geneTitration_meanKurt_25.csv]

	Val	Mean	Std	Time
0	Kurtosis	0.16744002631578944	1.823762652970262	15
1	Kurtosis	1.1154381924198256	2.731248705744006	30
2	Kurtosis	1.648765972222222	3.359909807422995	60
3	Kurtosis	2.4026243173431747	3.7784775408209503	180
4	Kurtosis	2.6940862406015027	3.7806293551029384	360
