# Supplementary material for: Dynamic self-assembly of compartmentalized DNA nanotubes
Source: Nat Commun. 2021 Jun 11;12:3557. doi: 10.1038/s41467-021-23850-1 (PMC8196065; doi:10.1038/s41467-021-23850-1)
Supplement: Supplementary file 8 — Source Data [file 41467_2021_23850_MOESM8_ESM.zip › sourceData/figure5/meanSkewKurt/csv/cotxn_geneTitration_meanSkew_7.csv]

	Val	Mean	Std	Time
0	Skew	-0.1854764878048779	0.0859523248125992	15
1	Skew	-0.1778246943765281	0.09421616422327977	30
2	Skew	0.24814926395939108	0.26971652726070366	60
3	Skew	1.3939103061224483	0.35308775470842096	180
4	Skew	1.463905538461539	0.40205472159439454	360
