# Supplementary material for: Dynamic self-assembly of compartmentalized DNA nanotubes
Source: Nat Commun. 2021 Jun 11;12:3557. doi: 10.1038/s41467-021-23850-1 (PMC8196065; doi:10.1038/s41467-021-23850-1)
Supplement: Supplementary file 8 — Source Data [file 41467_2021_23850_MOESM8_ESM.zip › sourceData/figure5/meanSkewKurt/csv/cotxn_geneTitration_meanKurt_50.csv]

	Val	Mean	Std	Time
0	Kurtosis	3.3139592011019285	6.442135198677743	15
1	Kurtosis	4.456989738903394	6.647276789027353	30
2	Kurtosis	3.6190842071197404	7.094081830720282	60
3	Kurtosis	4.790311520467838	6.0879136386488835	180
4	Kurtosis	2.9963434831460662	3.0749224488783677	360
