# Supplementary material for: Dynamic self-assembly of compartmentalized DNA nanotubes
Source: Nat Commun. 2021 Jun 11;12:3557. doi: 10.1038/s41467-021-23850-1 (PMC8196065; doi:10.1038/s41467-021-23850-1)
Supplement: Supplementary file 8 — Source Data [file 41467_2021_23850_MOESM8_ESM.zip › sourceData/figure5/meanSkewKurt/csv/cotxn_geneTitration_meanKurt_100.csv]

	Val	Mean	Std	Time
0	Kurtosis	1.188035244755245	3.8210799691654267	15
1	Kurtosis	1.6960991643454038	3.6381787395032705	30
2	Kurtosis	1.7246411142061282	4.566243545540634	60
3	Kurtosis	1.2123189156626502	2.960923731340566	180
4	Kurtosis	2.4811112187499993	5.148410754625878	360
