# Supplementary material for: Dynamic self-assembly of compartmentalized DNA nanotubes
Source: Nat Commun. 2021 Jun 11;12:3557. doi: 10.1038/s41467-021-23850-1 (PMC8196065; doi:10.1038/s41467-021-23850-1)
Supplement: Supplementary file 8 — Source Data [file 41467_2021_23850_MOESM8_ESM.zip › sourceData/figure5/meanSkewKurt/csv/cotxn_geneTitration_meanKurt_7.csv]

	Val	Mean	Std	Time
0	Kurtosis	-0.9836350487804872	0.12598894003782954	15
1	Kurtosis	-0.9486103667481669	0.13739622239545604	30
2	Kurtosis	-0.46546741116751267	0.4274273578975565	60
3	Kurtosis	2.1514738775510205	0.8619027343364692	180
4	Kurtosis	2.142082923076923	0.801035571862923	360
