# Supplementary material for: Dynamic self-assembly of compartmentalized DNA nanotubes
Source: Nat Commun. 2021 Jun 11;12:3557. doi: 10.1038/s41467-021-23850-1 (PMC8196065; doi:10.1038/s41467-021-23850-1)
Supplement: Supplementary file 8 — Source Data [file 41467_2021_23850_MOESM8_ESM.zip › sourceData/figure5/meanSkewKurt/csv/cotxn_geneTitration_meanSkew_100.csv]

	Val	Mean	Std	Time
0	Skew	0.3699290209790208	0.877942661349398	15
1	Skew	0.552850807799443	0.881336880381964	30
2	Skew	0.5456502506963786	0.9949810141984119	60
3	Skew	0.48890915662650636	0.8839062283814344	180
4	Skew	0.7744659374999994	1.1126609914567258	360
