# Supplementary material for: Dynamic self-assembly of compartmentalized DNA nanotubes
Source: Nat Commun. 2021 Jun 11;12:3557. doi: 10.1038/s41467-021-23850-1 (PMC8196065; doi:10.1038/s41467-021-23850-1)
Supplement: Supplementary file 8 — Source Data [file 41467_2021_23850_MOESM8_ESM.zip › sourceData/figure5/meanSkewKurt/csv/cotxn_geneTitration_meanSkew_50.csv]

	Val	Mean	Std	Time
0	Skew	0.7758715702479346	1.2168787246458024	15
1	Skew	1.1116849608355093	1.2468677980596632	30
2	Skew	0.9658536893203881	1.3042866720548751	60
3	Skew	1.6108734502923976	1.035395235916798	180
4	Skew	1.4349338202247188	0.8533641814240347	360
