# Supplementary material for: Dynamic self-assembly of compartmentalized DNA nanotubes
Source: Nat Commun. 2021 Jun 11;12:3557. doi: 10.1038/s41467-021-23850-1 (PMC8196065; doi:10.1038/s41467-021-23850-1)
Supplement: Supplementary file 8 — Source Data [file 41467_2021_23850_MOESM8_ESM.zip › sourceData/figure5/meanSkewKurt/csv/cotxn_geneTitration_counts_100.csv]

Time	Count
15	429.0
30	359.0
60	359.0
180	332.0
360	320.0
