# Supplementary material for: Dynamic self-assembly of compartmentalized DNA nanotubes
Source: Nat Commun. 2021 Jun 11;12:3557. doi: 10.1038/s41467-021-23850-1 (PMC8196065; doi:10.1038/s41467-021-23850-1)
Supplement: Supplementary file 8 — Source Data [file 41467_2021_23850_MOESM8_ESM.zip › sourceData/figure5/meanSkewKurt/csv/cotxn_geneTitration_meanSkew_25.csv]

	Val	Mean	Std	Time
0	Skew	0.19818365789473683	0.6436533960871332	15
1	Skew	0.5187998833819246	0.8490118035434644	30
2	Skew	0.8928864583333334	0.8398787579097761	60
3	Skew	1.202175793357934	0.7737235052782205	180
4	Skew	1.2683054135338343	0.7736474145256934	360
