# Supplementary material for: Dynamic self-assembly of compartmentalized DNA nanotubes
Source: Nat Commun. 2021 Jun 11;12:3557. doi: 10.1038/s41467-021-23850-1 (PMC8196065; doi:10.1038/s41467-021-23850-1)
Supplement: Supplementary file 8 — Source Data [file 41467_2021_23850_MOESM8_ESM.zip › sourceData/figure3/meanSkewKurt/csv/kurt_100nM_means.csv]

	Val	Mean	Std	Time
0	Kurtosis	-0.9311523720930229	0.11490233340094709	0
1	Kurtosis	0.07217649425287354	1.2140125750031068	15
2	Kurtosis	0.9946028729281765	2.468914695489257	30
3	Kurtosis	1.4570537341772152	3.434361096111574	60
4	Kurtosis	1.4797677343750004	2.469151413382701	180
5	Kurtosis	2.3092533333333334	3.2116543031599334	360
6	Kurtosis	2.1781936363636363	2.126105187711727	1440
