# Supplementary material for: Dynamic self-assembly of compartmentalized DNA nanotubes
Source: Nat Commun. 2021 Jun 11;12:3557. doi: 10.1038/s41467-021-23850-1 (PMC8196065; doi:10.1038/s41467-021-23850-1)
Supplement: Supplementary file 8 — Source Data [file 41467_2021_23850_MOESM8_ESM.zip › sourceData/figure3/meanSkewKurt/csv/kurt_PEG_means.csv]

	Val	Mean	Std	Time
0	Kurtosis	0.9148849079754603	2.3265530091638187	0
1	Kurtosis	1.1708687111111111	2.933883766285808	15
2	Kurtosis	1.5607399999999998	3.987432897793854	30
3	Kurtosis	1.312455756097561	2.991292794363957	60
4	Kurtosis	2.3301048464163845	2.9964840694726114	180
5	Kurtosis	3.7875219867549665	4.704811193922383	360
6	Kurtosis	3.367858606557376	3.6514020411221857	1440
