# Supplementary material for: Dynamic self-assembly of compartmentalized DNA nanotubes
Source: Nat Commun. 2021 Jun 11;12:3557. doi: 10.1038/s41467-021-23850-1 (PMC8196065; doi:10.1038/s41467-021-23850-1)
Supplement: Supplementary file 8 — Source Data [file 41467_2021_23850_MOESM8_ESM.zip › sourceData/figure3/meanSkewKurt/csv/kurt_50nM_means.csv]

	Val	Mean	Std	Time
0	Kurtosis	-0.9534047857142852	0.12608914425894785	0
1	Kurtosis	0.3641626400000001	2.329785488867447	15
2	Kurtosis	1.0483982653061221	2.325215003633363	30
3	Kurtosis	1.4238827380952384	2.869399548101768	60
4	Kurtosis	2.8285795652173924	5.668759781040081	180
5	Kurtosis	4.171177857142857	7.644105744289241	360
6	Kurtosis	4.567731568627451	6.364836679359927	1440
