# Supplementary material for: Dynamic self-assembly of compartmentalized DNA nanotubes
Source: Nat Commun. 2021 Jun 11;12:3557. doi: 10.1038/s41467-021-23850-1 (PMC8196065; doi:10.1038/s41467-021-23850-1)
Supplement: Supplementary file 8 — Source Data [file 41467_2021_23850_MOESM8_ESM.zip › sourceData/figure3/meanSkewKurt/csv/skew_250nM_means.csv]

	Val	Mean	Std	Time
0	Skew	-0.11322549999999998	0.10206291306482149	0
1	Skew	-0.0350034328358209	0.34956211149685845	15
2	Skew	0.07200251700680271	0.3947105112139773	30
3	Skew	0.11387291338582671	0.4392492192223871	60
4	Skew	1.0196519540229887	0.8907304946331374	180
5	Skew	1.0911588888888888	0.8671332900929485	360
6	Skew	0.9702558536585364	0.7343198339108635	1440
