# Supplementary material for: Dynamic self-assembly of compartmentalized DNA nanotubes
Source: Nat Commun. 2021 Jun 11;12:3557. doi: 10.1038/s41467-021-23850-1 (PMC8196065; doi:10.1038/s41467-021-23850-1)
Supplement: Supplementary file 8 — Source Data [file 41467_2021_23850_MOESM8_ESM.zip › sourceData/figure3/meanSkewKurt/csv/skew_100nM_means.csv]

	Val	Mean	Std	Time
0	Skew	-0.09923339534883714	0.07846828259237724	0
1	Skew	0.03327143678160918	0.4485980068424407	15
2	Skew	0.3730616022099449	0.6641296179530158	30
3	Skew	0.555684240506329	0.7830188054393793	60
4	Skew	0.7387242968750001	0.693367800951524	180
5	Skew	1.203839444444444	0.6847684061384526	360
6	Skew	1.2411386363636363	0.6016117300044974	1440
