# Supplementary material for: Dynamic self-assembly of compartmentalized DNA nanotubes
Source: Nat Commun. 2021 Jun 11;12:3557. doi: 10.1038/s41467-021-23850-1 (PMC8196065; doi:10.1038/s41467-021-23850-1)
Supplement: Supplementary file 8 — Source Data [file 41467_2021_23850_MOESM8_ESM.zip › sourceData/figure3/meanSkewKurt/csv/skew_PEG_means.csv]

	Val	Mean	Std	Time
0	Skew	0.2994522494887526	0.6733671449372886	0
1	Skew	0.4359127111111112	0.7863270477177984	15
2	Skew	0.5674799175257735	0.7917308223333471	30
3	Skew	0.6247991707317069	0.7276392830580192	60
4	Skew	1.198769488054607	0.6364412373977297	180
5	Skew	1.4027298013245035	0.7745694366209483	360
6	Skew	1.3607993442622948	0.673958288649406	1440
