# Supplementary material for: Dynamic self-assembly of compartmentalized DNA nanotubes
Source: Nat Commun. 2021 Jun 11;12:3557. doi: 10.1038/s41467-021-23850-1 (PMC8196065; doi:10.1038/s41467-021-23850-1)
Supplement: Supplementary file 8 — Source Data [file 41467_2021_23850_MOESM8_ESM.zip › sourceData/figure3/meanSkewKurt/csv/skew_50nM_means.csv]

	Val	Mean	Std	Time
0	Skew	-0.15844121428571428	0.07137572254638476	0
1	Skew	0.11459584	0.5178787182299135	15
2	Skew	0.4858501020408161	0.6326006215036416	30
3	Skew	0.6439159523809523	0.7109791388092718	60
4	Skew	0.9423354347826087	1.0489893887329136	180
5	Skew	1.1711266666666669	1.1685126489868547	360
6	Skew	1.4083498039215683	1.062025873746003	1440
