# Supplementary material for: Dynamic self-assembly of compartmentalized DNA nanotubes
Source: Nat Commun. 2021 Jun 11;12:3557. doi: 10.1038/s41467-021-23850-1 (PMC8196065; doi:10.1038/s41467-021-23850-1)
Supplement: Supplementary file 8 — Source Data [file 41467_2021_23850_MOESM8_ESM.zip › sourceData/figure3/meanSkewKurt/csv/kurt_250nM_means.csv]

	Val	Mean	Std	Time
0	Kurtosis	-1.0334621666666663	0.11091232530476404	0
1	Kurtosis	-0.0680702985074627	0.9170704194039709	15
2	Kurtosis	0.08807047619047607	1.06832992830529	30
3	Kurtosis	0.1879293700787402	1.2716297881313936	60
4	Kurtosis	2.3337798850574707	3.4842230771450975	180
5	Kurtosis	2.681502037037037	4.158581139925591	360
6	Kurtosis	1.5992480487804879	1.918404957244715	1440
