# Supplementary material for: Dynamic self-assembly of compartmentalized DNA nanotubes
Source: Nat Commun. 2021 Jun 11;12:3557. doi: 10.1038/s41467-021-23850-1 (PMC8196065; doi:10.1038/s41467-021-23850-1)
Supplement: Supplementary file 8 — Source Data [file 41467_2021_23850_MOESM8_ESM.zip › sourceData/figure4/meanSkewKurt/csv/rnaTriggerTitration_meanSkew_1.csv]

	Val	Mean	Std	Time
0	Skew	0.994601583011583	1.2943389300900705	15
1	Skew	1.6343275247524744	1.4895916028330243	30
2	Skew	1.972177807017543	1.1806275363849388	60
3	Skew	2.0786791279069767	0.9965988244573445	180
4	Skew	1.8236574999999997	0.848407986315631	360
