# Supplementary material for: Dynamic self-assembly of compartmentalized DNA nanotubes
Source: Nat Commun. 2021 Jun 11;12:3557. doi: 10.1038/s41467-021-23850-1 (PMC8196065; doi:10.1038/s41467-021-23850-1)
Supplement: Supplementary file 8 — Source Data [file 41467_2021_23850_MOESM8_ESM.zip › sourceData/figure4/meanSkewKurt/csv/rnaTriggerTitration_meanSkew_4.csv]

	Val	Mean	Std	Time
0	Skew	0.8818383045977015	1.335590355278183	15
1	Skew	1.1959692507204613	1.300278010880445	30
2	Skew	1.2641290395480234	1.0511279498029082	60
3	Skew	2.0262578425656	0.9659677751589979	180
4	Skew	1.5805172413793096	0.9335928408666381	360
