# Supplementary material for: Dynamic self-assembly of compartmentalized DNA nanotubes
Source: Nat Commun. 2021 Jun 11;12:3557. doi: 10.1038/s41467-021-23850-1 (PMC8196065; doi:10.1038/s41467-021-23850-1)
Supplement: Supplementary file 8 — Source Data [file 41467_2021_23850_MOESM8_ESM.zip › sourceData/figure4/meanSkewKurt/csv/rnaTriggerTitration_meanKurt_1.csv]

	Val	Mean	Std	Time
0	Kurtosis	4.288366872586872	7.848259282258436	15
1	Kurtosis	7.1955448019802	13.559705679255178	30
2	Kurtosis	7.331574999999998	7.327832591029159	60
3	Kurtosis	6.542599999999998	6.383085452188219	180
4	Kurtosis	5.0419914285714285	4.795314415290936	360
