# Supplementary material for: Dynamic self-assembly of compartmentalized DNA nanotubes
Source: Nat Commun. 2021 Jun 11;12:3557. doi: 10.1038/s41467-021-23850-1 (PMC8196065; doi:10.1038/s41467-021-23850-1)
Supplement: Supplementary file 8 — Source Data [file 41467_2021_23850_MOESM8_ESM.zip › sourceData/figure4/meanSkewKurt/csv/rnaTriggerTitration_meanKurt_4.csv]

	Val	Mean	Std	Time
0	Kurtosis	4.695237672413789	10.072307020490058	15
1	Kurtosis	6.038390806916428	10.347100010692726	30
2	Kurtosis	5.292171129943506	7.3457345065136375	60
3	Kurtosis	9.407902886297379	7.2528596057432635	180
4	Kurtosis	6.35822155172414	6.391167048404945	360
