# Supplementary material for: Dynamic self-assembly of compartmentalized DNA nanotubes
Source: Nat Commun. 2021 Jun 11;12:3557. doi: 10.1038/s41467-021-23850-1 (PMC8196065; doi:10.1038/s41467-021-23850-1)
Supplement: Supplementary file 8 — Source Data [file 41467_2021_23850_MOESM8_ESM.zip › sourceData/SIfigs/s24-65_radiiHist_skewKurtVSRad/csv/s27_s44_s45_twotile_100nM_peg_finalData.csv]

	X (pixels)	Y (pixels)	Radius (pixels)	Time	Volume (pL)	skew	kurtosis	radius (um)
2	622	337	10	0	0.14	-0.15144000000000002	-0.70739	3.2
4	958	243	10	0	0.14	-0.5553899999999999	-0.38718	3.2
5	1271	168	10	0	0.14	0.74057	0.77294	3.2
10	1780	183	10	0	0.14	1.1123399999999999	5.693	3.2
17	550	433	10	0	0.14	0.29158	0.1167	3.2
20	1870	973	10	0	0.14	-0.18698	-0.7417100000000001	3.2
24	679	671	10	0	0.14	1.0684200000000001	2.5324	3.2
25	1986	981	10	0	0.14	-0.35634	-0.37264	3.2
26	446	298	10	0	0.14	-0.35957	-0.6926399999999999	3.2
27	1221	409	10	0	0.14	-0.2546	-0.71923	3.2
28	742	1350	10	0	0.14	-0.10115	-0.64683	3.2
29	644	1402	10	0	0.14	0.06667000000000001	0.014519999999999998	3.2
33	1192	967	10	0	0.14	0.8986299999999999	3.24871	3.2
39	835	681	10	0	0.14	-0.40915999999999997	-0.17812999999999998	3.2
40	1821	869	10	0	0.14	-0.00063	-0.77141	3.2
41	412	899	10	0	0.14	0.91886	2.78123	3.2
42	813	191	10	0	0.14	-0.26529	-0.81204	3.2
43	1035	184	10	0	0.14	0.93506	1.33663	3.2
44	48	1131	10	0	0.14	0.57443	1.3733600000000001	3.2
45	600	71	10	0	0.14	0.61388	0.48316000000000003	3.2
46	1542	375	10	0	0.14	1.02023	5.31271	3.2
57	123	584	10	0	0.14	-0.49563999999999997	-0.34442	3.2
59	1550	1550	10	0	0.14	-0.64771	-0.24104	3.2
60	1534	12	10	0	0.14	0.26885	0.1978	3.2
85	874	1079	10	0	0.14	0.9184899999999999	1.7760799999999999	3.2
86	256	1521	10	0	0.14	-0.12365999999999999	-0.59597	3.2
87	1544	1713	10	0	0.14	-0.17115999999999998	-0.71683	3.2
106	1636	767	10	0	0.14	0.5793	4.48033	3.2
107	1179	341	10	0	0.14	1.70209	5.841880000000001	3.2
108	876	40	10	0	0.14	0.09118	0.06476	3.2
109	1001	858	10	0	0.14	-0.41073999999999994	-0.55138	3.2
110	1380	861	10	0	0.14	0.31372	2.01523	3.2
111	1887	921	10	0	0.14	-0.62645	-0.49041999999999997	3.2
112	1206	740	10	0	0.14	-0.37571	-0.53286	3.2
113	1092	341	10	0	0.14	0.16323	2.3820099999999997	3.2
114	1000	1216	10	0	0.14	0.11445999999999999	0.72063	3.2
115	1261	1613	10	0	0.14	0.28865	1.71433	3.2
116	1455	1470	10	0	0.14	-0.20006	0.05244	3.2
118	560	1453	10	0	0.14	0.59314	-0.26377	3.2
119	869	64	10	0	0.14	0.85451	0.40437	3.2
120	107	1334	10	0	0.14	-0.12469000000000001	-0.10572000000000001	3.2
141	1546	39	10	0	0.14	2.92994	12.28098	3.2
142	612	539	10	0	0.14	2.22975	7.707389999999999	3.2
143	526	1508	10	0	0.14	0.14935	-0.6520600000000001	3.2
144	692	40	10	0	0.14	1.08568	4.42835	3.2
145	1537	217	10	0	0.14	-0.10124	-0.38373	3.2
146	1868	346	10	0	0.14	-0.16095	1.14839	3.2
147	122	356	10	0	0.14	1.6232799999999998	5.621659999999999	3.2
148	1669	669	10	0	0.14	0.5211899999999999	1.84998	3.2
149	1772	1242	10	0	0.14	-0.37943000000000005	-0.75349	3.2
150	1682	1320	10	0	0.14	0.34596	1.24433	3.2
177	1875	1430	10	0	0.14	1.95507	5.343430000000001	3.2
178	1705	288	10	0	0.14	0.9283399999999999	0.9509799999999999	3.2
179	1304	1430	10	0	0.14	1.54362	3.45935	3.2
181	277	1412	10	0	0.14	-0.11077000000000001	-0.59858	3.2
182	1648	1349	10	0	0.14	0.94485	0.99467	3.2
183	1421	1258	10	0	0.14	0.01757	-0.08921	3.2
184	137	1186	10	0	0.14	-0.026119999999999997	-0.69688	3.2
185	1227	682	10	0	0.14	0.31033	0.76913	3.2
186	1597	2024	10	0	0.14	1.1805	3.60345	3.2
187	84	289	10	0	0.14	-0.50936	-0.25651999999999997	3.2
189	1421	1481	10	0	0.14	0.13951	-0.65981	3.2
190	1620	1934	10	0	0.14	-0.17435	-0.6368699999999999	3.2
191	341	2011	10	0	0.14	0.20979	-0.6736800000000001	3.2
192	279	396	10	0	0.14	1.45759	5.07235	3.2
213	888	1836	10	0	0.14	-0.43186	0.10362	3.2
214	709	1792	10	0	0.14	1.55234	3.07582	3.2
215	1051	1572	10	0	0.14	2.0104	6.33496	3.2
216	119	1121	10	0	0.14	-0.46552	-0.21138	3.2
217	1629	618	10	0	0.14	-0.54882	-0.11127000000000001	3.2
218	1025	528	10	0	0.14	0.86156	0.63266	3.2
219	1943	294	10	0	0.14	1.26693	1.78214	3.2
220	176	278	10	0	0.14	0.6294	2.85122	3.2
221	1799	38	10	0	0.14	0.33921999999999997	0.6338	3.2
222	484	1417	10	0	0.14	0.25073	0.2237	3.2
256	401	1211	10	0	0.14	-0.012740000000000001	-0.58031	3.2
257	202	1211	10	0	0.14	-0.44652	-0.447	3.2
258	1147	1875	10	0	0.14	1.33178	2.24507	3.2
259	222	876	10	0	0.14	-0.01115	-0.5323899999999999	3.2
260	1657	941	10	0	0.14	1.79077	6.5134099999999995	3.2
261	1995	946	10	0	0.14	-0.46331999999999995	-0.3553	3.2
262	391	1079	10	0	0.14	0.42823	0.47063	3.2
263	1413	1151	10	0	0.14	-0.67698	-0.19823	3.2
264	123	23	10	0	0.14	-0.21678000000000003	0.12695	3.2
265	1194	283	10	0	0.14	0.7383	1.0173	3.2
266	539	312	10	0	0.14	0.06938	-0.52632	3.2
267	579	494	10	0	0.14	0.82104	0.45965	3.2
268	1954	510	10	0	0.14	1.34901	1.7730099999999998	3.2
269	507	511	10	0	0.14	-0.28802	-0.46121999999999996	3.2
270	781	1187	10	0	0.14	0.64883	1.19654	3.2
271	1582	1191	10	0	0.14	0.38734	1.20175	3.2
272	1012	1534	10	0	0.14	2.23418	7.92881	3.2
273	790	1945	10	0	0.14	0.52637	2.36948	3.2
274	1365	669	10	0	0.14	-0.69247	-0.10528	3.2
275	553	644	10	0	0.14	0.037739999999999996	-0.28520999999999996	3.2
276	1067	515	10	0	0.14	-0.010759999999999999	-0.11955	3.2
277	225	530	10	0	0.14	-0.11166	-0.62127	3.2
317	326	403	10	0	0.14	0.42256000000000005	-0.01146	3.2
318	1302	556	10	0	0.14	0.53299	-0.41462	3.2
319	592	558	10	0	0.14	0.12894	-0.030739999999999996	3.2
320	1042	770	10	0	0.14	-0.59713	-0.39029	3.2
321	708	1970	10	0	0.14	-0.9044200000000001	0.5888	3.2
322	54	519	10	0	0.14	0.31584	0.49496999999999997	3.2
323	763	453	10	0	0.14	-0.42108999999999996	-0.28099	3.2
324	1831	1064	10	0	0.14	0.1105	-0.25364000000000003	3.2
325	342	381	10	0	0.14	1.26683	3.4073800000000003	3.2
326	1944	321	10	0	0.14	1.61458	3.5973800000000002	3.2
327	727	817	10	0	0.14	2.15373	7.4938899999999995	3.2
328	1526	1097	10	0	0.14	0.5963	-0.22215	3.2
329	1145	1133	10	0	0.14	-0.0042899999999999995	0.70145	3.2
330	592	1893	10	0	0.14	-0.23753000000000002	-0.48583999999999994	3.2
331	1953	1324	10	0	0.14	1.7035900000000002	3.81945	3.2
332	86	1505	10	0	0.14	-0.43586	-0.31839	3.2
333	432	1631	10	0	0.14	0.22039	-0.43618999999999997	3.2
334	321	1684	10	0	0.14	0.52833	-0.05794	3.2
335	755	1686	10	0	0.14	0.5542699999999999	0.07769	3.2
336	418	1702	10	0	0.14	0.46466999999999997	0.06838	3.2
337	447	1795	10	0	0.14	1.7603400000000002	4.96694	3.2
338	1176	1880	10	0	0.14	-0.55982	0.25488	3.2
339	336	576	10	0	0.14	-0.16237000000000001	0.11592000000000001	3.2
0	797	1628	11	0	0.19	-0.2453	-0.84967	3.52
1	1697	249	11	0	0.19	1.16009	2.9655	3.52
6	745	409	11	0	0.19	0.34896	0.28612	3.52
7	229	494	11	0	0.19	0.18386	-0.58887	3.52
8	509	961	11	0	0.19	-0.25349	-0.45133	3.52
12	1154	662	11	0	0.19	0.8246600000000001	0.8567799999999999	3.52
13	82	1637	11	0	0.19	-0.17638	-1.05587	3.52
14	2028	102	11	0	0.19	-0.439	-0.48683999999999994	3.52
31	781	125	11	0	0.19	0.07562999999999999	0.42001000000000005	3.52
47	672	338	11	0	0.19	-1.0618299999999998	1.5017	3.52
51	1641	1406	11	0	0.19	-0.42263	-0.77454	3.52
67	775	771	11	0	0.19	-0.33271999999999996	-0.7812100000000001	3.52
68	875	258	11	0	0.19	-0.47196000000000005	-0.24225	3.52
69	1083	1388	11	0	0.19	0.56388	0.52891	3.52
70	1708	1985	11	0	0.19	0.8710399999999999	0.72236	3.52
80	1205	379	11	0	0.19	1.6224399999999999	5.01349	3.52
81	415	438	11	0	0.19	-0.22848000000000002	-0.85364	3.52
82	2003	406	11	0	0.19	-0.0977	-0.49023999999999995	3.52
83	570	881	11	0	0.19	1.17525	2.8005	3.52
84	1793	650	11	0	0.19	-0.20205	0.07071000000000001	3.52
94	353	1149	11	0	0.19	0.68178	-0.04262	3.52
95	537	1548	11	0	0.19	0.28693	-0.44943999999999995	3.52
96	997	1157	11	0	0.19	1.43603	2.25165	3.52
97	1019	1193	11	0	0.19	0.42382	0.66271	3.52
98	248	1235	11	0	0.19	0.26341	0.39421999999999996	3.52
99	1080	1474	11	0	0.19	-0.26269000000000003	-0.23409000000000002	3.52
101	750	1756	11	0	0.19	0.42755	-0.7900699999999999	3.52
127	154	1842	11	0	0.19	0.16169	0.7347	3.52
128	1698	927	11	0	0.19	0.89292	4.10502	3.52
129	1687	1008	11	0	0.19	1.30921	2.34065	3.52
130	167	1039	11	0	0.19	0.19333	-0.51241	3.52
131	146	1587	11	0	0.19	-0.31898000000000004	-0.5021	3.52
163	1535	1507	11	0	0.19	-0.40788	-0.66262	3.52
165	105	1299	11	0	0.19	0.16742	-0.58153	3.52
166	852	1079	11	0	0.19	1.34104	2.34282	3.52
167	855	705	11	0	0.19	-0.27543	0.04701	3.52
198	1024	378	11	0	0.19	0.37306999999999996	0.12275	3.52
199	491	816	11	0	0.19	-0.13713	-0.50957	3.52
200	970	657	11	0	0.19	0.47401000000000004	-0.44511000000000006	3.52
201	698	514	11	0	0.19	-0.14919000000000002	-0.17282	3.52
231	1845	515	11	0	0.19	0.17834	-0.21643	3.52
232	1326	1813	11	0	0.19	-0.88369	0.33952	3.52
233	1728	403	11	0	0.19	0.30258	-0.49282	3.52
237	1226	1133	11	0	0.19	-0.19854000000000002	-0.38238	3.52
240	613	384	11	0	0.19	0.30994	-0.29911	3.52
241	836	41	11	0	0.19	0.06192999999999999	-0.41303	3.52
242	2014	32	11	0	0.19	-0.16464	-0.51172	3.52
243	1566	1623	11	0	0.19	0.68495	1.78856	3.52
279	408	381	11	0	0.19	-0.2743	-0.6017399999999999	3.52
280	1399	479	11	0	0.19	1.1175	2.79243	3.52
281	433	942	11	0	0.19	0.33423	-0.55284	3.52
282	255	1035	11	0	0.19	0.09548	0.23229	3.52
287	107	1556	11	0	0.19	1.1497600000000001	1.0959	3.52
288	1654	1259	11	0	0.19	1.1203299999999998	4.05534	3.52
293	395	68	11	0	0.19	0.77262	1.8833799999999998	3.52
294	631	1759	11	0	0.19	0.58768	0.11553	3.52
295	803	1921	11	0	0.19	-0.56771	-0.60452	3.52
340	803	469	11	0	0.19	0.50046	0.10951	3.52
344	1332	1781	11	0	0.19	0.42704	0.30716	3.52
345	459	1224	11	0	0.19	0.809	0.86579	3.52
346	538	1202	11	0	0.19	0.59011	-0.18736	3.52
389	121	1477	11	0	0.19	-0.38001	0.12763	3.52
391	1036	1645	11	0	0.19	1.08231	1.78824	3.52
392	611	1413	11	0	0.19	0.98801	2.1259799999999998	3.52
393	1592	1073	11	0	0.19	0.9685799999999999	0.35431	3.52
394	855	1758	11	0	0.19	0.26061	0.48328999999999994	3.52
395	169	1883	11	0	0.19	0.5261899999999999	-0.0018	3.52
397	205	132	11	0	0.19	0.02866	0.6131800000000001	3.52
3	257	1263	12	0	0.25	-0.16271	-0.92755	3.84
9	1286	1827	12	0	0.25	-0.31583	-0.39171999999999996	3.84
11	706	1658	12	0	0.25	0.7808	1.54389	3.84
18	1140	1492	12	0	0.25	-0.28765	-0.6191	3.84
19	1814	322	12	0	0.25	0.39461	0.27898	3.84
34	1852	823	12	0	0.25	0.68281	1.1544299999999998	3.84
48	1037	47	12	0	0.25	0.78288	2.24728	3.84
49	1931	997	12	0	0.25	-0.32885	-0.8620200000000001	3.84
50	539	1144	12	0	0.25	-0.00277	-0.95745	3.84
64	1126	39	12	0	0.25	0.6540600000000001	0.80982	3.84
65	1436	1365	12	0	0.25	2.23612	9.01206	3.84
66	938	844	12	0	0.25	0.31844	-0.17517	3.84
78	322	1214	12	0	0.25	0.93295	1.6154600000000001	3.84
79	263	1090	12	0	0.25	0.16535	-0.8200299999999999	3.84
100	182	1320	12	0	0.25	1.07784	1.2087700000000001	3.84
102	84	1996	12	0	0.25	-0.662	0.28236	3.84
103	1115	2028	12	0	0.25	1.8474400000000002	9.09453	3.84
104	313	1296	12	0	0.25	0.09172999999999999	-0.26697	3.84
132	1140	1086	12	0	0.25	0.2025	2.4290000000000003	3.84
133	1512	1386	12	0	0.25	-0.26224000000000003	-0.47421	3.84
134	1960	1405	12	0	0.25	0.79661	1.30521	3.84
164	714	631	12	0	0.25	0.67869	0.71446	3.84
168	1359	1031	12	0	0.25	-0.47935	-0.40909	3.84
197	1691	1183	12	0	0.25	1.06549	1.3854600000000001	3.84
202	874	296	12	0	0.25	1.56494	7.66069	3.84
203	552	969	12	0	0.25	0.07044	-0.5549	3.84
204	1399	1083	12	0	0.25	-0.29524	-0.92884	3.84
205	797	1337	12	0	0.25	1.54409	2.8509	3.84
234	677	2001	12	0	0.25	-0.11562	0.17235999999999999	3.84
235	1998	1470	12	0	0.25	1.4337799999999998	4.36329	3.84
236	636	1578	12	0	0.25	-0.24324	-0.88594	3.84
238	299	499	12	0	0.25	0.75873	1.71895	3.84
239	1005	263	12	0	0.25	-0.72548	0.34315999999999997	3.84
283	1094	124	12	0	0.25	0.46736000000000005	0.82015	3.84
284	1226	1050	12	0	0.25	0.49383999999999995	0.43768999999999997	3.84
285	228	1399	12	0	0.25	-0.36062	-0.51155	3.84
286	1980	1431	12	0	0.25	0.22719	-0.4448	3.84
289	1011	1327	12	0	0.25	1.1396899999999999	3.4808	3.84
290	1452	1937	12	0	0.25	1.77693	5.42284	3.84
291	592	1792	12	0	0.25	-0.45975	-0.55493	3.84
292	1764	1585	12	0	0.25	0.91869	0.99461	3.84
341	385	729	12	0	0.25	0.1184	-0.22553	3.84
342	853	953	12	0	0.25	-0.26363000000000003	-0.63395	3.84
343	922	1828	12	0	0.25	0.3073	-0.6088100000000001	3.84
390	1253	806	12	0	0.25	-0.37484	-0.87177	3.84
396	2012	351	12	0	0.25	0.14214000000000002	-0.10148	3.84
398	809	507	12	0	0.25	-0.8251299999999999	-0.13028	3.84
399	63	1822	12	0	0.25	0.2086	0.70572	3.84
21	1225	1942	13	0	0.31	2.7406200000000003	15.92641	4.16
35	347	1523	13	0	0.31	1.27701	2.42987	4.16
36	474	2007	13	0	0.31	-0.25109000000000004	-0.24538000000000001	4.16
52	1871	259	13	0	0.31	0.45068	0.12899000000000002	4.16
61	361	138	13	0	0.31	0.12795	-0.65475	4.16
62	929	633	13	0	0.31	1.0915700000000002	1.9616099999999999	4.16
63	760	691	13	0	0.31	0.1533	-0.44778	4.16
76	980	1465	13	0	0.31	0.75254	0.91753	4.16
77	205	1602	13	0	0.31	0.13015	0.41862	4.16
90	597	439	13	0	0.31	-0.15764	-0.68016	4.16
91	1683	1475	13	0	0.31	0.62473	1.4302	4.16
92	1302	331	13	0	0.31	-0.41539	-0.76043	4.16
93	1707	90	13	0	0.31	-0.62622	-0.55809	4.16
123	343	254	13	0	0.31	0.25046999999999997	0.8503799999999999	4.16
124	1357	436	13	0	0.31	0.8177800000000001	1.4358799999999998	4.16
125	1130	570	13	0	0.31	0.5250100000000001	0.09928	4.16
152	899	500	13	0	0.31	0.70794	1.92832	4.16
153	452	1533	13	0	0.31	0.56933	1.5994700000000002	4.16
154	908	1328	13	0	0.31	1.9087599999999998	5.26716	4.16
155	525	1017	13	0	0.31	-0.27518000000000004	-0.73305	4.16
156	1170	611	13	0	0.31	0.68247	0.37529	4.16
157	1402	353	13	0	0.31	1.31595	3.6409	4.16
158	845	161	13	0	0.31	0.9301299999999999	0.52851	4.16
159	930	207	13	0	0.31	0.08034	-0.72845	4.16
180	626	1651	13	0	0.31	0.38515	-0.54645	4.16
188	1573	764	13	0	0.31	1.15821	4.36289	4.16
208	315	1921	13	0	0.31	0.77975	2.00089	4.16
209	1099	316	13	0	0.31	-0.14152	-0.68072	4.16
210	723	1111	13	0	0.31	-0.37338000000000005	-0.57736	4.16
211	1061	1507	13	0	0.31	2.2492799999999997	9.38974	4.16
244	868	1383	13	0	0.31	0.29175	0.49237	4.16
245	116	969	13	0	0.31	0.1895	0.9582299999999999	4.16
246	1265	259	13	0	0.31	0.78386	1.8883400000000001	4.16
247	1652	250	13	0	0.31	0.5162100000000001	0.297	4.16
299	925	322	13	0	0.31	0.8454299999999999	5.459280000000001	4.16
300	972	782	13	0	0.31	-0.13238	-0.28665	4.16
301	130	1942	13	0	0.31	0.8145100000000001	0.9113700000000001	4.16
347	1464	1868	13	0	0.31	-0.26799	1.54055	4.16
348	1142	1211	13	0	0.31	0.67552	1.47014	4.16
349	504	1176	13	0	0.31	-0.38878	-0.77615	4.16
350	2014	132	13	0	0.31	-0.24611999999999998	-0.94968	4.16
379	854	1246	13	0	0.31	0.96359	4.21544	4.16
380	229	300	13	0	0.31	0.23049	0.56093	4.16
381	1365	971	13	0	0.31	0.29263	-0.66256	4.16
382	638	1448	13	0	0.31	0.93384	4.08175	4.16
383	935	169	13	0	0.31	-0.72924	0.25942	4.16
384	1537	1302	13	0	0.31	-0.65773	0.0168	4.16
385	46	1786	13	0	0.31	-0.15075	-0.57727	4.16
386	646	566	13	0	0.31	0.47913	0.80286	4.16
387	1882	512	13	0	0.31	1.57237	3.89857	4.16
388	1216	170	13	0	0.31	-0.22741999999999998	-0.58358	4.16
15	1692	693	14	0	0.39	-0.14151	-0.7196600000000001	4.48
32	1817	1501	14	0	0.39	-0.19824	-0.88221	4.48
37	58	969	14	0	0.39	0.10279	0.43587	4.48
38	1126	870	14	0	0.39	1.79393	5.84477	4.48
54	1013	1977	14	0	0.39	0.67595	1.68439	4.48
74	1281	228	14	0	0.39	-0.31443000000000004	-0.32474000000000003	4.48
122	1492	255	14	0	0.39	-0.22560999999999998	-0.8787	4.48
136	731	540	14	0	0.39	-0.22949	-0.22916	4.48
137	1715	737	14	0	0.39	-0.17719000000000001	-0.65872	4.48
138	1067	800	14	0	0.39	-0.15474000000000002	-0.94676	4.48
139	936	1238	14	0	0.39	1.03189	6.72863	4.48
140	1099	1660	14	0	0.39	-0.22182	-0.32889	4.48
169	1991	756	14	0	0.39	-0.3285	-0.48072	4.48
170	652	716	14	0	0.39	0.05335	0.27226	4.48
194	817	1713	14	0	0.39	0.31031	-0.12472000000000001	4.48
195	649	2025	14	0	0.39	1.4693399999999999	11.4389	4.48
224	554	1059	14	0	0.39	0.9580799999999999	1.89555	4.48
226	720	577	14	0	0.39	1.47899	7.61203	4.48
228	41	367	14	0	0.39	0.38095999999999997	-0.59382	4.48
249	546	222	14	0	0.39	0.06717000000000001	-0.06783	4.48
250	1348	339	14	0	0.39	1.09924	3.56653	4.48
251	422	729	14	0	0.39	0.29888000000000003	-0.44136000000000003	4.48
252	148	966	14	0	0.39	0.72901	1.40483	4.48
253	429	1916	14	0	0.39	0.48905	1.55988	4.48
255	771	1440	14	0	0.39	0.08724	-0.71504	4.48
306	1535	1994	14	0	0.39	-0.28826999999999997	-0.03511	4.48
307	1916	1455	14	0	0.39	1.27223	2.4854700000000003	4.48
352	834	306	14	0	0.39	-0.04306	0.32616	4.48
353	226	429	14	0	0.39	-0.03052	0.041139999999999996	4.48
354	109	538	14	0	0.39	0.7529	0.40521999999999997	4.48
355	657	773	14	0	0.39	0.43643999999999994	0.51869	4.48
356	1831	1649	14	0	0.39	0.25435	-0.6531399999999999	4.48
361	793	1382	14	0	0.39	0.53489	-0.65535	4.48
16	992	611	15	0	0.48	1.38201	5.46162	4.8
23	985	1114	15	0	0.48	-0.47865	-0.32628	4.8
53	278	805	15	0	0.48	-0.19207	0.45541000000000004	4.8
73	1508	339	15	0	0.48	1.3216	5.22262	4.8
75	1751	1193	15	0	0.48	0.54585	0.44256999999999996	4.8
89	1082	1608	15	0	0.48	0.70423	0.26925	4.8
121	1168	832	15	0	0.48	1.8511	8.857610000000001	4.8
171	1969	470	15	0	0.48	-0.31959	-0.10545999999999998	4.8
172	1014	791	15	0	0.48	-0.07049	-0.55615	4.8
196	1530	554	15	0	0.48	-0.05851	1.20678	4.8
223	198	1391	15	0	0.48	-0.01356	-0.6502600000000001	4.8
225	1027	1377	15	0	0.48	-0.22098	-0.13354000000000002	4.8
227	946	426	15	0	0.48	-0.44155	0.61279	4.8
248	74	1901	15	0	0.48	0.39693	-0.06214	4.8
254	1792	840	15	0	0.48	-0.43718999999999997	-0.6407	4.8
302	1938	1248	15	0	0.48	0.2246	0.8367899999999999	4.8
303	1562	1518	15	0	0.48	-0.57507	-0.39204	4.8
304	482	1237	15	0	0.48	0.96683	2.32803	4.8
305	1204	134	15	0	0.48	0.58323	0.58527	4.8
351	273	364	15	0	0.48	0.14323	1.57859	4.8
357	536	1625	15	0	0.48	-0.41434	-0.45403999999999994	4.8
358	1353	1109	15	0	0.48	0.5513100000000001	0.442	4.8
359	368	760	15	0	0.48	0.016319999999999998	-0.05262000000000001	4.8
360	216	396	15	0	0.48	-0.58498	-0.1189	4.8
30	872	1973	16	0	0.58	1.88715	7.55863	5.12
72	492	1801	16	0	0.58	-0.27902	-0.84316	5.12
117	571	1735	16	0	0.58	0.4516	1.9398900000000001	5.12
126	155	243	16	0	0.58	-0.36493000000000003	-0.63549	5.12
160	1859	1476	16	0	0.58	0.06365	0.36315	5.12
161	380	1825	16	0	0.58	0.2265	0.42646000000000006	5.12
175	1397	656	16	0	0.58	-0.60756	-0.16915	5.12
176	247	1683	16	0	0.58	0.28667	0.44182	5.12
206	894	693	16	0	0.58	0.55599	1.61737	5.12
207	589	1607	16	0	0.58	0.05727	0.06255	5.12
308	950	551	16	0	0.58	1.4998	4.43698	5.12
309	1479	1315	16	0	0.58	0.36455	0.07772000000000001	5.12
310	402	218	16	0	0.58	-0.27455	-0.80442	5.12
311	648	131	16	0	0.58	0.13253	0.16551	5.12
362	908	171	16	0	0.58	0.5574	1.44576	5.12
363	1473	374	16	0	0.58	-0.30286	-0.52915	5.12
375	1352	900	16	0	0.58	1.52063	6.29021	5.12
376	1204	208	16	0	0.58	-0.04405	-0.80796	5.12
377	486	275	16	0	0.58	1.8425599999999998	10.977039999999999	5.12
378	78	255	16	0	0.58	-0.27335	0.0385	5.12
22	1992	1871	17	0	0.7	0.25822	-0.5833699999999999	5.44
55	571	690	17	0	0.7	1.57197	3.75103	5.44
56	458	1758	17	0	0.7	-0.32771	-0.89964	5.44
71	1960	567	17	0	0.7	-0.049030000000000004	-0.49113	5.44
88	31	1304	17	0	0.7	0.01825	-0.38454	5.44
105	1881	65	17	0	0.7	0.7871	2.89655	5.44
151	1628	1224	17	0	0.7	2.95254	16.44098	5.44
173	367	1768	17	0	0.7	0.74092	2.00421	5.44
212	268	914	17	0	0.7	0.5009399999999999	0.53489	5.44
278	1200	1306	17	0	0.7	0.21097	-0.27162	5.44
312	2018	592	17	0	0.7	-0.12672	-0.9058700000000001	5.44
313	225	1542	17	0	0.7	-0.46373000000000003	-0.29331	5.44
314	346	1391	17	0	0.7	-0.037219999999999996	-0.90427	5.44
315	1110	248	17	0	0.7	0.65861	0.09262000000000001	5.44
365	511	701	17	0	0.7	0.36934	1.3161399999999999	5.44
366	1173	1541	17	0	0.7	-0.27933	-0.5867899999999999	5.44
367	1885	185	17	0	0.7	1.0381	4.10263	5.44
369	662	1826	17	0	0.7	0.31836	-0.25966999999999996	5.44
373	1289	302	17	0	0.7	0.74471	1.53718	5.44
374	1952	1574	17	0	0.7	0.8527899999999999	0.93171	5.44
58	922	260	18	0	0.83	-0.18339	-0.74487	5.76
193	888	1123	18	0	0.83	0.25831	0.06932	5.76
316	1197	1261	18	0	0.83	-0.36415	-0.6691199999999999	5.76
364	501	1949	18	0	0.83	0.11189	-0.00783	5.76
368	1802	131	18	0	0.83	0.6399100000000001	1.75553	5.76
371	2003	1972	18	0	0.83	0.14428	-0.40913	5.76
372	1314	1114	18	0	0.83	0.28314	1.6818099999999998	5.76
135	1581	879	19	0	0.97	-0.45475	-0.04423	6.08
162	1063	342	19	0	0.97	0.25272	0.8829100000000001	6.08
174	90	41	19	0	0.97	-0.23824	-0.88307	6.08
229	1335	750	19	0	0.97	-0.30594	-0.8799600000000001	6.08
230	1051	1156	19	0	0.97	0.82981	1.82607	6.08
296	1852	219	19	0	0.97	-0.13843	-0.8678799999999999	6.08
297	851	1587	19	0	0.97	0.2605	0.01165	6.08
298	441	786	19	0	0.97	-0.3014	-0.42008999999999996	6.08
370	1807	1136	19	0	0.97	0.13593	1.02695	6.08
401	1355	106	20	0	1.13	-0.38456999999999997	0.4035	6.4
403	542	911	20	0	1.13	0.02274	-0.82662	6.4
406	1278	843	20	0	1.13	0.1901	-0.6553399999999999	6.4
408	378	1442	20	0	1.13	-0.25203000000000003	-1.01542	6.4
409	199	591	20	0	1.13	-0.00135	-0.025480000000000003	6.4
410	428	1580	20	0	1.13	-0.03916	-0.19118	6.4
411	134	474	20	0	1.13	-0.5704	0.38009	6.4
412	621	1182	20	0	1.13	-0.14555	-0.31537	6.4
414	1039	592	20	0	1.13	0.15163	-0.38111	6.4
415	1646	1514	20	0	1.13	-0.09092	0.18566	6.4
416	245	813	20	0	1.13	-1.00417	1.47455	6.4
417	586	238	20	0	1.13	0.2172	-0.15349000000000002	6.4
418	62	1450	20	0	1.13	0.09452	-0.049960000000000004	6.4
428	192	454	20	0	1.13	0.61788	1.48078	6.4
429	1003	481	20	0	1.13	0.25378	1.30669	6.4
431	1089	1031	20	0	1.13	0.24645	-0.18204	6.4
435	274	1851	20	0	1.13	0.92679	1.77785	6.4
436	762	1561	20	0	1.13	0.12445	-0.57629	6.4
439	456	885	20	0	1.13	0.33131	-0.56248	6.4
440	1924	468	20	0	1.13	-0.07026	0.73578	6.4
443	831	804	20	0	1.13	1.58079	7.601889999999999	6.4
444	1913	1108	20	0	1.13	-0.15305	-0.41521	6.4
451	1185	1146	20	0	1.13	-0.58382	-0.26215	6.4
452	1651	1626	20	0	1.13	-0.07755	-0.43398000000000003	6.4
458	614	889	20	0	1.13	0.23481999999999997	0.12563	6.4
459	902	840	20	0	1.13	0.30841	0.6771699999999999	6.4
460	734	887	20	0	1.13	1.08428	1.9817900000000002	6.4
461	1182	1186	20	0	1.13	0.046669999999999996	-0.48017	6.4
464	1328	792	20	0	1.13	-0.10848	-0.31674	6.4
465	617	804	20	0	1.13	0.25088	1.6296	6.4
466	1688	578	20	0	1.13	-0.60431	0.3685	6.4
467	456	254	20	0	1.13	0.16876	0.11270999999999999	6.4
468	1960	237	20	0	1.13	-0.21436	0.30623	6.4
469	1078	1306	20	0	1.13	-0.5758800000000001	-0.15458	6.4
470	1282	1351	20	0	1.13	-0.09241	0.63741	6.4
471	1279	1673	20	0	1.13	0.08116	-0.35423000000000004	6.4
475	1816	1287	20	0	1.13	-0.8754799999999999	0.13096	6.4
476	1186	793	20	0	1.13	0.0336	0.34745	6.4
477	923	84	20	0	1.13	1.9265700000000001	8.66522	6.4
481	1041	863	20	0	1.13	0.35129	0.25487	6.4
482	1200	869	20	0	1.13	0.45819	0.9562700000000001	6.4
483	1426	595	20	0	1.13	0.36868	1.07341	6.4
484	1478	652	20	0	1.13	-0.72209	-0.09293	6.4
400	412	173	21	0	1.31	0.32503000000000004	0.32861	6.72
405	827	856	21	0	1.31	0.04495	0.06615	6.72
413	755	184	21	0	1.31	-0.03138	-0.66361	6.72
420	1427	983	21	0	1.31	-0.0538	-0.24115	6.72
423	1330	600	21	0	1.31	-0.29417	-0.84654	6.72
424	1757	1302	21	0	1.31	0.0259	0.17355	6.72
425	944	1558	21	0	1.31	-0.21450999999999998	-0.28456	6.72
426	1262	1905	21	0	1.31	-0.6125	-0.11699000000000001	6.72
433	1640	1062	21	0	1.31	-0.32452	0.3002	6.72
434	1496	1003	21	0	1.31	-0.07461	-0.5293399999999999	6.72
437	1680	365	21	0	1.31	0.52279	3.13237	6.72
445	1887	1835	21	0	1.31	-0.15395999999999999	-0.9504799999999999	6.72
446	649	1229	21	0	1.31	0.47093	3.43775	6.72
447	1902	697	21	0	1.31	-0.25805	-0.57691	6.72
449	1512	1740	21	0	1.31	0.25114000000000003	-0.5721	6.72
453	511	449	21	0	1.31	0.02049	0.25119	6.72
454	1700	1686	21	0	1.31	0.23617	0.21579	6.72
456	595	840	21	0	1.31	0.78874	1.0448	6.72
457	1472	1198	21	0	1.31	-0.15611	-0.30251	6.72
462	1850	547	21	0	1.31	-0.24416	-1.24053	6.72
463	208	1807	21	0	1.31	0.00761	0.29959	6.72
472	297	618	21	0	1.31	-0.76568	0.24828000000000003	6.72
473	195	23	21	0	1.31	0.21824000000000002	-0.01155	6.72
478	1606	550	21	0	1.31	0.016890000000000002	-0.8453299999999999	6.72
485	2037	173	21	0	1.31	0.36035	1.8608900000000002	6.72
487	171	356	21	0	1.31	-0.54957	-0.2184	6.72
404	242	49	22	0	1.51	0.11771	0.08248	7.04
407	1733	618	22	0	1.51	0.04257	-0.30426	7.04
421	658	88	22	0	1.51	0.12580999999999998	-0.21215	7.04
422	278	564	22	0	1.51	0.15231	-0.70133	7.04
438	2011	1056	22	0	1.51	-0.37276	-0.40504	7.04
441	88	1030	22	0	1.51	1.02001	1.87745	7.04
442	811	60	22	0	1.51	0.055720000000000006	0.04314	7.04
448	1552	1157	22	0	1.51	0.14406	-0.33339	7.04
455	950	1025	22	0	1.51	-0.018009999999999998	-0.5829	7.04
474	445	415	22	0	1.51	-0.22576999999999997	-0.33421999999999996	7.04
486	975	1843	22	0	1.51	-0.60425	-0.04608	7.04
419	613	658	23	0	1.73	-0.01038	-0.20697	7.36
450	1087	1262	23	0	1.73	0.33452	1.1747100000000001	7.36
402	865	646	24	0	1.96	0.35648	-0.28043	7.68
479	1576	601	24	0	1.96	-0.00361	-0.23523000000000002	7.68
480	1454	1098	24	0	1.96	-0.54524	-0.30516	7.68
488	73	437	24	0	1.96	0.03474	0.4531	7.68
427	1375	1818	26	0	2.49	0.24079	0.33978	8.32
432	235	651	26	0	2.49	0.05952999999999999	0.39855999999999997	8.32
430	429	1082	28	0	3.11	0.14795	-0.7576	8.96
0	993	1158	10	15	0.14	-0.25579	-0.86539	3.2
1	334	571	10	15	0.14	0.9110799999999999	2.78423	3.2
5	1817	365	10	15	0.14	0.10899	-0.60222	3.2
8	1524	1479	10	15	0.14	-0.40565	-0.60649	3.2
10	408	543	10	15	0.14	1.06935	2.4301	3.2
13	984	744	10	15	0.14	-0.01654	1.8725900000000002	3.2
17	607	1410	10	15	0.14	-0.18637	-0.8563799999999999	3.2
18	740	1349	10	15	0.14	-0.16397	-0.36932	3.2
22	1587	693	10	15	0.14	0.73738	0.49742	3.2
23	1563	1404	10	15	0.14	-0.2176	-0.80662	3.2
29	1448	1560	10	15	0.14	0.22649	1.13179	3.2
30	115	671	10	15	0.14	-0.86924	0.41691000000000006	3.2
31	117	357	10	15	0.14	1.2707	2.2040900000000003	3.2
32	377	175	10	15	0.14	1.1968299999999998	2.5110799999999998	3.2
52	1443	1240	10	15	0.14	0.7933100000000001	1.85968	3.2
53	37	159	10	15	0.14	-0.18614	-0.36146999999999996	3.2
65	487	814	10	15	0.14	1.00109	1.7867099999999998	3.2
66	1770	1241	10	15	0.14	-0.33671	-0.9591200000000001	3.2
67	695	1349	10	15	0.14	-0.18541	-0.70095	3.2
68	59	1821	10	15	0.14	-0.20452	-0.78184	3.2
69	753	1901	10	15	0.14	0.53869	2.94499	3.2
84	1357	1028	10	15	0.14	0.18134	-0.57194	3.2
85	502	1046	10	15	0.14	1.13095	1.5849	3.2
86	410	898	10	15	0.14	1.67852	2.5162299999999997	3.2
87	675	1715	10	15	0.14	2.04684	7.19345	3.2
88	1281	1296	10	15	0.14	-0.9400299999999999	0.29461	3.2
89	1377	1279	10	15	0.14	-0.80065	0.37818	3.2
90	1418	1480	10	15	0.14	-0.30611	-0.39089	3.2
91	1726	78	10	15	0.14	0.62424	0.7018	3.2
92	1146	164	10	15	0.14	0.34196	-0.6261	3.2
93	1536	215	10	15	0.14	-0.1589	-0.7292	3.2
94	837	505	10	15	0.14	2.9245099999999997	12.41912	3.2
95	1285	1827	10	15	0.14	-0.16527	-0.76447	3.2
112	975	68	10	15	0.14	1.46353	3.92075	3.2
113	359	1073	10	15	0.14	3.3602800000000004	18.77126	3.2
114	1532	10	10	15	0.14	0.68414	0.3671	3.2
116	957	242	10	15	0.14	1.35971	1.37416	3.2
117	1419	1256	10	15	0.14	0.04788	-0.46961	3.2
118	617	1503	10	15	0.14	-0.0866	-0.78335	3.2
119	789	1944	10	15	0.14	-0.0030399999999999997	-0.77589	3.2
122	39	134	10	15	0.14	1.2122899999999999	1.91163	3.2
140	999	1216	10	15	0.14	0.6378699999999999	-0.01492	3.2
141	46	1130	10	15	0.14	0.6852600000000001	1.16726	3.2
142	778	1059	10	15	0.14	-0.16115	-0.63705	3.2
143	1985	978	10	15	0.14	-0.3257	-0.6527	3.2
144	1624	347	10	15	0.14	0.75817	0.60217	3.2
145	1222	407	10	15	0.14	-0.4482	-0.24964	3.2
146	446	299	10	15	0.14	-0.1458	-0.42398	3.2
147	1627	613	10	15	0.14	1.05172	2.6753299999999998	3.2
148	42	1225	10	15	0.14	1.63958	4.78099	3.2
149	971	1968	10	15	0.14	1.11838	2.20107	3.2
150	681	1510	10	15	0.14	-0.18868	-0.42589	3.2
151	881	1477	10	15	0.14	0.07314	-0.44816999999999996	3.2
176	1254	924	10	15	0.14	-0.33763000000000004	-0.0007099999999999999	3.2
177	812	150	10	15	0.14	0.63545	0.42323999999999995	3.2
178	956	1346	10	15	0.14	-0.06139	0.6533100000000001	3.2
179	1688	1183	10	15	0.14	-0.20665	-0.92543	3.2
180	205	1134	10	15	0.14	0.3558	1.47904	3.2
181	1256	771	10	15	0.14	0.12927	0.06724	3.2
182	926	697	10	15	0.14	-0.29812	-0.7508100000000001	3.2
183	664	535	10	15	0.14	0.48712	0.03543	3.2
184	227	528	10	15	0.14	0.62662	0.7195600000000001	3.2
185	506	510	10	15	0.14	0.97814	2.07955	3.2
223	799	1435	10	15	0.14	-0.36357	-0.82224	3.2
224	220	1220	10	15	0.14	0.91738	2.64682	3.2
225	1201	72	10	15	0.14	1.3252700000000002	3.4426	3.2
226	876	40	10	15	0.14	1.42541	2.35596	3.2
227	1017	1191	10	15	0.14	1.01115	2.50798	3.2
228	1025	267	10	15	0.14	-0.00748	-0.07891000000000001	3.2
229	736	268	10	15	0.14	-0.43472	-0.25861999999999996	3.2
230	1332	358	10	15	0.14	-0.12247999999999999	0.49943000000000004	3.2
231	9	605	10	15	0.14	0.58748	0.33404	3.2
232	1039	769	10	15	0.14	2.1612299999999998	6.3200400000000005	3.2
233	757	18	10	15	0.14	0.8700700000000001	0.2695	3.2
234	1467	1673	10	15	0.14	-0.0923	-0.38706	3.2
235	1377	1971	10	15	0.14	0.86508	0.7623300000000001	3.2
236	431	1625	10	15	0.14	0.9799100000000001	1.17425	3.2
237	1431	1604	10	15	0.14	-0.3756	-0.68406	3.2
292	787	1035	10	15	0.14	0.48646000000000006	0.79289	3.2
293	1831	1037	10	15	0.14	0.94355	2.14636	3.2
294	890	1835	10	15	0.14	0.7393	0.9195399999999999	3.2
295	577	626	10	15	0.14	0.5625	0.4612	3.2
296	105	1554	10	15	0.14	0.8917700000000001	1.12162	3.2
297	599	72	10	15	0.14	-0.32553000000000004	-0.03536	3.2
298	2032	618	10	15	0.14	-0.5807	-0.11879	3.2
299	1777	370	10	15	0.14	0.46296000000000004	0.6280399999999999	3.2
300	83	288	10	15	0.14	-0.17775	-0.57624	3.2
301	1266	202	10	15	0.14	0.01966	-0.40201	3.2
302	513	180	10	15	0.14	0.25891	0.28334000000000004	3.2
303	82	88	10	15	0.14	0.65437	0.02285	3.2
304	753	1754	10	15	0.14	-0.06188	-0.83524	3.2
305	2013	35	10	15	0.14	-0.46538999999999997	-0.20025	3.2
306	707	1969	10	15	0.14	1.5218200000000002	3.34188	3.2
307	154	1843	10	15	0.14	0.76785	0.78085	3.2
342	666	79	10	15	0.14	-0.02607	-0.40488	3.2
343	154	31	10	15	0.14	0.14082999999999998	-0.18252000000000002	3.2
344	1444	386	10	15	0.14	1.14313	2.73351	3.2
345	474	680	10	15	0.14	-0.15215	-0.17506	3.2
346	296	499	10	15	0.14	0.5906399999999999	0.13599	3.2
347	1692	974	10	15	0.14	1.226	2.20568	3.2
348	1497	1952	10	15	0.14	1.09473	3.1160900000000002	3.2
349	1292	1704	10	15	0.14	0.93434	0.76075	3.2
350	963	1697	10	15	0.14	1.60851	3.20491	3.2
351	1835	1460	10	15	0.14	0.50093	0.40551	3.2
352	1647	1346	10	15	0.14	1.68954	6.68075	3.2
353	1322	1113	10	15	0.14	0.19213	-0.8924799999999999	3.2
354	1678	1322	10	15	0.14	1.28203	2.8080700000000003	3.2
355	1924	957	10	15	0.14	-0.55679	-0.09516000000000001	3.2
356	690	831	10	15	0.14	0.79374	3.78833	3.2
357	1359	718	10	15	0.14	1.8394400000000002	4.00139	3.2
358	622	591	10	15	0.14	0.20876999999999998	-0.63198	3.2
3	55	1730	11	15	0.19	-0.03582	-0.9747299999999999	3.52
7	1034	182	11	15	0.19	1.29361	2.7557	3.52
14	133	1936	11	15	0.19	0.47176	0.36525	3.52
15	1676	25	11	15	0.19	-0.20496	-0.74397	3.52
26	1786	1776	11	15	0.19	0.87121	0.5970300000000001	3.52
36	1467	581	11	15	0.19	-0.67407	0.22311999999999999	3.52
37	314	1922	11	15	0.19	0.06866	0.21379	3.52
49	143	1583	11	15	0.19	0.78284	3.5664800000000003	3.52
51	1656	624	11	15	0.19	-0.53037	-0.37705	3.52
60	710	1455	11	15	0.19	0.67494	-0.0749	3.52
61	513	1083	11	15	0.19	0.11596	-0.73788	3.52
62	507	960	11	15	0.19	-0.07393999999999999	1.7597599999999998	3.52
63	611	383	11	15	0.19	0.67091	0.43366000000000005	3.52
64	1546	279	11	15	0.19	-0.65876	0.10257000000000001	3.52
76	829	1659	11	15	0.19	-0.05201	-0.32288	3.52
78	1627	252	11	15	0.19	-0.14215	-0.70617	3.52
79	799	468	11	15	0.19	1.02603	0.51369	3.52
80	1759	1583	11	15	0.19	0.71654	-0.05432000000000001	3.52
99	1312	126	11	15	0.19	1.5157399999999999	3.22312	3.52
101	1929	997	11	15	0.19	-0.12014000000000001	-0.35796	3.52
102	246	1235	11	15	0.19	0.028630000000000003	-0.5896899999999999	3.52
127	1365	665	11	15	0.19	1.4555	3.11511	3.52
128	166	1037	11	15	0.19	0.72135	0.98216	3.52
135	1270	1592	11	15	0.19	0.02576	-0.52366	3.52
136	1639	1405	11	15	0.19	2.70689	11.67399	3.52
137	134	1187	11	15	0.19	2.87161	12.20705	3.52
156	1832	934	11	15	0.19	-0.6368699999999999	-0.19871	3.52
157	1698	927	11	15	0.19	-0.31963	-0.8104100000000001	3.52
158	412	437	11	15	0.19	0.02454	-0.15635	3.52
159	623	1473	11	15	0.19	1.33819	3.57482	3.52
160	426	1496	11	15	0.19	1.43507	4.44762	3.52
161	622	66	11	15	0.19	-0.09455	-0.58562	3.52
162	1837	1956	11	15	0.19	0.67882	0.29122	3.52
165	81	1995	11	15	0.19	1.02634	1.01888	3.52
191	1620	1934	11	15	0.19	0.6957	1.03198	3.52
193	1403	314	11	15	0.19	1.06178	2.88032	3.52
194	1812	319	11	15	0.19	-0.1964	-0.7058800000000001	3.52
195	901	1578	11	15	0.19	-0.46618999999999994	-0.46855	3.52
238	1247	597	11	15	0.19	0.17563	1.3502100000000001	3.52
239	949	1990	11	15	0.19	1.77856	4.68139	3.52
240	1707	1985	11	15	0.19	1.35986	1.70313	3.52
241	2025	1605	11	15	0.19	1.49529	5.06637	3.52
243	790	1513	11	15	0.19	0.59322	0.48613999999999996	3.52
244	893	1236	11	15	0.19	0.60395	0.25501999999999997	3.52
276	1977	1431	11	15	0.19	0.32154	-0.2239	3.52
277	967	657	11	15	0.19	0.5230899999999999	-0.4273	3.52
278	867	865	11	15	0.19	-0.07155	-0.24274	3.52
279	710	1746	11	15	0.19	0.43045	-0.68183	3.52
280	980	1465	11	15	0.19	0.95165	0.6017600000000001	3.52
281	202	1209	11	15	0.19	-0.2318	-0.68779	3.52
282	1937	930	11	15	0.19	1.08623	1.47258	3.52
283	1712	1898	11	15	0.19	1.30977	2.02019	3.52
284	696	513	11	15	0.19	0.63561	0.89902	3.52
332	705	777	11	15	0.19	2.2583	6.669	3.52
336	1558	1923	11	15	0.19	1.25132	1.81086	3.52
337	1818	868	11	15	0.19	-0.00224	-0.91056	3.52
338	1780	183	11	15	0.19	-0.3233	-0.77857	3.52
339	1113	2025	11	15	0.19	0.34949	0.91556	3.52
340	1655	1259	11	15	0.19	-0.3636	-0.7698	3.52
341	177	1925	11	15	0.19	-0.6673899999999999	-0.5202100000000001	3.52
2	1024	375	12	15	0.25	1.21166	4.33849	3.84
4	82	1239	12	15	0.25	0.11802	-0.5627	3.84
6	320	1214	12	15	0.25	1.27993	3.4956300000000002	3.84
9	526	1507	12	15	0.25	-0.1596	0.47398999999999997	3.84
24	382	729	12	15	0.25	1.17845	2.7026	3.84
25	1010	1326	12	15	0.25	-0.24176999999999998	-0.11673	3.84
35	79	1636	12	15	0.25	-0.11749000000000001	-0.87565	3.84
39	2001	406	12	15	0.25	-0.25511999999999996	-0.72638	3.84
40	908	1328	12	15	0.25	2.49288	15.761970000000002	3.84
45	1791	649	12	15	0.25	-0.40269	-0.78296	3.84
46	1469	718	12	15	0.25	1.0199	1.60345	3.84
47	1111	1955	12	15	0.25	-0.22469	-0.38511	3.84
48	278	395	12	15	0.25	0.64345	-0.03528	3.84
50	813	189	12	15	0.25	1.33681	3.17923	3.84
77	1125	38	12	15	0.25	-0.21605	-0.8933700000000001	3.84
100	1465	685	12	15	0.25	-0.43411000000000005	-0.34253	3.84
129	470	1913	12	15	0.25	0.9528	1.62867	3.84
130	920	1827	12	15	0.25	0.39139	-0.66922	3.84
131	1168	610	12	15	0.25	0.55528	-0.03419	3.84
132	1529	551	12	15	0.25	-0.33097	-0.8104	3.84
133	1201	378	12	15	0.25	0.8608899999999999	4.24951	3.84
134	873	131	12	15	0.25	0.06807	-0.8725799999999999	3.84
163	645	1526	12	15	0.25	0.5215	-0.17989000000000002	3.84
164	207	1633	12	15	0.25	-0.32139	-0.79556	3.84
192	1706	90	12	15	0.25	-0.21821	-0.9329700000000001	3.84
196	650	2023	12	15	0.25	-0.43773999999999996	-0.6884100000000001	3.84
197	196	2013	12	15	0.25	0.69363	0.99969	3.84
198	1274	1948	12	15	0.25	0.21176	-0.29317	3.84
199	855	1754	12	15	0.25	0.4076	3.07422	3.84
200	1827	1712	12	15	0.25	-0.8214600000000001	0.77735	3.84
201	903	1420	12	15	0.25	1.05837	2.79868	3.84
202	263	1088	12	15	0.25	-0.44304	-0.37099	3.84
203	1364	579	12	15	0.25	-0.41162	-0.57165	3.84
204	898	501	12	15	0.25	0.7174	-0.26529	3.84
205	1017	227	12	15	0.25	0.15394000000000002	0.80064	3.84
206	1059	155	12	15	0.25	0.22513000000000002	-0.23756	3.84
242	39	818	12	15	0.25	1.33958	1.8397599999999998	3.84
245	647	1107	12	15	0.25	0.29169	-0.27318000000000003	3.84
246	1197	1908	12	15	0.25	1.7562400000000002	5.83551	3.84
247	1998	1468	12	15	0.25	0.90999	1.88183	3.84
248	636	1444	12	15	0.25	0.7329600000000001	0.17239000000000002	3.84
249	553	969	12	15	0.25	-0.45907	-0.34655	3.84
285	346	1326	12	15	0.25	-0.06787	0.01165	3.84
286	1869	258	12	15	0.25	-0.50338	-0.636	3.84
287	1773	1145	12	15	0.25	-0.7659100000000001	-0.31508	3.84
288	224	1401	12	15	0.25	0.1912	-0.12353	3.84
289	798	1627	12	15	0.25	1.13656	2.10232	3.84
290	1317	1661	12	15	0.25	-0.738	-0.30695	3.84
291	472	2006	12	15	0.25	-0.37673	-0.18775	3.84
329	658	1932	12	15	0.25	1.5873700000000002	5.77155	3.84
330	448	1794	12	15	0.25	0.61468	2.1673299999999998	3.84
331	46	1783	12	15	0.25	-0.29962	-0.77515	3.84
333	449	1533	12	15	0.25	0.44071000000000005	-0.07096000000000001	3.84
334	1804	1576	12	15	0.25	1.09548	1.8482900000000002	3.84
335	1503	1636	12	15	0.25	-0.77493	-0.24659	3.84
383	1751	20	12	15	0.25	0.70321	0.67177	3.84
384	394	594	12	15	0.25	0.64256	0.22280999999999998	3.84
385	865	1382	12	15	0.25	0.9066700000000001	1.2284	3.84
386	104	1301	12	15	0.25	1.97353	5.4501800000000005	3.84
387	1849	907	12	15	0.25	1.08502	1.2348700000000001	3.84
388	1922	1574	12	15	0.25	0.52225	0.72788	3.84
11	1993	642	13	15	0.31	1.2747	2.03935	4.16
12	626	1651	13	15	0.31	-0.26349	-0.53259	4.16
16	853	952	13	15	0.31	2.0144599999999997	5.36554	4.16
27	1106	1504	13	15	0.31	-0.38516	-0.51321	4.16
33	345	1521	13	15	0.31	-0.30848000000000003	-0.9742200000000001	4.16
34	56	969	13	15	0.31	0.23139	-0.19305999999999998	4.16
57	1988	756	13	15	0.31	0.02223	-1.08722	4.16
58	927	633	13	15	0.31	-0.43959	-0.09427999999999999	4.16
59	1123	869	13	15	0.31	2.30512	8.62487	4.16
73	1118	1282	13	15	0.31	-0.09393	-0.86167	4.16
74	1139	943	13	15	0.31	-0.06442	-0.6009899999999999	4.16
97	1537	1301	13	15	0.31	-0.2401	-0.75225	4.16
98	1679	1477	13	15	0.31	0.51278	-0.0404	4.16
108	543	222	13	15	0.31	-0.7965	-0.18019000000000002	4.16
109	1365	307	13	15	0.31	0.43546999999999997	-0.5303100000000001	4.16
110	595	438	13	15	0.31	0.76567	0.8763700000000001	4.16
111	723	1109	13	15	0.31	0.7142	-0.1314	4.16
115	1535	1993	13	15	0.31	2.43103	9.27662	4.16
120	425	653	13	15	0.31	0.8974799999999999	2.33714	4.16
121	108	538	13	15	0.31	1.15852	1.30185	4.16
138	341	98	13	15	0.31	-0.38728	-0.8075	4.16
169	228	300	13	15	0.31	0.48832	1.7642900000000001	4.16
250	271	362	13	15	0.31	0.6438699999999999	0.14991	4.16
251	1436	1670	13	15	0.31	-0.6308	-0.10812999999999999	4.16
252	802	756	13	15	0.31	-0.45619	-0.50342	4.16
271	482	758	13	15	0.31	-1.1605299999999998	0.84446	4.16
272	532	1624	13	15	0.31	0.4493	0.19228	4.16
273	2009	880	13	15	0.31	0.44222	-0.1282	4.16
274	971	784	13	15	0.31	1.13925	1.79017	4.16
275	422	730	13	15	0.31	0.02094	-0.57345	4.16
325	1042	18	13	15	0.31	1.8212400000000002	6.0265699999999995	4.16
326	480	331	13	15	0.31	-0.18942	-0.7770600000000001	4.16
327	38	784	13	15	0.31	0.47413999999999995	-0.65649	4.16
328	481	1390	13	15	0.31	1.09006	1.39226	4.16
377	1746	59	13	15	0.31	1.4318	3.0718099999999997	4.16
378	2013	130	13	15	0.31	0.45786000000000004	0.84815	4.16
379	756	688	13	15	0.31	-0.08753999999999999	-0.63877	4.16
380	1198	872	13	15	0.31	1.24868	1.27369	4.16
381	1459	1825	13	15	0.31	0.09051000000000001	-0.13232	4.16
42	1220	1943	14	15	0.39	-1.0016399999999999	0.92671	4.48
43	198	1391	14	15	0.39	-0.30222	-0.9369700000000001	4.48
44	1100	1657	14	15	0.39	1.22112	2.95597	4.48
72	1081	1607	14	15	0.39	1.15835	2.06363	4.48
83	147	966	14	15	0.39	0.43273999999999996	0.60865	4.48
107	1175	1574	14	15	0.39	-0.08113	-0.61854	4.48
171	2009	351	14	15	0.39	0.02219	-0.28800000000000003	4.48
172	1302	198	14	15	0.39	1.63095	4.9602	4.48
210	1591	1626	14	15	0.39	-0.30829	-0.71039	4.48
211	683	1036	14	15	0.39	-0.51423	-0.76165	4.48
212	384	345	14	15	0.39	-0.37846	-0.25701999999999997	4.48
213	1262	258	14	15	0.39	-0.29594000000000004	0.43733	4.48
215	455	142	14	15	0.39	0.5425300000000001	-0.26905	4.48
216	1815	1501	14	15	0.39	0.7127399999999999	1.6634400000000003	4.48
253	833	306	14	15	0.39	0.82724	0.7236899999999999	4.48
257	591	1642	14	15	0.39	0.36328	-0.08434	4.48
310	2030	1758	14	15	0.39	-0.13765	-0.8950799999999999	4.48
311	1807	1140	14	15	0.39	0.32823	-0.09055	4.48
312	765	622	14	15	0.39	-0.3373	-0.7653	4.48
313	729	539	14	15	0.39	0.5997399999999999	3.6853800000000003	4.48
314	485	370	14	15	0.39	0.59392	0.02888	4.48
323	649	714	14	15	0.39	-0.13651	-0.52255	4.48
324	214	396	14	15	0.39	0.80232	0.8788799999999999	4.48
372	730	922	14	15	0.39	2.0312	7.65683	4.48
375	1101	253	14	15	0.39	-0.14642	-0.7144	4.48
376	1714	738	14	15	0.39	1.9661400000000002	7.20057	4.48
38	1012	789	15	15	0.48	0.20904	-0.777	4.8
55	1509	339	15	15	0.48	-0.60541	0.11213	4.8
56	1066	801	15	15	0.48	0.24570999999999998	3.05651	4.8
71	428	1916	15	15	0.48	-0.4363	-0.055470000000000005	4.8
81	1326	1420	15	15	0.48	1.0528899999999999	4.8525599999999995	4.8
82	1110	1085	15	15	0.48	-0.61731	-0.14949	4.8
103	769	424	15	15	0.48	1.05196	3.3236800000000004	4.8
104	935	1237	15	15	0.48	0.45374	1.66513	4.8
105	531	1881	15	15	0.48	1.32789	3.88614	4.8
106	75	1899	15	15	0.48	0.2881	0.05045	4.8
123	91	1773	15	15	0.48	0.30818	0.8240700000000001	4.8
124	246	1683	15	15	0.48	-0.44733	-0.6652399999999999	4.8
125	657	770	15	15	0.48	-0.17663	-0.1672	4.8
126	990	611	15	15	0.48	1.91419	9.020669999999999	4.8
152	932	208	15	15	0.48	-0.59113	-0.31618	4.8
153	1474	372	15	15	0.48	-0.28864	-0.059370000000000006	4.8
154	740	221	15	15	0.48	0.22798000000000002	0.007209999999999999	4.8
155	1717	364	15	15	0.48	0.39586	0.32965	4.8
173	1396	656	15	15	0.48	-0.41313999999999995	-0.52647	4.8
174	1139	1212	15	15	0.48	-0.9021899999999999	0.57235	4.8
208	1859	1479	15	15	0.48	-0.23265999999999998	0.6989	4.8
209	1230	971	15	15	0.48	-0.48281999999999997	-0.38039	4.8
214	864	829	15	15	0.48	0.46288	1.4789700000000001	4.8
254	1491	541	15	15	0.48	-0.25798000000000004	0.49283000000000005	4.8
255	1039	1479	15	15	0.48	0.30393000000000003	-0.33588	4.8
256	1490	252	15	15	0.48	1.1988299999999998	3.25232	4.8
308	770	1436	15	15	0.48	0.36768	0.44569	4.8
309	26	677	15	15	0.48	-0.19165	0.37278	4.8
320	1025	1374	15	15	0.48	0.19577999999999998	-0.62588	4.8
321	1749	1192	15	15	0.48	1.2364700000000002	5.03586	4.8
322	568	687	15	15	0.48	2.77033	13.611379999999999	4.8
373	223	1543	15	15	0.48	-0.21679	-0.9882	4.8
374	1461	1863	15	15	0.48	0.8167800000000001	1.85612	4.8
19	1353	1373	16	15	0.58	0.83016	1.3502	5.12
20	1921	182	16	15	0.58	-0.32941	-0.8693700000000001	5.12
54	154	242	16	15	0.58	-0.19346	-0.64598	5.12
70	505	1684	16	15	0.58	0.16180999999999998	1.72285	5.12
175	1387	425	16	15	0.58	-0.3263	-0.7532	5.12
217	949	550	16	15	0.58	1.9529900000000002	6.79663	5.12
218	1596	1037	16	15	0.58	0.21119000000000002	-0.32206999999999997	5.12
258	1877	411	16	15	0.58	-0.24224	-0.31571	5.12
269	294	1613	16	15	0.58	1.16992	3.32904	5.12
270	984	1111	16	15	0.58	2.18465	8.15785	5.12
317	1878	63	16	15	0.58	1.9488299999999998	6.551740000000001	5.12
318	1074	264	16	15	0.58	-0.53485	-0.21233000000000002	5.12
319	2015	592	16	15	0.58	-0.33953	-0.72326	5.12
369	662	1827	16	15	0.58	0.26077	-0.13021	5.12
370	1835	421	16	15	0.58	-0.25909	0.019469999999999998	5.12
371	952	1939	16	15	0.58	1.8436599999999999	4.84315	5.12
21	1189	1040	17	15	0.7	-0.5587300000000001	-0.49642	5.44
41	643	1000	17	15	0.7	0.62567	3.7680300000000004	5.44
139	833	1313	17	15	0.7	1.94609	7.60854	5.44
167	1454	550	17	15	0.7	-0.02154	-0.14075	5.44
186	728	120	17	15	0.7	-0.35261	-0.24189000000000002	5.44
187	381	1823	17	15	0.7	-0.36056	-0.36056	5.44
188	1626	1222	17	15	0.7	2.63251	12.11968	5.44
219	904	415	17	15	0.7	1.17501	3.14358	5.44
260	1491	42	17	15	0.7	0.27931	-0.35339	5.44
261	455	1757	17	15	0.7	-0.27048	-0.8932200000000001	5.44
262	891	694	17	15	0.7	-0.8303799999999999	0.01545	5.44
265	306	2005	17	15	0.7	2.77734	10.70295	5.44
266	1172	1540	17	15	0.7	0.5798300000000001	1.40652	5.44
366	1883	182	17	15	0.7	1.38047	2.5133400000000004	5.44
367	78	258	17	15	0.7	0.8777200000000001	1.2056	5.44
368	32	1303	17	15	0.7	-0.20179	-0.46716	5.44
28	1580	878	18	15	0.83	-0.64398	-0.44488999999999995	5.76
75	1065	2019	18	15	0.83	-0.14353	-0.63803	5.76
96	309	843	18	15	0.83	1.3768200000000002	3.9489400000000003	5.76
166	346	1390	18	15	0.83	0.44011000000000006	0.8792200000000001	5.76
168	919	260	18	15	0.83	1.4592	4.67951	5.76
189	365	1768	18	15	0.83	0.5292600000000001	1.1404	5.76
190	274	1848	18	15	0.83	0.754	2.50326	5.76
220	805	1280	18	15	0.83	1.82401	8.012889999999999	5.76
259	1354	104	18	15	0.83	0.41431999999999997	0.15143	5.76
267	1817	1288	18	15	0.83	0.56263	0.75489	5.76
268	1478	1315	18	15	0.83	0.23176	-0.53487	5.76
316	644	1982	18	15	0.83	0.79252	1.6595900000000001	5.76
359	45	288	18	15	0.83	1.26614	3.0047	5.76
360	1313	1589	18	15	0.83	4.43762	30.60534	5.76
361	663	1275	18	15	0.83	0.5532199999999999	0.8446600000000001	5.76
362	240	1147	18	15	0.83	0.47102	1.69728	5.76
363	888	1120	18	15	0.83	0.26983	0.06415	5.76
364	265	915	18	15	0.83	0.54695	-0.13305	5.76
365	1152	313	18	15	0.83	0.14774	-0.51095	5.76
170	1259	1907	19	15	0.97	-0.09833	-0.58941	6.08
207	58	656	19	15	0.97	0.8809799999999999	0.79445	6.08
221	1507	1599	19	15	0.97	0.25999	0.28158	6.08
222	619	1182	19	15	0.97	0.08351	0.96019	6.08
263	455	252	19	15	0.97	0.50643	0.7984600000000001	6.08
264	457	71	19	15	0.97	0.26941	0.18667999999999998	6.08
315	733	885	19	15	0.97	0.68818	0.51557	6.08
382	1280	1348	19	15	0.97	-0.21229	-0.8935700000000001	6.08
390	207	1804	20	15	1.13	0.01634	-0.78198	6.4
391	826	854	20	15	1.13	0.13193	-0.066	6.4
395	404	691	20	15	1.13	0.15163	1.0441799999999999	6.4
398	761	1561	20	15	1.13	-0.21255	-0.53413	6.4
399	610	888	20	15	1.13	0.157	0.58539	6.4
404	508	447	20	15	1.13	-0.40375	-0.46513000000000004	6.4
408	1653	1625	20	15	1.13	0.03607	-0.11704	6.4
411	1510	1740	20	15	1.13	0.23501999999999998	-0.71817	6.4
412	1060	340	20	15	1.13	-0.30009	-0.71362	6.4
413	426	1580	20	15	1.13	-0.09324	-0.36279	6.4
414	1186	793	20	15	1.13	0.31145	0.54009	6.4
415	1740	781	20	15	1.13	0.0193	0.60811	6.4
417	469	466	20	15	1.13	-0.07368999999999999	-0.85177	6.4
418	753	183	20	15	1.13	1.11891	4.13028	6.4
422	295	618	20	15	1.13	-0.20851	-0.17301	6.4
423	1677	363	20	15	1.13	0.00586	-0.39359	6.4
424	150	869	20	15	1.13	-0.31823	-0.6514800000000001	6.4
425	1426	595	20	15	1.13	1.07408	1.7904	6.4
426	197	591	20	15	1.13	0.4683	1.40153	6.4
427	518	133	20	15	1.13	-0.4908	-0.34174	6.4
434	1990	207	20	15	1.13	0.34894000000000003	-0.1604	6.4
438	454	884	20	15	1.13	0.52652	-0.40597	6.4
439	1894	803	20	15	1.13	-0.16896	-0.6774100000000001	6.4
441	1194	1263	20	15	1.13	-0.40576999999999996	-0.60561	6.4
442	381	1325	20	15	1.13	0.08401	-0.63894	6.4
443	192	453	20	15	1.13	0.24145999999999998	1.5368	6.4
444	1160	1460	20	15	1.13	1.57511	5.127730000000001	6.4
445	1216	1624	20	15	1.13	0.15066	-0.40092	6.4
446	223	1973	20	15	1.13	0.27005	-0.57171	6.4
447	1087	961	20	15	1.13	0.33229000000000003	-0.43628	6.4
389	410	171	21	15	1.31	0.9571799999999999	1.3922700000000001	6.72
392	1469	1197	21	15	1.31	-0.39852	-0.83265	6.72
397	583	237	21	15	1.31	0.2925	0.98959	6.72
401	1306	1536	21	15	1.31	0.48077	0.27007	6.72
402	1885	1834	21	15	1.31	-0.08978	-0.97765	6.72
410	907	2023	21	15	1.31	0.49138999999999994	0.15163	6.72
419	273	563	21	15	1.31	-0.15771	-0.77582	6.72
430	1909	1105	21	15	1.31	0.09783	-0.8170000000000001	6.72
431	1693	526	21	15	1.31	-0.06763999999999999	-0.34798	6.72
435	1923	464	21	15	1.31	0.66886	2.94455	6.72
440	1920	418	21	15	1.31	0.04007	-0.0019399999999999999	6.72
448	1089	1258	21	15	1.31	0.45336000000000004	0.0622	6.72
449	1897	1614	21	15	1.31	0.34471999999999997	-0.4138	6.72
393	2011	1058	22	15	1.51	0.23526	0.14369	7.04
394	240	49	22	15	1.51	1.9551	8.0649	7.04
403	165	355	22	15	1.51	0.5974	1.40012	7.04
406	87	1029	22	15	1.51	1.19892	5.4181099999999995	7.04
407	375	1442	22	15	1.51	-0.13530999999999999	-0.60569	7.04
420	1426	981	22	15	1.51	0.5331100000000001	1.2944799999999999	7.04
436	949	1024	22	15	1.51	0.38948	-0.54632	7.04
396	1730	616	23	15	1.73	0.72924	0.81665	7.36
421	439	414	23	15	1.73	0.53657	0.7648	7.36
432	1452	1097	23	15	1.73	0.9175700000000001	2.3220400000000003	7.36
433	1903	695	23	15	1.73	0.1198	-0.39545	7.36
437	1631	440	23	15	1.73	0.5200199999999999	-0.10172	7.36
400	864	645	24	15	1.96	0.5411600000000001	0.017769999999999998	7.68
409	133	1720	24	15	1.96	0.42701999999999996	0.13005999999999998	7.68
429	896	835	24	15	1.96	-0.6333300000000001	-0.42781	7.68
405	235	650	25	15	2.22	0.8005800000000001	2.20522	8.0
416	1373	1817	26	15	2.49	0.27805	-0.54425	8.32
428	424	1078	27	15	2.79	0.23134000000000002	-0.28815	8.64
0	606	1410	10	30	0.14	0.33271	0.04854	3.2
2	642	1402	10	30	0.14	0.0212	-0.39795	3.2
7	683	1509	10	30	0.14	-0.06917999999999999	0.256	3.2
8	1048	1572	10	30	0.14	0.27626	-0.20995	3.2
10	1417	1479	10	30	0.14	-0.22096999999999997	-0.68553	3.2
13	1754	729	10	30	0.14	2.63606	11.93087	3.2
14	407	377	10	30	0.14	0.16027	-0.84572	3.2
15	417	1702	10	30	0.14	0.57276	-0.18899000000000002	3.2
16	122	581	10	30	0.14	1.3532899999999999	2.60915	3.2
20	1655	940	10	30	0.14	-0.27633	-0.26184	3.2
21	423	1494	10	30	0.14	0.5744600000000001	-0.70133	3.2
22	1645	1348	10	30	0.14	-0.17187	-0.6138399999999999	3.2
40	1130	193	10	30	0.14	0.35781	0.23315	3.2
41	976	68	10	30	0.14	2.51091	8.8686	3.2
42	446	299	10	30	0.14	0.23146	-0.3899	3.2
43	2022	1606	10	30	0.14	-0.5231399999999999	-0.36513	3.2
53	1111	1952	10	30	0.14	0.04444	1.53011	3.2
54	787	1034	10	30	0.14	0.13714	-0.28776999999999997	3.2
55	756	1693	10	30	0.14	0.99026	0.67603	3.2
68	1540	1710	10	30	0.14	0.92824	0.36312	3.2
69	25	103	10	30	0.14	-0.00893	0.3043	3.2
84	104	1554	10	30	0.14	0.47991999999999996	0.3503	3.2
85	789	1943	10	30	0.14	0.61565	1.34445	3.2
86	588	554	10	30	0.14	0.18055	0.02341	3.2
87	1558	1923	10	30	0.14	2.18432	7.08882	3.2
88	1689	1010	10	30	0.14	0.42268999999999995	0.1128	3.2
89	167	1038	10	30	0.14	-0.29651	-0.69738	3.2
91	1778	181	10	30	0.14	2.0219099999999997	7.9132	3.2
92	836	504	10	30	0.14	2.41325	8.70094	3.2
108	1258	163	10	30	0.14	1.39854	2.0339	3.2
109	1559	1511	10	30	0.14	0.66867	-0.09517	3.2
110	143	1584	10	30	0.14	1.27035	5.04812	3.2
111	1994	701	10	30	0.14	0.6501600000000001	-0.13115	3.2
112	113	672	10	30	0.14	0.06757	0.43977	3.2
113	1840	33	10	30	0.14	0.20163	-0.35745	3.2
133	829	1659	10	30	0.14	-0.11245999999999999	-0.8214299999999999	3.2
134	1973	267	10	30	0.14	0.30668	-0.60559	3.2
135	1532	11	10	30	0.14	1.0760399999999999	1.29593	3.2
136	1771	1904	10	30	0.14	0.56052	2.0785099999999996	3.2
137	779	126	10	30	0.14	0.32039	0.23028	3.2
138	84	1500	10	30	0.14	0.9644799999999999	1.3791	3.2
139	119	1479	10	30	0.14	1.27742	3.5074099999999997	3.2
140	1709	842	10	30	0.14	0.48978	1.48837	3.2
141	1081	605	10	30	0.14	1.03003	4.01653	3.2
142	1817	366	10	30	0.14	0.25756999999999997	-0.31343000000000004	3.2
167	719	1552	10	30	0.14	0.5063300000000001	-0.22999	3.2
168	78	287	10	30	0.14	-0.026489999999999996	-0.8115	3.2
169	1695	249	10	30	0.14	0.046310000000000004	-0.58844	3.2
170	1201	98	10	30	0.14	0.34433	-0.07376	3.2
171	79	1994	10	30	0.14	0.5929	-0.08192	3.2
172	55	1727	10	30	0.14	1.44184	3.84807	3.2
173	1862	1586	10	30	0.14	1.5791600000000001	2.7953200000000002	3.2
174	363	1127	10	30	0.14	1.40631	1.94278	3.2
175	1547	1548	10	30	0.14	-0.34268000000000004	-0.68781	3.2
176	622	1475	10	30	0.14	0.13247	-0.56891	3.2
177	862	1271	10	30	0.14	1.07464	1.25429	3.2
178	994	1259	10	30	0.14	-0.4447	-0.1002	3.2
179	83	1238	10	30	0.14	-0.02925	-1.00991	3.2
180	1083	1190	10	30	0.14	1.26121	4.6275	3.2
181	1304	536	10	30	0.14	0.5334800000000001	0.34775	3.2
182	1112	1117	10	30	0.14	0.4889	0.35871	3.2
231	1174	186	10	30	0.14	2.87839	10.86016	3.2
232	1625	271	10	30	0.14	0.42828	-0.20739000000000002	3.2
233	408	290	10	30	0.14	0.58549	0.51549	3.2
234	1177	366	10	30	0.14	1.22453	1.20339	3.2
235	800	469	10	30	0.14	1.52436	3.2819	3.2
236	277	1936	10	30	0.14	0.08738	-0.75435	3.2
237	1677	24	10	30	0.14	0.49012	-0.65786	3.2
238	773	1835	10	30	0.14	1.33986	2.76788	3.2
239	44	1226	10	30	0.14	0.4299	-0.05894	3.2
240	1709	733	10	30	0.14	0.38229	-0.33537	3.2
241	1291	1016	10	30	0.14	0.21028000000000002	2.04378	3.2
242	640	942	10	30	0.14	-0.5253399999999999	-0.13172999999999999	3.2
286	1425	1456	10	30	0.14	1.41877	6.05551	3.2
287	1540	1298	10	30	0.14	1.12199	0.8064399999999999	3.2
288	1448	1559	10	30	0.14	1.7052900000000002	6.2647699999999995	3.2
289	588	1169	10	30	0.14	0.26216	-0.5010600000000001	3.2
290	1555	1152	10	30	0.14	1.1314799999999998	2.0932	3.2
291	1929	996	10	30	0.14	0.39588	-0.4747	3.2
292	110	960	10	30	0.14	0.08747	-0.52863	3.2
293	1748	1520	10	30	0.14	2.03021	6.46133	3.2
294	1454	876	10	30	0.14	1.04685	1.96643	3.2
295	1530	1507	10	30	0.14	0.68582	0.17679	3.2
296	792	449	10	30	0.14	0.09749	-1.05085	3.2
297	1397	761	10	30	0.14	0.48993000000000003	-0.5455800000000001	3.2
298	1271	1592	10	30	0.14	1.4072799999999999	3.6101400000000003	3.2
299	752	1751	10	30	0.14	-0.02311	-0.84034	3.2
300	494	1793	10	30	0.14	0.6822	-0.38749	3.2
301	1586	691	10	30	0.14	0.72272	0.52705	3.2
302	1013	539	10	30	0.14	0.4852	-0.19608	3.2
303	1003	832	10	30	0.14	-0.37406999999999996	0.061439999999999995	3.2
304	1279	298	10	30	0.14	-0.33993	-0.66781	3.2
305	1704	283	10	30	0.14	0.36188000000000003	-0.44787	3.2
306	132	235	10	30	0.14	0.2155	-0.59045	3.2
307	198	165	10	30	0.14	0.87441	1.96585	3.2
357	27	304	10	30	0.14	0.8894799999999999	0.84844	3.2
358	549	554	10	30	0.14	-0.14279	-0.96505	3.2
359	1337	558	10	30	0.14	0.0019199999999999998	0.34558	3.2
360	1654	624	10	30	0.14	1.42341	3.04743	3.2
361	1258	771	10	30	0.14	0.65083	1.20376	3.2
362	1870	973	10	30	0.14	0.79056	0.88239	3.2
363	1439	1104	10	30	0.14	0.43578999999999996	-0.13498	3.2
364	120	1122	10	30	0.14	-0.33379000000000003	-0.3683	3.2
365	1966	1262	10	30	0.14	0.5067	0.42821000000000004	3.2
366	307	1292	10	30	0.14	0.15273	0.0096	3.2
367	249	1430	10	30	0.14	-0.27163000000000004	-0.80577	3.2
368	888	1780	10	30	0.14	0.42937	0.35320999999999997	3.2
369	1839	1957	10	30	0.14	0.27818000000000004	-0.03791	3.2
370	821	1959	10	30	0.14	0.7094699999999999	0.67681	3.2
371	1178	337	10	30	0.14	1.94045	4.62455	3.2
372	1002	260	10	30	0.14	1.80497	6.47395	3.2
373	1796	36	10	30	0.14	-0.62637	0.18536	3.2
12	1283	1827	11	30	0.19	1.36879	5.454269999999999	3.52
17	787	1003	11	30	0.19	0.63039	1.25166	3.52
25	1689	1182	11	30	0.19	2.04213	8.676	3.52
26	1811	319	11	30	0.19	0.8679600000000001	1.26063	3.52
36	1770	1238	11	30	0.19	-0.37698000000000004	-0.6801	3.52
37	710	1748	11	30	0.19	0.06376	-0.58826	3.52
48	1328	1691	11	30	0.19	0.48796999999999996	2.27204	3.52
49	509	958	11	30	0.19	-0.04452	-0.62468	3.52
50	697	510	11	30	0.19	0.60336	0.14304	3.52
59	1091	122	11	30	0.19	-0.24959	-1.01043	3.52
60	1313	279	11	30	0.19	0.5463600000000001	-0.13246	3.52
61	386	729	11	30	0.19	0.15204	-0.63194	3.52
62	224	1399	11	30	0.19	0.60302	0.10800000000000001	3.52
65	1953	1402	11	30	0.19	0.6265	3.10653	3.52
74	776	1059	11	30	0.19	1.9169999999999998	6.770560000000001	3.52
75	907	1327	11	30	0.19	0.25368	-0.75335	3.52
76	1197	1906	11	30	0.19	0.49604	0.31745999999999996	3.52
99	1760	1585	11	30	0.19	0.88041	0.43828	3.52
102	998	1213	11	30	0.19	-0.30128	0.17221	3.52
103	481	761	11	30	0.19	-0.70058	0.11122	3.52
104	711	630	11	30	0.19	0.89056	0.18519000000000002	3.52
122	812	150	11	30	0.19	0.97757	1.18156	3.52
123	1865	343	11	30	0.19	-0.80237	0.33361999999999997	3.52
124	737	1346	11	30	0.19	0.55423	2.1394599999999997	3.52
125	1184	1600	11	30	0.19	-0.54302	-0.21928000000000003	3.52
126	423	1916	11	30	0.19	0.37153	-0.49468999999999996	3.52
146	535	309	11	30	0.19	-0.9540299999999999	0.44946	3.52
150	980	1466	11	30	0.19	0.94563	0.75844	3.52
151	200	1207	11	30	0.19	0.6954899999999999	3.8325199999999997	3.52
152	483	194	11	30	0.19	0.92211	2.08537	3.52
154	875	40	11	30	0.19	0.9809200000000001	1.9275799999999998	3.52
188	322	401	11	30	0.19	0.44343	0.31511	3.52
189	796	1626	11	30	0.19	2.96395	13.150720000000002	3.52
190	344	354	11	30	0.19	0.1031	-0.9459299999999999	3.52
191	1019	374	11	30	0.19	1.273	3.92328	3.52
192	503	509	11	30	0.19	-0.28953	0.23649	3.52
193	687	1069	11	30	0.19	0.51872	0.5097	3.52
194	1974	1363	11	30	0.19	0.1751	-0.91994	3.52
215	1356	1884	11	30	0.19	0.01091	0.01349	3.52
216	1378	1215	11	30	0.19	0.29195	0.11223	3.52
217	1202	376	11	30	0.19	2.1675400000000002	7.55697	3.52
218	619	1505	11	30	0.19	0.8106300000000001	4.34834	3.52
219	245	1235	11	30	0.19	1.64752	4.51043	3.52
220	1011	1325	11	30	0.19	0.0818	-0.66569	3.52
221	176	1926	11	30	0.19	0.05235	1.36438	3.52
269	1315	96	11	30	0.19	0.37217	1.7449400000000002	3.52
274	293	52	11	30	0.19	0.38214000000000004	-0.42038000000000003	3.52
275	136	1186	11	30	0.19	1.12504	1.86195	3.52
276	1032	1404	11	30	0.19	-0.27645	0.66192	3.52
277	764	1437	11	30	0.19	0.67197	0.37984	3.52
278	629	1759	11	30	0.19	0.70113	0.0584	3.52
279	1785	1776	11	30	0.19	1.01037	0.41262	3.52
280	33	1177	11	30	0.19	0.76893	0.46366	3.52
283	610	386	11	30	0.19	1.14988	2.9495	3.52
284	1196	283	11	30	0.19	1.39765	2.73723	3.52
285	1150	165	11	30	0.19	0.9661700000000001	0.47066	3.52
332	1404	316	11	30	0.19	0.7641600000000001	0.30006	3.52
333	1033	182	11	30	0.19	1.8757400000000002	6.02313	3.52
334	376	176	11	30	0.19	1.51445	4.34516	3.52
336	118	19	11	30	0.19	0.02245	-0.23033	3.52
343	644	1106	11	30	0.19	0.69233	1.38283	3.52
345	155	1841	11	30	0.19	1.5005700000000002	3.48644	3.52
346	1824	1710	11	30	0.19	1.4410399999999999	3.6423400000000004	3.52
347	1435	1667	11	30	0.19	-0.89566	0.06648	3.52
348	710	1454	11	30	0.19	0.7603	0.09462999999999999	3.52
4	319	1214	12	30	0.25	0.98905	2.61006	3.84
6	1123	37	12	30	0.25	-0.25303000000000003	0.25253000000000003	3.84
33	78	1635	12	30	0.25	1.01082	2.3828	3.84
34	589	1791	12	30	0.25	0.4676	1.05988	3.84
35	1378	1997	12	30	0.25	-1.11301	2.71598	3.84
38	1705	90	12	30	0.25	-0.30684	-0.53313	3.84
39	1693	972	12	30	0.25	-0.27765	-0.6428	3.84
47	421	1668	12	30	0.25	0.7691	0.124	3.84
51	1683	1925	12	30	0.25	0.4129	-0.4759	3.84
63	969	783	12	30	0.25	1.31615	2.42571	3.84
64	1832	932	12	30	0.25	-0.69118	-0.24048000000000003	3.84
71	1397	1081	12	30	0.25	1.18604	1.34505	3.84
72	702	1656	12	30	0.25	0.34968	0.20096	3.84
73	1790	649	12	30	0.25	1.0848799999999998	4.61857	3.84
100	206	1632	12	30	0.25	-0.41031000000000006	-0.79711	3.84
101	2000	406	12	30	0.25	0.31918	0.04908	3.84
120	296	497	12	30	0.25	-0.36595	-0.33879000000000004	3.84
121	60	1821	12	30	0.25	2.87058	18.31213	3.84
127	450	1531	12	30	0.25	0.36541	-0.25655	3.84
147	1677	1475	12	30	0.25	1.12491	1.8364099999999999	3.84
148	1705	1985	12	30	0.25	1.40665	4.91781	3.84
149	1112	2025	12	30	0.25	0.02162	-0.64627	3.84
153	1529	550	12	30	0.25	0.18904	-0.0039700000000000004	3.84
155	545	223	12	30	0.25	1.1675799999999998	2.02977	3.84
156	852	952	12	30	0.25	2.97627	13.23846	3.84
183	596	437	12	30	0.25	0.67056	0.31228	3.84
184	402	248	12	30	0.25	1.0762	3.4261800000000004	3.84
185	1617	103	12	30	0.25	0.5243899999999999	0.44826000000000005	3.84
186	991	1159	12	30	0.25	-0.46726	-0.02815	3.84
187	1485	543	12	30	0.25	1.27891	3.47769	3.84
222	1502	1636	12	30	0.25	-0.64237	-0.18324000000000001	3.84
223	444	1794	12	30	0.25	1.8899299999999999	5.32809	3.84
224	644	1525	12	30	0.25	0.40214	-0.044410000000000005	3.84
225	1202	68	12	30	0.25	0.9440200000000001	1.27509	3.84
226	479	1389	12	30	0.25	0.46152	0.19754000000000002	3.84
227	294	782	12	30	0.25	0.28468000000000004	-0.56617	3.84
228	52	496	12	30	0.25	0.1764	0.4199	3.84
229	456	77	12	30	0.25	-0.11432	-0.60091	3.84
230	568	883	12	30	0.25	2.31835	5.44222	3.84
270	780	1793	12	30	0.25	-0.019540000000000002	0.50103	3.84
271	2015	1377	12	30	0.25	2.72993	11.52513	3.84
272	1443	1242	12	30	0.25	1.05284	1.8085200000000001	3.84
273	225	1889	12	30	0.25	-0.28139000000000003	0.68935	3.84
281	1392	589	12	30	0.25	0.50298	0.41833000000000004	3.84
282	842	159	12	30	0.25	0.39701	-0.20744	3.84
335	1933	1242	12	30	0.25	2.19306	6.50244	3.84
337	970	595	12	30	0.25	-0.09988999999999999	0.14301	3.84
338	1466	579	12	30	0.25	0.64373	1.1957799999999998	3.84
339	898	499	12	30	0.25	1.8190400000000002	5.24874	3.84
340	1775	361	12	30	0.25	0.5436	-0.27233	3.84
341	447	248	12	30	0.25	-0.16962	-0.8952399999999999	3.84
342	79	90	12	30	0.25	-0.30698000000000003	-0.5336	3.84
344	1816	868	12	30	0.25	-0.21366999999999997	-0.5937	3.84
1	650	714	13	30	0.31	0.16817000000000001	-0.76139	4.16
3	1315	1659	13	30	0.31	2.67026	9.53046	4.16
18	729	923	13	30	0.31	1.64032	4.69987	4.16
23	1867	260	13	30	0.31	2.1089700000000002	7.0018899999999995	4.16
24	1362	304	13	30	0.31	0.48539	0.95706	4.16
29	928	633	13	30	0.31	-0.7408	-0.36436	4.16
30	534	1549	13	30	0.31	0.35491999999999996	-0.30291999999999997	4.16
31	1117	1281	13	30	0.31	-0.14901	-0.74988	4.16
32	723	1109	13	30	0.31	0.34894000000000003	-0.64453	4.16
46	1312	1148	13	30	0.31	2.28898	8.44706	4.16
58	1362	969	13	30	0.31	0.99372	1.8262900000000002	4.16
70	902	1418	13	30	0.31	0.6202	0.62941	4.16
90	1987	757	13	30	0.31	0.11706	0.36085	4.16
93	1222	1942	13	30	0.31	-0.24364	-0.53371	4.16
105	341	97	13	30	0.31	-0.27584000000000003	-0.83841	4.16
128	1753	18	13	30	0.31	0.7562	0.24383000000000002	4.16
157	473	2005	13	30	0.31	1.54767	3.7816400000000003	4.16
158	1419	878	13	30	0.31	6.51041	60.385819999999995	4.16
159	647	2022	13	30	0.31	0.15717	1.88113	4.16
195	1105	1503	13	30	0.31	0.82235	1.0379200000000002	4.16
196	1021	1271	13	30	0.31	0.93376	0.45975	4.16
197	682	1037	13	30	0.31	-0.3623	-0.97578	4.16
198	1234	1084	13	30	0.31	0.50589	-0.15872	4.16
199	1293	1220	13	30	0.31	-0.47695	0.8699399999999999	4.16
212	1277	1469	13	30	0.31	0.57602	0.5251	4.16
213	755	690	13	30	0.31	0.06384	-0.44975	4.16
214	2011	130	13	30	0.31	0.79273	0.72413	4.16
264	225	299	13	30	0.31	0.69048	1.36171	4.16
265	1534	1992	13	30	0.31	1.21822	1.7265700000000002	4.16
266	1992	642	13	30	0.31	1.2479	2.54703	4.16
267	551	969	13	30	0.31	-0.056889999999999996	-0.44377	4.16
268	934	1234	13	30	0.31	-0.057629999999999994	0.09212999999999999	4.16
325	1057	1506	13	30	0.31	1.33831	2.52201	4.16
326	1039	44	13	30	0.31	-0.7035899999999999	-0.40469	4.16
327	1761	1341	13	30	0.31	1.24745	1.9080000000000001	4.16
328	549	643	13	30	0.31	-0.024390000000000002	1.06856	4.16
329	832	304	13	30	0.31	0.82731	0.69797	4.16
44	146	965	14	30	0.39	-0.052079999999999994	-0.63256	4.48
45	626	1649	14	30	0.39	1.86535	5.59807	4.48
57	1813	1500	14	30	0.39	-0.02847	-0.80211	4.48
66	1122	868	14	30	0.39	1.24653	3.84666	4.48
67	1489	253	14	30	0.39	1.76145	5.69842	4.48
77	1507	336	14	30	0.39	0.08507999999999999	-0.8998	4.48
78	928	208	14	30	0.39	-0.06321	-0.03927	4.48
95	1525	1351	14	30	0.39	1.55349	2.91133	4.48
96	56	970	14	30	0.39	0.2969	0.3996	4.48
97	1301	196	14	30	0.39	1.16157	2.27872	4.48
114	531	1623	14	30	0.39	0.01996	-0.67811	4.48
115	1081	1606	14	30	0.39	0.43783	-0.15696	4.48
116	343	1523	14	30	0.39	-0.17454	1.31141	4.48
129	315	1167	14	30	0.39	0.69318	0.6373800000000001	4.48
130	89	1770	14	30	0.39	-0.15667999999999999	-0.3677	4.48
163	1373	449	14	30	0.39	0.2455	0.2769	4.48
164	394	595	14	30	0.39	0.91848	1.8068099999999998	4.48
244	420	729	14	30	0.39	0.1426	-0.29541999999999996	4.48
245	1174	1571	14	30	0.39	-0.32409	-0.7296199999999999	4.48
261	646	128	14	30	0.39	-0.044719999999999996	-0.64226	4.48
262	25	244	14	30	0.39	0.18621	-0.9333600000000001	4.48
263	1857	1477	14	30	0.39	0.4033	-0.029660000000000002	4.48
324	194	1390	14	30	0.39	1.58759	3.87249	4.48
374	846	1481	14	30	0.39	0.27126	0.18223	4.48
375	1498	790	14	30	0.39	1.39524	5.37814	4.48
376	967	115	14	30	0.39	-0.20859	-0.37943000000000005	4.48
9	1141	1209	15	30	0.48	0.76575	2.5524	4.8
56	485	368	15	30	0.48	0.83301	1.2412299999999998	4.8
79	952	1939	15	30	0.48	0.90705	1.44655	4.8
98	1098	1660	15	30	0.48	0.17945	2.04074	4.8
160	1137	944	15	30	0.48	2.43487	8.27815	4.8
161	457	1756	15	30	0.48	-0.27967	-0.63254	4.8
162	1460	1862	15	30	0.48	2.0737200000000002	10.041319999999999	4.8
200	488	878	15	30	0.48	1.58181	4.35837	4.8
243	244	1682	15	30	0.48	0.74075	0.89964	4.8
246	1038	1477	15	30	0.48	0.45671000000000006	1.39424	4.8
247	554	1059	15	30	0.48	1.33397	4.86584	4.8
248	1777	980	15	30	0.48	0.7893399999999999	0.47192	4.8
249	657	769	15	30	0.48	-0.33164	-0.04923	4.8
250	214	396	15	30	0.48	1.08113	2.4830200000000002	4.8
256	361	136	15	30	0.48	0.33629000000000003	0.85045	4.8
257	206	68	15	30	0.48	0.27329000000000003	-0.44316000000000005	4.8
258	1591	1626	15	30	0.48	1.5563799999999999	4.42896	4.8
259	1617	1436	15	30	0.48	1.43811	5.70988	4.8
260	1028	899	15	30	0.48	0.5233899999999999	1.94102	4.8
318	410	1993	15	30	0.48	1.0511700000000002	1.8672	4.8
319	1715	1289	15	30	0.48	1.78273	7.589060000000001	4.8
320	1110	1084	15	30	0.48	-0.22764	-0.63679	4.8
321	1834	756	15	30	0.48	1.4940799999999999	4.10712	4.8
322	727	538	15	30	0.48	1.71787	5.6322	4.8
323	945	468	15	30	0.48	0.2634	-0.27660999999999997	4.8
377	2004	350	15	30	0.48	0.27849	-0.40353	4.8
378	472	688	15	30	0.48	0.6699	1.36876	4.8
11	1922	183	16	30	0.58	-0.27416999999999997	-0.8207700000000001	5.12
27	306	2005	16	30	0.58	0.6736300000000001	4.437180000000001	5.12
28	729	117	16	30	0.58	1.9121400000000002	8.83468	5.12
83	1353	1372	16	30	0.58	0.78845	1.55746	5.12
131	1011	789	16	30	0.58	-0.012159999999999999	-0.01624	5.12
132	1942	668	16	30	0.58	-0.12835	-0.19785	5.12
165	531	1881	16	30	0.58	0.88189	1.72268	5.12
201	982	1109	16	30	0.58	0.63057	0.83494	5.12
202	377	1823	16	30	0.58	-0.26211999999999996	-0.76965	5.12
210	1327	1421	16	30	0.58	0.19673	-0.7112	5.12
211	305	259	16	30	0.58	-0.69412	-0.12208	5.12
313	875	1217	16	30	0.58	1.01906	1.0656	5.12
314	1874	62	16	30	0.58	0.89912	0.56092	5.12
315	947	551	16	30	0.58	1.17906	2.44904	5.12
316	1691	636	16	30	0.58	1.22106	3.86487	5.12
317	643	1000	16	30	0.58	0.83505	0.62426	5.12
355	781	1732	16	30	0.58	0.99221	1.70622	5.12
356	828	1922	16	30	0.58	0.03288	1.5175100000000001	5.12
52	345	1390	17	30	0.7	0.21093	-0.62127	5.44
80	1454	549	17	30	0.7	1.7143700000000002	7.9066	5.44
94	660	1926	17	30	0.7	1.89704	9.63668	5.44
107	1625	1222	17	30	0.7	3.49249	25.56625	5.44
203	834	1840	17	30	0.7	-0.03913	0.2012	5.44
204	1021	1895	17	30	0.7	0.05968	-0.5525	5.44
207	1292	76	17	30	0.7	0.90046	1.9222400000000002	5.44
208	1963	915	17	30	0.7	0.88815	1.0208899999999999	5.44
209	51	1075	17	30	0.7	0.72696	1.13735	5.44
255	1428	493	17	30	0.7	0.82752	1.1869100000000001	5.44
312	968	2032	17	30	0.7	0.56791	0.59532	5.44
349	903	414	17	30	0.7	0.42811000000000005	1.6574	5.44
350	738	221	17	30	0.7	-0.34822	-0.41818	5.44
351	1802	132	17	30	0.7	0.47381	-0.15791	5.44
353	1832	420	17	30	0.7	0.92435	4.82801	5.44
354	1957	567	17	30	0.7	0.39174000000000003	-0.07325	5.44
5	1503	1895	18	30	0.83	-0.46566	-0.73701	5.76
81	832	1313	18	30	0.83	1.85627	6.74188	5.76
106	1334	747	18	30	0.83	0.38109	1.5288700000000002	5.76
143	365	1768	18	30	0.83	-0.20278	-0.18556	5.76
144	42	1583	18	30	0.83	0.9022600000000001	1.18416	5.76
145	82	689	18	30	0.83	0.14837	-0.20571	5.76
166	1490	41	18	30	0.83	1.49464	5.74878	5.76
205	308	842	18	30	0.83	0.61754	0.49261000000000005	5.76
252	1170	1540	18	30	0.83	0.6362	0.99206	5.76
253	2024	1099	18	30	0.83	0.38971	0.00936	5.76
254	238	1145	18	30	0.83	-0.10777	-0.62516	5.76
311	2001	1971	18	30	0.83	0.19446	-0.22741999999999998	5.76
352	645	1980	18	30	0.83	0.82468	0.80803	5.76
19	1193	1261	19	30	0.97	1.0357299999999998	6.41812	6.08
82	1248	1522	19	30	0.97	-0.11254000000000002	-0.81808	6.08
117	272	1848	19	30	0.97	0.968	1.16987	6.08
118	166	1490	19	30	0.97	-1.07491	1.26171	6.08
119	60	1447	19	30	0.97	0.4462	0.27087	6.08
206	1646	1514	19	30	0.97	0.60828	0.42251000000000005	6.08
251	1741	783	19	30	0.97	0.6359100000000001	1.7431900000000002	6.08
308	1535	768	19	30	0.97	1.3970200000000002	4.55729	6.08
309	899	838	19	30	0.97	-0.09734	-0.5249	6.08
310	806	1278	19	30	0.97	0.9913700000000001	1.197	6.08
330	731	885	19	30	0.97	0.68261	0.53733	6.08
331	1259	1906	19	30	0.97	0.51525	2.15673	6.08
383	1650	1627	20	30	1.13	0.21685	-0.16107	6.4
386	751	181	20	30	1.13	0.22029	-0.25468	6.4
393	759	1561	20	30	1.13	-0.18412	-0.55692	6.4
394	1281	1347	20	30	1.13	-0.5133800000000001	0.08486	6.4
395	428	1579	20	30	1.13	-0.30224	-0.77866	6.4
396	1911	1106	20	30	1.13	0.33036	0.72402	6.4
403	510	445	20	30	1.13	-0.3049	-0.46476999999999996	6.4
404	441	409	20	30	1.13	-0.25806999999999997	-0.40615	6.4
411	618	1180	20	30	1.13	-0.53066	-0.33624	6.4
412	670	942	20	30	1.13	-0.06861	0.16760999999999998	6.4
413	1493	1000	20	30	1.13	0.5149	0.16702999999999998	6.4
414	1922	464	20	30	1.13	0.3671	1.5025899999999999	6.4
415	1266	961	20	30	1.13	0.15039	1.18746	6.4
416	1696	1684	20	30	1.13	0.27792	3.13416	6.4
417	223	1972	20	30	1.13	0.62458	1.1438700000000002	6.4
421	1921	418	20	30	1.13	-0.04433	-0.26492	6.4
422	1059	339	20	30	1.13	-0.19378	-0.02486	6.4
430	751	1497	20	30	1.13	0.23476999999999998	0.564	6.4
431	519	131	20	30	1.13	0.8867	2.64298	6.4
434	1074	1305	20	30	1.13	0.56204	0.55132	6.4
435	455	883	20	30	1.13	0.2868	-0.5735100000000001	6.4
438	1216	1623	20	30	1.13	0.09423	-0.25401999999999997	6.4
439	703	2040	20	30	1.13	0.59375	0.05151	6.4
440	1989	208	20	30	1.13	0.6508	0.23256	6.4
442	647	1228	20	30	1.13	0.57692	-0.21733000000000002	6.4
443	540	909	20	30	1.13	1.51417	6.921010000000001	6.4
445	848	1588	20	30	1.13	0.28428000000000003	0.15237	6.4
446	1330	789	20	30	1.13	0.7922	1.23095	6.4
448	1278	837	20	30	1.13	0.72259	2.2185200000000003	6.4
449	470	464	20	30	1.13	-0.08226	-0.68509	6.4
450	191	452	20	30	1.13	1.2124700000000002	6.8365800000000005	6.4
451	478	1089	20	30	1.13	0.47218000000000004	0.05086	6.4
452	1562	651	20	30	1.13	-0.55686	0.04528	6.4
453	1047	1208	20	30	1.13	1.12211	2.8323400000000003	6.4
463	1355	104	20	30	1.13	-0.09235	2.10396	6.4
464	1958	236	20	30	1.13	0.43635	0.7590600000000001	6.4
465	1198	864	20	30	1.13	0.6813	0.46903999999999996	6.4
466	747	993	20	30	1.13	0.71282	2.43412	6.4
470	439	783	20	30	1.13	0.27205	-0.192	6.4
471	1469	368	20	30	1.13	-0.53235	-0.49861000000000005	6.4
472	1277	1672	20	30	1.13	-0.12677	-0.6975399999999999	6.4
473	1507	1598	20	30	1.13	-0.1457	0.57338	6.4
474	830	803	20	30	1.13	1.5315299999999998	6.56295	6.4
477	1558	950	20	30	1.13	0.56975	0.37527	6.4
478	1251	2014	20	30	1.13	1.91776	7.66257	6.4
479	618	800	20	30	1.13	0.49211000000000005	1.07712	6.4
480	1894	802	20	30	1.13	-0.030310000000000004	-0.72044	6.4
481	88	1076	20	30	1.13	0.44572	-0.09698999999999999	6.4
482	915	457	20	30	1.13	0.27313000000000004	-0.63873	6.4
483	1150	313	20	30	1.13	-0.26182	-0.31703000000000003	6.4
484	658	631	20	30	1.13	-0.29586	-0.5894699999999999	6.4
379	1468	1197	21	30	1.31	-0.29372	-0.8406799999999999	6.72
381	1851	219	21	30	1.31	0.77391	1.9246599999999998	6.72
382	409	171	21	30	1.31	0.8666799999999999	1.36369	6.72
385	166	354	21	30	1.31	1.29355	3.99335	6.72
389	809	59	21	30	1.31	0.5414399999999999	-0.18087999999999999	6.72
390	608	887	21	30	1.31	1.62396	4.9518699999999995	6.72
391	198	590	21	30	1.31	0.48286999999999997	0.89546	6.72
398	1637	1062	21	30	1.31	-0.29418	-0.47512	6.72
399	1328	599	21	30	1.31	3.08587	20.95322	6.72
400	84	1031	21	30	1.31	-0.01099	0.8427100000000001	6.72
401	1184	791	21	30	1.31	0.005520000000000001	0.39543	6.72
402	272	562	21	30	1.31	-0.27039	-0.68096	6.72
406	671	897	21	30	1.31	-0.56194	0.41801000000000005	6.72
407	1676	363	21	30	1.31	0.24275	0.6087100000000001	6.72
408	130	1717	21	30	1.31	-0.4197	-0.22737	6.72
424	1898	696	21	30	1.31	-0.27262	-0.6042	6.72
425	89	146	21	30	1.31	0.65965	1.2789	6.72
426	582	235	21	30	1.31	0.54894	0.73325	6.72
427	657	87	21	30	1.31	0.43456000000000006	-0.14331	6.72
428	1898	1301	21	30	1.31	0.20526999999999998	-0.43583	6.72
429	907	2022	21	30	1.31	0.44878999999999997	0.64162	6.72
432	823	855	21	30	1.31	-0.42677	0.0367	6.72
437	963	499	21	30	1.31	0.44211000000000006	-0.08415	6.72
455	198	118	21	30	1.31	-0.239	-0.38881	6.72
456	1086	960	21	30	1.31	1.06996	4.33839	6.72
457	380	1325	21	30	1.31	0.07471	-0.67308	6.72
458	208	1806	21	30	1.31	-0.78718	0.19562000000000002	6.72
462	267	285	21	30	1.31	-0.048839999999999995	-0.69575	6.72
476	1088	1258	21	30	1.31	0.25083	-0.2796	6.72
380	374	1441	22	30	1.51	0.13235999999999998	0.43996999999999997	7.04
384	2009	1056	22	30	1.51	-0.29259	-0.9059	7.04
392	1692	527	22	30	1.51	0.09617	-0.19979	7.04
409	239	48	22	30	1.51	0.7077600000000001	0.8554200000000001	7.04
410	948	1023	22	30	1.51	0.36214	-0.31939	7.04
419	940	1558	22	30	1.51	0.2456	0.29344000000000003	7.04
420	1553	1057	22	30	1.51	0.25954	0.03733	7.04
423	1732	616	22	30	1.51	-0.39163000000000003	-0.8620399999999999	7.04
433	1306	1536	22	30	1.51	0.6206699999999999	1.28445	7.04
441	1425	980	22	30	1.51	0.53715	0.67947	7.04
444	236	647	22	30	1.51	0.54835	1.13964	7.04
469	836	1134	22	30	1.51	0.62558	1.86815	7.04
388	1630	437	23	30	1.73	0.45003000000000004	-0.31259000000000003	7.36
397	1570	599	23	30	1.73	1.74518	8.27024	7.36
418	601	2011	23	30	1.73	-0.58521	0.23689000000000002	7.36
460	485	613	23	30	1.73	0.6330100000000001	1.04674	7.36
468	527	1733	23	30	1.73	0.8446600000000001	0.20646	7.36
387	862	645	24	30	1.96	0.5150600000000001	-0.15244000000000002	7.68
405	1884	1836	24	30	1.96	-0.39963000000000004	-0.62102	7.68
467	972	1895	25	30	2.22	0.11327000000000001	0.36851	8.0
436	69	434	26	30	2.49	0.2458	2.05963	8.32
447	1372	1818	26	30	2.49	0.02469	-0.34303	8.32
454	1157	1350	26	30	2.49	0.23201	-0.20124	8.32
459	97	624	27	30	2.79	0.42268	-0.51759	8.64
461	403	1156	28	30	3.11	0.03731	-0.68384	8.96
475	426	1078	28	30	3.11	0.6444	1.6374600000000001	8.96
0	43	1222	10	60	0.14	0.24768	0.1242	3.2
1	1687	1006	10	60	0.14	1.1570799999999999	0.68913	3.2
2	1049	1570	10	60	0.14	1.32456	3.7057900000000004	3.2
5	697	1347	10	60	0.14	0.06134	0.53054	3.2
6	737	266	10	60	0.14	1.02826	3.01274	3.2
7	1695	971	10	60	0.14	-0.18600000000000003	-0.63923	3.2
12	739	1343	10	60	0.14	1.34524	2.86617	3.2
26	154	1839	10	60	0.14	0.27983	-0.17956	3.2
38	925	695	10	60	0.14	0.42458	-0.6252300000000001	3.2
44	1036	182	10	60	0.14	0.29815	-0.9048200000000001	3.2
45	1440	380	10	60	0.14	0.45511999999999997	0.21824000000000002	3.2
46	724	539	10	60	0.14	0.39519	-0.45538	3.2
47	820	1764	10	60	0.14	0.70929	-0.39555	3.2
48	1454	616	10	60	0.14	-0.49309	-0.14878	3.2
60	507	957	10	60	0.14	0.99505	0.9819899999999999	3.2
61	1677	21	10	60	0.14	-0.1061	-0.70807	3.2
81	790	1941	10	60	0.14	1.47299	2.9272299999999998	3.2
82	275	1934	10	60	0.14	3.7974699999999997	17.900129999999997	3.2
83	81	288	10	60	0.14	0.7844899999999999	-0.32615	3.2
102	1816	361	10	60	0.14	-0.50741	-0.04807	3.2
103	38	1862	10	60	0.14	0.32494	-0.67897	3.2
104	1119	862	10	60	0.14	1.10172	2.1581900000000003	3.2
105	1656	937	10	60	0.14	-0.18478	-0.64805	3.2
106	1344	1199	10	60	0.14	0.37423	-0.74145	3.2
107	1369	300	10	60	0.14	0.90556	0.90861	3.2
108	150	43	10	60	0.14	0.58636	-0.37567	3.2
109	1005	2004	10	60	0.14	0.40076	1.0614700000000001	3.2
140	1332	1777	10	60	0.14	0.9698100000000001	1.04287	3.2
141	419	2031	10	60	0.14	0.75877	0.55095	3.2
142	1204	96	10	60	0.14	-0.06752999999999999	-0.61931	3.2
143	781	121	10	60	0.14	0.29734	1.2415399999999999	3.2
144	944	1803	10	60	0.14	1.88578	4.8463199999999995	3.2
145	1649	251	10	60	0.14	0.46133	-0.3993	3.2
146	1169	602	10	60	0.14	0.79815	1.17888	3.2
147	2031	614	10	60	0.14	-0.62997	0.13685999999999998	3.2
148	1580	1084	10	60	0.14	0.47768999999999995	-0.051039999999999995	3.2
149	135	1180	10	60	0.14	0.54724	-0.36835999999999997	3.2
175	826	939	10	60	0.14	0.57708	0.22436	3.2
176	59	77	10	60	0.14	0.1552	-0.61674	3.2
177	1943	294	10	60	0.14	-0.34824	0.09037	3.2
178	428	452	10	60	0.14	0.38758000000000004	-0.50808	3.2
179	712	631	10	60	0.14	0.68401	0.016909999999999998	3.2
180	417	1699	10	60	0.14	0.32385	-0.52769	3.2
181	1594	1099	10	60	0.14	-1.17513	0.99965	3.2
182	655	1264	10	60	0.14	1.6503	3.75915	3.2
183	1722	1357	10	60	0.14	0.33031	-0.13957999999999998	3.2
184	228	1398	10	60	0.14	0.5464600000000001	0.02797	3.2
185	554	1812	10	60	0.14	2.19698	11.36172	3.2
186	193	1462	10	60	0.14	0.82357	1.8662599999999998	3.2
221	853	948	10	60	0.14	0.87041	-0.09465	3.2
222	1536	1225	10	60	0.14	0.61745	-0.18044000000000002	3.2
223	1625	1264	10	60	0.14	0.43095	-0.72054	3.2
224	1542	1369	10	60	0.14	1.24692	0.96706	3.2
225	1516	1383	10	60	0.14	0.49615	-0.06254	3.2
226	997	27	10	60	0.14	0.5938	1.39632	3.2
227	856	1759	10	60	0.14	1.2757399999999999	2.3418400000000004	3.2
228	336	927	10	60	0.14	1.04664	2.45592	3.2
229	876	37	10	60	0.14	1.09002	0.9909	3.2
230	1258	162	10	60	0.14	0.79823	0.4899	3.2
231	1814	314	10	60	0.14	0.5314399999999999	0.1456	3.2
232	1758	504	10	60	0.14	0.41003999999999996	0.05136	3.2
233	1522	676	10	60	0.14	2.1457599999999997	4.81963	3.2
234	963	911	10	60	0.14	0.51095	0.20844000000000001	3.2
235	1524	1057	10	60	0.14	0.413	-0.07744	3.2
236	142	1581	10	60	0.14	0.16956	-0.5733199999999999	3.2
281	797	852	10	60	0.14	1.11228	0.88115	3.2
282	1256	766	10	60	0.14	0.66956	0.32874000000000003	3.2
283	1259	1951	10	60	0.14	1.0611	1.9058700000000002	3.2
284	394	215	10	60	0.14	0.49906000000000006	-0.015340000000000001	3.2
285	535	307	10	60	0.14	0.64937	1.4219600000000001	3.2
286	1254	924	10	60	0.14	1.16036	2.9186900000000002	3.2
287	1187	964	10	60	0.14	1.64515	3.90803	3.2
288	1584	86	10	60	0.14	0.5286	-0.8580200000000001	3.2
289	864	59	10	60	0.14	1.51568	4.1029800000000005	3.2
290	1796	32	10	60	0.14	-0.73417	0.49858	3.2
291	1974	632	10	60	0.14	0.8053899999999999	0.4205	3.2
292	215	1889	10	60	0.14	0.31189	-0.35907	3.2
293	1189	1819	10	60	0.14	1.34002	3.43299	3.2
294	866	1813	10	60	0.14	0.49499	-0.06466000000000001	3.2
295	624	1758	10	60	0.14	0.5946	0.58041	3.2
296	2025	1601	10	60	0.14	0.38129	-0.18657	3.2
297	1956	1576	10	60	0.14	0.09675	-0.17026	3.2
298	95	1450	10	60	0.14	1.42693	2.80423	3.2
299	1613	1433	10	60	0.14	0.64673	2.9999999999999997e-05	3.2
300	196	1386	10	60	0.14	0.364	-0.70763	3.2
301	862	1269	10	60	0.14	1.8555	5.39895	3.2
302	257	1260	10	60	0.14	1.55587	4.84023	3.2
303	497	1236	10	60	0.14	0.05885	-0.30454000000000003	3.2
304	1221	1125	10	60	0.14	-0.17574	-0.38003000000000003	3.2
305	955	549	10	60	0.14	0.31089	-0.71733	3.2
8	1198	1902	11	60	0.19	1.05303	1.65425	3.52
16	1648	1344	11	60	0.19	-0.33046	-0.58714	3.52
29	1832	932	11	60	0.19	-0.44478999999999996	-0.40534000000000003	3.52
34	166	1035	11	60	0.19	-0.32034	0.009590000000000001	3.52
39	394	64	11	60	0.19	0.956	1.8434700000000002	3.52
40	589	370	11	60	0.19	0.30395	0.15854000000000001	3.52
41	1689	1180	11	60	0.19	0.28643	0.20781999999999998	3.52
51	1638	1400	11	60	0.19	1.20118	1.76778	3.52
53	1111	1953	11	60	0.19	-0.3715	-0.6832	3.52
66	789	1510	11	60	0.19	0.69505	0.31671	3.52
67	577	622	11	60	0.19	0.9848399999999999	1.97912	3.52
68	341	249	11	60	0.19	1.45401	4.26843	3.52
85	81	1500	11	60	0.19	-0.030719999999999997	-0.13971	3.52
86	617	1503	11	60	0.19	0.7151	0.66375	3.52
87	1644	1752	11	60	0.19	0.17299	-0.34905	3.52
88	1680	1471	11	60	0.19	0.59692	0.5464399999999999	3.52
89	246	1233	11	60	0.19	1.7943799999999999	4.80943	3.52
111	252	1031	11	60	0.19	0.81194	1.0683	3.52
137	102	1971	11	60	0.19	0.42633999999999994	-0.25618	3.52
138	1318	1115	11	60	0.19	-0.053029999999999994	-0.45556	3.52
139	1405	310	11	60	0.19	0.65046	-0.27485	3.52
166	1379	341	11	60	0.19	0.10611	-0.36586	3.52
167	460	650	11	60	0.19	0.73228	1.07659	3.52
169	1806	1570	11	60	0.19	0.84396	0.28036	3.52
202	1017	224	11	60	0.19	1.14157	3.1915400000000003	3.52
203	178	271	11	60	0.19	0.09229	-0.46351000000000003	3.52
204	1035	43	11	60	0.19	0.73933	0.04827	3.52
210	911	1249	11	60	0.19	0.6842199999999999	0.13415	3.52
211	652	1522	11	60	0.19	0.3719	-0.20244	3.52
212	717	575	11	60	0.19	1.16452	1.72343	3.52
215	320	1210	11	60	0.19	1.67135	4.91202	3.52
216	805	723	11	60	0.19	1.75479	4.85355	3.52
255	1974	468	11	60	0.19	0.54627	0.27725	3.52
256	99	1294	11	60	0.19	0.73639	0.9175	3.52
258	1150	653	11	60	0.19	0.3749	-0.48808	3.52
259	456	992	11	60	0.19	1.21291	1.87569	3.52
260	653	1826	11	60	0.19	0.95834	2.4596299999999998	3.52
266	832	1844	11	60	0.19	0.34265	-0.68292	3.52
267	1760	1582	11	60	0.19	1.2215200000000002	1.77794	3.52
268	1440	1100	11	60	0.19	0.25553000000000003	-0.5050899999999999	3.52
316	1999	1462	11	60	0.19	0.6473800000000001	-0.25128	3.52
317	1286	1826	11	60	0.19	0.69205	0.99239	3.52
318	724	1548	11	60	0.19	1.24822	1.63271	3.52
319	294	1412	11	60	0.19	1.32386	2.50372	3.52
320	1771	1236	11	60	0.19	2.0133099999999997	5.464919999999999	3.52
321	2013	1096	11	60	0.19	-0.0692	-0.62378	3.52
322	628	1073	11	60	0.19	0.15148	-0.06776	3.52
323	1095	953	11	60	0.19	0.3234	-0.27419	3.52
324	107	58	11	60	0.19	0.69425	0.40659	3.52
9	1711	1895	12	60	0.25	-0.34985	-0.48713999999999996	3.84
15	262	1085	12	60	0.25	-0.60452	-0.37196999999999997	3.84
17	780	1789	12	60	0.25	-0.01198	1.40893	3.84
25	737	489	12	60	0.25	0.67995	0.15909	3.84
35	801	464	12	60	0.25	1.9615900000000002	5.75197	3.84
36	800	1430	12	60	0.25	0.15807000000000002	-0.71765	3.84
37	1222	1785	12	60	0.25	0.94011	0.71359	3.84
52	720	1108	12	60	0.25	0.46897	-0.7599199999999999	3.84
54	1292	411	12	60	0.25	0.5058699999999999	0.16826	3.84
65	1253	1364	12	60	0.25	0.65754	0.67662	3.84
110	1112	1504	12	60	0.25	2.67518	10.30873	3.84
112	1931	994	12	60	0.25	0.8307	0.34071	3.84
113	1989	754	12	60	0.25	-0.33237	-0.5202600000000001	3.84
114	475	195	12	60	0.25	0.6705800000000001	1.53064	3.84
136	548	641	12	60	0.25	0.54499	0.13552	3.84
168	1266	255	12	60	0.25	2.41643	7.757999999999999	3.84
170	793	284	12	60	0.25	0.48786	0.54351	3.84
171	980	1463	12	60	0.25	1.1264299999999998	1.21097	3.84
172	1992	639	12	60	0.25	1.46678	2.03602	3.84
173	1103	1150	12	60	0.25	-0.46175	-0.88531	3.84
174	672	1997	12	60	0.25	0.73032	0.33634000000000003	3.84
205	712	1453	12	60	0.25	0.8770600000000001	0.5286	3.84
206	1434	1360	12	60	0.25	2.47588	9.24434	3.84
207	1469	415	12	60	0.25	0.54889	-0.20822	3.84
208	1103	251	12	60	0.25	-0.11895	-0.8862899999999999	3.84
209	150	238	12	60	0.25	0.028730000000000002	-0.45458000000000004	3.84
213	1428	599	12	60	0.25	0.41412	-0.23071999999999998	3.84
214	1497	786	12	60	0.25	0.39043	-0.6321100000000001	3.84
217	609	382	12	60	0.25	1.0418	1.25224	3.84
257	1138	1488	12	60	0.25	-0.7195	0.6280399999999999	3.84
261	1437	1665	12	60	0.25	2.06554	8.0407	3.84
262	82	1233	12	60	0.25	0.9452200000000001	1.94005	3.84
263	1044	582	12	60	0.25	-0.01757	0.23006999999999997	3.84
264	960	148	12	60	0.25	0.5147	-0.20407999999999998	3.84
265	79	82	12	60	0.25	0.57716	-0.12807000000000002	3.84
325	1196	2030	12	60	0.25	1.1453	4.27669	3.84
326	939	839	12	60	0.25	1.45874	3.3432	3.84
327	944	1424	12	60	0.25	-0.2603	-0.70934	3.84
3	2007	348	13	60	0.31	0.36757	-0.11792000000000001	4.16
4	345	1520	13	60	0.31	0.14876	-0.37435	4.16
10	1707	86	13	60	0.31	-0.35033000000000003	-0.84183	4.16
11	902	1416	13	60	0.31	0.9368299999999999	0.9532299999999999	4.16
14	208	1629	13	60	0.31	1.3028	5.0943	4.16
43	1536	1990	13	60	0.31	2.19653	5.99826	4.16
49	753	1690	13	60	0.31	1.65842	4.17939	4.16
57	832	302	13	60	0.31	0.91074	1.0273	4.16
58	55	705	13	60	0.31	0.82921	0.72115	4.16
69	843	892	13	60	0.31	0.1796	-0.23296999999999998	4.16
70	930	631	13	60	0.31	2.12562	6.189	4.16
90	1295	1215	13	60	0.31	0.34262	-0.007909999999999999	4.16
91	413	435	13	60	0.31	-0.43711000000000005	-0.08167999999999999	4.16
92	803	755	13	60	0.31	-0.7992	0.12279000000000001	4.16
93	34	1173	13	60	0.31	1.84326	5.92925	4.16
94	480	1389	13	60	0.31	0.33207	-0.37421	4.16
95	626	1648	13	60	0.31	0.92224	0.19479000000000002	4.16
115	1113	2023	13	60	0.31	-0.39853	-0.31826	4.16
116	844	1475	13	60	0.31	0.32871	-0.28836	4.16
117	970	781	13	60	0.31	0.85915	0.34608	4.16
118	1506	333	13	60	0.31	0.80592	0.23331999999999997	4.16
132	1753	17	13	60	0.31	1.27757	1.58375	4.16
133	650	712	13	60	0.31	0.9469299999999999	2.9152	4.16
134	818	1707	13	60	0.31	1.63782	5.52895	4.16
135	473	2005	13	60	0.31	1.86695	4.95305	4.16
165	523	545	13	60	0.31	1.56028	5.361680000000001	4.16
198	1140	940	13	60	0.31	-0.50944	-0.63786	4.16
199	1685	1923	13	60	0.31	0.87418	0.61585	4.16
200	315	1166	13	60	0.31	0.9626	0.55909	4.16
201	1365	577	13	60	0.31	-0.03366	1.67795	4.16
244	1009	1930	13	60	0.31	0.0797	-0.6697	4.16
245	1748	1189	13	60	0.31	1.07396	1.31013	4.16
246	1493	540	13	60	0.31	2.32195	8.81225	4.16
247	1499	1004	13	60	0.31	0.27431	-0.08711	4.16
248	1300	195	13	60	0.31	0.99208	1.77617	4.16
249	1199	1478	13	60	0.31	0.15429	-0.29696999999999996	4.16
308	864	1378	13	60	0.31	1.0307899999999999	0.65499	4.16
309	1956	1399	13	60	0.31	0.7015899999999999	2.16988	4.16
310	2013	127	13	60	0.31	0.41395	0.00774	4.16
311	551	967	13	60	0.31	0.44666999999999996	-0.57167	4.16
340	427	650	13	60	0.31	2.1949	10.491019999999999	4.16
341	1834	752	13	60	0.31	-0.53201	-0.61459	4.16
18	1141	1208	14	60	0.39	-0.49942	-0.54185	4.48
19	1815	1498	14	60	0.39	-0.39797	-0.878	4.48
62	1212	168	14	60	0.39	1.77492	3.98045	4.48
63	57	968	14	60	0.39	0.48603999999999997	-0.40109	4.48
73	758	688	14	60	0.39	-0.65472	-0.25671	4.48
74	486	366	14	60	0.39	1.12999	1.54609	4.48
76	1405	730	14	60	0.39	1.03555	2.16509	4.48
77	730	921	14	60	0.39	0.19322999999999999	0.77137	4.48
120	129	1934	14	60	0.39	0.8995299999999999	1.41585	4.48
121	146	966	14	60	0.39	0.39126	1.16414	4.48
152	1308	1542	14	60	0.39	1.2596	3.23157	4.48
153	1175	1569	14	60	0.39	-0.6773899999999999	-0.41571	4.48
162	1220	1941	14	60	0.39	-0.67237	-0.10795999999999999	4.48
163	928	205	14	60	0.39	0.22749	0.10144	4.48
194	979	1106	14	60	0.39	2.17806	6.2599	4.48
237	484	757	14	60	0.39	0.33821999999999997	1.6214600000000001	4.48
238	933	1232	14	60	0.39	0.1697	-0.45155	4.48
240	1029	896	14	60	0.39	0.44126000000000004	0.8785799999999999	4.48
241	634	1577	14	60	0.39	1.02441	1.49339	4.48
273	308	1128	14	60	0.39	0.58746	0.81207	4.48
274	627	1051	14	60	0.39	0.5552	-0.0281	4.48
275	1434	979	14	60	0.39	-0.14795	-0.30641999999999997	4.48
276	40	782	14	60	0.39	0.36699	0.12295999999999999	4.48
277	1276	1467	14	60	0.39	0.84346	-0.06832	4.48
278	569	1728	14	60	0.39	0.26737	-0.54992	4.48
280	91	1771	14	60	0.39	0.08686	-0.28658	4.48
331	74	1895	14	60	0.39	-0.1835	-0.66519	4.48
332	1462	1860	14	60	0.39	-0.6369199999999999	-0.38014000000000003	4.48
333	789	815	14	60	0.39	1.99416	5.8468800000000005	4.48
335	360	133	14	60	0.39	0.4913	0.76761	4.48
24	1080	1603	15	60	0.48	1.1289799999999999	1.0558100000000001	4.8
30	1397	652	15	60	0.48	0.35045	1.33775	4.8
31	532	1619	15	60	0.48	1.14573	4.87412	4.8
32	1098	1659	15	60	0.48	1.03251	2.6366	4.8
64	555	1056	15	60	0.48	0.85078	0.78094	4.8
72	657	767	15	60	0.48	1.02604	2.96489	4.8
75	531	1878	15	60	0.48	1.3934600000000001	4.646780000000001	4.8
96	1311	1146	15	60	0.48	1.59076	3.4426699999999997	4.8
119	108	407	15	60	0.48	-0.26306999999999997	-0.68101	4.8
150	1365	968	15	60	0.48	1.08902	1.7502400000000002	4.8
151	500	1170	15	60	0.48	1.08025	5.1592	4.8
154	273	1484	15	60	0.48	1.14299	2.2090400000000003	4.8
155	1715	1287	15	60	0.48	1.0030299999999999	2.66807	4.8
161	1683	1722	15	60	0.48	0.8876200000000001	0.82137	4.8
164	1388	421	15	60	0.48	-0.54893	-0.62825	4.8
195	973	2022	15	60	0.48	0.5635600000000001	0.9724299999999999	4.8
196	890	691	15	60	0.48	1.13665	2.5770299999999997	4.8
197	1936	1244	15	60	0.48	0.61203	1.9995900000000002	4.8
239	1572	173	15	60	0.48	1.33744	2.7332	4.8
242	1200	130	15	60	0.48	2.625	9.63205	4.8
279	440	1322	15	60	0.48	0.62254	0.19482	4.8
328	205	66	15	60	0.48	0.59185	0.248	4.8
329	1027	1372	15	60	0.48	0.96901	1.65352	4.8
330	1526	1351	15	60	0.48	0.95044	0.87541	4.8
334	1796	61	15	60	0.48	1.58481	4.02096	4.8
13	1330	1419	16	60	0.58	0.63641	0.72304	5.12
22	961	502	16	60	0.58	0.8331200000000001	0.25384	5.12
23	25	243	16	60	0.58	1.76151	5.88563	5.12
27	1922	181	16	60	0.58	-0.29014	-0.90874	5.12
33	379	1823	16	60	0.58	-0.42239	-0.53882	5.12
56	1473	368	16	60	0.58	0.75125	1.61859	5.12
78	1352	894	16	60	0.58	0.41455	-0.1278	5.12
79	221	1539	16	60	0.58	0.5655399999999999	0.10639000000000001	5.12
80	244	1679	16	60	0.58	0.04041	-0.3893	5.12
97	740	222	16	60	0.58	-0.04532	0.03149	5.12
122	1453	547	16	60	0.58	0.9900200000000001	2.98909	5.12
130	1596	1034	16	60	0.58	0.02743	-0.56509	5.12
131	868	1967	16	60	0.58	0.2113	-0.46058999999999994	5.12
160	1013	786	16	60	0.58	-0.2915	-0.84095	5.12
193	830	1921	16	60	0.58	-0.28598	-1.02225	5.12
220	502	2015	16	60	0.58	1.1605299999999998	2.39827	5.12
252	648	127	16	60	0.58	0.24759	0.0018899999999999998	5.12
253	569	686	16	60	0.58	1.23322	1.5011	5.12
254	579	737	16	60	0.58	1.09174	0.9821799999999999	5.12
312	1729	1759	16	60	0.58	0.50334	0.52788	5.12
313	1956	564	16	60	0.58	-0.6452100000000001	-0.27584000000000003	5.12
314	2017	589	16	60	0.58	-0.28768	-0.70275	5.12
21	457	1753	17	60	0.7	2.51978	17.354329999999997	5.44
50	772	1433	17	60	0.7	0.8746299999999999	1.11982	5.44
84	1188	1035	17	60	0.7	1.371	3.78324	5.44
98	662	1921	17	60	0.7	1.74545	6.813389999999999	5.44
101	34	1302	17	60	0.7	0.00773	-0.48762	5.44
123	727	115	17	60	0.7	-0.83411	0.52067	5.44
128	1106	1878	17	60	0.7	0.6541399999999999	0.33495	5.44
158	44	1581	17	60	0.7	0.9848600000000001	1.6616900000000001	5.44
190	835	1134	17	60	0.7	0.99444	3.0137099999999997	5.44
191	591	1043	17	60	0.7	0.16025	-0.75302	5.44
218	307	257	17	60	0.7	0.96867	1.79325	5.44
219	295	1607	17	60	0.7	2.398	9.741019999999999	5.44
250	44	284	17	60	0.7	1.42161	4.9618	5.44
251	1582	874	17	60	0.7	0.18428	0.0495	5.44
336	308	840	17	60	0.7	0.92527	1.27331	5.44
337	1817	1283	17	60	0.7	0.61151	1.2059	5.44
338	1312	1588	17	60	0.7	4.40696	31.950740000000003	5.44
20	1503	1892	18	60	0.83	-0.24768	-0.8714700000000001	5.76
42	443	782	18	60	0.83	0.53937	-0.39227	5.76
59	885	762	18	60	0.83	0.11122	-0.43621000000000004	5.76
99	1741	783	18	60	0.83	0.2158	-0.8243299999999999	5.76
100	267	913	18	60	0.83	0.57297	0.008459999999999999	5.76
124	1151	308	18	60	0.83	0.35238	-0.3139	5.76
129	366	1766	18	60	0.83	0.77068	1.15765	5.76
159	1068	2016	18	60	0.83	0.59935	0.36586	5.76
192	154	865	18	60	0.83	0.65085	0.8976700000000001	5.76
306	344	1386	18	60	0.83	0.1159	-0.7489600000000001	5.76
307	2026	477	18	60	0.83	0.67985	1.0342	5.76
28	1193	1260	19	60	0.97	1.06894	2.2511	6.08
55	274	1844	19	60	0.97	-0.16235	-0.91859	6.08
71	1390	58	19	60	0.97	0.67553	0.8460200000000001	6.08
125	1261	1905	19	60	0.97	0.3358	-0.21185	6.08
126	327	524	19	60	0.97	0.14997	-0.5655399999999999	6.08
127	2009	1670	19	60	0.97	0.22343000000000002	-0.77349	6.08
156	1637	1063	19	60	0.97	0.74771	1.78957	6.08
157	189	450	19	60	0.97	-0.39014	-0.40456	6.08
187	1555	945	19	60	0.97	0.46123000000000003	-0.20625	6.08
188	1811	1926	19	60	0.97	0.62333	0.59175	6.08
189	411	170	19	60	0.97	1.61274	5.7390099999999995	6.08
243	919	260	19	60	0.97	1.27804	2.55646	6.08
269	456	67	19	60	0.97	0.44973	-0.59829	6.08
270	731	882	19	60	0.97	1.04619	1.7405400000000002	6.08
271	239	1143	19	60	0.97	-0.23233	0.00329	6.08
272	1648	1624	19	60	0.97	0.28506	0.030869999999999998	6.08
315	1647	1511	19	60	0.97	0.43688	-0.02528	6.08
339	1354	99	19	60	0.97	-0.21111999999999997	-0.7797	6.08
344	1511	1738	20	60	1.13	0.276	-0.69216	6.4
345	1469	1194	20	60	1.13	1.49016	5.2165	6.4
350	1898	692	20	60	1.13	0.20561999999999997	0.44297	6.4
351	296	614	20	60	1.13	0.71914	1.85922	6.4
352	517	128	20	60	1.13	-0.2048	-0.15666	6.4
353	810	58	20	60	1.13	0.3054	-0.7620100000000001	6.4
356	943	1553	20	60	1.13	0.55575	0.03358	6.4
357	1850	217	20	60	1.13	0.76508	2.72827	6.4
358	610	883	20	60	1.13	1.8466099999999999	5.61875	6.4
359	1593	922	20	60	1.13	0.39207	-0.15241	6.4
365	197	120	20	60	1.13	0.16732	-1.00073	6.4
367	1280	1345	20	60	1.13	-0.54367	-0.33928	6.4
372	1757	1298	20	60	1.13	0.41213999999999995	0.1126	6.4
373	1922	462	20	60	1.13	-0.15187	-0.83496	6.4
374	89	36	20	60	1.13	-0.25781	-0.83019	6.4
376	1678	361	20	60	1.13	0.78952	2.57043	6.4
377	373	1438	20	60	1.13	2.63745	14.18039	6.4
379	470	462	20	60	1.13	0.44718	0.60217	6.4
380	226	1969	20	60	1.13	0.34998	-0.49962	6.4
382	1074	1303	20	60	1.13	0.33559	-0.00857	6.4
383	756	176	20	60	1.13	0.0276	-0.30304000000000003	6.4
384	657	86	20	60	1.13	0.43218	0.02238	6.4
389	1248	1521	20	60	1.13	0.41718999999999995	2.41165	6.4
395	703	2035	20	60	1.13	0.1498	0.17222	6.4
396	760	1557	20	60	1.13	1.18861	5.49167	6.4
397	381	1321	20	60	1.13	0.3385	0.81565	6.4
398	780	735	20	60	1.13	2.56893	13.502360000000001	6.4
401	848	1585	20	60	1.13	0.42878	-0.00911	6.4
407	1018	1894	20	60	1.13	0.78972	1.8913400000000002	6.4
342	506	442	21	60	1.31	0.96334	3.02181	6.72
355	582	233	21	60	1.31	0.81777	1.58533	6.72
360	1898	1300	21	60	1.31	0.35546	-0.02468	6.72
362	428	1576	21	60	1.31	-0.10042000000000001	0.32669000000000004	6.72
366	908	2020	21	60	1.31	0.36422	0.44332	6.72
368	1185	789	21	60	1.31	0.23088000000000003	0.6348699999999999	6.72
369	828	851	21	60	1.31	0.15891	1.13245	6.72
370	165	353	21	60	1.31	0.43768	-0.42791999999999997	6.72
386	900	833	21	60	1.31	-0.71422	0.39378	6.72
390	773	425	21	60	1.31	0.08281000000000001	-0.58912	6.72
391	1696	1679	21	60	1.31	0.64439	2.98601	6.72
403	1218	1619	21	60	1.31	0.23783	1.3931799999999999	6.72
404	749	988	21	60	1.31	-0.1231	0.15719	6.72
405	948	1020	21	60	1.31	0.40804	-0.23271999999999998	6.72
343	1732	613	22	60	1.51	-0.14624	-0.55115	7.04
346	274	560	22	60	1.51	0.00148	-0.27691	7.04
347	1886	1831	22	60	1.51	-0.10578	-0.96129	7.04
354	1329	595	22	60	1.51	1.9708400000000001	6.42595	7.04
361	601	2008	22	60	1.51	-0.1362	0.57748	7.04
363	2039	170	22	60	1.51	0.64195	0.38131	7.04
375	1553	1054	22	60	1.51	0.31027	0.08885	7.04
378	1551	1154	22	60	1.51	1.53375	4.75557	7.04
381	1895	803	22	60	1.51	-0.004229999999999999	-0.7820600000000001	7.04
385	1085	1255	22	60	1.51	0.44198999999999994	0.17513	7.04
393	1628	433	22	60	1.51	0.38561999999999996	-0.27502	7.04
394	157	1785	22	60	1.51	0.26804	-0.14157	7.04
399	240	43	22	60	1.51	0.62635	-0.07899	7.04
400	2010	1051	22	60	1.51	-0.49351999999999996	-0.21598	7.04
406	79	685	22	60	1.51	-0.028319999999999998	-0.59904	7.04
349	1691	525	23	60	1.73	0.12905	-0.69745	7.36
409	133	1714	23	60	1.73	0.49791	1.41357	7.36
348	864	641	24	60	1.96	0.5516800000000001	0.07703	7.68
392	234	647	24	60	1.96	0.57268	0.34009	7.68
402	134	474	24	60	1.96	-0.20922	-0.4071	7.68
387	980	1841	25	60	2.22	-0.04044	-0.43533999999999995	8.0
364	1373	1814	26	60	2.49	0.3385	1.43343	8.32
388	98	622	26	60	2.49	0.48085	-0.38034	8.32
408	424	1075	27	60	2.79	0.66508	2.3165299999999998	8.64
371	403	1148	29	60	3.46	0.3846	-0.37705	9.28
1	1676	15	10	180	0.14	1.35713	2.16174	3.2
2	1454	872	10	180	0.14	0.8996	0.08247	3.2
6	704	1647	10	180	0.14	1.4200700000000002	3.7152199999999995	3.2
7	480	194	10	180	0.14	0.48678999999999994	-0.6322	3.2
12	530	130	10	180	0.14	1.22156	2.50802	3.2
13	1915	494	10	180	0.14	0.7845	-0.13869	3.2
14	1286	846	10	180	0.14	1.52852	3.8014699999999997	3.2
15	1811	1564	10	180	0.14	0.7230800000000001	0.20886999999999997	3.2
19	255	1027	10	180	0.14	0.07155	-0.6435	3.2
26	967	647	10	180	0.14	1.5043600000000001	2.44216	3.2
27	1258	922	10	180	0.14	1.58901	3.10027	3.2
28	599	58	10	180	0.14	0.14021	-0.50667	3.2
29	1911	1862	10	180	0.14	0.91401	0.2745	3.2
30	1279	301	10	180	0.14	1.1698899999999999	0.97721	3.2
42	1779	1686	10	180	0.14	0.49561000000000005	-0.05842000000000001	3.2
59	615	577	10	180	0.14	1.27446	2.22758	3.2
60	228	1200	10	180	0.14	2.3924	7.503080000000001	3.2
61	1272	1905	10	180	0.14	0.31023	-0.4087	3.2
62	1098	117	10	180	0.14	1.24159	1.0994	3.2
63	1395	642	10	180	0.14	1.43478	3.42435	3.2
64	284	800	10	180	0.14	1.51369	1.74206	3.2
65	115	1115	10	180	0.14	0.7178	1.0467799999999998	3.2
66	1687	1726	10	180	0.14	1.24984	2.2357299999999998	3.2
67	1111	91	10	180	0.14	0.50784	-0.64275	3.2
90	1087	1379	10	180	0.14	1.37442	2.2585599999999997	3.2
91	1164	1234	10	180	0.14	2.21563	7.081510000000001	3.2
92	246	1176	10	180	0.14	0.39544	0.536	3.2
93	1156	969	10	180	0.14	0.5642199999999999	0.38685	3.2
94	520	544	10	180	0.14	0.63694	0.5795899999999999	3.2
95	1620	245	10	180	0.14	0.6026199999999999	-0.60709	3.2
96	969	144	10	180	0.14	1.2784200000000001	1.02806	3.2
97	12	1074	10	180	0.14	0.75572	0.19276	3.2
98	1984	1867	10	180	0.14	1.13035	1.59301	3.2
99	276	1634	10	180	0.14	1.8198	5.391780000000001	3.2
129	625	1647	10	180	0.14	0.9894299999999999	0.47231999999999996	3.2
130	444	1789	10	180	0.14	1.17943	3.6070900000000004	3.2
131	396	138	10	180	0.14	1.61707	2.9432400000000003	3.2
132	1167	88	10	180	0.14	1.79485	3.93037	3.2
133	163	150	10	180	0.14	1.1817799999999998	1.41067	3.2
134	670	1707	10	180	0.14	1.60095	3.6175	3.2
135	2030	1596	10	180	0.14	1.16362	3.20193	3.2
136	1085	1240	10	180	0.14	1.23183	1.32023	3.2
137	1624	488	10	180	0.14	1.0963100000000001	0.84588	3.2
138	1061	789	10	180	0.14	0.41594	-0.8417600000000001	3.2
139	1207	858	10	180	0.14	1.7496900000000002	4.15855	3.2
140	203	868	10	180	0.14	0.9108700000000001	1.86725	3.2
141	337	1632	10	180	0.14	0.86582	0.6704399999999999	3.2
142	509	954	10	180	0.14	1.4537200000000001	2.8698099999999998	3.2
143	1168	936	10	180	0.14	1.93082	5.8449800000000005	3.2
144	880	1470	10	180	0.14	1.16563	0.7295699999999999	3.2
145	956	1552	10	180	0.14	0.7309399999999999	-0.23596	3.2
165	648	701	10	180	0.14	0.34486	0.1206	3.2
166	574	913	10	180	0.14	0.30435999999999996	-0.35704	3.2
167	1122	865	10	180	0.14	0.8758799999999999	0.68919	3.2
168	870	59	10	180	0.14	1.31901	1.06707	3.2
169	1622	99	10	180	0.14	1.5719100000000001	2.06104	3.2
170	78	130	10	180	0.14	0.17225	-0.59101	3.2
171	1304	984	10	180	0.14	0.7330800000000001	0.34262	3.2
172	531	330	10	180	0.14	0.44823	0.6129100000000001	3.2
173	539	346	10	180	0.14	0.9826799999999999	0.9488	3.2
174	543	443	10	180	0.14	0.6471100000000001	1.13634	3.2
175	647	1104	10	180	0.14	1.32345	1.31729	3.2
176	644	999	10	180	0.14	0.40718000000000004	-0.95999	3.2
177	1853	2026	10	180	0.14	0.76625	0.56914	3.2
178	1359	1874	10	180	0.14	0.65958	-0.55614	3.2
179	1304	1865	10	180	0.14	0.5744199999999999	-0.1423	3.2
180	1944	1859	10	180	0.14	0.8545799999999999	1.0228	3.2
181	157	1838	10	180	0.14	1.12049	1.73626	3.2
182	573	731	10	180	0.14	1.11601	0.53988	3.2
183	560	1466	10	180	0.14	1.41549	1.52939	3.2
184	991	1434	10	180	0.14	0.65583	1.01531	3.2
185	1618	1399	10	180	0.14	0.88335	-0.038560000000000004	3.2
186	517	1368	10	180	0.14	1.97007	4.95857	3.2
187	1154	1363	10	180	0.14	0.6977800000000001	0.049260000000000005	3.2
230	1144	741	10	180	0.14	1.10532	1.24163	3.2
231	1819	758	10	180	0.14	1.18107	1.78655	3.2
232	1033	855	10	180	0.14	1.06808	2.2519099999999996	3.2
233	523	731	10	180	0.14	2.34881	6.39232	3.2
234	901	56	10	180	0.14	0.8715799999999999	1.0843200000000002	3.2
235	1743	49	10	180	0.14	1.1153899999999999	1.96425	3.2
236	559	882	10	180	0.14	0.5682699999999999	-0.36343000000000003	3.2
237	1022	892	10	180	0.14	0.8287399999999999	1.8897599999999999	3.2
238	1341	673	10	180	0.14	1.19125	0.74912	3.2
239	595	717	10	180	0.14	0.9796299999999999	1.0660100000000001	3.2
240	1288	220	10	180	0.14	0.7208600000000001	0.00299	3.2
241	1359	301	10	180	0.14	1.9245599999999998	3.4041	3.2
242	596	425	10	180	0.14	0.99279	0.46308	3.2
243	227	490	10	180	0.14	0.21358000000000002	-0.7263	3.2
244	1629	516	10	180	0.14	1.62717	3.2103099999999998	3.2
245	1567	1395	10	180	0.14	0.66101	0.5422899999999999	3.2
246	127	1492	10	180	0.14	0.3357	0.54748	3.2
247	1827	1649	10	180	0.14	0.75426	-0.14463	3.2
248	1224	1786	10	180	0.14	1.9300599999999999	5.83364	3.2
0	582	1096	11	180	0.19	1.40355	0.41922	3.52
9	1795	479	11	180	0.19	0.0007099999999999999	-0.98936	3.52
10	1646	1501	11	180	0.19	1.12584	1.12886	3.52
18	1295	1162	11	180	0.19	1.08979	0.76308	3.52
38	873	1819	11	180	0.19	0.59929	-0.1168	3.52
39	966	504	11	180	0.19	0.76153	-0.25975	3.52
40	537	1096	11	180	0.19	1.72638	5.01892	3.52
50	451	1523	11	180	0.19	1.9922099999999998	5.13696	3.52
53	1224	1935	11	180	0.19	1.6797400000000002	3.1333900000000003	3.52
54	227	1846	11	180	0.19	0.96983	-0.11139	3.52
55	608	1534	11	180	0.19	1.3776700000000002	2.79062	3.52
56	915	440	11	180	0.19	1.53206	1.8119900000000002	3.52
57	1863	820	11	180	0.19	0.70438	-0.17385	3.52
82	1141	1903	11	180	0.19	1.96245	4.72044	3.52
83	1842	241	11	180	0.19	1.19589	1.45351	3.52
84	1322	1572	11	180	0.19	0.1463	0.0118	3.52
106	1198	2027	11	180	0.19	2.09022	4.505669999999999	3.52
107	185	1855	11	180	0.19	1.0615700000000001	0.67451	3.52
108	1708	83	11	180	0.19	1.6350200000000001	4.44897	3.52
109	942	422	11	180	0.19	1.4922	2.00258	3.52
110	1725	1355	11	180	0.19	0.6631600000000001	-0.33668000000000003	3.52
152	1748	1693	11	180	0.19	1.22575	1.2221600000000001	3.52
153	447	288	11	180	0.19	1.6339700000000001	5.04346	3.52
154	520	1013	11	180	0.19	0.89651	0.07073	3.52
155	1188	1130	11	180	0.19	0.84535	0.34253	3.52
156	997	1254	11	180	0.19	3.07138	12.31873	3.52
157	1710	1284	11	180	0.19	1.11579	0.7762100000000001	3.52
158	1039	1469	11	180	0.19	-0.035089999999999996	-0.2758	3.52
198	1797	19	11	180	0.19	0.67479	-0.52285	3.52
199	553	905	11	180	0.19	1.8845900000000002	5.829	3.52
200	1034	579	11	180	0.19	0.7796	0.45248999999999995	3.52
201	1152	106	11	180	0.19	0.48676	-0.53147	3.52
202	1152	1253	11	180	0.19	2.1318599999999996	5.89202	3.52
203	1728	1332	11	180	0.19	0.3879	-0.65228	3.52
204	214	1627	11	180	0.19	1.04494	1.8123599999999997	3.52
3	1803	154	12	180	0.25	0.8919799999999999	1.55576	3.84
4	318	1914	12	180	0.25	0.9962200000000001	0.43227	3.84
16	149	464	12	180	0.25	1.6800400000000002	3.4991199999999996	3.84
17	537	1541	12	180	0.25	3.64151	17.392789999999998	3.84
20	198	2005	12	180	0.25	1.0816299999999999	1.4409	3.84
24	346	1514	12	180	0.25	2.19887	6.82745	3.84
25	931	625	12	180	0.25	2.4287400000000003	6.944719999999999	3.84
37	688	1062	12	180	0.25	0.7573	0.18245	3.84
41	1407	348	12	180	0.25	1.15249	0.78654	3.84
51	2008	341	12	180	0.25	1.17086	1.72143	3.84
52	1993	746	12	180	0.25	2.61254	10.56109	3.84
80	1638	1256	12	180	0.25	1.526	2.82187	3.84
81	606	873	12	180	0.25	0.7599100000000001	-0.16171	3.84
85	1657	242	12	180	0.25	1.49034	1.78109	3.84
111	614	1502	12	180	0.25	1.1569	1.5450700000000002	3.84
112	1193	1176	12	180	0.25	1.4580600000000001	2.30802	3.84
113	976	778	12	180	0.25	1.60848	2.6809	3.84
114	513	688	12	180	0.25	0.8447899999999999	0.49383	3.84
115	1325	684	12	180	0.25	0.9843299999999999	1.41108	3.84
116	1451	322	12	180	0.25	1.2388	1.29776	3.84
149	408	224	12	180	0.25	0.60792	-1.06219	3.84
150	639	1979	12	180	0.25	1.7325400000000002	3.84838	3.84
151	1287	1821	12	180	0.25	0.71506	1.0257399999999999	3.84
192	356	150	12	180	0.25	1.80876	7.21777	3.84
193	542	794	12	180	0.25	2.05782	6.0447	3.84
194	1308	850	12	180	0.25	0.9646100000000001	2.21164	3.84
195	1357	1103	12	180	0.25	1.36353	2.1480599999999996	3.84
196	712	1449	12	180	0.25	1.9993	5.87329	3.84
197	1375	1796	12	180	0.25	0.64068	0.047189999999999996	3.84
21	657	763	13	180	0.31	1.43208	3.11223	4.16
23	1116	2017	13	180	0.31	1.7217	2.82754	4.16
36	1044	1209	13	180	0.31	1.21399	1.46155	4.16
73	845	145	13	180	0.31	0.30241	-0.18602	4.16
103	1175	1542	13	180	0.31	1.22209	1.93165	4.16
104	1638	1069	13	180	0.31	1.44716	1.40895	4.16
124	1994	633	13	180	0.31	1.85568	3.4341699999999995	4.16
128	1069	1291	13	180	0.31	1.26464	1.14648	4.16
[truncated: 401 more rows]
