# Supplementary material for: Dynamic self-assembly of compartmentalized DNA nanotubes
Source: Nat Commun. 2021 Jun 11;12:3557. doi: 10.1038/s41467-021-23850-1 (PMC8196065; doi:10.1038/s41467-021-23850-1)
Supplement: Supplementary file 8 — Source Data [file 41467_2021_23850_MOESM8_ESM.zip › sourceData/SIfigs/s24-65_radiiHist_skewKurtVSRad/csv/s35_s60_s61_RNaseH_05_finalData.csv]

	X (pixels)	Y (pixels)	Radius (pixels)	Time	Volume (pL)	skew	kurtosis	RNaseH
0	45	1661	10	15	0.14	-0.17928	-0.9660200000000001	0.05
1	677	477	10	15	0.14	-0.07875	-1.09984	0.05
6	1325	1718	10	15	0.14	-0.28291	-0.8227899999999999	0.05
7	1900	722	10	15	0.14	-0.0434	-1.0732899999999999	0.05
9	19	1207	10	15	0.14	-0.17856	-0.97603	0.05
10	345	499	10	15	0.14	-0.2445	-0.9697399999999999	0.05
14	1597	575	10	15	0.14	0.17031	-0.65337	0.05
25	407	285	10	15	0.14	-0.13445	-0.9277200000000001	0.05
26	126	1430	10	15	0.14	-0.10086	-1.14306	0.05
27	1392	1004	10	15	0.14	-0.28881999999999997	-0.95725	0.05
34	1643	1113	10	15	0.14	-0.11223	-0.47157	0.05
35	891	981	10	15	0.14	-0.16901	-0.85167	0.05
43	888	620	10	15	0.14	0.13330999999999998	-1.01131	0.05
44	1510	35	10	15	0.14	-0.30501999999999996	-0.77604	0.05
45	1077	458	10	15	0.14	-0.06967999999999999	-1.14086	0.05
46	1774	518	10	15	0.14	-0.06642	-1.00603	0.05
47	348	1516	10	15	0.14	-0.23044	-0.93879	0.05
48	188	1484	10	15	0.14	-0.017	-1.08388	0.05
49	1143	1447	10	15	0.14	-0.15267999999999998	-0.76252	0.05
57	44	565	10	15	0.14	0.2371	-0.89769	0.05
58	127	1714	10	15	0.14	-0.32271	-0.8084399999999999	0.05
59	656	1189	10	15	0.14	-0.49935	-0.42286999999999997	0.05
60	620	224	10	15	0.14	-0.24336	-0.93752	0.05
72	990	76	10	15	0.14	-0.1869	-1.02904	0.05
73	1232	1362	10	15	0.14	-0.07686	-1.13952	0.05
74	501	1801	10	15	0.14	-0.21936	-0.8670200000000001	0.05
86	1119	1231	10	15	0.14	-0.07825	-1.0419	0.05
95	794	393	10	15	0.14	-0.09196	-0.8558600000000001	0.05
96	1748	1336	10	15	0.14	-0.37749	-0.6503899999999999	0.05
97	525	1335	10	15	0.14	-0.31081	-0.89302	0.05
98	1159	810	10	15	0.14	-0.13435	-0.99246	0.05
99	1899	613	10	15	0.14	0.29801	-0.7546	0.05
122	1269	31	10	15	0.14	0.05665	-0.9842	0.05
123	1116	88	10	15	0.14	-0.14994000000000002	-1.0273	0.05
124	955	1430	10	15	0.14	0.21986999999999998	-0.68084	0.05
125	499	1465	10	15	0.14	0.06455	-0.61647	0.05
126	1885	1036	10	15	0.14	-0.16739	-0.91284	0.05
127	1746	1667	10	15	0.14	-0.30578	-0.76165	0.05
128	120	1492	10	15	0.14	-0.07622000000000001	-1.1349799999999999	0.05
129	1673	1346	10	15	0.14	-0.54179	-0.33747	0.05
142	139	175	10	15	0.14	-0.19568	-0.9571299999999999	0.05
143	1880	1603	10	15	0.14	-0.21718	-0.92817	0.05
144	1136	1476	10	15	0.14	-0.39557	-0.76173	0.05
145	1963	1071	10	15	0.14	-0.16615	-0.94047	0.05
146	492	650	10	15	0.14	-0.18629	-1.02013	0.05
147	1159	608	10	15	0.14	-0.14595	-1.0487600000000001	0.05
3	1562	380	11	15	0.19	0.16662000000000002	-0.92532	0.05
18	1464	1328	11	15	0.19	0.00395	-0.74692	0.05
23	1328	128	11	15	0.19	-0.15766	-1.0592700000000002	0.05
31	1419	1884	11	15	0.19	-0.16633	-0.81865	0.05
32	1942	1116	11	15	0.19	-0.19343	-0.8903700000000001	0.05
50	844	967	11	15	0.19	-0.1236	-0.97877	0.05
51	96	971	11	15	0.19	-0.24954	-0.7894100000000001	0.05
77	1762	110	11	15	0.19	-0.15602	-0.98514	0.05
81	50	852	11	15	0.19	-0.38797	-0.7015	0.05
82	660	1110	11	15	0.19	-0.34065	-0.73712	0.05
88	1200	773	11	15	0.19	-0.31277	-1.01966	0.05
89	1472	569	11	15	0.19	-0.12877	-1.1580700000000002	0.05
106	368	1753	11	15	0.19	-0.23781999999999998	-0.94935	0.05
107	915	1369	11	15	0.19	-0.08753	-1.08978	0.05
108	366	1265	11	15	0.19	0.33476	-0.7126100000000001	0.05
109	1991	993	11	15	0.19	-0.10282999999999999	-1.08653	0.05
110	231	491	11	15	0.19	-0.26571	-0.8492299999999999	0.05
111	38	463	11	15	0.19	-0.15692	-0.9845799999999999	0.05
113	317	1845	11	15	0.19	-0.10619	-1.12576	0.05
118	501	1876	11	15	0.19	-0.29553	-1.0005600000000001	0.05
119	1618	685	11	15	0.19	-0.17397	-0.8779	0.05
120	1167	879	11	15	0.19	-0.18600999999999998	-1.00755	0.05
121	1876	1799	11	15	0.19	-0.1463	-0.99451	0.05
138	1840	1591	11	15	0.19	-0.23410999999999998	-0.99106	0.05
139	218	448	11	15	0.19	-0.07174	-1.13314	0.05
2	1740	741	12	15	0.25	-0.09151000000000001	-0.9934299999999999	0.05
4	428	1599	12	15	0.25	-0.12824000000000002	-1.05726	0.05
11	40	1955	12	15	0.25	-0.10307999999999999	-1.00126	0.05
17	852	1571	12	15	0.25	-0.15519000000000002	-1.01957	0.05
22	875	1416	12	15	0.25	-0.17260999999999999	-1.1119	0.05
33	1111	1024	12	15	0.25	-0.18135	-1.05203	0.05
38	470	1197	12	15	0.25	-0.15752	-1.06146	0.05
39	1707	1111	12	15	0.25	0.08942	-0.8663299999999999	0.05
52	1319	1122	12	15	0.25	-0.36809000000000003	-0.82178	0.05
53	1101	545	12	15	0.25	0.44483	-0.28115	0.05
54	779	365	12	15	0.25	-0.12432	-1.04472	0.05
55	706	50	12	15	0.25	-0.24405	-1.00631	0.05
64	1577	1774	12	15	0.25	-0.13706	-0.93934	0.05
65	1716	1981	12	15	0.25	-0.27139	-0.95039	0.05
78	20	1857	12	15	0.25	-0.22651	-0.8708899999999999	0.05
79	164	1233	12	15	0.25	-0.18312	-0.9837299999999999	0.05
80	1554	1069	12	15	0.25	-0.25891	-0.75717	0.05
87	1908	1365	12	15	0.25	-0.21561	-0.91219	0.05
90	90	1055	12	15	0.25	-0.08893999999999999	-1.07097	0.05
112	49	56	12	15	0.25	-0.34275	-0.7302	0.05
136	49	1352	12	15	0.25	-0.38276	-0.7981699999999999	0.05
137	710	1091	12	15	0.25	-0.43331000000000003	-0.7434	0.05
140	1111	751	12	15	0.25	-0.18659	-1.05885	0.05
141	1356	947	12	15	0.25	-0.31125	-0.79597	0.05
5	109	1456	13	15	0.31	-0.0677	-1.0508	0.05
12	402	767	13	15	0.31	-0.18189	-1.14263	0.05
15	408	632	13	15	0.31	-0.02391	-1.03417	0.05
16	47	342	13	15	0.31	-0.20531	-1.0204600000000001	0.05
21	820	428	13	15	0.31	-0.13837	-1.04531	0.05
28	267	346	13	15	0.31	-0.23075	-0.9924299999999999	0.05
29	1171	2014	13	15	0.31	0.19894	-0.49622	0.05
36	1567	1554	13	15	0.31	-0.10588	-1.10479	0.05
37	193	1047	13	15	0.31	-0.14152	-1.074	0.05
56	350	1061	13	15	0.31	-0.12807000000000002	-1.03148	0.05
67	1906	522	13	15	0.31	-0.24056	-1.0404200000000001	0.05
83	239	1469	13	15	0.31	-0.28391	-0.9685	0.05
84	190	225	13	15	0.31	0.19418	-0.67133	0.05
91	993	268	13	15	0.31	-0.19992000000000001	-1.02744	0.05
104	139	780	13	15	0.31	-0.18416	-1.03108	0.05
105	90	650	13	15	0.31	-0.18742	-1.0433	0.05
134	261	589	13	15	0.31	-0.23685	-0.94365	0.05
13	589	847	14	15	0.39	-0.16892000000000001	-1.09097	0.05
20	1830	123	14	15	0.39	-0.11182	-1.09315	0.05
40	1709	1491	14	15	0.39	0.43433999999999995	-0.11317999999999999	0.05
61	226	1875	14	15	0.39	0.047889999999999995	-0.8982399999999999	0.05
62	1614	1605	14	15	0.39	-0.19397	-1.0563	0.05
63	91	1227	14	15	0.39	0.19755999999999999	-0.64789	0.05
69	1943	1502	14	15	0.39	-0.27710999999999997	-0.84259	0.05
70	1285	899	14	15	0.39	0.12621	-0.5855100000000001	0.05
71	1495	370	14	15	0.39	-0.18763	-1.11515	0.05
85	1985	1379	14	15	0.39	-0.41657	-0.74559	0.05
101	405	1731	14	15	0.39	-0.23776	-0.9626	0.05
133	1793	196	14	15	0.39	-0.19372	-0.96796	0.05
148	1999	511	14	15	0.39	-0.11664000000000001	-1.08206	0.05
149	1882	1936	14	15	0.39	-0.13429000000000002	-0.98788	0.05
41	246	548	15	15	0.48	-0.18589	-1.00407	0.05
42	791	744	15	15	0.48	-0.27138	-0.84652	0.05
68	334	302	15	15	0.48	0.22002	-0.70598	0.05
92	91	1371	15	15	0.48	-0.25526	-0.9481200000000001	0.05
93	306	1298	15	15	0.48	-0.14057	-1.10637	0.05
100	35	527	15	15	0.48	-0.13589	-1.05765	0.05
103	614	651	15	15	0.48	-0.21016999999999997	-0.96625	0.05
115	1428	1385	15	15	0.48	-0.19451	-1.03261	0.05
116	1441	1448	15	15	0.48	-0.25774	-1.01567	0.05
117	1869	1386	15	15	0.48	-0.12359	-0.87769	0.05
8	471	622	16	15	0.58	-0.1768	-1.03633	0.05
30	770	1377	16	15	0.58	-0.19125	-1.02768	0.05
75	1756	1631	16	15	0.58	-0.21735	-0.92235	0.05
94	1020	1595	16	15	0.58	-0.28645	-0.8728299999999999	0.05
76	133	472	17	15	0.7	-0.21545999999999998	-0.8834799999999999	0.05
24	362	1705	18	15	0.83	0.33457	-0.5261600000000001	0.05
66	1803	487	18	15	0.83	-0.24075	-0.89864	0.05
102	1705	524	18	15	0.83	0.34802	-0.26302	0.05
114	144	615	18	15	0.83	-0.0596	-0.91181	0.05
131	301	680	18	15	0.83	-0.23665	-0.9623200000000001	0.05
132	484	919	18	15	0.83	-0.07749	-0.8528600000000001	0.05
19	577	715	19	15	0.97	-0.10927	-1.02647	0.05
130	220	1618	19	15	0.97	-0.15939	-1.0573	0.05
135	1415	1733	19	15	0.97	-0.09137999999999999	-0.97454	0.05
151	1348	1185	20	15	1.13	-0.28776999999999997	-0.80667	0.05
152	1984	906	20	15	1.13	-0.12372999999999999	-1.1342	0.05
157	1178	1115	20	15	1.13	-0.19618	-1.01306	0.05
160	644	1862	20	15	1.13	-0.05056	-0.94899	0.05
161	637	380	20	15	1.13	-0.33834000000000003	-0.80281	0.05
172	1210	129	20	15	1.13	-0.13847	-1.12374	0.05
180	1618	786	20	15	1.13	-0.11882999999999999	-1.02031	0.05
183	1594	1175	20	15	1.13	-0.34215	-0.4832	0.05
184	527	390	20	15	1.13	-0.19693	-0.9582200000000001	0.05
188	1619	280	20	15	1.13	-0.23851	-1.03275	0.05
189	1401	1180	20	15	1.13	-0.29098	-0.8739	0.05
194	1037	1645	20	15	1.13	-0.10217999999999999	-0.97929	0.05
197	1523	289	20	15	1.13	-0.18156	-0.8702799999999999	0.05
198	630	1452	20	15	1.13	0.04496	-0.81423	0.05
200	395	889	20	15	1.13	-0.2813	-0.95526	0.05
154	1011	502	21	15	1.31	-0.11674000000000001	-1.01955	0.05
163	1591	1660	21	15	1.31	-0.18597	-0.96546	0.05
169	1471	456	21	15	1.31	-0.29899000000000003	-0.82085	0.05
170	1536	1975	21	15	1.31	-0.14340999999999998	-0.7086399999999999	0.05
171	1382	511	21	15	1.31	-0.24131999999999998	-0.9543200000000001	0.05
173	974	1682	21	15	1.31	-0.1923	-0.95741	0.05
178	1756	2013	21	15	1.31	-0.1635	-0.9997799999999999	0.05
179	1687	392	21	15	1.31	0.22618000000000002	-0.54287	0.05
181	947	722	21	15	1.31	-0.18156	-0.92089	0.05
182	1458	1683	21	15	1.31	-0.30939	-0.81175	0.05
185	1992	1623	21	15	1.31	0.16734000000000002	-0.87097	0.05
158	1274	175	22	15	1.51	-0.20317000000000002	-0.96588	0.05
159	1408	1297	22	15	1.51	-0.21040999999999999	-1.05461	0.05
162	1763	446	22	15	1.51	-0.0516	-1.03891	0.05
164	439	25	22	15	1.51	-0.13881	-0.96752	0.05
167	1570	1132	22	15	1.51	-0.27863000000000004	-0.84188	0.05
174	1928	202	22	15	1.51	-0.19505	-0.9618	0.05
175	453	1279	22	15	1.51	-0.25826	-1.0296	0.05
176	1201	1631	22	15	1.51	-0.1924	-1.06568	0.05
190	1655	1161	22	15	1.51	0.07334	-0.7518	0.05
153	1017	1721	23	15	1.73	-0.22333000000000003	-0.96316	0.05
156	1814	601	24	15	1.96	-0.15003	-1.08041	0.05
187	916	1606	24	15	1.96	-0.11729	-0.90097	0.05
192	505	38	24	15	1.96	-0.30323	-0.85106	0.05
193	1288	1491	24	15	1.96	-0.18092	-1.00797	0.05
199	2025	1420	24	15	1.96	-0.33115	-0.75948	0.05
166	408	951	25	15	2.22	0.3009	-0.50393	0.05
168	952	336	25	15	2.22	0.22186	-0.70401	0.05
186	1982	1459	25	15	2.22	-0.38632	-0.6903	0.05
191	695	1979	25	15	2.22	-0.08534	-1.05129	0.05
195	346	961	25	15	2.22	0.15625	-0.61025	0.05
165	181	126	26	15	2.49	-0.00902	-0.76212	0.05
150	1481	1534	27	15	2.79	0.03385	-1.03331	0.05
155	669	732	28	15	3.11	0.052629999999999996	-0.88649	0.05
177	1400	1124	28	15	3.11	-0.41777	-0.71473	0.05
196	1403	1630	29	15	3.46	-0.1457	-1.02035	0.05
201	1487	1948	32	15	4.65	0.026330000000000003	-0.8590899999999999	0.05
202	1323	326	32	15	4.65	-0.17107	-1.1488200000000002	0.05
204	849	1297	32	15	4.65	-0.14715999999999999	-0.9374100000000001	0.05
207	1585	1894	33	15	5.1	-0.03365	-0.68243	0.05
206	1642	1438	35	15	6.08	0.08867	-0.71396	0.05
208	1593	1332	35	15	6.08	-0.06201	-1.09022	0.05
203	684	299	38	15	7.78	-0.10088	-1.0120200000000001	0.05
205	1398	857	39	15	8.41	-0.18304	-1.03541	0.05
0	1079	458	10	30	0.14	-0.23897	-0.9290799999999999	0.05
1	83	842	10	30	0.14	0.17551	-0.66393	0.05
2	1327	1718	10	30	0.14	-0.01155	-0.8572799999999999	0.05
3	1233	1362	10	30	0.14	-0.07431	-1.0871600000000001	0.05
4	992	77	10	30	0.14	0.33528	-0.61407	0.05
7	1902	722	10	30	0.14	0.06623	-0.95631	0.05
11	1666	1614	10	30	0.14	0.38981	-0.35003	0.05
12	1546	1766	10	30	0.14	0.4093	-0.27494	0.05
13	1059	75	10	30	0.14	-0.22315	-1.04263	0.05
15	90	1893	10	30	0.14	-0.14018	-0.91058	0.05
16	1649	354	10	30	0.14	0.0326	-0.7658	0.05
21	765	1791	10	30	0.14	0.00581	-1.0175100000000001	0.05
22	141	176	10	30	0.14	0.18154	-0.81538	0.05
26	1323	767	10	30	0.14	0.46468999999999994	-0.21896	0.05
29	1724	868	10	30	0.14	0.61621	-0.38166	0.05
34	52	852	10	30	0.14	0.10329	-0.63856	0.05
42	830	1039	10	30	0.14	0.3056	-0.69834	0.05
43	1846	953	10	30	0.14	0.49368	-0.33423	0.05
44	1655	865	10	30	0.14	0.31885	-0.44288	0.05
45	257	453	10	30	0.14	-0.28974	-0.9670799999999999	0.05
46	622	224	10	30	0.14	-0.43366000000000005	-0.66592	0.05
62	78	1340	10	30	0.14	0.10119	-0.44683	0.05
63	1463	1038	10	30	0.14	0.38426	-0.60197	0.05
64	128	1714	10	30	0.14	0.3546	-0.42903	0.05
65	494	650	10	30	0.14	0.35279	-0.47051000000000004	0.05
66	262	512	10	30	0.14	0.77377	0.16342	0.05
73	1881	1604	10	30	0.14	-0.05678	-0.7127	0.05
74	1546	1201	10	30	0.14	-0.51644	-0.58625	0.05
75	1747	1668	10	30	0.14	0.28509	-0.37121	0.05
86	917	1369	10	30	0.14	0.29224	-0.76077	0.05
87	527	1336	10	30	0.14	-0.35491999999999996	-0.7106899999999999	0.05
88	19	1208	10	30	0.14	0.12943	-0.78096	0.05
89	1674	1347	10	30	0.14	-0.22526999999999997	-0.81821	0.05
90	1976	370	10	30	0.14	-0.19352	-0.91112	0.05
91	1572	723	10	30	0.14	0.47734	-0.434	0.05
109	121	1493	10	30	0.14	-0.23398000000000002	-0.85656	0.05
110	623	1400	10	30	0.14	0.54374	-0.17934	0.05
111	43	1035	10	30	0.14	0.12013	-0.67625	0.05
112	1473	569	10	30	0.14	0.52115	-0.32921	0.05
113	257	805	10	30	0.14	0.06451	-0.9550200000000001	0.05
131	1852	1637	10	30	0.14	0.44043999999999994	-0.4617	0.05
132	1394	1004	10	30	0.14	0.4923	-0.32071	0.05
133	735	757	10	30	0.14	0.46107	-0.39925	0.05
134	1901	614	10	30	0.14	0.58205	-0.32221	0.05
135	1775	519	10	30	0.14	0.14195	-0.55538	0.05
136	1117	88	10	30	0.14	0.4841	-0.47836999999999996	0.05
8	887	583	11	30	0.19	0.42723	-0.58686	0.05
18	40	464	11	30	0.19	0.42675	-0.48061000000000004	0.05
19	25	924	11	30	0.19	0.32902	-0.79466	0.05
28	1121	650	11	30	0.19	0.48853	-0.30701	0.05
35	289	2001	11	30	0.19	-0.16604000000000002	-0.9078700000000001	0.05
53	1991	1026	11	30	0.19	0.038919999999999996	-0.8952600000000001	0.05
54	1857	1881	11	30	0.19	0.46341000000000004	-0.14240999999999998	0.05
55	761	1911	11	30	0.19	-0.16774	-0.8043399999999999	0.05
56	213	1941	11	30	0.19	0.30806999999999995	-0.71939	0.05
61	1764	112	11	30	0.19	0.5523899999999999	0.044739999999999995	0.05
69	503	1877	11	30	0.19	0.2229	-0.74962	0.05
80	1564	380	11	30	0.19	0.6571600000000001	0.0685	0.05
81	576	1836	11	30	0.19	-0.28667	-0.9025700000000001	0.05
96	1868	1660	11	30	0.19	-0.13817000000000002	-0.7984399999999999	0.05
97	220	448	11	30	0.19	-0.32719000000000004	-0.8320200000000001	0.05
105	319	1845	11	30	0.19	-0.1623	-0.9766299999999999	0.05
117	1878	1800	11	30	0.19	0.16569	-0.93481	0.05
118	1330	129	11	30	0.19	-0.23268000000000003	-0.74187	0.05
119	657	1663	11	30	0.19	0.09714	-0.34689000000000003	0.05
125	1831	1430	11	30	0.19	0.31737	-0.22065	0.05
126	97	972	11	30	0.19	0.44031000000000003	-0.1751	0.05
127	1798	663	11	30	0.19	0.25032	-0.61348	0.05
141	367	1265	11	30	0.19	0.5625	-0.17993	0.05
142	338	1565	11	30	0.19	0.60331	-0.29791999999999996	0.05
144	592	1217	11	30	0.19	0.50339	-0.52505	0.05
146	1992	993	11	30	0.19	0.41356000000000004	-0.39865	0.05
149	558	816	11	30	0.19	0.34647	-0.57617	0.05
5	1111	1028	12	30	0.25	-0.11416	-1.13754	0.05
6	584	942	12	30	0.25	0.50972	-0.37146	0.05
9	50	57	12	30	0.25	0.15539	-0.54015	0.05
10	1518	791	12	30	0.25	0.40498	-0.55471	0.05
27	429	1600	12	30	0.25	0.20107	-0.76379	0.05
30	780	365	12	30	0.25	-0.02506	-0.9005799999999999	0.05
31	1557	1067	12	30	0.25	0.467	-0.24289000000000002	0.05
36	949	1539	12	30	0.25	-0.24806999999999998	-0.8644700000000001	0.05
49	166	1233	12	30	0.25	0.54066	-0.26583	0.05
50	508	696	12	30	0.25	0.50722	-0.23901999999999998	0.05
51	1250	413	12	30	0.25	0.6935	-0.08893999999999999	0.05
52	154	233	12	30	0.25	0.36408	-0.53687	0.05
60	845	76	12	30	0.25	0.34948	0.19730999999999999	0.05
70	1448	92	12	30	0.25	-0.11880999999999999	-0.9961	0.05
78	1503	1109	12	30	0.25	0.60426	0.017	0.05
79	528	938	12	30	0.25	-0.42267	-0.54081	0.05
98	145	92	12	30	0.25	0.40895	-0.61347	0.05
99	1729	1306	12	30	0.25	-0.38983	-0.6365	0.05
100	1233	1273	12	30	0.25	-0.34533	-0.75443	0.05
101	1102	1133	12	30	0.25	-0.22937	-0.52105	0.05
102	577	459	12	30	0.25	0.33398	-0.7047399999999999	0.05
103	464	457	12	30	0.25	0.36965	-0.5132	0.05
104	1800	428	12	30	0.25	-0.46638999999999997	-0.77883	0.05
120	585	387	12	30	0.25	0.41698999999999997	-0.19715	0.05
121	1197	658	12	30	0.25	0.3839	-0.6241399999999999	0.05
122	1357	948	12	30	0.25	-0.46983	-0.76415	0.05
123	91	1056	12	30	0.25	0.52365	-0.37468	0.05
124	1718	1981	12	30	0.25	0.2505	-0.46493	0.05
143	172	449	12	30	0.25	-0.25485	-0.79804	0.05
145	41	1955	12	30	0.25	0.25125	1.06471	0.05
147	471	1197	12	30	0.25	-0.24865	-0.8234600000000001	0.05
148	1113	751	12	30	0.25	0.08672	-0.86106	0.05
17	427	1157	13	30	0.31	0.47338	-0.39593	0.05
32	404	768	13	30	0.31	0.55892	-0.33539	0.05
37	1569	1555	13	30	0.31	-0.31185999999999997	-1.04415	0.05
59	49	342	13	30	0.31	-0.08127000000000001	-0.81293	0.05
77	830	547	13	30	0.31	-0.25481	-0.7810199999999999	0.05
94	409	633	13	30	0.31	-0.21008000000000002	-0.96165	0.05
95	91	650	13	30	0.31	-0.01395	-0.8001699999999999	0.05
129	1489	604	13	30	0.31	0.29155	-0.24681	0.05
130	994	268	13	30	0.31	-0.19399	-0.9358	0.05
20	1780	1921	14	30	0.39	-0.0216	-0.8392200000000001	0.05
23	1711	1491	14	30	0.39	0.4747	-0.20403	0.05
33	407	1732	14	30	0.39	0.5172100000000001	-0.17622000000000002	0.05
38	1146	463	14	30	0.39	-0.11120999999999999	-0.8520399999999999	0.05
39	1318	1679	14	30	0.39	0.41553999999999996	1.53823	0.05
40	152	1357	14	30	0.39	0.5370699999999999	0.30058	0.05
41	299	1141	14	30	0.39	-0.20285999999999998	-1.03083	0.05
57	590	847	14	30	0.39	0.19721	-0.8394299999999999	0.05
67	228	1875	14	30	0.39	0.39634	-0.53925	0.05
83	443	1503	14	30	0.39	0.38681	-0.6022	0.05
84	1795	197	14	30	0.39	-0.24031	-0.86929	0.05
106	1286	860	14	30	0.39	0.39292	-0.19028	0.05
114	91	782	14	30	0.39	-0.01714	0.03438	0.05
116	1534	510	14	30	0.39	-0.2803	-0.8167800000000001	0.05
138	1988	1379	14	30	0.39	0.7331	2.24344	0.05
139	93	1228	14	30	0.39	0.31561	-0.5129	0.05
140	1845	166	14	30	0.39	0.32172	-0.49656000000000006	0.05
14	336	303	15	30	0.48	0.33821999999999997	-0.74947	0.05
24	308	1298	15	30	0.48	0.31048000000000003	-0.58263	0.05
47	793	744	15	30	0.48	0.29312	-0.51635	0.05
58	1071	37	15	30	0.48	-0.2095	-0.9334600000000001	0.05
68	615	651	15	30	0.48	-0.06823	-0.8092	0.05
85	385	1557	15	30	0.48	-0.13955	-0.98265	0.05
107	176	525	15	30	0.48	-0.39843	-0.7189399999999999	0.05
115	1123	1890	15	30	0.48	-0.25296	-0.86836	0.05
137	36	527	15	30	0.48	0.01294	-0.87729	0.05
48	473	622	16	30	0.58	-0.24689	-0.9466100000000001	0.05
72	1960	567	17	30	0.7	0.5978600000000001	0.15420999999999999	0.05
92	259	1817	17	30	0.7	0.54399	-0.0694	0.05
108	1818	257	17	30	0.7	0.29844	-0.43438000000000004	0.05
25	1805	488	18	30	0.83	0.36701	-0.38416999999999996	0.05
71	1706	525	18	30	0.83	0.72214	0.13760999999999998	0.05
93	1269	822	18	30	0.83	0.06988	0.43708	0.05
76	158	700	19	30	0.97	0.42727	-0.4918	0.05
82	1416	1734	19	30	0.97	0.21659	-0.6391	0.05
128	396	888	19	30	0.97	-0.27925	-0.70587	0.05
152	639	380	20	30	1.13	0.15749000000000002	-0.62253	0.05
155	1212	129	20	30	1.13	0.15849000000000002	-0.75131	0.05
157	1349	1185	20	30	1.13	0.24004	-0.36851	0.05
158	221	1618	20	30	1.13	-0.00044	-0.68511	0.05
159	1039	1645	20	30	1.13	-0.27831999999999996	-0.84206	0.05
169	1985	907	20	30	1.13	0.22235	-0.77184	0.05
178	1689	394	20	30	1.13	0.26432	-0.48815	0.05
181	1620	281	20	30	1.13	0.31775	2.0863099999999997	0.05
187	646	1862	20	30	1.13	0.0915	-0.8294100000000001	0.05
190	1358	691	20	30	1.13	0.01493	-0.52645	0.05
192	578	716	20	30	1.13	-0.28464	-0.51193	0.05
193	529	389	20	30	1.13	0.30627	-0.6905	0.05
197	632	1454	20	30	1.13	0.17535	-0.55342	0.05
150	1994	1623	21	30	1.31	0.46497	-0.28033	0.05
164	949	721	21	30	1.31	0.36171	-0.37701	0.05
166	1592	1661	21	30	1.31	0.05629	0.80162	0.05
167	1474	456	21	30	1.31	0.04584	-0.69581	0.05
170	975	1683	21	30	1.31	-0.07902999999999999	0.42658	0.05
172	1620	787	21	30	1.31	0.28949	-0.46837	0.05
173	1403	1180	21	30	1.31	-0.27765	-0.97362	0.05
176	1013	503	21	30	1.31	-0.00193	-0.7842	0.05
184	1538	1976	21	30	1.31	0.34260999999999997	-0.11404	0.05
189	1180	1115	21	30	1.31	0.21899999999999997	-0.44423999999999997	0.05
151	1275	176	22	30	1.51	0.01653	-0.77935	0.05
160	1410	1297	22	30	1.51	-0.31429	-0.7894	0.05
162	1930	202	22	30	1.51	-0.3192	-0.85874	0.05
177	1758	2014	22	30	1.51	0.47903999999999997	-0.30162	0.05
179	1384	512	22	30	1.51	-0.01515	-0.71886	0.05
186	441	26	22	30	1.51	-0.33621999999999996	-0.76178	0.05
191	1572	1132	22	30	1.51	0.15467999999999998	-0.22918000000000002	0.05
195	1461	1683	22	30	1.51	-0.15263	-0.43632	0.05
161	1657	1162	23	30	1.73	-0.21609	-0.5521	0.05
163	1018	1721	23	30	1.73	-0.25111999999999995	-0.85206	0.05
171	454	1279	23	30	1.73	0.24513000000000001	-0.40831	0.05
194	1765	446	23	30	1.73	0.10280999999999998	-0.72683	0.05
196	1203	1630	23	30	1.73	0.5243399999999999	1.55292	0.05
156	506	38	24	30	1.96	0.44925	0.19638	0.05
180	1290	1491	24	30	1.96	0.07236000000000001	-0.8942200000000001	0.05
165	696	1979	25	30	2.22	-0.14045	-1.03729	0.05
168	1815	601	25	30	2.22	0.20059000000000002	-0.47238	0.05
182	411	951	25	30	2.22	0.41596000000000005	-0.22378	0.05
153	954	337	26	30	2.49	0.59318	-0.08952	0.05
175	182	127	26	30	2.49	0.451	-0.1668	0.05
185	1983	1460	26	30	2.49	-0.14665999999999998	-0.5687800000000001	0.05
188	348	961	26	30	2.49	0.22596999999999998	-0.8125	0.05
183	1484	1531	27	30	2.79	-0.08305	-1.04877	0.05
154	671	732	28	30	3.11	0.24040999999999998	-0.59238	0.05
174	1402	1125	29	30	3.46	0.31465	2.0916900000000003	0.05
201	1403	1630	31	30	4.22	-0.07082999999999999	0.33996	0.05
198	850	1298	33	30	5.1	0.15067	-0.72641	0.05
199	1326	326	33	30	5.1	0.39192	-0.29496999999999995	0.05
202	1488	1948	33	30	5.1	0.23594	-0.6331399999999999	0.05
204	1587	1894	34	30	5.57	0.12583	0.36533000000000004	0.05
203	1644	1439	35	30	6.08	-0.23606	-0.38148000000000004	0.05
200	685	299	39	30	8.41	0.17695	-0.7519100000000001	0.05
205	1400	858	40	30	9.08	0.01399	-0.9136299999999999	0.05
0	734	756	10	60	0.14	0.7884899999999999	0.2156	0.05
1	991	76	10	60	0.14	0.53472	-0.37790999999999997	0.05
4	1116	87	10	60	0.14	0.8262799999999999	0.27343	0.05
6	1160	810	10	60	0.14	0.8571700000000001	0.33582	0.05
10	261	511	10	60	0.14	0.77992	0.0554	0.05
11	140	175	10	60	0.14	0.48541000000000006	-0.20588	0.05
12	955	1430	10	60	0.14	0.54567	-0.38854	0.05
15	1653	864	10	60	0.14	0.5798	-0.17720999999999998	0.05
20	1322	766	10	60	0.14	0.9053100000000001	0.4852	0.05
21	1723	867	10	60	0.14	0.6430600000000001	-0.10885999999999998	0.05
27	121	1491	10	60	0.14	0.5241100000000001	-0.0604	0.05
37	597	432	10	60	0.14	0.43593999999999994	-0.64137	0.05
38	811	606	10	60	0.14	0.21206999999999998	-0.49391999999999997	0.05
39	842	668	10	60	0.14	0.46436000000000005	-0.26366999999999996	0.05
40	1992	992	10	60	0.14	0.8182	0.0069700000000000005	0.05
41	1877	1799	10	60	0.14	0.99336	0.5945699999999999	0.05
42	317	1845	10	60	0.14	0.58477	-0.25763	0.05
47	345	499	10	60	0.14	0.12469000000000001	-0.32823	0.05
48	1900	721	10	60	0.14	0.24796999999999997	-0.6463300000000001	0.05
49	1056	829	10	60	0.14	0.5383100000000001	-0.13341	0.05
50	1963	1070	10	60	0.14	0.04353	-0.68185	0.05
51	851	1511	10	60	0.14	-0.20306	-0.77868	0.05
67	1393	1004	10	60	0.14	0.57416	-0.01731	0.05
68	493	649	10	60	0.14	0.54472	-0.32283	0.05
86	798	206	10	60	0.14	0.3603	-0.72347	0.05
87	1832	337	10	60	0.14	0.5332	-0.36055	0.05
88	1545	866	10	60	0.14	0.6756	-0.38186	0.05
89	1647	353	10	60	0.14	0.37953000000000003	-0.26056	0.05
90	221	1748	10	60	0.14	0.86374	0.41975	0.05
91	1761	1323	10	60	0.14	-0.18525	-0.65228	0.05
103	598	1330	10	60	0.14	0.44167	-0.13871	0.05
104	127	1714	10	60	0.14	0.32658000000000004	-0.44454	0.05
105	1269	31	10	60	0.14	0.48793000000000003	-0.36038000000000003	0.05
106	373	283	10	60	0.14	0.15592	-0.70204	0.05
107	1989	1025	10	60	0.14	0.6579699999999999	-0.12687	0.05
108	1974	1773	10	60	0.14	0.5976899999999999	-0.18032	0.05
130	79	1543	10	60	0.14	0.7945	-0.07234	0.05
131	219	448	10	60	0.14	0.5231399999999999	-0.57635	0.05
132	677	476	10	60	0.14	0.30919	-0.54865	0.05
133	622	1399	10	60	0.14	0.51003	-0.36005	0.05
13	845	967	11	60	0.19	0.46602	-0.54437	0.05
22	1201	772	11	60	0.19	0.62062	-0.36429	0.05
31	885	582	11	60	0.19	1.00125	0.6826300000000001	0.05
32	1046	1949	11	60	0.19	-0.14067000000000002	-0.67257	0.05
53	1833	1528	11	60	0.19	0.47102	-0.41134	0.05
54	366	1264	11	60	0.19	0.9024	0.486	0.05
55	557	815	11	60	0.19	0.81968	0.06696	0.05
56	39	462	11	60	0.19	0.7153	0.05	0.05
64	1908	1365	11	60	0.19	0.5487	-0.61111	0.05
65	562	1828	11	60	0.19	0.05571	-0.9883700000000001	0.05
66	288	2000	11	60	0.19	0.34701	-0.5351600000000001	0.05
73	1562	379	11	60	0.19	0.6401899999999999	-0.07629	0.05
79	1984	1541	11	60	0.19	-0.30272	-0.7276199999999999	0.05
80	314	1891	11	60	0.19	0.56931	-0.30909000000000003	0.05
81	526	1334	11	60	0.19	-0.48858999999999997	-0.57116	0.05
99	1102	1131	11	60	0.19	0.74892	-0.04244	0.05
100	1419	1883	11	60	0.19	0.61437	-0.16407	0.05
118	1762	111	11	60	0.19	0.6842600000000001	0.054310000000000004	0.05
124	542	699	11	60	0.19	0.54715	-0.22155	0.05
137	50	851	11	60	0.19	0.34754	-0.51371	0.05
138	502	1875	11	60	0.19	0.41715	-0.38774000000000003	0.05
139	794	392	11	60	0.19	0.87789	0.62427	0.05
140	515	175	11	60	0.19	0.62389	-0.231	0.05
141	1618	685	11	60	0.19	0.81318	0.04007	0.05
2	90	1055	12	60	0.25	0.50252	-0.33461	0.05
3	1488	718	12	60	0.25	-0.22787	-0.97203	0.05
23	1249	412	12	60	0.25	0.7510399999999999	-0.03506	0.05
29	984	418	12	60	0.25	0.6792199999999999	-0.32744	0.05
30	780	364	12	60	0.25	0.69377	0.46724	0.05
43	1236	1801	12	60	0.25	-0.17359000000000002	-0.96947	0.05
57	879	1412	12	60	0.25	-0.33936	-0.9392299999999999	0.05
63	1740	740	12	60	0.25	0.67955	-0.02865	0.05
74	440	437	12	60	0.25	0.22869	-0.1958	0.05
75	534	110	12	60	0.25	0.30053	-0.5697300000000001	0.05
95	1729	1305	12	60	0.25	-0.37887	-0.64117	0.05
96	1111	750	12	60	0.25	0.84254	0.2351	0.05
97	144	91	12	60	0.25	0.35466	-0.71281	0.05
98	583	941	12	60	0.25	0.60735	-0.40229000000000004	0.05
119	1111	1025	12	60	0.25	0.56305	0.39155	0.05
120	24	923	12	60	0.25	0.45756	-0.6855899999999999	0.05
121	1666	890	12	60	0.25	0.61322	-0.1349	0.05
122	104	263	12	60	0.25	0.14676	-0.5988100000000001	0.05
123	844	75	12	60	0.25	-0.21736999999999998	-0.8905200000000001	0.05
125	226	1327	12	60	0.25	0.69602	-0.28962	0.05
136	471	1413	12	60	0.25	0.7954899999999999	0.18223	0.05
142	507	694	12	60	0.25	0.66292	-0.044289999999999996	0.05
143	1796	662	12	60	0.25	0.6865899999999999	0.40032	0.05
5	408	632	13	60	0.31	0.51712	-0.19935999999999998	0.05
16	262	588	13	60	0.31	0.696	-0.14920999999999998	0.05
17	993	267	13	60	0.31	0.5102300000000001	-0.32286	0.05
18	402	767	13	60	0.31	0.6857800000000001	-0.12709	0.05
24	48	341	13	60	0.31	0.50244	-0.28453	0.05
33	1645	236	13	60	0.31	-0.26399	-0.78675	0.05
34	351	1060	13	60	0.31	0.49828999999999996	-0.44166000000000005	0.05
44	419	397	13	60	0.31	0.34508	-0.33755	0.05
52	1568	1554	13	60	0.31	0.75531	0.09059	0.05
61	1805	958	13	60	0.31	-0.21023000000000003	-0.98214	0.05
62	1907	521	13	60	0.31	0.59458	-0.39399	0.05
71	821	428	13	60	0.31	0.7442300000000001	0.12387999999999999	0.05
72	829	546	13	60	0.31	0.19332	-0.31938	0.05
93	1877	888	13	60	0.31	0.51186	-0.34174	0.05
111	153	232	13	60	0.31	0.5280100000000001	-0.058460000000000005	0.05
127	1340	1450	13	60	0.31	-0.43005	-0.3912	0.05
128	1169	2013	13	60	0.31	-0.09974	-1.07094	0.05
145	1919	1970	13	60	0.31	0.7026600000000001	-0.27899999999999997	0.05
146	1812	1382	13	60	0.31	0.04589	-0.28985	0.05
147	425	1157	13	60	0.31	0.47863	-0.36768	0.05
7	438	1504	14	60	0.39	0.46001000000000003	-0.44566999999999996	0.05
8	1831	122	14	60	0.39	0.43182	-0.35072	0.05
14	1778	1920	14	60	0.39	0.53852	0.031089999999999996	0.05
25	244	197	14	60	0.39	0.70265	-0.040619999999999996	0.05
26	1145	463	14	60	0.39	-0.06847	-0.70744	0.05
35	405	1730	14	60	0.39	0.98715	0.72797	0.05
36	1882	1936	14	60	0.39	0.86135	0.46391000000000004	0.05
45	367	1945	14	60	0.39	-0.26337	-0.79766	0.05
60	298	1141	14	60	0.39	0.52982	0.06717999999999999	0.05
76	1197	1379	14	60	0.39	-0.23981999999999998	-0.8821100000000001	0.05
84	1844	165	14	60	0.39	0.5411600000000001	-0.18186	0.05
101	1793	195	14	60	0.39	0.26486	-0.6613100000000001	0.05
102	718	1894	14	60	0.39	-0.46392	-0.68988	0.05
9	787	1465	15	60	0.48	0.19895	-0.78065	0.05
46	1870	1385	15	60	0.48	0.81507	0.55694	0.05
69	36	526	15	60	0.48	0.42908	-0.69697	0.05
70	872	108	15	60	0.48	0.27249	0.71336	0.05
82	236	259	15	60	0.48	0.41465	-0.48312	0.05
83	1419	686	15	60	0.48	0.78588	0.6399199999999999	0.05
85	1534	1312	15	60	0.48	-0.59423	-0.34948	0.05
112	1892	220	15	60	0.48	0.30673	-0.60218	0.05
113	91	1370	15	60	0.48	0.6262300000000001	0.2481	0.05
114	384	1556	15	60	0.48	0.38311	-0.30796	0.05
115	1986	1379	15	60	0.48	-0.12212	-0.82515	0.05
116	2014	1161	15	60	0.48	0.36788000000000004	-0.19777	0.05
117	1883	307	15	60	0.48	0.474	-0.37789	0.05
134	614	650	15	60	0.48	0.42183999999999994	-0.25655	0.05
78	1757	1631	16	60	0.58	0.77484	-0.02327	0.05
94	1525	1498	16	60	0.58	-0.22748000000000002	-0.81843	0.05
110	928	67	16	60	0.58	-0.29265	-0.8811700000000001	0.05
135	472	621	16	60	0.58	0.08162	-0.7922	0.05
19	1341	1985	17	60	0.7	0.82365	0.73224	0.05
28	258	1815	17	60	0.7	0.55138	0.0161	0.05
58	1309	467	17	60	0.7	0.65894	0.30782	0.05
59	1817	256	17	60	0.7	0.61853	-0.047889999999999995	0.05
129	1925	1636	17	60	0.7	0.7953	0.11248	0.05
144	41	1497	17	60	0.7	0.35796999999999995	-0.43271000000000004	0.05
77	1803	487	18	60	0.83	0.45161999999999997	-0.41636000000000006	0.05
92	507	1936	18	60	0.83	0.2725	-0.34958	0.05
109	1358	691	19	60	0.97	0.4922	-0.09639	0.05
126	208	859	19	60	0.97	0.36513	-0.48748	0.05
148	171	1689	19	60	0.97	0.5401100000000001	-0.42913999999999997	0.05
149	1620	279	20	60	1.13	-0.019780000000000002	-0.86782	0.05
152	2014	1522	20	60	1.13	0.78923	0.8659399999999999	0.05
154	638	379	20	60	1.13	0.56725	-0.25108	0.05
155	394	888	20	60	1.13	0.71609	0.81947	0.05
159	631	1452	20	60	1.13	0.58134	-0.23325	0.05
160	578	714	20	60	1.13	0.36856	-0.29384	0.05
163	645	1861	20	60	1.13	0.53828	-0.01974	0.05
165	1348	1183	20	60	1.13	0.22282	-0.8768799999999999	0.05
166	527	389	20	60	1.13	0.31244	-0.66776	0.05
170	220	1618	20	60	1.13	0.25223	-0.57892	0.05
173	1982	905	20	60	1.13	0.8547899999999999	0.64282	0.05
183	1037	1639	20	60	1.13	-0.30841999999999997	-0.86311	0.05
192	1595	1174	20	60	1.13	-0.22512	-0.19155	0.05
161	1618	785	21	60	1.31	0.6470899999999999	-0.11245	0.05
162	1993	1622	21	60	1.31	0.77048	0.40954	0.05
168	1402	1179	21	60	1.31	-0.28183	-0.89008	0.05
171	1688	391	21	60	1.31	0.5401199999999999	-0.10260999999999999	0.05
174	1211	127	21	60	1.31	0.35124	-0.56521	0.05
190	947	720	21	60	1.31	0.66879	-0.16468	0.05
193	1537	1975	21	60	1.31	0.12599000000000002	-0.5091	0.05
194	1178	1115	21	60	1.31	0.8673700000000001	0.5804	0.05
151	1274	175	22	60	1.51	0.32993	-0.35886999999999997	0.05
153	1011	502	22	60	1.51	0.6351	0.18852	0.05
158	1458	1683	22	60	1.51	0.61344	0.24925	0.05
176	1763	446	22	60	1.51	0.66214	-0.1222	0.05
177	1590	1660	22	60	1.51	0.50127	-0.03285	0.05
188	1758	2013	22	60	1.51	0.55072	0.10318	0.05
191	1473	456	22	60	1.51	0.3999	-0.46631999999999996	0.05
197	1570	1130	22	60	1.51	0.58231	0.6746	0.05
150	453	1278	23	60	1.73	0.41786999999999996	-0.047760000000000004	0.05
164	1017	1720	23	60	1.73	0.49067	1.62827	0.05
167	1928	201	23	60	1.73	0.99298	2.06255	0.05
169	1656	1161	23	60	1.73	-0.09222000000000001	-0.30817	0.05
186	440	24	23	60	1.73	0.29514	-0.17273	0.05
187	1202	1630	23	60	1.73	0.61778	1.68347	0.05
189	1408	1297	23	60	1.73	0.02008	-0.74659	0.05
156	505	36	24	60	1.96	1.61973	5.14455	0.05
181	917	1605	24	60	1.96	0.74337	1.96885	0.05
179	409	949	25	60	2.22	0.49312	-0.23041999999999999	0.05
180	1815	601	25	60	2.22	0.45737	-0.5246	0.05
185	695	1978	25	60	2.22	0.57194	0.06042	0.05
196	2026	1419	25	60	2.22	0.09565	-0.45628	0.05
157	181	126	26	60	2.49	0.52198	0.06355	0.05
175	952	335	26	60	2.49	0.58659	-0.06358	0.05
178	347	960	26	60	2.49	0.32250999999999996	-0.7791399999999999	0.05
182	1983	1459	26	60	2.49	0.08247	-0.32698	0.05
195	1482	1529	27	60	2.79	-0.04311	-0.45614	0.05
184	670	731	28	60	3.11	0.45888	-0.32683	0.05
172	1401	1124	29	60	3.46	-0.6023	-0.03544	0.05
204	1403	1630	31	60	4.22	0.41453999999999996	0.25565	0.05
198	849	1297	33	60	5.1	0.39111	-0.24821	0.05
199	1325	325	33	60	5.1	0.71311	0.2214	0.05
203	1487	1947	33	60	5.1	0.39216999999999996	-0.47766000000000003	0.05
202	1585	1894	34	60	5.57	0.25334	-0.49781000000000003	0.05
201	1642	1438	35	60	6.08	0.13241	-0.46287	0.05
200	684	298	39	60	8.41	0.53066	-0.07268	0.05
205	1398	856	40	60	9.08	0.29265	-0.8199200000000001	0.05
0	1324	766	10	90	0.14	0.76883	0.13552999999999998	0.05
1	350	1515	10	90	0.14	0.13685999999999998	-0.81265	0.05
3	1829	1272	10	90	0.14	-0.28115	-0.7989	0.05
5	1965	1070	10	90	0.14	-0.16321	-0.8598100000000001	0.05
6	859	1056	10	90	0.14	0.38058000000000003	-0.62084	0.05
7	84	841	10	90	0.14	0.33987	-0.03663	0.05
22	1675	1346	10	90	0.14	0.52635	0.36935	0.05
23	735	756	10	90	0.14	0.49021000000000003	-0.41996999999999995	0.05
24	1902	612	10	90	0.14	0.52408	-0.3525	0.05
25	950	127	10	90	0.14	-0.2706	-0.76671	0.05
33	1991	1025	10	90	0.14	0.73027	0.01028	0.05
34	1776	517	10	90	0.14	0.53693	-0.15642	0.05
46	98	39	10	90	0.14	-0.25999	-0.6773899999999999	0.05
47	969	1229	10	90	0.14	0.14916	-0.54099	0.05
48	1853	1635	10	90	0.14	0.43386	-0.64423	0.05
49	1275	1882	10	90	0.14	0.7026399999999999	0.058710000000000005	0.05
50	1712	1791	10	90	0.14	0.31314000000000003	-0.50146	0.05
58	128	1430	10	90	0.14	0.52128	-0.40515	0.05
59	495	649	10	90	0.14	0.26179	-0.49945	0.05
60	1161	608	10	90	0.14	0.75398	0.20575	0.05
61	375	282	10	90	0.14	-0.21225	-0.60535	0.05
71	46	564	10	90	0.14	0.40068000000000004	-0.7875300000000001	0.05
72	679	476	10	90	0.14	0.29256	-0.52657	0.05
73	1600	574	10	90	0.14	0.78746	0.00252	0.05
87	47	1660	10	90	0.14	0.56779	-0.27374	0.05
88	1060	74	10	90	0.14	0.2765	-0.40523000000000003	0.05
89	1546	866	10	90	0.14	0.52985	-0.41678000000000004	0.05
104	634	435	10	90	0.14	0.41038	-0.5071399999999999	0.05
105	693	832	10	90	0.14	0.08781	-0.5361	0.05
106	600	1330	10	90	0.14	0.17992	-0.57034	0.05
107	1215	1919	10	90	0.14	0.33875	-0.18111	0.05
124	410	288	10	90	0.14	0.5534	-0.37933	0.05
125	205	485	10	90	0.14	0.5013	-0.17933	0.05
137	1463	1037	10	90	0.14	0.61465	-0.43368	0.05
138	258	803	10	90	0.14	0.25174	-0.57892	0.05
139	658	1187	10	90	0.14	-0.10662	-0.39455999999999997	0.05
140	191	1483	10	90	0.14	-0.02441	-0.5220199999999999	0.05
12	1564	379	11	90	0.19	0.37455	-0.73237	0.05
13	619	1675	11	90	0.19	0.0092	-1.00804	0.05
14	1420	1883	11	90	0.19	0.6535	0.40338	0.05
16	1203	772	11	90	0.19	0.55929	-0.3551	0.05
19	1202	900	11	90	0.19	0.16175	-0.53265	0.05
38	122	1491	11	90	0.19	0.24834	-0.69952	0.05
51	503	1875	11	90	0.19	0.53484	0.02286	0.05
62	770	1879	11	90	0.19	-0.36595	-0.84804	0.05
84	1645	1112	11	90	0.19	-0.35967	-0.44243000000000005	0.05
103	1040	1928	11	90	0.19	-0.0957	-0.37531	0.05
113	371	1752	11	90	0.19	0.42754	-0.25221	0.05
133	1144	1445	11	90	0.19	-0.40768000000000004	-0.55655	0.05
134	544	699	11	90	0.19	0.69134	0.41983000000000004	0.05
135	1271	31	11	90	0.19	-0.08987	-0.6951	0.05
136	791	1971	11	90	0.19	0.82147	0.44293000000000005	0.05
2	1742	740	12	90	0.25	0.56686	-0.08236	0.05
11	203	1768	12	90	0.25	0.17175	-0.6496	0.05
17	1858	1880	12	90	0.25	0.66288	-0.03243	0.05
21	937	1517	12	90	0.25	-0.36762	-0.74434	0.05
29	883	1416	12	90	0.25	-0.18804	-1.10558	0.05
37	338	1564	12	90	0.25	0.82384	0.41396000000000005	0.05
39	91	1054	12	90	0.25	0.39798	-0.6887300000000001	0.05
40	1212	594	12	90	0.25	-0.031010000000000003	-0.66627	0.05
52	42	1954	12	90	0.25	0.54235	-0.31329	0.05
53	162	1059	12	90	0.25	0.40913	-0.22866999999999998	0.05
54	781	364	12	90	0.25	0.45156999999999997	-0.40392	0.05
63	592	1216	12	90	0.25	0.32522	-0.3447	0.05
64	442	437	12	90	0.25	0.23478000000000002	-0.49116000000000004	0.05
76	1113	1022	12	90	0.25	-0.2041	-0.9585	0.05
77	509	695	12	90	0.25	0.52045	-0.38028	0.05
78	401	463	12	90	0.25	0.55216	-0.40467	0.05
83	316	1890	12	90	0.25	0.29686999999999997	-0.33502	0.05
85	106	263	12	90	0.25	0.13634000000000002	-0.4244	0.05
86	1330	127	12	90	0.25	0.46812	-0.31887	0.05
98	1442	56	12	90	0.25	0.37437	-0.16402	0.05
99	1198	658	12	90	0.25	0.44533	-0.25311999999999996	0.05
100	1358	947	12	90	0.25	0.52036	-0.24436999999999998	0.05
101	1632	1305	12	90	0.25	0.45025	0.12988	0.05
102	1310	1396	12	90	0.25	-0.28139000000000003	-0.84515	0.05
112	712	1089	12	90	0.25	0.1434	-0.38809	0.05
114	578	458	12	90	0.25	0.37533	-0.66462	0.05
131	1123	648	12	90	0.25	0.4723	-0.54255	0.05
132	1490	718	12	90	0.25	-0.1642	-1.03797	0.05
148	41	462	12	90	0.25	0.47907	-0.26499	0.05
149	1798	662	12	90	0.25	0.37074	-0.50258	0.05
8	141	779	13	90	0.31	0.34449	-0.5735399999999999	0.05
18	1406	554	13	90	0.31	0.53896	-0.24534	0.05
20	241	1468	13	90	0.31	0.5895	-0.37303000000000003	0.05
27	823	510	13	90	0.31	0.3834	-0.31759	0.05
30	822	427	13	90	0.31	0.5466300000000001	-0.47711000000000003	0.05
31	938	955	13	90	0.31	-0.42346000000000006	-0.53769	0.05
41	403	767	13	90	0.31	0.49938999999999995	-0.52603	0.05
42	410	631	13	90	0.31	0.51563	-0.22885999999999998	0.05
43	264	588	13	90	0.31	0.59631	-0.23096	0.05
55	1558	1066	13	90	0.31	-0.30705	-0.94896	0.05
65	1518	790	13	90	0.31	0.39098	-0.37904	0.05
66	111	1455	13	90	0.31	0.54977	-0.46847	0.05
74	1342	1450	13	90	0.31	-0.37463	-0.87576	0.05
75	585	941	13	90	0.31	0.56533	-0.17015	0.05
79	1152	1244	13	90	0.31	0.55318	-0.39282	0.05
80	180	820	13	90	0.31	0.42516000000000004	-0.12721	0.05
81	822	691	13	90	0.31	0.58362	-0.45811999999999997	0.05
82	1921	1970	13	90	0.31	0.34903	-0.26855	0.05
93	1434	1065	13	90	0.31	0.5140100000000001	-0.5344300000000001	0.05
94	1647	234	13	90	0.31	-0.40586	-0.67178	0.05
95	1807	958	13	90	0.31	-0.25146999999999997	-0.79398	0.05
96	1047	595	13	90	0.31	0.36774	-0.46556000000000003	0.05
97	1879	888	13	90	0.31	0.49678	0.09037	0.05
110	195	1046	13	90	0.31	0.06861	-0.64367	0.05
127	830	546	13	90	0.31	0.32837	-0.35173000000000004	0.05
128	1261	2008	13	90	0.31	-0.27489	-0.8494799999999999	0.05
129	49	341	13	90	0.31	0.47623999999999994	-0.41873999999999995	0.05
141	270	345	13	90	0.31	0.6277699999999999	-0.17586	0.05
142	333	246	13	90	0.31	0.68397	0.2052	0.05
26	440	1504	14	90	0.39	0.53104	-0.26854	0.05
35	1845	164	14	90	0.39	0.6156	-0.43032	0.05
36	153	1355	14	90	0.39	0.47243999999999997	-0.56995	0.05
44	228	1873	14	90	0.39	0.47866000000000003	-0.5608	0.05
56	1153	287	14	90	0.39	0.36478	-0.32227	0.05
108	407	1730	14	90	0.39	0.84498	0.40212	0.05
116	1324	1682	14	90	0.39	-0.029639999999999996	-0.90823	0.05
117	427	1156	14	90	0.39	0.33958	-0.41401000000000004	0.05
118	1073	1154	14	90	0.39	0.4078	-0.19819	0.05
119	2001	510	14	90	0.39	0.47322	-0.5078600000000001	0.05
120	191	225	14	90	0.39	0.62242	-0.06981	0.05
9	875	108	15	90	0.48	-0.15231	-0.93425	0.05
10	1379	1225	15	90	0.48	-0.06201	-0.69052	0.05
15	37	526	15	90	0.48	0.41884	-0.6164	0.05
28	859	909	15	90	0.48	0.32615	-0.48100000000000004	0.05
45	1871	1385	15	90	0.48	0.45548999999999995	-0.27105	0.05
67	1258	778	15	90	0.48	0.31148000000000003	-0.47115	0.05
91	641	1779	15	90	0.48	0.05587999999999999	-0.98665	0.05
92	744	1294	15	90	0.48	-0.20415	-0.31431	0.05
109	37	704	15	90	0.48	0.36644	-0.71011	0.05
121	177	523	15	90	0.48	-0.03009	-0.92048	0.05
122	238	259	15	90	0.48	0.73502	0.33616999999999997	0.05
123	1072	36	15	90	0.48	0.38313	-0.39281	0.05
144	1421	686	15	90	0.48	0.6281899999999999	-0.08027999999999999	0.05
145	728	975	15	90	0.48	0.32566	-0.73112	0.05
146	1884	1936	15	90	0.48	0.63467	-0.049319999999999996	0.05
147	678	2031	15	90	0.48	0.12336	-0.5010600000000001	0.05
4	260	1815	17	90	0.7	0.46358999999999995	-0.63341	0.05
32	1264	678	17	90	0.7	0.49562	-0.34626	0.05
68	1344	1984	17	90	0.7	0.64774	0.22125	0.05
69	56	97	17	90	0.7	0.45757	-0.48961000000000005	0.05
90	799	815	17	90	0.7	0.61173	-0.0265	0.05
111	43	1497	17	90	0.7	0.42195	-0.31339	0.05
57	1610	522	18	90	0.83	0.63547	-0.028460000000000003	0.05
126	508	1936	18	90	0.83	0.15345	-0.85967	0.05
143	2016	180	18	90	0.83	0.12187	-0.8069	0.05
70	486	918	19	90	0.97	0.8046300000000001	0.6457	0.05
115	1526	289	19	90	0.97	0.43603000000000003	-0.54799	0.05
130	173	1689	19	90	0.97	0.36298	-0.7550399999999999	0.05
150	222	1617	20	90	1.13	0.48963999999999996	-0.17406	0.05
151	396	887	20	90	1.13	0.51972	0.10583	0.05
154	579	714	20	90	1.13	0.39132	-0.44763000000000003	0.05
161	1984	905	20	90	1.13	0.6503	-0.11084000000000001	0.05
163	632	1451	20	90	1.13	0.26626	-0.74846	0.05
168	647	1860	20	90	1.13	0.36961	-0.44719	0.05
169	639	379	20	90	1.13	0.51	-0.23826999999999998	0.05
170	2016	1522	20	90	1.13	0.44935	-0.35439	0.05
174	1621	279	20	90	1.13	0.9707100000000001	1.90232	0.05
178	1039	1638	20	90	1.13	-0.18159	-0.9094200000000001	0.05
187	158	699	20	90	1.13	0.40833	-0.62433	0.05
157	1213	127	21	90	1.31	0.38686	-0.55887	0.05
158	1014	501	21	90	1.31	0.12351	-0.83021	0.05
162	1350	1183	21	90	1.31	0.38145	-0.58248	0.05
164	1620	785	21	90	1.31	0.48345	-0.02076	0.05
166	1994	1621	21	90	1.31	0.74415	0.30753	0.05
167	1180	1114	21	90	1.31	0.5695600000000001	-0.18065	0.05
172	529	388	21	90	1.31	0.59202	-0.25133	0.05
173	949	719	21	90	1.31	0.37091	-0.56822	0.05
193	1538	1974	21	90	1.31	0.07852	-0.72041	0.05
194	1690	391	21	90	1.31	0.28428000000000003	-0.6994600000000001	0.05
159	975	1681	22	90	1.51	-0.26741	-0.62732	0.05
171	1404	1178	22	90	1.51	-0.3583	-0.74593	0.05
176	1384	511	22	90	1.51	0.44563	-0.41883000000000004	0.05
177	1759	2013	22	90	1.51	0.57639	-0.1857	0.05
181	1275	175	22	90	1.51	0.34338	-0.21648	0.05
188	1930	201	22	90	1.51	0.41353	-0.48327	0.05
191	1460	1682	22	90	1.51	0.8566299999999999	0.49341999999999997	0.05
195	1593	1660	22	90	1.51	0.39313000000000003	-0.41122	0.05
196	1572	1130	22	90	1.51	0.12975	0.17901	0.05
152	455	1278	23	90	1.73	0.20920999999999998	-0.61007	0.05
160	1658	1160	23	90	1.73	-0.14668	-0.81919	0.05
165	1203	1630	23	90	1.73	0.43766000000000005	-0.7412	0.05
182	1411	1296	23	90	1.73	-0.14662999999999998	-0.6924399999999999	0.05
184	1764	444	23	90	1.73	0.8959600000000001	1.3328200000000001	0.05
189	442	25	23	90	1.73	0.22241999999999998	-0.8776	0.05
183	1018	1719	24	90	1.96	0.055439999999999996	-0.44287	0.05
155	507	36	25	90	2.22	0.4243	-0.45692	0.05
185	1817	601	25	90	2.22	0.31476	-0.78792	0.05
190	919	1606	25	90	2.22	-0.0033299999999999996	-0.17584	0.05
156	410	950	26	90	2.49	0.27953	-0.501	0.05
179	954	335	26	90	2.49	0.30511	-0.65369	0.05
180	183	125	26	90	2.49	-0.09648	-0.83575	0.05
192	697	1978	26	90	2.49	0.47523999999999994	-0.44647	0.05
197	1985	1459	26	90	2.49	0.34404	-0.41696000000000005	0.05
186	1484	1530	28	90	3.11	0.08234	-0.20904	0.05
153	1402	1123	29	90	3.46	-0.54418	-0.371	0.05
175	671	730	29	90	3.46	0.33764	-0.33111	0.05
198	1326	324	33	90	5.1	0.5894699999999999	-0.14997	0.05
199	851	1296	33	90	5.1	0.25154	-0.39019000000000004	0.05
200	1489	1947	33	90	5.1	0.69342	1.2117200000000001	0.05
201	687	298	40	90	9.08	0.5664	-0.21508000000000002	0.05
0	51	1656	10	120	0.14	0.93027	0.5574399999999999	0.05
3	94	1887	10	120	0.14	0.07685	-0.70275	0.05
4	1906	607	10	120	0.14	0.90079	0.87955	0.05
8	953	123	10	120	0.14	-0.04721	-0.7643	0.05
13	683	471	10	120	0.14	0.23037	-0.62445	0.05
14	1063	70	10	120	0.14	-0.42088000000000003	-0.49818	0.05
18	262	799	10	120	0.14	0.51637	0.11463	0.05
19	1658	860	10	120	0.14	0.40973999999999994	-0.37784	0.05
32	1603	570	10	120	0.14	0.6550699999999999	0.30775	0.05
37	1832	1272	10	120	0.14	-0.25701999999999997	-0.47817	0.05
38	1231	1467	10	120	0.14	-0.19407	-0.47741000000000006	0.05
39	160	2002	10	120	0.14	0.57343	-0.38178	0.05
40	1083	453	10	120	0.14	0.6610199999999999	0.04015	0.05
41	379	278	10	120	0.14	-0.18805999999999998	-0.46581999999999996	0.05
45	662	1183	10	120	0.14	-0.00328	-0.47518	0.05
46	194	1478	10	120	0.14	0.67728	0.56242	0.05
47	1328	761	10	120	0.14	0.9151299999999999	0.70503	0.05
48	602	978	10	120	0.14	0.53919	0.16682	0.05
49	1679	1341	10	120	0.14	0.06422	0.11748	0.05
57	1780	513	10	120	0.14	0.5605600000000001	0.41968999999999995	0.05
58	1805	1101	10	120	0.14	-0.25219	-0.33969	0.05
59	1165	805	10	120	0.14	0.71604	-0.25597	0.05
66	102	35	10	120	0.14	-0.37767	-0.35761	0.05
67	863	1052	10	120	0.14	0.46835	-0.12952	0.05
86	697	828	10	120	0.14	-0.50852	-0.16254000000000002	0.05
87	414	283	10	120	0.14	0.58197	0.52176	0.05
88	920	1363	10	120	0.14	0.8357600000000001	0.33078	0.05
89	170	1541	10	120	0.14	0.13571	-0.64956	0.05
90	1237	1357	10	120	0.14	-0.056010000000000004	-0.70653	0.05
91	1465	1204	10	120	0.14	-0.39868000000000003	-0.40078	0.05
108	1715	1786	10	120	0.14	0.36259	-0.21515	0.05
109	973	1225	10	120	0.14	-0.042660000000000003	-0.83855	0.05
110	894	615	10	120	0.14	1.0959299999999998	0.83511	0.05
111	739	751	10	120	0.14	0.72978	0.29681	0.05
112	868	1476	10	120	0.14	0.00164	-0.6468	0.05
127	499	645	10	120	0.14	0.11954000000000001	-0.30041999999999996	0.05
128	2009	1065	10	120	0.14	-0.17975	-0.39905999999999997	0.05
129	1969	1066	10	120	0.14	0.09622	-0.62536	0.05
130	133	1425	10	120	0.14	0.48056000000000004	0.11957000000000001	0.05
131	626	218	10	120	0.14	-0.27941	-0.65617	0.05
132	800	388	10	120	0.14	1.00969	1.0829	0.05
133	1468	274	10	120	0.14	0.51072	-0.08433	0.05
5	551	1808	11	120	0.19	-0.12293	-0.8896700000000001	0.05
11	891	578	11	120	0.19	0.72225	0.0025399999999999997	0.05
12	126	1487	11	120	0.19	-0.19582	-0.70445	0.05
25	1998	987	11	120	0.19	0.92591	1.01455	0.05
27	267	506	11	120	0.19	0.36175	-0.01566	0.05
28	1424	1878	11	120	0.19	0.34575	-0.06274	0.05
34	532	1330	11	120	0.19	-0.32966	-0.74963	0.05
42	47	1028	11	120	0.19	0.48963999999999996	-0.06093	0.05
43	898	976	11	120	0.19	-0.45182	-0.56945	0.05
50	789	40	11	120	0.19	-0.38294	-0.38248000000000004	0.05
51	1478	563	11	120	0.19	0.63343	-0.13083	0.05
63	145	170	11	120	0.19	0.08553999999999999	-0.19213	0.05
64	1398	999	11	120	0.19	0.21465	-0.41315	0.05
71	1882	1794	11	120	0.19	0.68906	0.24033000000000002	0.05
80	224	443	11	120	0.19	0.2966	-0.34568000000000004	0.05
81	606	1651	11	120	0.19	-0.18482	-0.7583300000000001	0.05
82	1857	1044	11	120	0.19	-0.27743	-0.50158	0.05
105	1906	716	11	120	0.19	-0.07644	-0.90951	0.05
106	1206	895	11	120	0.19	0.27579000000000004	-0.37635	0.05
120	578	1858	11	120	0.19	0.46807	-0.5341100000000001	0.05
121	602	427	11	120	0.19	0.23788	-0.36573	0.05
124	73	141	11	120	0.19	0.10562	-0.36834	0.05
139	1837	333	11	120	0.19	0.33386	-0.13022	0.05
140	265	855	11	120	0.19	0.57963	0.49088000000000004	0.05
141	1173	874	11	120	0.19	0.6401600000000001	0.05549	0.05
142	1947	1112	11	120	0.19	-0.22864	-0.59591	0.05
143	896	1634	11	120	0.19	-0.08496000000000001	-0.47208999999999995	0.05
144	217	1935	11	120	0.19	0.18611	-0.32854	0.05
2	1117	1018	12	120	0.25	-0.08738	-0.8526100000000001	0.05
6	989	413	12	120	0.25	0.77307	0.3775	0.05
10	207	1764	12	120	0.25	0.05882999999999999	-0.42089	0.05
17	371	1821	12	120	0.25	0.00023999999999999998	-0.99887	0.05
22	1862	1876	12	120	0.25	0.6057100000000001	0.23510999999999999	0.05
23	1493	714	12	120	0.25	-0.41193	-0.76878	0.05
24	858	1565	12	120	0.25	-0.20006	-0.81485	0.05
29	170	1973	12	120	0.25	0.07883	-0.55556	0.05
30	433	1593	12	120	0.25	-0.004370000000000001	-0.9114200000000001	0.05
35	1624	680	12	120	0.25	0.51043	0.43413	0.05
60	207	1279	12	120	0.25	0.20603000000000002	-0.31346	0.05
61	597	1211	12	120	0.25	0.050519999999999995	-0.77068	0.05
62	405	459	12	120	0.25	0.63821	0.3226	0.05
65	1735	1298	12	120	0.25	-0.30195	-0.7609999999999999	0.05
72	110	258	12	120	0.25	0.27509	-0.39752	0.05
73	1126	644	12	120	0.25	0.42773999999999995	0.04602	0.05
74	1241	1796	12	120	0.25	0.35967	-0.03419	0.05
83	520	171	12	120	0.25	0.60087	0.55705	0.05
84	1215	590	12	120	0.25	0.34985	-0.5313	0.05
85	1838	1524	12	120	0.25	0.63741	0.34935	0.05
100	1601	868	12	120	0.25	-0.05214	-0.50426	0.05
101	44	457	12	120	0.25	0.11885	-0.30489	0.05
102	207	1246	12	120	0.25	0.405	-0.07844	0.05
103	1264	1301	12	120	0.25	-0.08628	-0.84436	0.05
104	1334	123	12	120	0.25	0.49559	0.051	0.05
122	608	1734	12	120	0.25	-0.29470999999999997	-0.57675	0.05
123	29	918	12	120	0.25	0.6759	-0.04791	0.05
145	1835	1424	12	120	0.25	0.38406	0.02692	0.05
146	446	433	12	120	0.25	0.34761	-0.0165	0.05
147	1745	736	12	120	0.25	0.60724	0.06189	0.05
148	1101	1445	12	120	0.25	-0.01898	-0.42066000000000003	0.05
149	888	1412	12	120	0.25	-0.062029999999999995	-0.9666899999999999	0.05
9	942	951	13	120	0.31	-0.31548000000000004	-0.5868	0.05
33	827	506	13	120	0.31	0.3421	-0.58092	0.05
36	414	627	13	120	0.31	0.66327	0.17532999999999999	0.05
44	408	763	13	120	0.31	0.5219199999999999	-0.09564	0.05
52	184	816	13	120	0.31	0.48555	-0.18416	0.05
53	1522	786	13	120	0.31	0.06137000000000001	-0.59653	0.05
54	245	1464	13	120	0.31	0.66872	-0.03387	0.05
78	1586	1001	13	120	0.31	0.80807	-0.0051600000000000005	0.05
79	158	227	13	120	0.31	0.47595	0.25263	0.05
96	274	340	13	120	0.31	0.80494	0.37239	0.05
97	1612	21	13	120	0.31	-0.27532	-0.5102899999999999	0.05
98	513	690	13	120	0.31	0.7601100000000001	0.9359299999999999	0.05
118	826	686	13	120	0.31	0.58843	-0.33705999999999997	0.05
119	589	936	13	120	0.31	0.5099600000000001	-0.10638	0.05
134	144	775	13	120	0.31	0.42401000000000005	-0.36113	0.05
135	1713	1105	13	120	0.31	0.57448	0.25721	0.05
1	1157	283	14	120	0.39	0.43868	-0.26252	0.05
26	1327	1678	14	120	0.39	-0.09083	-0.95899	0.05
55	444	1499	14	120	0.39	0.49241999999999997	-0.21194000000000002	0.05
70	233	1869	14	120	0.39	0.62937	-0.11949000000000001	0.05
76	2005	505	14	120	0.39	0.66601	0.27953	0.05
95	500	814	14	120	0.39	0.54113	-0.03368	0.05
115	97	1222	14	120	0.39	0.64003	-0.10137	0.05
116	1850	159	14	120	0.39	0.67983	-0.02047	0.05
125	1948	1497	14	120	0.39	0.29678000000000004	-0.60875	0.05
126	53	337	14	120	0.39	0.29177	-0.33919	0.05
7	41	700	15	120	0.48	0.27652	-0.75763	0.05
16	595	842	15	120	0.48	0.15464	-0.6931	0.05
20	863	904	15	120	0.48	0.5021100000000001	-0.17923	0.05
31	792	1460	15	120	0.48	0.06924	-0.60764	0.05
69	41	521	15	120	0.48	0.7557699999999999	0.4626	0.05
75	97	1365	15	120	0.48	0.48478000000000004	-0.20029	0.05
77	2019	1156	15	120	0.48	0.3038	-0.17194	0.05
92	893	789	15	120	0.48	0.5572199999999999	0.08585	0.05
93	1875	1380	15	120	0.48	0.36707	-0.40464	0.05
94	1888	1932	15	120	0.48	0.31384	-0.42673999999999995	0.05
114	1912	379	15	120	0.48	0.67386	-0.04191	0.05
15	1010	564	16	120	0.58	0.37504	-0.27039	0.05
113	746	362	16	120	0.58	0.47976	-0.04623	0.05
136	1248	1711	16	120	0.58	0.34569	-0.14959	0.05
137	1725	1675	16	120	0.58	0.58846	-0.22683000000000003	0.05
21	264	1811	17	120	0.7	0.35722	-0.45025	0.05
56	1259	1403	17	120	0.7	0.30759000000000003	-0.41638000000000003	0.05
107	569	355	18	120	0.83	0.5849300000000001	0.63531	0.05
68	213	855	19	120	0.97	0.33549	-0.35293	0.05
99	583	710	19	120	0.97	0.33658000000000005	-0.30413	0.05
117	272	1071	19	120	0.97	0.45653999999999995	-0.2673	0.05
138	1156	1605	19	120	0.97	0.26223	-0.46996000000000004	0.05
150	1043	1634	20	120	1.13	-0.26311	-0.8586799999999999	0.05
152	225	1612	20	120	1.13	0.14413	-0.18094000000000002	0.05
166	400	883	20	120	1.13	0.45816	-0.06588	0.05
167	1988	901	20	120	1.13	0.518	0.09949	0.05
171	1625	275	20	120	1.13	-0.14819000000000002	-0.88728	0.05
176	2020	1517	20	120	1.13	0.28920999999999997	-0.11592000000000001	0.05
178	1529	284	20	120	1.13	0.5133300000000001	-0.12682000000000002	0.05
179	650	1856	20	120	1.13	0.01119	-0.7235699999999999	0.05
181	637	1448	20	120	1.13	-0.01874	-0.57618	0.05
191	1601	1169	20	120	1.13	-0.53494	-0.34653	0.05
193	952	714	20	120	1.13	0.60969	0.2868	0.05
194	162	695	20	120	1.13	0.33921	-0.46461	0.05
195	533	384	20	120	1.13	0.50773	-0.38502	0.05
197	1420	1728	20	120	1.13	0.30074	-0.46336000000000005	0.05
151	642	375	21	120	1.31	0.55069	0.0633	0.05
153	1353	1179	21	120	1.31	0.24198000000000003	-0.25204	0.05
156	1998	1617	21	120	1.31	0.54857	0.054110000000000005	0.05
159	1183	1110	21	120	1.31	0.62098	-0.06834	0.05
165	1623	780	21	120	1.31	0.39228	-0.28531	0.05
169	1694	386	21	120	1.31	0.35099	-0.48343	0.05
173	1408	1173	21	120	1.31	-0.38624	-0.71529	0.05
174	1216	123	21	120	1.31	0.36243000000000003	-0.53152	0.05
180	1278	171	21	120	1.31	0.2751	-0.3952	0.05
182	1017	497	21	120	1.31	0.29665	-0.49915	0.05
196	1542	1970	21	120	1.31	0.00313	-0.6159600000000001	0.05
160	1763	2009	22	120	1.51	0.33273	-0.39551	0.05
170	1595	1655	22	120	1.51	0.57001	-0.14013	0.05
188	1934	197	22	120	1.51	0.42928999999999995	-0.38935	0.05
189	1574	1125	22	120	1.51	-0.46463000000000004	-0.21126999999999999	0.05
190	1389	506	22	120	1.51	0.32274	-0.71849	0.05
162	459	1273	23	120	1.73	0.1952	-0.71034	0.05
164	445	20	23	120	1.73	0.2125	-0.48446999999999996	0.05
168	1769	440	23	120	1.73	0.6487	0.29269	0.05
177	1415	1292	23	120	1.73	-0.29835	-0.8508899999999999	0.05
198	1207	1625	23	120	1.73	-0.04899	0.08273	0.05
199	1661	1156	23	120	1.73	-0.19354000000000002	-0.8410700000000001	0.05
163	1821	597	24	120	1.96	0.42713999999999996	-0.49675	0.05
172	923	1601	24	120	1.96	0.09283999999999999	-0.8928	0.05
175	1293	1485	24	120	1.96	-0.11675	-0.9811700000000001	0.05
183	1022	1715	24	120	1.96	-0.30384	-0.71019	0.05
155	511	32	25	120	2.22	0.22199000000000002	-0.33294	0.05
157	415	945	25	120	2.22	0.04389	-0.6189899999999999	0.05
161	701	1973	25	120	2.22	0.11144000000000001	-0.71608	0.05
187	352	955	25	120	2.22	0.00082	-0.8589200000000001	0.05
192	2030	1415	25	120	2.22	-0.10697000000000001	-0.36467	0.05
186	1990	1454	26	120	2.49	0.15552	-0.6872199999999999	0.05
184	1488	1524	27	120	2.79	-0.08757000000000001	-1.02958	0.05
185	187	121	27	120	2.79	0.22034	-0.49462	0.05
158	675	726	28	120	3.11	0.26153000000000004	-0.68009	0.05
154	1406	1118	29	120	3.46	-0.51076	-0.23405	0.05
201	1492	1942	32	120	4.65	0.27919	-0.61737	0.05
200	855	1292	33	120	5.1	0.09898	-0.6328	0.05
203	1591	1890	34	120	5.57	0.16154000000000002	-0.61016	0.05
202	1404	851	39	120	8.41	0.12197999999999999	-0.66556	0.05
3	1428	618	10	180	0.14	-0.26911999999999997	-0.66117	0.05
6	203	1478	10	180	0.14	-0.049030000000000004	-0.9835200000000001	0.05
7	1476	272	10	180	0.14	-0.0172	-0.8900100000000001	0.05
11	630	1348	10	180	0.14	0.23195	-0.6843199999999999	0.05
12	612	1324	10	180	0.14	-0.31543000000000004	-0.9459299999999999	0.05
13	26	1364	10	180	0.14	0.10712	-0.85385	0.05
14	1803	1670	10	180	0.14	0.10178	-0.78883	0.05
19	1977	1064	10	180	0.14	-0.30645	-0.65761	0.05
38	270	446	10	180	0.14	0.0013	-1.06608	0.05
43	981	1224	10	180	0.14	-0.04504	-0.97754	0.05
51	1732	418	10	180	0.14	-0.058589999999999996	-0.8267399999999999	0.05
52	647	429	10	180	0.14	-0.00123	-0.77036	0.05
53	387	277	10	180	0.14	-0.12229000000000001	-0.97941	0.05
54	270	798	10	180	0.14	-0.13075	-1.0439399999999999	0.05
69	962	121	10	180	0.14	-0.15957000000000002	-0.82835	0.05
70	1173	601	10	180	0.14	0.42948000000000003	-0.5343399999999999	0.05
71	1339	1842	10	180	0.14	0.10711	-0.72425	0.05
84	508	850	10	180	0.14	0.0491	-0.81235	0.05
98	1071	68	10	180	0.14	-0.10809	-0.91961	0.05
99	1724	1785	10	180	0.14	0.14413	-0.80088	0.05
119	1238	53	10	180	0.14	0.301	-0.67145	0.05
120	977	1921	10	180	0.14	-0.51418	-0.26676	0.05
121	610	976	10	180	0.14	-0.16343	-0.8936299999999999	0.05
122	1240	1466	10	180	0.14	-0.0767	-1.0829600000000001	0.05
123	904	1633	10	180	0.14	-0.53746	-0.25725	0.05
124	60	1654	10	180	0.14	0.32235	-0.53806	0.05
125	1015	183	10	180	0.14	0.29094000000000003	-0.58534	0.05
148	1315	1906	10	180	0.14	-0.03695	-0.80565	0.05
149	1091	451	10	180	0.14	-0.07421	-0.82736	0.05
24	1214	894	11	180	0.19	-0.15008	-0.9503799999999999	0.05
26	331	1838	11	180	0.19	-0.13623	-0.9378799999999999	0.05
27	2003	1019	11	180	0.19	-0.09182	-0.75079	0.05
28	96	835	11	180	0.19	-0.26837	-0.79742	0.05
34	273	853	11	180	0.19	0.07625	-0.70286	0.05
42	134	1485	11	180	0.19	-0.07253	-1.03436	0.05
45	1864	1630	11	180	0.19	0.49083000000000004	-0.07743	0.05
46	796	38	11	180	0.19	-0.18696	-0.9199200000000001	0.05
77	383	1746	11	180	0.19	-0.1743	-0.8897799999999999	0.05
78	1042	1927	11	180	0.19	-0.24364	-0.74562	0.05
85	808	386	11	180	0.19	0.10223	-0.6662600000000001	0.05
86	1858	946	11	180	0.19	-0.1622	-0.9626299999999999	0.05
100	275	505	11	180	0.19	-0.20559000000000002	-0.9603799999999999	0.05
101	1472	315	11	180	0.19	-0.11886	-1.03779	0.05
102	812	200	11	180	0.19	-0.06452999999999999	-0.9066700000000001	0.05
108	1870	1056	11	180	0.19	-0.04691	-0.9612299999999999	0.05
134	906	974	11	180	0.19	-0.41098999999999997	-0.94653	0.05
136	1559	1758	11	180	0.19	-0.19805	-0.62257	0.05
137	1159	1435	11	180	0.19	-0.18087	-1.00258	0.05
139	929	1362	11	180	0.19	0.08315	-0.77141	0.05
146	1657	1107	11	180	0.19	-0.20779	-0.52167	0.05
147	380	1258	11	180	0.19	0.32971	-0.53247	0.05
5	1224	588	12	180	0.25	-0.19053	-0.9746600000000001	0.05
8	605	1210	12	180	0.25	-0.17645999999999998	-1.03669	0.05
15	541	930	12	180	0.25	-0.26877	-0.8851600000000001	0.05
16	53	456	12	180	0.25	-0.1498	-1.0667	0.05
23	1126	1016	12	180	0.25	-0.14363	-1.0594700000000001	0.05
35	245	484	12	180	0.25	-0.17597000000000002	-1.01714	0.05
44	1754	734	12	180	0.25	0.13337000000000002	-0.69339	0.05
47	1910	264	12	180	0.25	0.35244000000000003	-0.5797	0.05
58	110	964	12	180	0.25	-0.30316	-0.685	0.05
59	342	1315	12	180	0.25	0.18279	-0.37016	0.05
60	896	1410	12	180	0.25	-0.1977	-0.90074	0.05
61	1810	656	12	180	0.25	-0.01321	-0.83299	0.05
62	590	452	12	180	0.25	0.23663	-0.5528	0.05
63	1776	105	12	180	0.25	-0.19234	-0.91606	0.05
76	54	1948	12	180	0.25	0.06459	-0.77008	0.05
79	1215	766	12	180	0.25	-0.11778	-1.13599	0.05
80	1632	679	12	180	0.25	0.20720999999999998	-0.74611	0.05
87	899	576	12	180	0.25	0.17651	-0.56539	0.05
88	1134	642	12	180	0.25	0.24627	-0.74532	0.05
89	1343	608	12	180	0.25	-0.076	-0.70818	0.05
90	529	169	12	180	0.25	-0.04048	-0.88738	0.05
91	350	1558	12	180	0.25	-0.26446	-0.91202	0.05
92	869	1563	12	180	0.25	-0.11188	-1.00035	0.05
103	1342	121	12	180	0.25	-0.05155	-0.96298	0.05
104	1230	240	12	180	0.25	-0.12725999999999998	-0.92974	0.05
105	413	457	12	180	0.25	0.06612	-0.74132	0.05
106	1609	866	12	180	0.25	-0.08751	-0.9447700000000001	0.05
107	1871	1874	12	180	0.25	-0.01803	-0.82455	0.05
133	1662	35	12	180	0.25	-0.33086	-0.73828	0.05
135	1250	1795	12	180	0.25	-0.18199	-0.95939	0.05
138	950	1511	12	180	0.25	-0.25386	-0.8489	0.05
144	559	1697	12	180	0.25	-0.2559	-0.6934600000000001	0.05
145	1502	712	12	180	0.25	-0.17178	-0.92779	0.05
1	597	935	13	180	0.31	-0.15222	-1.10609	0.05
4	1333	1114	13	180	0.31	-0.2419	-0.7502	0.05
10	422	626	13	180	0.31	0.10779000000000001	-0.7781	0.05
22	1819	951	13	180	0.31	-0.18068	-0.78096	0.05
32	153	773	13	180	0.31	0.04922	-0.9424799999999999	0.05
33	276	582	13	180	0.31	0.10114	-0.8462	0.05
41	158	85	13	180	0.31	-0.06323	-0.622	0.05
55	1658	229	13	180	0.31	-0.23171	-0.89915	0.05
64	521	689	13	180	0.31	0.20926999999999998	-0.71678	0.05
65	1059	589	13	180	0.31	0.22949	-0.49765	0.05
66	1355	1442	13	180	0.31	-0.46843999999999997	-0.63943	0.05
67	834	685	13	180	0.31	0.15099	-0.70463	0.05
68	1164	1238	13	180	0.31	-0.0126	-0.96042	0.05
93	1933	1964	13	180	0.31	-0.00975	-0.83375	0.05
109	1570	1059	13	180	0.31	-0.29409	-0.88121	0.05
110	843	540	13	180	0.31	-0.15166	-0.78061	0.05
128	1594	1000	13	180	0.31	0.13001	-0.69377	0.05
129	958	508	13	180	0.31	-0.16797	-0.60496	0.05
130	193	814	13	180	0.31	-0.01294	-0.80794	0.05
131	81	992	13	180	0.31	0.31334	-0.48276	0.05
132	950	950	13	180	0.31	-0.41918999999999995	-0.82324	0.05
142	835	505	13	180	0.31	0.02165	-0.97795	0.05
143	346	241	13	180	0.31	0.13459000000000002	-0.8212299999999999	0.05
31	738	1884	14	180	0.39	-0.14736	-1.1207799999999999	0.05
40	1274	986	14	180	0.39	0.15043	-0.5412	0.05
49	1086	1148	14	180	0.39	-0.13776	-1.10036	0.05
56	452	1498	14	180	0.39	0.01799	-0.96521	0.05
72	104	643	14	180	0.39	-0.19691	-0.96929	0.05
74	509	813	14	180	0.39	0.01624	-0.9233600000000001	0.05
75	1007	261	14	180	0.39	0.00372	-0.93868	0.05
95	273	2017	14	180	0.39	-0.31415	-0.68505	0.05
96	22	1265	14	180	0.39	0.14094	-0.8053100000000001	0.05
114	241	1867	14	180	0.39	0.20853000000000002	-0.65575	0.05
115	1920	515	14	180	0.39	0.0864	-0.7966300000000001	0.05
126	1165	281	14	180	0.39	-0.23986999999999997	-0.93156	0.05
2	1299	892	15	180	0.48	0.14828	-0.4404	0.05
20	44	161	15	180	0.48	0.13271	-0.7751600000000001	0.05
25	1135	1882	15	180	0.48	-0.17627	-0.9575899999999999	0.05
30	871	903	15	180	0.48	-0.02926	-0.9043399999999999	0.05
39	655	1774	15	180	0.48	-0.15847999999999998	-1.0341799999999999	0.05
48	1896	1930	15	180	0.48	-0.04317	-0.88923	0.05
57	1805	1721	15	180	0.48	-0.00406	-0.8853	0.05
73	886	101	15	180	0.48	-0.17749	-1.07847	0.05
81	49	520	15	180	0.48	-0.03222	-0.93027	0.05
82	1948	1209	15	180	0.48	-0.12685	-0.82805	0.05
83	1630	1757	15	180	0.48	0.22773000000000002	-0.67127	0.05
94	1857	158	15	180	0.48	0.0615	-0.88625	0.05
97	1270	772	15	180	0.48	-0.01766	-0.71897	0.05
111	1920	378	15	180	0.48	0.25668	-0.66803	0.05
112	49	699	15	180	0.48	0.17331	-0.78646	0.05
113	1659	733	15	180	0.48	0.07867	-0.8735799999999999	0.05
127	523	1392	15	180	0.48	-0.15702	-0.9578200000000001	0.05
141	579	152	15	180	0.48	-0.20661999999999997	-0.81772	0.05
21	348	296	16	180	0.58	0.32711999999999997	-0.58816	0.05
29	484	1790	16	180	0.58	-0.09182	-0.98751	0.05
140	755	361	16	180	0.58	-0.13216	-0.60121	0.05
17	1471	506	17	180	0.7	-0.01344	-0.58697	0.05
37	272	1809	17	180	0.7	0.10109	-0.82825	0.05
50	55	1491	17	180	0.7	-0.12382	-1.02358	0.05
36	1622	517	18	180	0.83	0.0253	-0.87629	0.05
116	893	1741	18	180	0.83	-0.14349	-0.84606	0.05
117	88	931	18	180	0.83	-0.11964000000000001	-0.91005	0.05
118	2028	175	18	180	0.83	0.15713	-0.70343	0.05
0	222	853	19	180	0.97	0.06962	-0.96115	0.05
9	1164	1603	19	180	0.97	-0.21711999999999998	-0.9365700000000001	0.05
18	498	912	19	180	0.97	0.36018	-0.55477	0.05
150	234	1611	20	180	1.13	-0.09337999999999999	-0.88285	0.05
158	408	881	20	180	1.13	0.20653000000000002	-0.59008	0.05
160	592	708	20	180	1.13	0.12549000000000002	-0.69466	0.05
162	1429	1727	20	180	1.13	0.22999	-0.45743999999999996	0.05
164	1634	273	20	180	1.13	-0.16080999999999998	-1.01738	0.05
183	659	1855	20	180	1.13	0.02932	-0.6791699999999999	0.05
184	1538	283	20	180	1.13	0.10822999999999999	-0.80674	0.05
188	644	1445	20	180	1.13	-0.07048	-0.9716600000000001	0.05
190	1997	900	20	180	1.13	0.17065	-0.76284	0.05
191	2027	1516	20	180	1.13	0.16291	-0.39986	0.05
197	170	693	20	180	1.13	0.14060999999999998	-0.65025	0.05
203	281	1069	20	180	1.13	0.16563	-0.56315	0.05
205	1372	685	20	180	1.13	0.09372	-0.72868	0.05
206	1905	209	20	180	1.13	-0.28885	-0.78766	0.05
154	1225	121	21	180	1.31	0.00484	-0.74852	0.05
155	1361	1177	21	180	1.31	0.08345	-0.61478	0.05
156	651	373	21	180	1.31	0.18756	-0.67048	0.05
157	1632	779	21	180	1.31	0.24969	-0.42166000000000003	0.05
171	2006	1615	21	180	1.31	0.33221999999999996	-0.4187	0.05
172	1703	386	21	180	1.31	0.11281	-0.65589	0.05
174	962	713	21	180	1.31	0.23726	-0.45381000000000005	0.05
181	541	383	21	180	1.31	0.30221	-0.39161	0.05
185	1191	1109	21	180	1.31	0.30868	-0.5154	0.05
196	1051	1633	21	180	1.31	-0.16552	-0.98641	0.05
198	1608	1167	21	180	1.31	-0.26961999999999997	-0.81317	0.05
161	1486	449	22	180	1.51	0.15589	-0.7205	0.05
166	1026	496	22	180	1.51	0.17589000000000002	-0.57689	0.05
170	1287	169	22	180	1.51	0.22682	-0.3943	0.05
175	988	1675	22	180	1.51	-0.1814	-0.97077	0.05
179	1604	1654	22	180	1.51	0.4253	-0.31053000000000003	0.05
180	1397	504	22	180	1.51	0.11547	-0.6231300000000001	0.05
187	1416	1171	22	180	1.51	-0.28384000000000004	-0.90117	0.05
194	1771	2007	22	180	1.51	0.22496999999999998	-0.35152	0.05
195	1550	1968	22	180	1.51	-0.25985	-0.51431	0.05
201	1472	1677	22	180	1.51	0.42081999999999997	-0.37439	0.05
204	1583	1123	22	180	1.51	-0.53988	-0.40968999999999994	0.05
153	467	1272	23	180	1.73	-0.016730000000000002	-0.8664	0.05
159	1670	1155	23	180	1.73	-0.17457	-0.9265899999999999	0.05
169	454	19	23	180	1.73	0.18066	-0.51549	0.05
192	1776	439	23	180	1.73	0.06573	-0.65991	0.05
193	1942	194	23	180	1.73	0.04852	-0.55847	0.05
200	1422	1290	23	180	1.73	-0.013969999999999998	-0.77696	0.05
173	1032	1714	24	180	1.96	-0.29422	-0.69777	0.05
182	1215	1623	24	180	1.96	-0.20273	-1.0373299999999999	0.05
151	931	1599	25	180	2.22	-0.24781999999999998	-1.01862	0.05
168	519	30	25	180	2.22	0.15439	-0.78697	0.05
178	1829	595	25	180	2.22	-0.00463	-0.7972199999999999	0.05
186	709	1971	25	180	2.22	0.02014	-0.8843200000000001	0.05
199	1301	1484	25	180	2.22	-0.27826	-0.97664	0.05
163	965	329	26	180	2.49	0.01488	-0.8054100000000001	0.05
189	360	954	26	180	2.49	0.10365	-0.49943000000000004	0.05
202	423	943	26	180	2.49	-0.19179000000000002	-0.68914	0.05
176	1998	1452	27	180	2.79	0.26035	-0.5171	0.05
177	195	120	27	180	2.79	0.06955	-0.88733	0.05
165	1496	1524	28	180	3.11	0.19549	-0.9352299999999999	0.05
152	1414	1117	29	180	3.46	-0.44097	-0.59068	0.05
167	684	725	29	180	3.46	0.16145	-0.74065	0.05
211	1417	1623	31	180	4.22	-0.0189	-0.9954799999999999	0.05
208	1338	319	33	180	5.1	0.10217000000000001	-0.87123	0.05
212	863	1291	33	180	5.1	-0.04398	-0.68085	0.05
213	1500	1941	33	180	5.1	0.27881999999999996	-0.51334	0.05
210	1599	1888	35	180	6.08	0.20357	-0.82652	0.05
209	1657	1433	36	180	6.62	-0.21784	-0.85472	0.05
214	1607	1325	36	180	6.62	-0.14797000000000002	-0.94762	0.05
207	697	292	39	180	8.41	0.17615999999999998	-0.8345899999999999	0.05
215	1412	851	40	180	9.08	0.0179	-0.9584600000000001	0.05
