# Supplementary material for: Dynamic self-assembly of compartmentalized DNA nanotubes
Source: Nat Commun. 2021 Jun 11;12:3557. doi: 10.1038/s41467-021-23850-1 (PMC8196065; doi:10.1038/s41467-021-23850-1)
Supplement: Supplementary file 8 — Source Data [file 41467_2021_23850_MOESM8_ESM.zip › sourceData/SIfigs/s24-65_radiiHist_skewKurtVSRad/csv/s25_s40_s41_twotile_100nM_finalData.csv]

	X (pixels)	Y (pixels)	Radius (pixels)	Time	Volume (pL)	skew	kurtosis	two-tile
0	1450	2016	10	0	0.14	-0.19762000000000002	-0.6169399999999999	100
1	1200	304	10	0	0.14	-0.04963	-1.0051	100
2	32	187	10	0	0.14	-0.08269	-1.01391	100
6	1680	1074	10	0	0.14	-0.02018	-0.8274600000000001	100
11	1336	1816	10	0	0.14	-0.33874	-0.63683	100
13	1208	1262	10	0	0.14	-0.30837	-0.9365399999999999	100
14	1045	307	10	0	0.14	-0.25301	-0.9746600000000001	100
24	817	560	10	0	0.14	-0.11955999999999999	-0.9635799999999999	100
25	920	1653	10	0	0.14	-0.09151000000000001	-1.04211	100
34	279	1073	10	0	0.14	0.02841	-0.9063200000000001	100
35	168	1835	10	0	0.14	0.032260000000000004	-0.8698299999999999	100
36	38	826	10	0	0.14	-0.11366	-0.8505799999999999	100
41	1493	1900	10	0	0.14	-0.11865999999999999	-0.81335	100
42	1685	962	10	0	0.14	-0.21509	-0.72642	100
48	1901	1085	10	0	0.14	-0.09269	-0.92253	100
49	1945	1346	10	0	0.14	-0.15145999999999998	-0.87695	100
50	1984	1221	10	0	0.14	-0.08267000000000001	-0.8356100000000001	100
51	1642	645	10	0	0.14	-0.12975	-0.8520399999999999	100
52	103	1092	10	0	0.14	-0.11481	-1.0409899999999999	100
53	164	23	10	0	0.14	-0.25661	-0.7996800000000001	100
54	1323	1794	10	0	0.14	-0.05971	-0.8305	100
64	48	487	10	0	0.14	-0.04219	-1.0231	100
65	391	838	10	0	0.14	-0.07121	-1.05552	100
76	536	1586	10	0	0.14	-0.34449	-0.71518	100
77	255	1173	10	0	0.14	-0.08557999999999999	-0.88602	100
78	916	1088	10	0	0.14	-0.07557	-0.76823	100
79	1649	1050	10	0	0.14	-0.06311	-0.94868	100
80	27	671	10	0	0.14	-0.07157999999999999	-0.8949799999999999	100
81	417	343	10	0	0.14	-0.11287	-1.03401	100
82	168	513	10	0	0.14	-0.1299	-0.86916	100
83	1927	909	10	0	0.14	-0.013819999999999999	-0.85682	100
84	1027	354	10	0	0.14	-0.09661	-0.98461	100
94	227	1473	10	0	0.14	-0.23869	-0.80467	100
95	661	744	10	0	0.14	-0.15437	-0.9212100000000001	100
96	1239	1455	10	0	0.14	0.12807000000000002	-0.86613	100
97	1975	1439	10	0	0.14	-0.0299	-0.8405799999999999	100
98	991	1998	10	0	0.14	-0.14602	-0.66247	100
99	485	915	10	0	0.14	-0.16605999999999999	-0.87085	100
111	1290	49	10	0	0.14	-0.12397000000000001	-0.8569700000000001	100
112	1399	246	10	0	0.14	-0.00215	-0.7901699999999999	100
113	586	1168	10	0	0.14	-0.08538	-1.01347	100
114	703	293	10	0	0.14	-0.23945999999999998	-0.78438	100
141	744	1739	10	0	0.14	-0.1485	-0.8340200000000001	100
142	572	1770	10	0	0.14	-0.07537999999999999	-0.89133	100
143	66	38	10	0	0.14	-0.21325999999999998	-0.7864899999999999	100
144	564	1990	10	0	0.14	-0.041069999999999995	-1.09713	100
145	1768	337	10	0	0.14	-0.12536	-0.85206	100
146	1089	476	10	0	0.14	-0.19683	-0.88845	100
147	16	934	10	0	0.14	-0.18495	-0.8849299999999999	100
148	1428	1005	10	0	0.14	0.07151	-0.9413100000000001	100
149	1664	1977	10	0	0.14	-0.14123	-0.8309799999999999	100
150	1862	1603	10	0	0.14	-0.07475	-0.7851	100
162	278	1892	10	0	0.14	-0.09598999999999999	-0.8895299999999999	100
163	871	1354	10	0	0.14	-0.29536	-0.6945600000000001	100
164	1666	897	10	0	0.14	-0.15952	-0.8947299999999999	100
165	1317	832	10	0	0.14	-0.12426	-0.6977300000000001	100
166	303	666	10	0	0.14	0.04798	-1.00009	100
175	74	1827	10	0	0.14	-0.12893	-0.8612700000000001	100
176	454	1643	10	0	0.14	-0.22726999999999997	-0.77303	100
177	1550	1205	10	0	0.14	-0.15495	-0.9608200000000001	100
178	479	1861	10	0	0.14	-0.22495	-0.69968	100
179	188	2012	10	0	0.14	-0.04908	-0.8524	100
180	255	495	10	0	0.14	-0.12024000000000001	-0.9162399999999999	100
181	289	476	10	0	0.14	-0.1507	-0.8765	100
4	1769	44	11	0	0.19	-0.04043	-0.78984	100
5	922	144	11	0	0.19	-0.00168	-1.00023	100
8	1588	213	11	0	0.19	0.030539999999999998	-1.0169	100
9	940	1372	11	0	0.19	-0.1521	-0.91691	100
10	1418	1767	11	0	0.19	-0.13278	-1.04966	100
18	294	2015	11	0	0.19	-0.0602	-1.01326	100
20	1186	815	11	0	0.19	-0.1335	-0.90848	100
21	851	1085	11	0	0.19	-0.17857	-0.8395100000000001	100
30	1414	945	11	0	0.19	-0.10549000000000001	-1.01215	100
31	423	1683	11	0	0.19	-0.06887	-0.9053399999999999	100
39	1997	892	11	0	0.19	-0.15398	-0.67351	100
44	621	1371	11	0	0.19	-0.11800000000000001	-0.9610200000000001	100
45	1917	807	11	0	0.19	-0.03942	-0.74683	100
61	755	1165	11	0	0.19	-0.10780999999999999	-0.98695	100
70	1931	1300	11	0	0.19	-0.10153999999999999	-0.75237	100
71	1173	1606	11	0	0.19	-0.12278	-0.82131	100
85	634	624	11	0	0.19	-0.13635999999999998	-0.9068	100
86	651	1187	11	0	0.19	-0.22369	-0.8940899999999999	100
87	1826	600	11	0	0.19	-0.13710999999999998	-0.81677	100
90	720	924	11	0	0.19	-0.0609	-1.06597	100
101	1666	45	11	0	0.19	-0.17925	-0.7136100000000001	100
122	1778	1010	11	0	0.19	-0.050730000000000004	-0.9081299999999999	100
125	1803	1305	11	0	0.19	-0.09895	-0.8776299999999999	100
127	1413	870	11	0	0.19	-0.09917999999999999	-0.8147	100
128	1696	484	11	0	0.19	-0.014459999999999999	-0.8553700000000001	100
138	710	149	11	0	0.19	-0.12427	-0.78509	100
139	1750	489	11	0	0.19	-0.09963999999999999	-0.8209700000000001	100
140	236	1770	11	0	0.19	-0.14261	-1.07608	100
157	1499	473	11	0	0.19	-0.05942000000000001	-1.0076	100
158	596	885	11	0	0.19	-0.06669	-1.01783	100
159	74	1487	11	0	0.19	-0.1504	-0.8516600000000001	100
160	480	783	11	0	0.19	-0.079	-0.9173100000000001	100
172	1526	1642	11	0	0.19	-0.09119	-0.9187700000000001	100
173	1092	1535	11	0	0.19	0.02875	-0.8379200000000001	100
174	499	977	11	0	0.19	-0.04665	-0.96386	100
184	1449	874	11	0	0.19	-0.17623	-0.78723	100
189	107	592	11	0	0.19	-0.09161	-1.0564	100
190	1076	663	11	0	0.19	-0.10545999999999998	-1.00625	100
191	948	1902	11	0	0.19	-0.2761	-0.7348	100
12	383	932	12	0	0.25	-0.16818	-0.9846	100
15	1201	1362	12	0	0.25	-0.09314	-0.96515	100
22	1834	1992	12	0	0.25	-0.11154000000000001	-0.65768	100
23	1394	76	12	0	0.25	-0.15107	-0.84478	100
29	976	1825	12	0	0.25	-0.12022000000000001	-0.8920100000000001	100
32	1248	110	12	0	0.25	-0.03717	-0.91517	100
33	1961	412	12	0	0.25	-0.22851999999999997	-0.95515	100
56	455	1953	12	0	0.25	0.15800999999999998	-0.7020000000000001	100
57	768	1104	12	0	0.25	-0.1388	-0.91933	100
58	133	1022	12	0	0.25	-0.07138	-1.0736299999999999	100
59	1199	756	12	0	0.25	-0.1575	-0.9676600000000001	100
60	1510	745	12	0	0.25	-0.08299	-1.04498	100
67	1796	1754	12	0	0.25	-0.01064	-0.8527899999999999	100
68	815	1144	12	0	0.25	-0.03818	-0.95583	100
69	1633	377	12	0	0.25	-0.12139000000000001	-0.9361299999999999	100
72	448	1900	12	0	0.25	-0.08868999999999999	-0.93626	100
88	958	1504	12	0	0.25	-0.08737	-1.04882	100
89	326	169	12	0	0.25	-0.02265	-0.9616399999999999	100
100	1544	1019	12	0	0.25	-0.035769999999999996	-0.9964700000000001	100
102	1862	1304	12	0	0.25	-0.12226	-0.7088399999999999	100
103	738	441	12	0	0.25	-0.02301	-1.08395	100
121	1430	1308	12	0	0.25	-0.04792	-0.86944	100
123	559	873	12	0	0.25	-0.12115	-0.96957	100
124	122	1509	12	0	0.25	-0.06465	-1.00607	100
126	1653	935	12	0	0.25	-0.00225	-1.03739	100
137	1723	930	12	0	0.25	-0.14837	-0.73145	100
185	218	1936	12	0	0.25	-0.06828	-0.9626299999999999	100
186	1493	1456	12	0	0.25	-0.09682	-0.99531	100
187	1983	1258	12	0	0.25	-0.12247000000000001	-0.7995899999999999	100
188	463	1828	12	0	0.25	-0.14084000000000002	-0.9926299999999999	100
192	1469	1693	12	0	0.25	-0.05687999999999999	-0.98574	100
193	1082	1681	12	0	0.25	-0.21573	-0.8475799999999999	100
194	361	675	12	0	0.25	-0.31813	-0.74665	100
195	867	279	12	0	0.25	-0.09529	-0.97404	100
16	1678	1837	13	0	0.31	-0.07347000000000001	-0.92858	100
17	1623	170	13	0	0.31	-0.03583	-0.9886799999999999	100
19	645	119	13	0	0.31	-0.10182999999999999	-1.0377	100
28	1149	227	13	0	0.31	-0.06564	-1.10794	100
43	975	983	13	0	0.31	-0.07887000000000001	-0.9361799999999999	100
55	608	204	13	0	0.31	-0.07075	-1.06514	100
62	1450	252	13	0	0.31	-0.00629	-0.98616	100
63	542	1904	13	0	0.31	-0.11289	-1.00796	100
74	1869	508	13	0	0.31	-0.14129	-0.78586	100
91	812	939	13	0	0.31	-0.03161	-1.0458	100
104	753	963	13	0	0.31	-0.07989	-1.05807	100
105	951	931	13	0	0.31	-0.13221	-0.97259	100
106	1783	1094	13	0	0.31	-0.07266	-0.68784	100
117	74	298	13	0	0.31	-0.16333	-0.89845	100
118	1515	1690	13	0	0.31	-0.25938	-0.8764299999999999	100
119	1721	150	13	0	0.31	-0.03313	-0.94894	100
120	678	909	13	0	0.31	-0.08255	-0.89731	100
136	1109	1270	13	0	0.31	-0.0428	-1.04312	100
154	1800	1628	13	0	0.31	-0.10167999999999999	-0.91348	100
155	431	1583	13	0	0.31	-0.07396	-0.99066	100
156	465	360	13	0	0.31	-0.18734	-0.88869	100
171	901	528	13	0	0.31	-0.09043	-0.94045	100
182	1262	1392	13	0	0.31	-0.02659	-0.99377	100
183	711	34	13	0	0.31	-0.26011999999999996	-0.90046	100
40	1550	734	14	0	0.39	-0.058210000000000005	-1.00882	100
75	848	375	14	0	0.39	-0.09848	-1.04029	100
92	1464	567	14	0	0.39	0.06443	-0.96211	100
109	1495	1200	14	0	0.39	0.012	-1.00345	100
110	57	333	14	0	0.39	-0.06866	-1.0503200000000001	100
115	723	532	14	0	0.39	-0.07896	-0.98564	100
132	1903	489	14	0	0.39	-0.21875999999999998	-0.84525	100
133	1048	620	14	0	0.39	-0.0596	-1.06095	100
134	1745	1135	14	0	0.39	-0.06838	-1.00817	100
135	1041	1229	14	0	0.39	-0.12428	-0.84349	100
152	544	1486	14	0	0.39	-0.04082	-1.00229	100
153	1198	200	14	0	0.39	-0.0167	-1.02705	100
168	1495	1523	14	0	0.39	-0.19133	-0.8926	100
169	1151	702	14	0	0.39	-0.02074	-1.04437	100
170	1309	1022	14	0	0.39	-0.03793	-0.9284399999999999	100
198	1107	305	14	0	0.39	-0.02878	-1.01474	100
199	28	1868	14	0	0.39	-0.1456	-0.94396	100
3	1122	1968	15	0	0.48	-0.0916	-0.9933299999999999	100
27	403	1861	15	0	0.48	-0.14605	-1.02659	100
37	995	33	15	0	0.48	-0.0872	-0.98034	100
46	729	1251	15	0	0.48	-0.11391	-1.02352	100
66	323	415	15	0	0.48	-0.12869	-0.9947799999999999	100
107	128	1338	15	0	0.48	-0.16314	-0.94229	100
108	211	1826	15	0	0.48	-0.11105	-1.02178	100
196	1244	1119	15	0	0.48	-0.18039000000000002	-0.9436399999999999	100
197	258	1705	15	0	0.48	-0.08800000000000001	-1.0843	100
7	481	35	16	0	0.58	-0.13066	-1.07976	100
26	708	1409	16	0	0.58	-0.04503	-1.1021100000000001	100
38	1050	770	16	0	0.58	-0.08167	-1.09802	100
116	1379	1479	16	0	0.58	-0.23851	-0.8671399999999999	100
130	817	2024	16	0	0.58	-0.06269	-0.9780200000000001	100
131	415	776	16	0	0.58	-0.0889	-1.08616	100
151	1877	414	16	0	0.58	-0.04655	-1.05908	100
167	1358	1117	16	0	0.58	-0.09191	-1.02801	100
47	1059	1349	17	0	0.7	-0.08561	-0.9598200000000001	100
73	808	830	17	0	0.7	-0.04795	-1.03173	100
129	1921	1423	18	0	0.83	-0.02254	-1.0359	100
161	732	65	18	0	0.83	-0.07884	-1.00926	100
93	695	1611	19	0	0.97	-0.03105	-1.03435	100
205	1661	99	20	0	1.13	-0.06252	-1.06245	100
206	1271	1923	20	0	1.13	0.01193	-1.01521	100
211	461	646	20	0	1.13	-0.02555	-1.04754	100
202	1510	883	21	0	1.31	-0.06159	-1.08136	100
200	994	1237	22	0	1.51	-0.0494	-1.0956700000000001	100
210	1538	1876	22	0	1.51	-0.01174	-1.05106	100
201	839	48	23	0	1.73	-0.08584	-1.06618	100
203	451	877	24	0	1.96	-0.129	-1.12665	100
208	892	1461	26	0	2.49	-0.0431	-1.12348	100
207	315	934	28	0	3.11	-0.08519	-1.11649	100
209	347	1295	28	0	3.11	-0.10480999999999999	-1.14551	100
204	1341	52	29	0	3.46	0.17625	-0.8346399999999999	100
212	364	1376	34	0	5.57	-0.11918	-1.15242	100
213	810	1859	44	0	12.08	-0.08800000000000001	-1.11768	100
214	1377	637	48	0	15.68	-0.057460000000000004	-1.1717	100
0	1998	1171	10	15	0.14	0.45831000000000005	0.36188000000000003	100
1	1401	245	10	15	0.14	-0.14439000000000002	-0.69525	100
4	634	1748	10	15	0.14	0.37221	-0.7723	100
5	279	783	10	15	0.14	-0.39499	-0.43998999999999994	100
6	1202	302	10	15	0.14	0.35829	-0.11085	100
7	1391	2034	10	15	0.14	-0.03236	-0.76695	100
8	560	1245	10	15	0.14	-0.5554600000000001	-0.19869	100
12	618	413	10	15	0.14	-0.37879	-0.38098000000000004	100
14	1353	1735	10	15	0.14	-0.64993	0.7216899999999999	100
16	347	69	10	15	0.14	-0.48936	-0.33433	100
17	1553	82	10	15	0.14	0.9218	1.6017	100
24	1727	1812	10	15	0.14	0.56117	-0.09996000000000001	100
30	1769	1720	10	15	0.14	0.01055	-0.8659600000000001	100
31	109	1669	10	15	0.14	0.40510999999999997	0.07755	100
32	1805	726	10	15	0.14	-0.1021	-0.7188399999999999	100
35	1804	532	10	15	0.14	-0.044910000000000005	-0.70243	100
36	1027	70	10	15	0.14	-0.27491	-0.4862	100
37	1451	2015	10	15	0.14	0.26761999999999997	-0.25544	100
38	293	980	10	15	0.14	0.9795200000000001	0.52012	100
39	521	855	10	15	0.14	-0.12561	-0.79501	100
40	704	291	10	15	0.14	-0.08797999999999999	-0.8683799999999999	100
48	1665	1976	10	15	0.14	0.71636	0.50012	100
49	1411	912	10	15	0.14	-0.33598	-0.8014899999999999	100
50	1338	1814	10	15	0.14	-0.44673	-0.29165	100
51	228	1564	10	15	0.14	-0.14585	-0.41278000000000004	100
52	210	1186	10	15	0.14	-0.07281	0.049069999999999996	100
68	171	1834	10	15	0.14	0.37319	-0.56033	100
69	520	579	10	15	0.14	-0.57426	0.27052	100
70	633	500	10	15	0.14	-0.22098	-0.7873399999999999	100
71	1235	1061	10	15	0.14	-0.39776	0.1185	100
85	212	1657	10	15	0.14	0.6016	1.7405700000000002	100
86	1440	360	10	15	0.14	0.30182	0.9847	100
87	1539	413	10	15	0.14	0.6343300000000001	1.91218	100
88	1903	1082	10	15	0.14	0.9805200000000001	1.3159100000000001	100
89	162	1084	10	15	0.14	0.76847	1.00995	100
90	1432	1723	10	15	0.14	-0.013940000000000001	-0.6754600000000001	100
104	1539	257	10	15	0.14	-0.37994	0.01721	100
105	374	1968	10	15	0.14	-0.14467	-0.8394799999999999	100
106	752	199	10	15	0.14	-0.28797	-0.39685	100
107	2001	2033	10	15	0.14	0.19621	-0.27241	100
108	1851	442	10	15	0.14	-0.5948100000000001	0.39937	100
109	589	1166	10	15	0.14	-0.19588	-0.44725	100
110	1556	1959	10	15	0.14	-0.39146	-0.4735	100
111	162	1965	10	15	0.14	-0.22998000000000002	-0.6944100000000001	100
112	1007	511	10	15	0.14	-0.46918999999999994	-0.41841999999999996	100
113	443	715	10	15	0.14	-0.03223	-0.22511	100
114	94	569	10	15	0.14	-0.28694000000000003	-0.4914	100
115	1494	1897	10	15	0.14	0.49653	-0.04648	100
116	667	1679	10	15	0.14	-0.17228	-0.42686	100
117	748	1736	10	15	0.14	0.29393	-0.5946100000000001	100
118	17	1833	10	15	0.14	-0.04285	-0.8457399999999999	100
129	1047	305	10	15	0.14	0.00217	-0.49388000000000004	100
130	236	225	10	15	0.14	-0.18435	-0.7974899999999999	100
131	1744	815	10	15	0.14	0.09935	-0.24900999999999998	100
132	1050	692	10	15	0.14	0.37851	2.46221	100
133	445	798	10	15	0.14	-0.36754000000000003	-0.3652	100
134	1455	1085	10	15	0.14	0.6364	2.2265599999999997	100
135	1938	92	10	15	0.14	-0.66971	0.32845	100
138	1637	1934	10	15	0.14	0.00702	0.72278	100
139	1808	1856	10	15	0.14	-0.24675	-0.21165	100
140	23	1691	10	15	0.14	0.1229	-0.15949000000000002	100
141	1682	1599	10	15	0.14	0.30219	0.83694	100
142	1996	1497	10	15	0.14	-0.16783	-0.84926	100
143	1671	836	10	15	0.14	0.33486	0.4342	100
158	1224	655	10	15	0.14	-0.0602	-0.8652	100
159	699	747	10	15	0.14	-0.40179000000000004	-0.6583399999999999	100
160	1574	923	10	15	0.14	0.29034	-0.11861	100
161	487	936	10	15	0.14	0.52561	0.76236	100
162	918	1087	10	15	0.14	0.28578000000000003	-0.36911	100
163	938	1290	10	15	0.14	-0.03015	-0.75548	100
164	311	1426	10	15	0.14	0.12516	0.4506	100
165	1158	1801	10	15	0.14	0.57392	1.71698	100
166	252	2029	10	15	0.14	-0.79867	0.6052	100
2	1166	1556	11	15	0.19	-0.10969000000000001	-0.87823	100
11	1539	683	11	15	0.19	-0.23845999999999998	0.02171	100
20	273	1451	11	15	0.19	-0.56094	0.21272	100
21	1780	1008	11	15	0.19	0.11110999999999999	-0.72404	100
25	820	559	11	15	0.19	-0.33107	-0.05595	100
26	1948	1346	11	15	0.19	0.78622	1.3482	100
27	31	670	11	15	0.19	-0.10528	-0.5078699999999999	100
33	636	621	11	15	0.19	0.28347	-0.72325	100
41	1027	352	11	15	0.19	-0.15896	-0.23355	100
42	503	1705	11	15	0.19	-0.6402	-0.18325	100
43	1210	1259	11	15	0.19	0.91309	2.3135	100
44	536	448	11	15	0.19	-0.36293000000000003	-0.63707	100
56	249	1420	11	15	0.19	-0.32163	-0.62208	100
57	1899	770	11	15	0.19	-0.0107	0.37748000000000004	100
58	170	512	11	15	0.19	-0.0575	-0.27178	100
59	258	1172	11	15	0.19	-0.22118000000000002	-0.08732999999999999	100
63	1644	644	11	15	0.19	-0.17628	-0.3792	100
66	77	1045	11	15	0.19	-0.24581999999999998	-0.4699	100
67	1685	917	11	15	0.19	-0.39342	1.07339	100
79	654	1185	11	15	0.19	0.01073	-0.48508999999999997	100
81	280	1889	11	15	0.19	0.09747	0.7313	100
82	941	1370	11	15	0.19	0.44888	-0.58344	100
83	923	143	11	15	0.19	0.413	0.06719	100
84	67	36	11	15	0.19	0.13454000000000002	-0.17528	100
95	52	483	11	15	0.19	0.73237	1.14621	100
97	752	319	11	15	0.19	-0.08691	-0.81818	100
98	1697	482	11	15	0.19	0.11334000000000001	-0.75215	100
99	808	1701	11	15	0.19	0.78366	0.92753	100
100	238	1770	11	15	0.19	-0.22204000000000002	-0.7472	100
101	1326	1793	11	15	0.19	1.13345	1.9608299999999999	100
120	318	1383	11	15	0.19	-0.14595999999999998	-0.6350899999999999	100
121	314	1594	11	15	0.19	0.26523	0.51726	100
122	921	1651	11	15	0.19	-0.35397	-0.48098	100
123	1668	43	11	15	0.19	-0.11309000000000001	-0.5543399999999999	100
126	1752	486	11	15	0.19	-0.10336	-0.7770699999999999	100
147	838	651	11	15	0.19	0.07811	-0.73598	100
148	1500	473	11	15	0.19	-0.12130999999999999	-0.43868	100
28	561	871	12	15	0.25	0.0455	-0.9367700000000001	100
34	397	1707	12	15	0.25	-0.3074	0.08599	100
45	1079	848	12	15	0.25	-0.2378	-0.55898	100
60	1417	942	12	15	0.25	0.45748	-0.11854	100
61	1187	813	12	15	0.25	-0.2924	-0.35245	100
64	757	1163	12	15	0.25	-0.10594	-0.8627299999999999	100
65	135	1020	12	15	0.25	0.24234	-0.74133	100
80	450	1898	12	15	0.25	0.13280999999999998	-0.4109	100
96	1415	869	12	15	0.25	-0.10495	-0.67862	100
124	1806	1301	12	15	0.25	1.922	7.74693	100
125	883	452	12	15	0.25	-0.22021	-0.5896100000000001	100
127	979	1823	12	15	0.25	0.50965	0.41226	100
149	432	1922	12	15	0.25	0.17237	1.10974	100
150	573	1767	12	15	0.25	0.00998	0.1151	100
151	1934	1300	12	15	0.25	-0.42713	-0.07425	100
152	1450	872	12	15	0.25	0.60358	0.11503	100
153	42	824	12	15	0.25	-0.55051	0.73673	100
3	1069	175	13	15	0.31	-0.0242	-0.29905	100
10	1047	2019	13	15	0.31	0.00618	-0.36094	100
15	1224	1197	13	15	0.31	-0.04172	-0.6582	100
18	1963	411	13	15	0.31	-0.31913	-0.35898	100
22	1082	1678	13	15	0.31	0.12418	0.6802	100
23	124	1508	13	15	0.31	-0.051089999999999997	-0.80156	100
53	146	443	13	15	0.31	-0.27818000000000004	-0.7741899999999999	100
54	977	1156	13	15	0.31	-0.04515	1.1131	100
55	1250	109	13	15	0.31	-0.34018000000000004	-0.60836	100
62	1883	634	13	15	0.31	0.14106	0.03751	100
77	961	1502	13	15	0.31	0.61951	0.29167	100
78	456	1953	13	15	0.31	1.12163	1.93891	100
92	220	1933	13	15	0.31	-0.35878000000000004	-0.58133	100
136	1452	250	13	15	0.31	-0.49854	-0.0425	100
137	1151	225	13	15	0.31	0.07081	-0.57271	100
144	1892	1813	13	15	0.31	-0.20023	-0.3539	100
155	1720	546	13	15	0.31	-0.37528	-0.17698	100
156	1735	741	13	15	0.31	0.13327999999999998	0.08412	100
157	488	1544	13	15	0.31	-0.32835	0.68874	100
9	953	930	14	15	0.39	0.38283	1.38572	100
13	186	1585	14	15	0.39	-0.19046	-1.01035	100
19	863	1715	14	15	0.39	0.25359	0.4376	100
29	815	937	14	15	0.39	-0.07552	0.10618	100
74	818	1142	14	15	0.39	-0.31766	-0.40742	100
76	1945	1152	14	15	0.39	-0.20017000000000001	-0.61263	100
103	1564	1431	14	15	0.39	0.46876999999999996	0.08445	100
146	328	169	14	15	0.39	-0.8531	0.29161	100
46	745	1383	15	15	0.48	0.14489000000000002	1.3136	100
75	1717	1269	15	15	0.48	-0.05025	0.6247199999999999	100
91	1362	308	15	15	0.48	-0.16680999999999999	-0.41768	100
102	2027	1143	15	15	0.48	-0.042	-0.76693	100
145	1495	1199	15	15	0.48	0.56067	2.92597	100
47	446	124	16	15	0.58	1.59665	6.8594100000000005	100
72	997	32	16	15	0.58	0.014419999999999999	-0.52303	100
73	1904	488	16	15	0.58	-0.14437	-0.7461399999999999	100
128	1880	412	16	15	0.58	1.04311	2.0882	100
154	1311	1019	16	15	0.58	-0.44143000000000004	-0.45997	100
93	177	335	17	15	0.7	-0.47873000000000004	-0.70303	100
94	484	32	17	15	0.7	-0.16957	-0.57989	100
119	1125	1966	17	15	0.7	1.32443	6.36551	100
167	929	982	20	15	1.13	-0.35273000000000004	-0.8204299999999999	100
169	1868	1944	20	15	1.13	-0.18855999999999998	-0.18095999999999998	100
171	698	1611	20	15	1.13	0.08111	-0.47851000000000005	100
172	996	1237	23	15	1.73	-0.0051	-0.3299	100
168	841	45	25	15	2.22	-0.0495	-0.66137	100
170	896	1460	27	15	2.79	-0.11220999999999999	-0.71745	100
173	366	1374	35	15	6.08	-0.40968999999999994	-0.55353	100
0	1728	1810	10	30	0.14	-0.1619	-0.51218	100
1	633	498	10	30	0.14	0.08075	-0.78798	100
2	1847	667	10	30	0.14	-0.43662	-0.41011000000000003	100
6	504	1703	10	30	0.14	0.15571	-0.16221	100
10	1047	304	10	30	0.14	-0.23075	-0.59982	100
14	436	1163	10	30	0.14	0.47891000000000006	0.8344799999999999	100
15	734	999	10	30	0.14	-0.18777	0.12115	100
19	1320	829	10	30	0.14	-0.1463	-0.7861100000000001	100
20	1402	243	10	30	0.14	0.87755	2.13663	100
21	375	1968	10	30	0.14	0.17282999999999998	-0.09281	100
22	154	315	10	30	0.14	0.10214	-0.30618	100
26	172	1832	10	30	0.14	0.12959	-0.20251	100
27	1573	924	10	30	0.14	0.09489	-0.08358	100
28	59	576	10	30	0.14	-0.24061	-0.59745	100
33	1865	1601	10	30	0.14	-0.06584	-0.67815	100
34	1934	1298	10	30	0.14	-0.08938	-0.71295	100
35	1661	1276	10	30	0.14	0.71609	0.78469	100
36	283	1070	10	30	0.14	0.3201	-0.50017	100
37	278	781	10	30	0.14	-0.94394	1.10014	100
45	1808	1854	10	30	0.14	0.89617	1.61399	100
46	1534	812	10	30	0.14	0.32719000000000004	2.4079900000000003	100
47	89	225	10	30	0.14	0.16462000000000002	-0.61546	100
69	431	1923	10	30	0.14	0.19424	-0.06445	100
70	1327	1320	10	30	0.14	-0.048589999999999994	-0.6006600000000001	100
71	297	440	10	30	0.14	-0.24184	0.28697	100
72	1203	301	10	30	0.14	-0.15837	-0.69923	100
73	1029	70	10	30	0.14	0.20661	-0.26345999999999997	100
89	1665	1975	10	30	0.14	0.6269600000000001	0.82191	100
90	1539	414	10	30	0.14	0.22113000000000002	-0.1724	100
91	1557	1957	10	30	0.14	0.11905999999999999	-0.6887	100
92	1043	1012	10	30	0.14	0.73387	1.45296	100
93	419	896	10	30	0.14	0.76525	0.92769	100
94	1767	680	10	30	0.14	2.20953	9.89277	100
95	94	568	10	30	0.14	-0.39071999999999996	0.08044	100
108	706	291	10	30	0.14	-0.055639999999999995	-0.6169399999999999	100
109	1542	254	10	30	0.14	3.08937	17.32433	100
110	1476	143	10	30	0.14	-0.48991	-0.31125	100
111	469	99	10	30	0.14	-0.46466	-0.39864	100
112	292	378	10	30	0.14	1.19333	5.80115	100
113	1642	590	10	30	0.14	0.61485	0.73453	100
114	902	1125	10	30	0.14	0.94732	2.69061	100
115	258	1170	10	30	0.14	0.39361999999999997	-0.26216	100
116	230	1470	10	30	0.14	0.69584	-0.08804	100
117	1825	1718	10	30	0.14	0.8293	1.19959	100
132	1120	1826	10	30	0.14	-0.059120000000000006	-0.39455999999999997	100
133	318	1382	10	30	0.14	0.42528	1.06451	100
134	163	1081	10	30	0.14	0.68695	0.72788	100
135	509	1380	10	30	0.14	0.47484	1.0630600000000001	100
136	1735	1230	10	30	0.14	0.23965999999999998	-0.09257	100
137	571	959	10	30	0.14	0.08039	0.87923	100
138	1743	811	10	30	0.14	1.4502	2.77674	100
139	1848	797	10	30	0.14	0.6716300000000001	0.8592700000000001	100
140	1807	724	10	30	0.14	-0.24944000000000002	0.04464	100
141	1439	360	10	30	0.14	-0.31183	0.75042	100
142	426	1680	10	30	0.14	0.73935	0.2323	100
145	420	340	10	30	0.14	0.93001	1.85077	100
146	1883	1780	10	30	0.14	0.027880000000000002	-0.22564	100
157	344	900	10	30	0.14	-0.33705999999999997	-0.6782	100
158	496	241	10	30	0.14	1.35525	5.834309999999999	100
159	1700	527	10	30	0.14	1.2224	1.49584	100
160	1798	681	10	30	0.14	0.20951	-0.0608	100
161	1341	818	10	30	0.14	0.12985	0.28123000000000004	100
162	67	866	10	30	0.14	-1.1031799999999998	0.662	100
163	1412	908	10	30	0.14	2.04642	7.505310000000001	100
164	489	936	10	30	0.14	1.27765	3.74997	100
165	899	923	10	30	0.14	-0.20026	-0.49709	100
166	219	1793	10	30	0.14	0.81137	2.95264	100
167	655	1718	10	30	0.14	0.24286999999999997	0.15354	100
168	1805	1302	10	30	0.14	0.80904	0.5259199999999999	100
169	589	1164	10	30	0.14	1.44425	5.49087	100
9	1699	481	11	30	0.19	1.63238	6.8402199999999995	100
11	1653	1047	11	30	0.19	-0.008	-0.07347999999999999	100
18	539	447	11	30	0.19	-0.09043999999999999	-0.62451	100
23	1898	766	11	30	0.19	1.0304	3.0373799999999997	100
24	482	1859	11	30	0.19	1.1376700000000002	2.11747	100
25	1294	47	11	30	0.19	0.12128	0.42218	100
38	1644	642	11	30	0.19	0.8816700000000001	1.44537	100
41	1325	1793	11	30	0.19	-0.34748	-0.22324000000000002	100
50	2027	1412	11	30	0.19	0.19192	-0.23551999999999998	100
51	566	1987	11	30	0.19	-0.10998	-0.7539600000000001	100
52	489	913	11	30	0.19	-0.10987999999999999	0.41208	100
59	1565	1248	11	30	0.19	1.75909	5.03935	100
60	818	559	11	30	0.19	0.54861	0.37895	100
61	930	1567	11	30	0.19	0.16179000000000002	0.24219000000000002	100
62	637	621	11	30	0.19	0.96978	0.8346399999999999	100
64	49	483	11	30	0.19	-0.38998	-0.25687	100
65	869	276	11	30	0.19	0.17515999999999998	-0.12516	100
81	296	2012	11	30	0.19	0.10169	-0.68501	100
82	1166	1557	11	30	0.19	0.11779	-0.8334299999999999	100
83	1988	1218	11	30	0.19	-0.28684	-0.01634	100
84	334	676	11	30	0.19	-0.29966	-0.4383	100
85	1662	545	11	30	0.19	0.6260600000000001	0.94432	100
86	1469	107	11	30	0.19	-0.11702	0.14843	100
100	668	1399	11	30	0.19	0.228	0.7773	100
101	883	452	11	30	0.19	0.71675	0.9831	100
102	539	1582	11	30	0.19	0.34626	0.14562	100
103	189	2009	11	30	0.19	1.49289	4.90003	100
123	1770	335	11	30	0.19	0.45943	1.9859099999999998	100
124	1822	569	11	30	0.19	-0.35278000000000004	-0.56081	100
125	1379	965	11	30	0.19	1.86179	8.46861	100
147	896	754	11	30	0.19	0.9946299999999999	2.5697	100
148	280	1891	11	30	0.19	0.26841	0.25655	100
149	1800	599	11	30	0.19	0.35995	-0.1008	100
150	712	144	11	30	0.19	-0.11348	-0.2182	100
151	925	141	11	30	0.19	0.08431	-0.76354	100
170	598	1835	11	30	0.19	-0.73218	0.42932	100
171	77	1046	11	30	0.19	0.25603000000000004	-0.38106999999999996	100
3	1919	803	12	30	0.25	1.5338399999999999	4.61766	100
5	96	2012	12	30	0.25	-0.05285	-0.40968000000000004	100
17	1553	1203	12	30	0.25	0.5928100000000001	1.43751	100
29	1970	22	12	30	0.25	0.20294	-0.21213	100
30	1422	1763	12	30	0.25	0.02345	-0.77241	100
39	1414	867	12	30	0.25	0.68216	0.07925	100
40	966	825	12	30	0.25	-0.39558000000000004	-0.58863	100
53	600	883	12	30	0.25	-0.05363	-0.50785	100
54	1946	1149	12	30	0.25	1.01531	1.01443	100
63	1427	1252	12	30	0.25	0.27787	0.9706	100
66	1502	473	12	30	0.25	2.1878	9.131089999999999	100
67	484	781	12	30	0.25	1.11535	1.86608	100
68	1485	1755	12	30	0.25	0.30448000000000003	0.1887	100
80	1188	813	12	30	0.25	0.1022	0.5551699999999999	100
87	386	929	12	30	0.25	-0.43656000000000006	-0.30801999999999996	100
88	979	1822	12	30	0.25	1.17832	2.85109	100
104	654	1185	12	30	0.25	0.02837	-0.41073999999999994	100
105	1046	2017	12	30	0.25	-0.12535	-0.51172	100
126	1895	1812	12	30	0.25	1.4764700000000002	3.03127	100
127	401	1707	12	30	0.25	0.06584	1.62396	100
128	1602	1414	12	30	0.25	-0.07307999999999999	-0.46702	100
129	1998	891	12	30	0.25	-0.03588	0.14701	100
152	1336	1615	12	30	0.25	0.86339	1.39745	100
153	1945	1705	12	30	0.25	-0.05272999999999999	0.23713	100
172	1226	1194	12	30	0.25	0.47048	-0.17299	100
4	742	439	13	30	0.31	1.82949	6.5153	100
7	124	1506	13	30	0.31	0.11809000000000001	0.07055	100
8	1221	1488	13	30	0.31	0.22103000000000003	-0.37037	100
12	1964	408	13	30	0.31	0.12544	0.8857299999999999	100
31	1724	928	13	30	0.31	0.21808000000000002	-0.13469	100
42	1800	1751	13	30	0.31	0.33776	-0.42326	100
48	1547	1017	13	30	0.31	0.60793	0.68287	100
49	1966	477	13	30	0.31	0.1664	0.16372	100
57	1264	1389	13	30	0.31	0.9290299999999999	1.55494	100
58	961	1502	13	30	0.31	0.28748	0.00212	100
77	1782	1009	13	30	0.31	-0.5173300000000001	0.53665	100
78	1070	176	13	30	0.31	0.69862	2.0716099999999997	100
79	329	166	13	30	0.31	-0.2628	-0.39313000000000003	100
98	612	996	13	30	0.31	0.9698	2.4811900000000002	100
99	2033	500	13	30	0.31	0.08892	-0.46513999999999994	100
118	222	1933	13	30	0.31	-0.22551999999999997	-0.02634	100
119	876	1606	13	30	0.31	0.27812	0.8828799999999999	100
120	1864	1300	13	30	0.31	0.26785	0.11656	100
121	819	1142	13	30	0.31	2.16777	11.22825	100
122	257	583	13	30	0.31	0.45629	-0.55067	100
143	1202	753	13	30	0.31	0.006529999999999999	0.31085999999999997	100
144	314	600	13	30	0.31	0.7357199999999999	1.20694	100
156	641	1419	13	30	0.31	-0.11904	-0.34603	100
13	1498	1520	14	30	0.39	0.3751	-0.30011	100
16	434	1580	14	30	0.39	0.64748	1.0212299999999999	100
43	1803	1625	14	30	0.39	-0.10712999999999999	-0.5744	100
55	1740	1053	14	30	0.39	0.85103	1.16419	100
56	1051	617	14	30	0.39	0.5262899999999999	-0.31365	100
75	1552	731	14	30	0.39	1.8727099999999999	7.0445199999999994	100
96	1885	634	14	30	0.39	-0.09185	0.13732	100
97	183	952	14	30	0.39	-0.11604	-0.35544000000000003	100
107	1064	416	14	30	0.39	0.72843	0.23321999999999998	100
130	759	1933	14	30	0.39	2.3685400000000003	7.839060000000001	100
131	78	295	14	30	0.39	-0.35670999999999997	0.44863000000000003	100
74	60	332	15	30	0.48	-0.10414000000000001	-0.68035	100
76	1566	1430	15	30	0.48	0.10404000000000001	0.42158	100
106	863	1713	15	30	0.48	-0.44133	0.29577	100
154	620	772	16	30	0.58	0.37856999999999996	1.39641	100
155	1675	1887	16	30	0.58	-0.06341000000000001	-0.66243	100
44	483	31	17	30	0.7	0.82755	0.52103	100
32	1034	1764	19	30	0.97	0.24081999999999998	-0.26454	100
173	929	981	20	30	1.13	-0.10319	-0.4728	100
175	697	1608	20	30	1.13	0.39842	0.04593	100
177	736	65	20	30	1.13	-0.68987	1.59709	100
179	543	1835	20	30	1.13	-0.00621	0.09875	100
176	1663	98	21	30	1.31	-0.006540000000000001	-0.54489	100
178	1590	1592	21	30	1.31	0.2127	0.05826	100
174	997	1234	23	30	1.73	0.3501	-0.31035	100
180	368	1372	35	30	6.08	-0.1362	-0.64715	100
0	1107	709	10	60	0.14	1.2306	4.12669	100
2	33	665	10	60	0.14	0.4337	0.05923	100
3	1322	827	10	60	0.14	0.93973	1.4177899999999999	100
10	1559	1956	10	60	0.14	0.14532	-0.6854	100
11	1450	804	10	60	0.14	-0.01293	-0.5040399999999999	100
15	1937	1296	10	60	0.14	0.63781	0.07301	100
16	1030	68	10	60	0.14	0.34511	0.38822	100
18	1675	834	10	60	0.14	0.8364299999999999	1.581	100
19	621	411	10	60	0.14	-0.0375	0.02446	100
22	577	1765	10	60	0.14	0.48986999999999997	0.23661	100
23	230	1560	10	60	0.14	0.66914	0.46403999999999995	100
24	350	66	10	60	0.14	0.05914	1.24524	100
27	214	1654	10	60	0.14	0.030330000000000003	0.10885999999999998	100
28	275	1450	10	60	0.14	0.67591	0.92043	100
29	1011	506	10	60	0.14	0.11962	-0.47502	100
31	1665	544	10	60	0.14	0.2724	-0.53396	100
32	21	1828	10	60	0.14	0.45081000000000004	-0.10645999999999999	100
33	43	822	10	60	0.14	0.16745	-0.9126	100
34	1809	722	10	60	0.14	0.16044	-0.39093	100
35	238	222	10	60	0.14	0.06808	0.02005	100
45	752	1733	10	60	0.14	0.91195	0.8318399999999999	100
46	1809	530	10	60	0.14	0.54365	0.55918	100
47	505	1059	10	60	0.14	1.16082	1.76685	100
48	1868	1598	10	60	0.14	-0.11238	-0.7339399999999999	100
49	1437	1718	10	60	0.14	0.67184	1.41086	100
50	165	1963	10	60	0.14	0.58396	0.64473	100
62	513	1376	10	60	0.14	0.09523999999999999	-0.35174	100
63	676	1704	10	60	0.14	0.12885	0.80304	100
64	1745	811	10	60	0.14	2.04891	8.68303	100
65	437	1164	10	60	0.14	0.7185699999999999	1.07168	100
66	485	1647	10	60	0.14	0.5605600000000001	0.0034100000000000003	100
67	1691	956	10	60	0.14	2.74424	12.62468	100
68	82	687	10	60	0.14	0.01439	-0.5373899999999999	100
69	640	619	10	60	0.14	1.12506	2.0344900000000004	100
70	1504	583	10	60	0.14	0.5099100000000001	0.38049	100
71	893	55	10	60	0.14	-0.41881	0.18882000000000002	100
84	33	80	10	60	0.14	-0.05356	0.8737799999999999	100
85	497	240	10	60	0.14	-0.2622	-0.21368	100
86	1759	543	10	60	0.14	0.6020399999999999	1.0704200000000001	100
87	1773	676	10	60	0.14	1.5635700000000001	2.65666	100
88	1301	1367	10	60	0.14	-0.12082000000000001	-0.6442899999999999	100
89	673	1399	10	60	0.14	0.65938	0.21311	100
97	27	1686	10	60	0.14	0.23598000000000002	-0.02878	100
98	1957	652	10	60	0.14	-1.09057	0.7536	100
99	1849	665	10	60	0.14	-0.00866	-0.42988999999999994	100
100	1869	891	10	60	0.14	0.3435	1.1342299999999998	100
101	1812	870	10	60	0.14	0.19442	1.06834	100
102	1434	999	10	60	0.14	0.04752	-0.50384	100
103	637	1744	10	60	0.14	0.74362	-0.1164	100
104	1078	1915	10	60	0.14	0.37285	-0.09506	100
105	964	1993	10	60	0.14	0.53403	0.11445999999999999	100
110	1687	1277	10	60	0.14	-0.42025	0.08495	100
111	1998	1681	10	60	0.14	0.39011	-0.28411	100
112	1455	1080	10	60	0.14	1.99974	9.0837	100
113	137	1232	10	60	0.14	-0.00829	0.15382	100
114	1866	598	10	60	0.14	1.24952	4.74498	100
115	526	853	10	60	0.14	0.63646	1.1140299999999999	100
116	842	870	10	60	0.14	0.62058	0.8395	100
117	1671	40	10	60	0.14	0.63351	0.19887	100
118	1576	921	10	60	0.14	2.33426	7.32902	100
130	1443	1930	10	60	0.14	1.45014	3.26931	100
131	460	1501	10	60	0.14	0.8703	0.75665	100
132	348	899	10	60	0.14	-0.44111000000000006	-0.29118	100
133	1208	298	10	60	0.14	0.49588000000000004	0.4154	100
134	1764	97	10	60	0.14	0.06352999999999999	-0.71114	100
135	25	1920	10	60	0.14	1.17161	2.7326799999999998	100
136	1966	1263	10	60	0.14	1.81447	4.033919999999999	100
137	1613	1331	10	60	0.14	1.8822900000000002	5.23765	100
138	2000	1493	10	60	0.14	1.28239	2.1714900000000004	100
139	1219	1644	10	60	0.14	0.6571	1.38835	100
140	79	1822	10	60	0.14	2.11458	8.88825	100
141	1355	1730	10	60	0.14	-0.26235	-0.18433	100
142	1688	915	10	60	0.14	3.96786	19.312820000000002	100
4	1049	303	11	60	0.19	0.21293	1.4049	100
20	1687	1597	11	60	0.19	-0.54105	1.02021	100
21	1420	941	11	60	0.19	0.041569999999999996	-0.55137	100
30	1168	1552	11	60	0.19	1.46013	4.59288	100
41	1906	1079	11	60	0.19	-0.022940000000000002	-0.042089999999999995	100
58	1782	1007	11	60	0.19	0.33669	0.0761	100
59	429	1678	11	60	0.19	1.13086	3.87534	100
76	902	923	11	60	0.19	0.9141	3.67635	100
77	898	751	11	60	0.19	0.62659	0.63869	100
78	927	1649	11	60	0.19	-0.43978999999999996	-0.19477	100
79	744	436	11	60	0.19	0.23615999999999998	-0.85221	100
80	1032	351	11	60	0.19	1.95723	6.46509	100
81	1774	39	11	60	0.19	0.88655	0.45637	100
91	38	180	11	60	0.19	-0.29567	0.08242000000000001	100
92	401	1704	11	60	0.19	1.2538799999999999	2.99955	100
107	107	1913	11	60	0.19	1.08581	2.07344	100
120	754	317	11	60	0.19	0.06347	-0.21277	100
121	485	1854	11	60	0.19	1.06786	1.33409	100
122	1214	1259	11	60	0.19	1.49304	6.12766	100
124	1802	597	11	60	0.19	2.09091	5.72649	100
143	707	287	11	60	0.19	0.8177399999999999	1.54766	100
144	543	1582	11	60	0.19	0.20901	-0.44127	100
146	885	450	11	60	0.19	0.95447	2.6553	100
147	1478	140	11	60	0.19	-0.8852899999999999	0.5384399999999999	100
1	761	1161	12	60	0.25	-0.33304	-0.43991	100
5	811	698	12	60	0.25	0.15544000000000002	-0.66396	100
6	1757	485	12	60	0.25	0.31598000000000004	-0.21564	100
8	953	1895	12	60	0.25	0.49211000000000005	0.34606	100
17	657	1180	12	60	0.25	0.2084	-0.2628	100
25	126	1503	12	60	0.25	0.013009999999999999	-0.99392	100
26	2004	888	12	60	0.25	0.92589	2.07627	100
38	1924	801	12	60	0.25	4.610130000000001	28.1917	100
42	1082	657	12	60	0.25	0.40433	1.50854	100
43	539	443	12	60	0.25	-0.25116	-0.51467	100
44	483	468	12	60	0.25	-0.19289	-0.40307	100
60	232	1466	12	60	0.25	1.1244399999999999	2.4397	100
61	81	293	12	60	0.25	0.55691	0.47455	100
75	1400	73	12	60	0.25	0.06798	-0.55442	100
82	1449	1049	12	60	0.25	1.39488	4.63238	100
93	1750	1083	12	60	0.25	-0.20197	0.29663	100
106	469	1821	12	60	0.25	0.23771	-0.38752	100
108	1503	468	12	60	0.25	1.34172	4.750380000000001	100
123	600	878	12	60	0.25	0.0728	-0.22386999999999999	100
125	1967	408	12	60	0.25	0.00984	-0.41102	100
145	1899	1561	12	60	0.25	-0.34619	-0.25922	100
148	2025	1441	12	60	0.25	0.45433	-0.41118000000000005	100
149	1823	565	12	60	0.25	0.47572	1.28457	100
7	1017	1709	13	60	0.31	0.74261	2.80983	100
12	758	959	13	60	0.31	1.33208	3.3273300000000003	100
36	715	141	13	60	0.31	-0.60326	0.12469000000000001	100
37	1073	175	13	60	0.31	2.07623	8.101280000000001	100
39	1221	1485	13	60	0.31	1.63305	5.6563300000000005	100
40	1800	1752	13	60	0.31	0.54075	2.16473	100
53	258	581	13	60	0.31	0.34499	-0.27081	100
54	1639	374	13	60	0.31	0.07417	0.02336	100
55	1549	1014	13	60	0.31	-0.17471	-0.80282	100
56	877	1975	13	60	0.31	0.061439999999999995	-0.08727	100
73	331	164	13	60	0.31	1.3469799999999998	4.09834	100
90	612	198	13	60	0.31	0.59626	1.5636299999999999	100
126	223	1931	13	60	0.31	-0.1147	-0.37875	100
9	1874	504	14	60	0.39	1.08704	2.6233299999999997	100
51	866	1711	14	60	0.39	0.7007899999999999	-0.07169	100
52	550	1482	14	60	0.39	0.25481	-0.79724	100
72	1265	1388	14	60	0.39	0.8271799999999999	2.37996	100
83	451	1896	14	60	0.39	0.45687	1.78456	100
94	650	115	14	60	0.39	0.25942	-0.56483	100
95	1969	478	14	60	0.39	-0.42545	-0.25406999999999996	100
128	1622	103	14	60	0.39	0.1834	0.17486	100
129	1806	1623	14	60	0.39	-0.22798000000000002	-0.26626	100
13	1204	194	15	60	0.48	0.35945	0.32700999999999997	100
127	32	1864	15	60	0.48	0.5625399999999999	-0.30511	100
96	621	768	16	60	0.58	0.20722	-0.18722	100
119	1001	28	16	60	0.58	0.06373999999999999	-0.9664	100
14	715	1404	17	60	0.7	0.7601600000000001	0.34159	100
74	824	2020	17	60	0.7	0.51877	1.30141	100
109	485	29	18	60	0.83	0.26619	1.86503	100
57	41	1593	19	60	0.97	0.39209	-0.57108	100
154	699	1606	20	60	1.13	0.8214	1.5422200000000001	100
150	1665	94	21	60	1.31	0.16197	-0.35169	100
155	1597	1590	21	60	1.31	0.42346000000000006	0.33508000000000004	100
153	1545	1872	23	60	1.73	0.25488	0.15392999999999998	100
156	845	44	25	60	2.22	0.61906	0.17770999999999998	100
151	457	872	26	60	2.49	-0.08816	-0.35734	100
152	900	1458	26	60	2.49	0.18562	0.45735	100
157	354	1290	30	60	3.83	-0.10453	-0.71711	100
1	30	1650	10	180	0.14	0.35657	0.56747	100
2	1586	22	10	180	0.14	0.01218	0.4504	100
4	741	993	10	180	0.14	0.55015	1.2114	100
7	1777	1712	10	180	0.14	-0.27867	-0.41656000000000004	100
8	937	674	10	180	0.14	0.8551	1.61209	100
9	2006	1164	10	180	0.14	0.35815	-0.11573	100
11	74	665	10	180	0.14	0.53392	0.2193	100
12	1233	649	10	180	0.14	0.18509	-0.43848000000000004	100
21	1099	1852	10	180	0.14	0.10993	1.0442200000000001	100
22	1480	400	10	180	0.14	-0.01037	-0.22825	100
23	1669	539	10	180	0.14	-0.16705	-0.69403	100
24	511	1593	10	180	0.14	0.25403000000000003	0.09633	100
28	1510	579	10	180	0.14	0.45963000000000004	-0.03161	100
29	424	892	10	180	0.14	0.94936	1.4688299999999999	100
30	2009	2027	10	180	0.14	0.63593	0.44483999999999996	100
37	414	1792	10	180	0.14	1.00905	0.55676	100
38	1648	1926	10	180	0.14	0.51649	0.5141399999999999	100
39	557	109	10	180	0.14	0.87216	1.3073	100
40	1368	1327	10	180	0.14	-0.30401999999999996	0.41741999999999996	100
47	236	637	10	180	0.14	-0.44938999999999996	0.0462	100
48	353	63	10	180	0.14	-0.18275999999999998	-0.61012	100
49	1035	64	10	180	0.14	1.3644399999999999	3.92144	100
50	907	919	10	180	0.14	0.58922	0.64537	100
51	266	1165	10	180	0.14	0.6914100000000001	-0.05801	100
52	318	1416	10	180	0.14	0.61557	0.8999299999999999	100
53	1573	1786	10	180	0.14	0.28928000000000004	-0.16111	100
54	1460	1080	10	180	0.14	0.80289	0.98869	100
67	2007	888	10	180	0.14	0.8251799999999999	0.4469	100
68	1694	952	10	180	0.14	1.03426	1.8974799999999998	100
69	1262	1814	10	180	0.14	-0.08315	0.5886600000000001	100
70	173	17	10	180	0.14	0.14483	-0.45232	100
71	1346	1806	10	180	0.14	0.78981	-0.18092	100
82	1139	599	10	180	0.14	1.248	1.30623	100
83	1494	224	10	180	0.14	0.86926	1.13675	100
84	101	562	10	180	0.14	0.35453	0.03295	100
85	300	369	10	180	0.14	0.71707	0.50239	100
86	1428	1759	10	180	0.14	0.39208000000000004	-0.69706	100
87	382	1962	10	180	0.14	0.5230899999999999	0.31971	100
101	981	738	10	180	0.14	0.2824	0.26905999999999997	100
102	1850	66	10	180	0.14	0.40105	1.49672	100
103	1385	142	10	180	0.14	-0.3275	-0.05586	100
104	1548	677	10	180	0.14	1.7248299999999999	3.20218	100
105	291	1658	10	180	0.14	0.9770399999999999	1.78574	100
106	1494	1748	10	180	0.14	0.8443799999999999	0.69731	100
107	1595	1965	10	180	0.14	0.66773	1.2203	100
115	2005	1679	10	180	0.14	-0.21338000000000001	-0.19484	100
116	770	875	10	180	0.14	2.0604299999999998	6.87133	100
117	1907	832	10	180	0.14	-0.44664	-0.36926	100
118	672	733	10	180	0.14	0.3473	-0.11640999999999999	100
119	1281	323	10	180	0.14	1.59727	3.40922	100
120	1126	321	10	180	0.14	1.03536	1.34827	100
121	1056	300	10	180	0.14	1.66405	4.17202	100
122	1457	245	10	180	0.14	1.15355	2.1182	100
123	244	216	10	180	0.14	2.6318	10.25742	100
124	900	54	10	180	0.14	1.53366	2.35316	100
125	942	1728	10	180	0.14	2.3155200000000002	16.84544	100
126	574	1984	10	180	0.14	0.5281399999999999	-0.31379	100
0	180	1827	11	180	0.19	0.00399	0.24573000000000003	100
5	714	285	11	180	0.19	0.59568	-0.16353	100
26	1520	733	11	180	0.19	0.84921	0.78368	100
42	1940	1291	11	180	0.19	-0.10607	-0.5595899999999999	100
43	815	695	11	180	0.19	0.77886	1.4742600000000001	100
56	1704	1797	11	180	0.19	0.55674	1.6782400000000002	100
57	301	2007	11	180	0.19	0.57585	-0.29782	100
59	639	496	11	180	0.19	0.33662	0.25771	100
73	1767	92	11	180	0.19	0.5094	0.8529700000000001	100
81	753	1731	11	180	0.19	0.24381999999999998	0.7299	100
95	1404	69	11	180	0.19	2.50335	8.62405	100
96	1926	797	11	180	0.19	2.7410400000000004	9.16612	100
97	289	1063	11	180	0.19	1.4800799999999998	2.50339	100
98	860	1078	11	180	0.19	1.5640399999999999	2.46135	100
99	457	1892	11	180	0.19	1.87001	3.99177	100
100	1293	1097	11	180	0.19	1.93724	4.9865699999999995	100
110	1104	2029	11	180	0.19	0.4654	0.5301600000000001	100
111	238	1463	11	180	0.19	1.33159	2.99559	100
113	1662	928	11	180	0.19	0.8082699999999999	0.65654	100
10	1172	1550	12	180	0.25	0.01706	0.06482	100
15	102	2007	12	180	0.25	0.18053	-0.32564	100
17	1476	334	12	180	0.25	1.27214	4.26213	100
18	430	1414	12	180	0.25	1.04866	2.25947	100
27	1938	900	12	180	0.25	-0.44348999999999994	-0.29786999999999997	100
33	1846	1983	12	180	0.25	1.36673	1.94308	100
34	1953	1144	12	180	0.25	-0.24784	-0.73493	100
35	1126	1075	12	180	0.25	0.6762	0.57362	100
58	605	875	12	180	0.25	0.36200000000000004	-0.32215	100
60	773	1097	12	180	0.25	0.64909	0.41485	100
72	132	1502	12	180	0.25	0.40267	-0.63634	100
74	727	917	12	180	0.25	0.6272399999999999	2.54665	100
92	1996	1249	12	180	0.25	0.92455	1.3717	100
93	1425	937	12	180	0.25	-0.14412	-0.4313	100
94	888	445	12	180	0.25	1.80008	4.23332	100
112	659	1180	12	180	0.25	1.32369	2.96322	100
6	969	1497	13	180	0.31	-0.46858	-0.49391999999999997	100
31	1091	1670	13	180	0.31	0.45643	-0.38371	100
32	1597	480	13	180	0.31	0.87241	1.09146	100
61	498	394	13	180	0.31	0.34879	-0.14686	100
75	463	1947	13	180	0.31	1.7356900000000002	4.406219999999999	100
76	987	1148	13	180	0.31	1.9689599999999998	6.41999	100
80	229	1929	13	180	0.31	0.40321	0.16797	100
90	1687	1829	13	180	0.31	-0.02605	-0.76655	100
91	1730	142	13	180	0.31	1.33484	3.3235699999999997	100
109	653	1937	13	180	0.31	1.0845	2.7044200000000003	100
13	761	958	14	180	0.39	1.77814	4.0280000000000005	100
14	154	434	14	180	0.39	-0.16074000000000002	-0.4664	100
16	1634	161	14	180	0.39	1.33029	4.54309	100
19	1755	1124	14	180	0.39	1.07894	1.08305	100
20	877	1974	14	180	0.39	0.3916	0.75146	100
41	1371	299	14	180	0.39	0.94926	0.9779100000000001	100
46	264	580	14	180	0.39	0.13927	-0.18999000000000002	100
62	653	109	14	180	0.39	0.93101	1.0878700000000001	100
77	1278	232	14	180	0.39	1.54913	2.76717	100
78	1905	1556	14	180	0.39	1.49029	4.235180000000001	100
89	1869	1294	14	180	0.39	0.78737	0.4612	100
3	413	1853	15	180	0.48	1.04377	1.5168	100
44	847	1600	15	180	0.48	0.7184	0.02632	100
45	192	1577	15	180	0.48	0.88665	1.95088	100
63	334	408	15	180	0.48	1.62934	5.4072	100
64	1446	1600	15	180	0.48	0.00748	0.4649	100
88	1208	194	15	180	0.48	0.68589	0.41972	100
108	1683	1884	15	180	0.48	1.2744799999999998	1.64116	100
25	491	27	16	180	0.58	0.50288	1.02639	100
65	624	768	16	180	0.58	-0.6220100000000001	0.2119	100
79	1527	1717	16	180	0.58	0.38032	-0.37114	100
114	261	1233	16	180	0.58	0.66723	0.34602	100
55	1861	1893	17	180	0.7	0.14886	-0.4532	100
36	818	824	18	180	0.83	2.0621099999999997	5.97497	100
66	1127	407	18	180	0.83	1.21003	1.7132900000000002	100
127	1602	1587	20	180	1.13	0.9159700000000001	1.577	100
0	1604	202	10	360	0.14	1.53463	2.41987	100
1	1036	61	10	360	0.14	-0.044360000000000004	-0.69125	100
4	177	1824	10	360	0.14	0.94289	0.7136600000000001	100
6	1662	1038	10	360	0.14	0.7621	-0.22788000000000003	100
7	1509	578	10	360	0.14	0.80978	0.59397	100
10	58	480	10	360	0.14	1.2523	1.32282	100
15	35	1647	10	360	0.14	0.0016600000000000002	-0.36938000000000004	100
19	1285	322	10	360	0.14	0.8133699999999999	0.11560999999999999	100
20	1809	1740	10	360	0.14	0.8682200000000001	0.16629000000000002	100
24	951	1282	10	360	0.14	1.23627	0.85682	100
25	900	1981	10	360	0.14	0.122	0.1763	100
26	1551	674	10	360	0.14	1.20156	1.3485	100
27	68	567	10	360	0.14	0.32111	0.73943	100
28	319	1541	10	360	0.14	1.0152299999999999	0.52923	100
8	674	736	11	360	0.19	0.94694	0.29962	100
13	576	1982	11	360	0.19	0.79356	0.04575	100
32	83	1474	11	360	0.19	2.28306	6.82627	100
33	814	1693	11	360	0.19	1.0927200000000001	1.00642	100
3	1734	138	12	360	0.25	1.62311	4.66589	100
11	722	139	12	360	0.25	0.48721000000000003	-0.18420999999999998	100
18	231	1927	12	360	0.25	1.34007	3.64831	100
12	1460	241	13	360	0.31	3.01047	14.230770000000001	100
16	153	435	13	360	0.31	1.49804	2.57897	100
17	653	111	13	360	0.31	0.80774	0.11638	100
22	68	1639	13	360	0.31	0.62061	0.35419	100
34	471	317	13	360	0.31	2.13896	5.780469999999999	100
2	1955	1140	14	360	0.39	1.25075	1.67146	100
5	1157	216	14	360	0.39	2.22512	7.25485	100
23	1074	408	14	360	0.39	1.70097	2.71679	100
29	1882	501	14	360	0.39	1.6885	3.9100099999999998	100
9	415	1851	15	360	0.48	2.4692	10.57822	100
30	1062	761	16	360	0.58	1.8244900000000002	3.4164	100
31	1915	480	16	360	0.58	1.13126	1.36982	100
14	492	1483	17	360	0.7	1.05931	1.4659	100
21	29	1331	18	360	0.83	0.90774	0.75227	100
35	1603	1584	21	360	1.31	1.6016299999999999	2.93458	100
0	1663	1043	10	1440	0.14	0.73759	-0.14415	100
4	1673	1272	10	1440	0.14	0.89617	0.50042	100
5	88	1039	10	1440	0.14	0.72409	-0.01677	100
9	353	897	10	1440	0.14	1.11829	0.83155	100
10	70	568	10	1440	0.14	1.14478	1.16087	100
11	433	1674	10	1440	0.14	1.48735	4.22196	100
12	77	27	10	1440	0.14	0.8928200000000001	0.45448999999999995	100
13	317	253	10	1440	0.14	-0.055689999999999996	-0.28825	100
14	269	1165	10	1440	0.14	1.8719599999999998	4.28147	100
19	1995	192	10	1440	0.14	0.23722	0.15128	100
20	294	1657	10	1440	0.14	1.93805	4.12371	100
2	236	1056	12	1440	0.25	1.6086	4.38465	100
6	191	943	12	1440	0.25	1.104	2.4111	100
7	1749	736	12	1440	0.25	0.9872	1.1436899999999999	100
15	932	1643	12	1440	0.25	0.89166	0.38533	100
8	374	669	13	1440	0.31	1.3952200000000001	1.7123099999999998	100
16	1915	479	13	1440	0.31	1.23837	1.7409999999999999	100
17	825	932	13	1440	0.31	1.20052	1.2201899999999999	100
3	1885	500	14	1440	0.39	1.44686	3.3372300000000004	100
1	1124	295	15	1440	0.48	2.19556	6.716410000000001	100
18	1064	761	16	1440	0.58	1.72882	2.88185	100
21	707	1601	20	1440	1.13	2.5156099999999997	6.709919999999999	100
