# Supplementary material for: Dynamic self-assembly of compartmentalized DNA nanotubes
Source: Nat Commun. 2021 Jun 11;12:3557. doi: 10.1038/s41467-021-23850-1 (PMC8196065; doi:10.1038/s41467-021-23850-1)
Supplement: Supplementary file 8 — Source Data [file 41467_2021_23850_MOESM8_ESM.zip › sourceData/SIfigs/s24-65_radiiHist_skewKurtVSRad/csv/s36_s62_s63_RNaseH_075_finalData.csv]

	X (pixels)	Y (pixels)	Radius (pixels)	Time	Volume (pL)	skew	kurtosis	RNaseH
1	897	1562	10	15	0.14	-0.00237	-1.1438700000000002	0.075
2	448	1998	10	15	0.14	0.02366	-1.05976	0.075
3	1110	1257	10	15	0.14	0.031219999999999998	-1.18907	0.075
4	967	1719	10	15	0.14	-0.02166	-1.0812899999999999	0.075
5	981	439	10	15	0.14	-0.03345	-1.09812	0.075
7	1415	1509	10	15	0.14	0.044789999999999996	-1.16676	0.075
9	1152	1821	10	15	0.14	0.04849	-1.1428	0.075
19	1606	1874	10	15	0.14	-0.04343	-1.12347	0.075
20	1078	1207	10	15	0.14	0.03343	-1.21538	0.075
21	187	2020	10	15	0.14	-0.06777999999999999	-1.13754	0.075
25	1520	1678	10	15	0.14	0.06389	-1.06489	0.075
37	1137	755	10	15	0.14	-0.10635	-1.06605	0.075
42	2026	1965	10	15	0.14	0.14677	-1.1239700000000001	0.075
43	1683	1333	10	15	0.14	0.12617	-1.0972600000000001	0.075
50	400	143	10	15	0.14	-0.09929	-0.98287	0.075
51	1074	730	10	15	0.14	0.01396	-1.0299399999999999	0.075
52	1068	1986	10	15	0.14	-0.10082	-1.0272299999999999	0.075
67	245	1953	10	15	0.14	-0.23231	-0.8742	0.075
68	1023	1563	10	15	0.14	0.032560000000000006	-1.1555799999999998	0.075
69	1502	1396	10	15	0.14	-0.08846	-0.90769	0.075
70	1466	1199	10	15	0.14	-0.03157	-1.16113	0.075
71	1965	902	10	15	0.14	0.09264	-1.18813	0.075
77	1777	847	10	15	0.14	0.032760000000000004	-1.14278	0.075
78	758	1968	10	15	0.14	-0.16430999999999998	-0.8421799999999999	0.075
79	606	1680	10	15	0.14	-0.10475999999999999	-1.06255	0.075
80	447	1545	10	15	0.14	-0.08123999999999999	-1.06914	0.075
94	1589	1754	10	15	0.14	-0.0007700000000000001	-1.1562	0.075
95	1422	1685	10	15	0.14	-0.12029000000000001	-0.99839	0.075
96	690	1641	10	15	0.14	-0.07493	-1.12284	0.075
97	1252	1504	10	15	0.14	-0.27843	-0.82219	0.075
98	1955	239	10	15	0.14	0.0436	-1.11208	0.075
99	1018	1220	10	15	0.14	-0.02678	-1.00464	0.075
100	45	783	10	15	0.14	-0.2745	-0.7992600000000001	0.075
118	628	205	10	15	0.14	-0.18607	-0.9833299999999999	0.075
134	523	415	10	15	0.14	-0.10361	-1.02459	0.075
135	869	664	10	15	0.14	-0.16162	-0.9679700000000001	0.075
136	1639	1981	10	15	0.14	-0.15557	-0.8506600000000001	0.075
137	304	1679	10	15	0.14	-0.05616	-1.01189	0.075
138	490	1595	10	15	0.14	-0.0303	-1.04304	0.075
139	671	1579	10	15	0.14	-0.0168	-1.1211200000000001	0.075
0	818	831	11	15	0.19	-0.006409999999999999	-1.1749100000000001	0.075
6	982	645	11	15	0.19	-0.0363	-1.17605	0.075
8	810	1541	11	15	0.19	0.00199	-1.15802	0.075
10	425	164	11	15	0.19	-0.09788999999999999	-1.08633	0.075
24	682	1531	11	15	0.19	0.0014	-1.14854	0.075
47	1336	244	11	15	0.19	-0.00249	-1.23383	0.075
58	1231	1005	11	15	0.19	0.0115	-1.119	0.075
59	1388	1068	11	15	0.19	0.02052	-1.19585	0.075
73	1911	418	11	15	0.19	-0.0223	-1.14415	0.075
74	50	164	11	15	0.19	-0.07676000000000001	-1.09264	0.075
81	140	697	11	15	0.19	-0.11059000000000001	-1.13164	0.075
83	1359	1474	11	15	0.19	-0.0262	-1.14949	0.075
88	94	1989	11	15	0.19	-0.06828	-0.9282	0.075
104	1400	929	11	15	0.19	0.01784	-1.20919	0.075
105	1120	1355	11	15	0.19	-0.01015	-1.17109	0.075
113	677	374	11	15	0.19	-0.38216999999999995	-0.6897	0.075
114	1184	1978	11	15	0.19	-0.05003	-1.07605	0.075
128	709	202	11	15	0.19	-0.10435	-1.06762	0.075
129	1978	293	11	15	0.19	0.0172	-1.19086	0.075
130	47	656	11	15	0.19	-0.06138	-1.1061	0.075
131	1604	1991	11	15	0.19	-0.30716	-0.79413	0.075
146	1170	140	11	15	0.19	0.01072	-1.18764	0.075
148	801	259	11	15	0.19	-0.08776	-1.1212600000000001	0.075
149	568	1883	11	15	0.19	-0.14298	-1.03321	0.075
14	796	795	12	15	0.25	-0.1718	-1.06336	0.075
17	256	1190	12	15	0.25	-0.14658	-1.01936	0.075
18	500	123	12	15	0.25	-0.08088	-1.11731	0.075
32	783	1057	12	15	0.25	-0.06619	-1.12094	0.075
33	595	133	12	15	0.25	-0.15685	-1.01425	0.075
34	668	844	12	15	0.25	-0.08713	-1.12161	0.075
39	405	1731	12	15	0.25	-0.02787	-1.13326	0.075
40	150	1018	12	15	0.25	-0.16585	-1.0256299999999998	0.075
56	412	2009	12	15	0.25	-0.26474000000000003	-0.9784299999999999	0.075
57	514	43	12	15	0.25	-0.11195999999999999	-1.06196	0.075
60	68	1737	12	15	0.25	-0.40112	-0.77049	0.075
61	164	747	12	15	0.25	-0.13742000000000001	-1.09297	0.075
72	403	1858	12	15	0.25	-0.10833	-1.01393	0.075
75	507	704	12	15	0.25	-0.12825	-1.09754	0.075
76	687	501	12	15	0.25	-0.0435	-1.1098	0.075
82	505	1990	12	15	0.25	-0.09693	-1.0422	0.075
84	1533	1176	12	15	0.25	-0.18702	-1.04793	0.075
85	1676	1410	12	15	0.25	-0.05712999999999999	-1.19472	0.075
86	614	954	12	15	0.25	-0.10880999999999999	-1.03844	0.075
87	1360	943	12	15	0.25	0.007109999999999999	-1.21472	0.075
89	737	1919	12	15	0.25	-0.09162999999999999	-1.0993600000000001	0.075
106	1152	1304	12	15	0.25	-0.10161	-1.1408	0.075
107	1386	1270	12	15	0.25	0.0022	-1.20363	0.075
108	1377	714	12	15	0.25	-0.08067	-1.15081	0.075
112	1197	973	12	15	0.25	-0.09663	-1.16648	0.075
115	1133	461	12	15	0.25	-0.13017	-1.12846	0.075
116	1299	1896	12	15	0.25	-0.42356000000000005	-0.72249	0.075
117	650	1061	12	15	0.25	-0.12074000000000001	-1.03318	0.075
126	1316	125	12	15	0.25	-0.10665	-1.05064	0.075
127	521	281	12	15	0.25	-0.30467	-0.8885799999999999	0.075
145	96	1431	12	15	0.25	-0.11124	-1.10414	0.075
147	447	886	12	15	0.25	-0.13564	-1.01988	0.075
11	685	307	13	15	0.31	-0.10843	-1.19765	0.075
16	1579	560	13	15	0.31	-0.06354	-1.19481	0.075
30	50	1267	13	15	0.31	-0.20293	-0.9582200000000001	0.075
38	124	989	13	15	0.31	-0.12738	-1.09474	0.075
44	1182	1012	13	15	0.31	-0.07629	-1.22379	0.075
45	1201	1122	13	15	0.31	-0.09799	-1.1294799999999998	0.075
48	1701	91	13	15	0.31	-0.195	-1.1639700000000002	0.075
90	379	1780	13	15	0.31	-0.18559	-0.9846799999999999	0.075
91	1704	1638	13	15	0.31	-0.08857000000000001	-1.1861	0.075
92	814	1638	13	15	0.31	-0.18978	-1.01635	0.075
93	1251	1239	13	15	0.31	-0.06355	-1.18964	0.075
101	139	134	13	15	0.31	-0.15292	-1.08742	0.075
102	888	631	13	15	0.31	-0.18711	-0.9792	0.075
103	1546	1507	13	15	0.31	-0.11020999999999999	-1.17424	0.075
111	460	1391	13	15	0.31	-0.11840999999999999	-1.087	0.075
121	1649	1646	13	15	0.31	-0.023209999999999998	-1.19268	0.075
122	162	1746	13	15	0.31	-0.032310000000000005	-1.07785	0.075
123	386	1575	13	15	0.31	-0.10475999999999999	-1.1277	0.075
124	1279	1291	13	15	0.31	-0.11789000000000001	-1.10418	0.075
125	462	794	13	15	0.31	-0.16364	-0.9963799999999999	0.075
142	127	245	13	15	0.31	-0.23839000000000002	-0.94637	0.075
143	261	635	13	15	0.31	-0.29349000000000003	-0.87731	0.075
144	1449	1540	13	15	0.31	-0.29724	-0.87428	0.075
22	1678	820	14	15	0.39	-0.09892999999999999	-1.21143	0.075
26	1293	1242	14	15	0.39	-0.24871	-0.96124	0.075
27	1854	567	14	15	0.39	-0.12987	-1.18804	0.075
35	414	642	14	15	0.39	-0.12247000000000001	-1.1279	0.075
53	1240	1977	14	15	0.39	-0.07545	-1.09364	0.075
64	1998	1398	14	15	0.39	-0.07012	-1.1793799999999999	0.075
65	1876	629	14	15	0.39	-0.14689000000000002	-1.14826	0.075
110	1012	556	14	15	0.39	-0.12521	-1.15434	0.075
120	1965	540	14	15	0.39	-0.07844	-1.21141	0.075
15	918	1851	15	15	0.48	-0.23804	-0.97111	0.075
23	364	23	15	15	0.48	-0.11935	-1.1395899999999999	0.075
28	376	1992	15	15	0.48	-0.21356999999999998	-0.93981	0.075
36	1437	1726	15	15	0.48	-0.11615999999999999	-1.15631	0.075
41	211	1034	15	15	0.48	-0.3134	-0.8528899999999999	0.075
54	72	1102	15	15	0.48	-0.19702999999999998	-0.9898600000000001	0.075
66	1998	356	15	15	0.48	-0.12322000000000001	-1.17058	0.075
109	1331	413	15	15	0.48	-0.20826	-1.0757299999999999	0.075
140	1475	27	15	15	0.48	-0.14558	-1.07755	0.075
55	1946	1810	16	15	0.58	-0.13469	-1.1398700000000002	0.075
13	1539	1747	17	15	0.7	-0.12245	-1.15819	0.075
31	358	224	17	15	0.7	-0.16013	-1.09625	0.075
46	1229	548	17	15	0.7	-0.15754	-1.1003100000000001	0.075
49	576	2011	17	15	0.7	-0.3052	-0.8705200000000001	0.075
62	136	1550	17	15	0.7	-0.19552999999999998	-1.02081	0.075
63	1738	822	17	15	0.7	-0.14749	-1.17235	0.075
119	937	1354	17	15	0.7	-0.20107	-1.04159	0.075
133	1538	1937	17	15	0.7	-0.09904	-1.1171200000000001	0.075
12	343	1732	18	15	0.83	-0.1861	-1.12732	0.075
132	32	1991	18	15	0.83	-0.15223	-1.1036700000000002	0.075
29	283	1486	19	15	0.97	-0.03146	-1.0613299999999999	0.075
141	141	1495	19	15	0.97	-0.18287	-1.07085	0.075
150	1314	776	20	15	1.13	-0.16598	-1.11291	0.075
152	209	1847	20	15	1.13	-0.23151	-0.95289	0.075
154	439	1185	20	15	1.13	-0.29646	-0.78094	0.075
155	384	1345	20	15	1.13	-0.10484	-1.09445	0.075
156	1648	728	20	15	1.13	-0.08906	-1.13981	0.075
162	540	1149	20	15	1.13	-0.18482	-1.10679	0.075
167	827	1943	20	15	1.13	-0.19326	-1.09951	0.075
170	132	1146	20	15	1.13	-0.21441	-0.9771799999999999	0.075
171	250	16	20	15	1.13	-0.17867	-0.98203	0.075
174	1430	407	20	15	1.13	-0.44225	-0.93999	0.075
178	965	943	20	15	1.13	-0.19287	-1.0938299999999999	0.075
179	343	1380	20	15	1.13	-0.37064	-1.05569	0.075
180	1401	505	20	15	1.13	-0.08871	-1.12473	0.075
182	58	1441	20	15	1.13	-0.14249	-1.10069	0.075
183	498	1934	20	15	1.13	-0.22275	-1.00791	0.075
184	16	251	20	15	1.13	-0.20684	-0.9887799999999999	0.075
158	1152	1143	21	15	1.31	-0.09726	-1.1164100000000001	0.075
161	1481	419	21	15	1.31	-0.15263	-1.0986799999999999	0.075
177	1285	1826	21	15	1.31	-0.33665	-0.78608	0.075
181	816	990	21	15	1.31	-0.27358000000000005	-0.9597100000000001	0.075
153	1081	1826	22	15	1.51	-0.21374	-1.05229	0.075
157	764	669	22	15	1.51	-0.16808	-1.10911	0.075
160	331	875	22	15	1.51	-0.37395	-0.85451	0.075
166	213	1923	22	15	1.51	-0.19287	-1.0008299999999999	0.075
168	880	1638	22	15	1.51	-0.18905	-1.09501	0.075
172	912	268	22	15	1.51	-0.11603	-1.06135	0.075
176	599	1749	22	15	1.51	-0.1561	-1.05351	0.075
151	564	84	23	15	1.73	-0.14912	-1.05503	0.075
164	631	366	23	15	1.73	-0.10119	-1.06843	0.075
173	1452	837	24	15	1.96	-0.23449	-0.8473700000000001	0.075
159	254	215	25	15	2.22	-0.19417	-0.99989	0.075
165	874	1896	25	15	2.22	-0.17398	-0.9543200000000001	0.075
169	1083	1726	25	15	2.22	-0.16172	-1.10731	0.075
175	751	1755	25	15	2.22	-0.1696	-1.03745	0.075
163	341	758	27	15	2.79	-0.14436	-1.1030200000000001	0.075
189	244	979	32	15	4.65	-0.4057	-0.77285	0.075
190	1591	1201	33	15	5.1	-0.12365999999999999	-1.07942	0.075
185	64	550	34	15	5.57	-0.23428000000000002	-0.9792700000000001	0.075
186	1549	270	35	15	6.08	-0.20394	-1.08067	0.075
187	1353	1916	35	15	6.08	-0.16632	-1.08437	0.075
188	1632	199	35	15	6.08	-0.19063	-1.00105	0.075
191	257	904	47	15	14.72	-0.22291	-1.02642	0.075
5	602	1680	10	30	0.14	-0.14733	-0.94878	0.075
9	1628	297	10	30	0.14	-0.35207	-0.68494	0.075
10	917	1041	10	30	0.14	-0.15925999999999998	-1.00409	0.075
18	963	1719	10	30	0.14	-0.07916000000000001	-1.00232	0.075
22	688	1129	10	30	0.14	-0.2057	-0.94479	0.075
29	451	1779	10	30	0.14	-0.01766	-1.05846	0.075
30	1286	1339	10	30	0.14	-0.1114	-1.0298100000000001	0.075
31	183	2020	10	30	0.14	-0.03297	-1.09117	0.075
32	1375	1601	10	30	0.14	0.04348	-0.9374100000000001	0.075
38	1642	1499	10	30	0.14	-0.13180999999999998	-0.9692299999999999	0.075
39	261	1705	10	30	0.14	-0.0668	-1.05338	0.075
40	1516	1678	10	30	0.14	-0.053	-1.07788	0.075
52	1755	1005	10	30	0.14	0.02164	-1.0861299999999998	0.075
53	1706	448	10	30	0.14	-0.03445	-1.03047	0.075
54	891	1180	10	30	0.14	-0.10997	-1.0017399999999999	0.075
67	667	1579	10	30	0.14	-0.08745	-1.05643	0.075
68	1679	1333	10	30	0.14	-0.1135	-0.97925	0.075
76	522	1772	10	30	0.14	-0.14966	-0.9878399999999999	0.075
77	1732	1667	10	30	0.14	0.023280000000000002	-1.06588	0.075
78	1248	1504	10	30	0.14	-0.4065	-0.69002	0.075
79	283	1234	10	30	0.14	-0.26866999999999996	-0.8511700000000001	0.075
80	1266	99	10	30	0.14	-0.10027	-0.9845	0.075
81	32	1816	10	30	0.14	-0.02035	-0.9974799999999999	0.075
82	241	1953	10	30	0.14	-0.22396999999999997	-0.84609	0.075
100	1070	730	10	30	0.14	-0.11126	-1.0687	0.075
101	855	1192	10	30	0.14	-0.15730999999999998	-0.94581	0.075
102	1411	1510	10	30	0.14	-0.07101	-1.0307	0.075
103	436	1637	10	30	0.14	-0.09329	-0.9858399999999999	0.075
108	1931	402	10	30	0.14	-0.04784	-0.9824200000000001	0.075
109	1122	931	10	30	0.14	-0.06557	-0.97356	0.075
110	1074	1207	10	30	0.14	-0.10194	-1.05892	0.075
111	1962	902	10	30	0.14	-0.13963	-0.9091600000000001	0.075
142	1282	1952	10	30	0.14	-0.18953	-0.9340700000000001	0.075
143	144	1935	10	30	0.14	-0.30546	-0.58892	0.075
144	714	1665	10	30	0.14	-0.14665999999999998	-0.9541	0.075
145	624	206	10	30	0.14	-0.29748	-0.73975	0.075
2	1228	1006	11	30	0.19	0.01939	-1.0870799999999998	0.075
4	1365	1222	11	30	0.19	-0.06939	-1.1012899999999999	0.075
11	1133	755	11	30	0.19	-0.09934	-1.10297	0.075
16	1166	140	11	30	0.19	-0.0819	-1.06552	0.075
19	1104	1191	11	30	0.19	-0.0342	-1.09249	0.075
25	1116	1356	11	30	0.19	-0.07845	-1.07094	0.075
35	1671	1259	11	30	0.19	-0.13585999999999998	-1.04646	0.075
43	1389	875	11	30	0.19	0.02317	-0.96185	0.075
50	220	1544	11	30	0.19	-0.14837999999999998	-1.01914	0.075
62	797	259	11	30	0.19	-0.09399	-1.07592	0.075
63	879	1276	11	30	0.19	-0.32398000000000005	-0.81911	0.075
71	1086	604	11	30	0.19	-0.06691	-1.13542	0.075
74	1456	992	11	30	0.19	-0.07437	-1.03845	0.075
84	43	656	11	30	0.19	-0.03728	-1.13337	0.075
90	1773	847	11	30	0.19	-0.03657	-1.14785	0.075
106	653	949	11	30	0.19	-0.33516	-0.80996	0.075
118	1400	1108	11	30	0.19	-0.05161	-1.11065	0.075
128	1632	2008	11	30	0.19	-0.12272000000000001	-1.0709799999999998	0.075
129	397	907	11	30	0.19	-0.22504000000000002	-0.88185	0.075
130	1501	1232	11	30	0.19	-0.18674000000000002	-0.8900100000000001	0.075
131	1288	1661	11	30	0.19	-0.09617	-1.05905	0.075
132	1192	1278	11	30	0.19	-0.07466	-1.04751	0.075
133	839	1708	11	30	0.19	-0.11377000000000001	-0.97301	0.075
134	1564	1784	11	30	0.19	-0.07569	-1.06965	0.075
135	564	1883	11	30	0.19	-0.22975	-0.86698	0.075
136	811	178	11	30	0.19	-0.15938	-0.98713	0.075
137	1951	239	11	30	0.19	0.026119999999999997	-1.0993899999999999	0.075
138	803	137	11	30	0.19	-0.36949	-0.72114	0.075
0	760	1373	12	30	0.25	-0.19192	-1.0812899999999999	0.075
3	1114	1677	12	30	0.25	-0.14402	-1.0579100000000001	0.075
12	900	480	12	30	0.25	-0.16091	-1.04255	0.075
13	1037	1371	12	30	0.25	-0.09177	-0.98731	0.075
15	159	748	12	30	0.25	-0.10284000000000001	-1.0505799999999998	0.075
20	401	1731	12	30	0.25	0.0158	-0.84616	0.075
28	54	1573	12	30	0.25	-0.38416	-0.86416	0.075
34	1137	518	12	30	0.25	-0.15624000000000002	-1.0973600000000001	0.075
49	510	43	12	30	0.25	-0.17906	-0.9748100000000001	0.075
58	1574	629	12	30	0.25	-0.16752999999999998	-0.9924200000000001	0.075
59	1338	1293	12	30	0.25	-0.08702	-1.13299	0.075
60	756	1480	12	30	0.25	-0.18725999999999998	-1.00501	0.075
61	501	1990	12	30	0.25	-0.07299	-1.079	0.075
72	1437	895	12	30	0.25	-0.10271	-1.1185	0.075
73	832	1266	12	30	0.25	-0.1251	-1.09333	0.075
83	1013	1317	12	30	0.25	-0.48648	-0.62436	0.075
85	1332	244	12	30	0.25	-0.06326	-1.20128	0.075
86	1024	285	12	30	0.25	-0.09727000000000001	-1.11761	0.075
87	1373	714	12	30	0.25	-0.08411	-1.11401	0.075
88	93	1431	12	30	0.25	-0.32579	-0.8690700000000001	0.075
89	733	1919	12	30	0.25	0.0217	-0.9910899999999999	0.075
104	758	1860	12	30	0.25	-0.12155	-1.01928	0.075
105	705	202	12	30	0.25	-0.15807000000000002	-1.0237	0.075
119	124	1731	12	30	0.25	-0.26821999999999996	-0.87602	0.075
120	1318	542	12	30	0.25	-0.2033	-1.02109	0.075
121	177	1893	12	30	0.25	-0.00898	-0.8727299999999999	0.075
122	421	164	12	30	0.25	-0.08495	-1.0542200000000002	0.075
139	1471	1568	12	30	0.25	-0.24218	-0.9420700000000001	0.075
140	590	1079	12	30	0.25	-0.25425	-0.77078	0.075
141	541	126	12	30	0.25	-0.28469	-0.8850399999999999	0.075
6	1679	1602	13	30	0.31	-0.13288	-1.0842200000000002	0.075
7	1645	1646	13	30	0.31	-0.07791000000000001	-1.17745	0.075
21	2001	1258	13	30	0.31	-0.06911	-1.16493	0.075
26	120	990	13	30	0.31	-0.24869000000000002	-0.84816	0.075
27	46	1267	13	30	0.31	-0.18312	-0.9198299999999999	0.075
33	1725	319	13	30	0.31	-0.10037	-1.0509	0.075
47	1882	894	13	30	0.31	-0.09427999999999999	-1.14035	0.075
48	1038	1613	13	30	0.31	-0.30327	-1.0265600000000001	0.075
65	382	1575	13	30	0.31	-0.1159	-1.11408	0.075
66	547	734	13	30	0.31	-0.21766999999999997	-0.99364	0.075
91	135	134	13	30	0.31	0.14068	-0.80897	0.075
92	36	710	13	30	0.31	-0.21303000000000002	-0.91659	0.075
93	223	786	13	30	0.31	-0.14038	-1.00914	0.075
94	203	630	13	30	0.31	-0.35091	-0.78899	0.075
95	257	635	13	30	0.31	-0.18195	-0.81628	0.075
116	1320	332	13	30	0.31	-0.12734	-1.08546	0.075
117	884	631	13	30	0.31	-0.21234	-0.73255	0.075
127	297	1416	13	30	0.31	-0.16172	-1.00444	0.075
1	1542	1508	14	30	0.39	-0.11489	-1.18003	0.075
8	719	1841	14	30	0.39	-0.16302	-1.06956	0.075
17	1126	599	14	30	0.39	-0.12337999999999999	-1.13591	0.075
24	1473	1676	14	30	0.39	-0.15755999999999998	-1.1253799999999998	0.075
44	987	982	14	30	0.39	-0.27128	-0.89251	0.075
57	1008	556	14	30	0.39	-0.17401	-1.04263	0.075
69	1835	335	14	30	0.39	-0.04414	-1.10123	0.075
70	355	605	14	30	0.39	-0.13764	-1.0041799999999999	0.075
112	1032	1780	14	30	0.39	-0.19008	-0.9639200000000001	0.075
114	657	1148	14	30	0.39	-0.1886	-0.83959	0.075
147	695	548	14	30	0.39	-0.12750999999999998	-1.0367600000000001	0.075
149	1697	91	14	30	0.39	-0.29022	-1.0609899999999999	0.075
23	360	1215	15	30	0.48	-0.18638	-1.0467	0.075
41	1054	1066	15	30	0.48	-0.08329	-1.0672	0.075
45	1738	1242	15	30	0.48	-0.11067	-1.12208	0.075
46	1667	421	15	30	0.48	-0.1156	-1.0827200000000001	0.075
51	1673	820	15	30	0.48	-0.16360999999999998	-1.13352	0.075
56	1078	979	15	30	0.48	-0.15067	-1.1024399999999999	0.075
75	1887	699	15	30	0.48	-0.1751	-1.0337399999999999	0.075
96	1283	1718	15	30	0.48	-0.16458	-1.11697	0.075
97	360	24	15	30	0.48	-0.11573	-1.0550700000000002	0.075
125	342	1072	15	30	0.48	-0.15412	-1.09525	0.075
126	404	482	15	30	0.48	-0.12007000000000001	-1.02122	0.075
148	68	1102	15	30	0.48	-0.08495	-0.8632299999999999	0.075
42	431	1885	16	30	0.58	-0.14724	-1.02734	0.075
55	1903	1368	16	30	0.58	-0.16888	-1.10899	0.075
64	649	1844	16	30	0.58	-0.15170999999999998	-1.07364	0.075
98	110	759	16	30	0.58	-0.18324000000000001	-0.9824799999999999	0.075
115	91	175	16	30	0.58	-0.07481	-1.0427	0.075
124	796	718	16	30	0.58	-0.1642	-0.8647600000000001	0.075
37	1472	1331	17	30	0.7	-0.20277	-1.04256	0.075
107	572	2011	17	30	0.7	-0.0628	-0.8507100000000001	0.075
123	484	294	17	30	0.7	-0.07921	-1.06295	0.075
14	339	1732	18	30	0.83	-0.21101999999999999	-1.06776	0.075
36	28	1992	18	30	0.83	-0.14369	-1.0322	0.075
99	647	75	18	30	0.83	-0.2419	-0.90774	0.075
113	391	1491	18	30	0.83	-0.15525999999999998	-1.04403	0.075
146	137	1496	19	30	0.97	-0.19087	-1.0865200000000002	0.075
152	962	943	20	30	1.13	-0.07879	-0.98174	0.075
154	205	1847	20	30	1.13	-0.13541	-0.94385	0.075
158	536	1149	20	30	1.13	-0.18895	-1.06466	0.075
163	339	1381	20	30	1.13	-0.48039	-0.8342	0.075
166	380	1346	20	30	1.13	-0.026439999999999998	-0.94578	0.075
168	279	1486	20	30	1.13	0.06019	-0.92869	0.075
173	492	1935	20	30	1.13	-0.03073	-0.93195	0.075
175	516	923	20	30	1.13	-0.23064	-0.9685799999999999	0.075
176	1643	729	20	30	1.13	-0.13577	-0.9456600000000001	0.075
178	54	1442	20	30	1.13	-0.15298	-1.07355	0.075
183	1363	388	20	30	1.13	-0.7517199999999999	-0.34273000000000003	0.075
184	1398	504	20	30	1.13	-0.08642000000000001	-0.85139	0.075
186	1631	1115	20	30	1.13	-0.47125	-0.87546	0.075
187	246	16	20	30	1.13	-0.027860000000000003	-0.95301	0.075
188	27	1713	20	30	1.13	-0.14265	-1.0815700000000001	0.075
151	1148	1143	21	30	1.31	-0.06167	-1.02928	0.075
157	1310	776	21	30	1.31	-0.16677999999999998	-1.1156	0.075
159	1426	408	21	30	1.31	-0.47353	-0.89628	0.075
167	128	1146	21	30	1.31	-0.0034100000000000003	-0.86823	0.075
169	813	991	21	30	1.31	-0.15616	-1.06235	0.075
170	1476	419	21	30	1.31	-0.006809999999999999	-0.97745	0.075
171	435	1186	21	30	1.31	-0.17157999999999998	-0.8415600000000001	0.075
174	823	1943	21	30	1.31	-0.14298	-1.00585	0.075
153	760	669	22	30	1.51	-0.17256	-1.075	0.075
156	876	1639	22	30	1.51	-0.201	-1.0853899999999999	0.075
161	908	268	22	30	1.51	0.010190000000000001	-0.94544	0.075
162	1078	1826	22	30	1.51	-0.18711	-1.02973	0.075
172	1281	1828	22	30	1.51	-0.03422	-0.9990600000000001	0.075
177	327	875	22	30	1.51	-0.40219	-0.7893100000000001	0.075
179	210	1923	22	30	1.51	-0.19660999999999998	-0.8904299999999999	0.075
155	560	84	23	30	1.73	-0.0674	-1.03683	0.075
165	595	1750	23	30	1.73	-0.08796	-1.06493	0.075
185	628	366	23	30	1.73	0.07297999999999999	-0.9281299999999999	0.075
164	251	215	25	30	2.22	-0.15447	-1.09008	0.075
182	1448	839	25	30	2.22	-0.0142	-0.92876	0.075
160	1079	1726	26	30	2.49	-0.16387000000000002	-1.11048	0.075
180	869	1897	26	30	2.49	0.03419	-0.9172299999999999	0.075
181	747	1755	26	30	2.49	-0.12558	-1.0633700000000001	0.075
150	338	758	27	30	2.79	-0.12914	-1.10743	0.075
194	240	979	32	30	4.65	-0.28076	-0.79214	0.075
191	1587	1201	33	30	5.1	0.07552	-1.0441200000000002	0.075
189	60	550	34	30	5.57	-0.23528000000000002	-0.9573	0.075
190	1349	1916	35	30	6.08	-0.09087	-1.0679	0.075
192	1545	270	35	30	6.08	-0.19642	-0.9147799999999999	0.075
193	1627	199	35	30	6.08	-0.08907999999999999	-0.8525799999999999	0.075
195	254	906	48	30	15.68	-0.10298	-0.95452	0.075
196	194	528	59	30	29.12	-0.34475	-1.0711899999999999	0.075
1	251	1710	10	60	0.14	-0.05083	-0.9684	0.075
8	1506	1683	10	60	0.14	0.23175	-0.8466100000000001	0.075
9	678	1134	10	60	0.14	-0.01296	-0.88433	0.075
10	934	398	10	60	0.14	-0.19053	-0.9776	0.075
13	891	1114	10	60	0.14	-0.31075	-0.8789799999999999	0.075
14	953	1724	10	60	0.14	-0.01994	-0.8962600000000001	0.075
15	512	1777	10	60	0.14	-0.20726	-0.79704	0.075
21	144	1238	10	60	0.14	-0.13213	-0.98357	0.075
22	1677	542	10	60	0.14	-0.06116	-0.9164200000000001	0.075
29	1135	25	10	60	0.14	-0.36543000000000003	-0.7498	0.075
30	1060	735	10	60	0.14	0.16760999999999998	-0.95968	0.075
31	1272	1957	10	60	0.14	-0.4264	-0.6510199999999999	0.075
36	173	2025	10	60	0.14	-0.09727000000000001	-0.98603	0.075
37	1501	1586	10	60	0.14	-0.009470000000000001	-0.91712	0.075
38	325	1497	10	60	0.14	0.27359	-0.48915	0.075
39	1276	1343	10	60	0.14	0.09325	-0.8309	0.075
47	657	1584	10	60	0.14	0.16952	-0.8270799999999999	0.075
48	231	1958	10	60	0.14	-0.020730000000000002	-0.5329999999999999	0.075
49	592	1685	10	60	0.14	-0.08196	-0.84596	0.075
50	1119	1003	10	60	0.14	-0.20679	-1.03024	0.075
51	1618	302	10	60	0.14	-0.10615999999999999	-0.60625	0.075
63	90	408	10	60	0.14	-0.13658	-1.04021	0.075
64	1914	1438	10	60	0.14	0.11721	-1.03118	0.075
65	260	1745	10	60	0.14	-0.19793	-0.88097	0.075
66	1722	1672	10	60	0.14	-0.007790000000000001	-1.0265	0.075
78	1005	1225	10	60	0.14	-0.36746	-0.7897	0.075
79	911	1466	10	60	0.14	-0.010440000000000001	-1.0191	0.075
80	265	1980	10	60	0.14	-0.09272999999999999	-1.05288	0.075
81	1794	965	10	60	0.14	-0.02889	-1.02217	0.075
82	715	1694	10	60	0.14	-0.24339	-0.9264600000000001	0.075
99	875	331	10	60	0.14	0.22221	-0.64974	0.075
100	609	121	10	60	0.14	-0.03621	-0.5797	0.075
101	1750	922	10	60	0.14	-0.29241999999999996	-0.82681	0.075
102	435	2003	10	60	0.14	0.18947	-0.75962	0.075
103	730	1019	10	60	0.14	-0.25447	-0.7643399999999999	0.075
119	1402	1432	10	60	0.14	-0.11379	-1.18795	0.075
120	1613	400	10	60	0.14	-0.28163	-0.79803	0.075
121	114	405	10	60	0.14	-0.31404	-0.56424	0.075
2	1077	609	11	60	0.19	0.24603000000000003	-0.52945	0.075
3	1593	1880	11	60	0.19	0.17175	-0.88179	0.075
4	1054	1991	11	60	0.19	-0.2494	-0.91214	0.075
11	1555	1789	11	60	0.19	0.14754	-0.9213399999999999	0.075
20	903	1747	11	60	0.19	0.08499	-0.94468	0.075
26	829	1713	11	60	0.19	0.00992	-0.7145600000000001	0.075
27	1452	1204	11	60	0.19	0.06623	-0.88328	0.075
28	1218	1011	11	60	0.19	0.27199	-0.81995	0.075
35	788	264	11	60	0.19	0.27553	-0.66602	0.075
42	1626	929	11	60	0.19	0.09018999999999999	-0.8327600000000001	0.075
44	1096	1262	11	60	0.19	-0.14774	-1.14586	0.075
55	1763	852	11	60	0.19	0.00447	-1.03328	0.075
59	34	661	11	60	0.19	0.39536	-0.5168699999999999	0.075
69	1094	1195	11	60	0.19	0.0766	-0.81228	0.075
70	643	954	11	60	0.19	0.10984000000000001	-0.7853	0.075
73	1952	907	11	60	0.19	0.062279999999999995	-0.98455	0.075
87	1409	1690	11	60	0.19	0.05455	-0.76849	0.075
88	36	169	11	60	0.19	0.36359	-0.6086699999999999	0.075
89	555	1888	11	60	0.19	0.31867	-0.52896	0.075
107	1726	243	11	60	0.19	-0.239	-0.8422299999999999	0.075
108	1275	898	11	60	0.19	0.01292	-0.79811	0.075
133	805	836	11	60	0.19	0.35541	-0.59149	0.075
134	1372	1710	11	60	0.19	-0.13595	-0.91175	0.075
136	1745	1010	11	60	0.19	-0.07973999999999999	-1.06449	0.075
143	1941	244	11	60	0.19	0.07141	-0.9476899999999999	0.075
144	509	420	11	60	0.19	-0.16845	-1.03633	0.075
149	1491	1237	11	60	0.19	-0.33408000000000004	-0.6664899999999999	0.075
5	1104	1682	12	60	0.25	0.1374	-0.74382	0.075
6	1308	547	12	60	0.25	0.12113	-0.94301	0.075
16	750	1378	12	60	0.25	0.29896	-0.70943	0.075
17	1328	1298	12	60	0.25	0.14509	-0.83921	0.075
18	1591	1996	12	60	0.25	-0.025169999999999998	-0.7228	0.075
25	823	1271	12	60	0.25	-0.1551	-0.95311	0.075
43	980	1213	12	60	0.25	-0.44093000000000004	-0.81465	0.075
56	1959	1898	12	60	0.25	-0.12329000000000001	-0.86185	0.075
57	1746	342	12	60	0.25	-0.08046	-0.94552	0.075
58	1014	289	12	60	0.25	0.29020999999999997	-0.64317	0.075
71	747	1485	12	60	0.25	0.0115	-0.78908	0.075
72	391	1736	12	60	0.25	0.37017	-0.57675	0.075
90	149	753	12	60	0.25	-0.14862999999999998	-0.9592299999999999	0.075
104	695	207	12	60	0.25	-0.11840999999999999	-1.04474	0.075
105	1427	900	12	60	0.25	0.07669	-0.99549	0.075
106	279	19	12	60	0.25	0.41615	-0.20695	0.075
135	1308	1221	12	60	0.25	-0.9319	0.40035	0.075
137	491	1995	12	60	0.25	0.21502	-0.66909	0.075
145	748	1865	12	60	0.25	0.1226	-0.67997	0.075
146	701	1385	12	60	0.25	0.18738	-0.7350899999999999	0.075
147	1821	700	12	60	0.25	0.02171	-0.84808	0.075
148	1897	423	12	60	0.25	-0.09723	-0.8706799999999999	0.075
33	537	738	13	60	0.31	0.03044	-0.9510299999999999	0.075
34	278	736	13	60	0.31	-0.26076	-0.90725	0.075
40	901	593	13	60	0.31	-0.26089	-0.74341	0.075
41	438	58	13	60	0.31	0.46029	-0.07647000000000001	0.075
53	1519	1181	13	60	0.31	-0.23815	-0.82483	0.075
60	1304	999	13	60	0.31	-0.19565	-0.9957	0.075
61	26	715	13	60	0.31	-0.14255	-0.9970600000000001	0.075
76	1347	948	13	60	0.31	0.1451	-0.9414	0.075
91	1973	1324	13	60	0.31	-0.26161999999999996	-0.98041	0.075
109	1255	450	13	60	0.31	-0.13852	-1.04539	0.075
110	769	1062	13	60	0.31	-0.07476000000000001	-1.0868799999999998	0.075
130	136	1023	13	60	0.31	-0.0987	-0.75117	0.075
131	1391	285	13	60	0.31	0.17679	-0.8396299999999999	0.075
132	194	634	13	60	0.31	-0.15758	-0.72902	0.075
141	567	944	13	60	0.31	0.37281	-0.43556000000000006	0.075
142	47	356	13	60	0.31	0.26892	-0.60316	0.075
0	1022	1784	14	60	0.39	0.21914	-0.71333	0.075
7	1690	1643	14	60	0.39	0.06498	-1.01509	0.075
45	1266	1296	14	60	0.39	-0.055310000000000005	-0.9915700000000001	0.075
54	449	799	14	60	0.39	0.18007	-0.73246	0.075
77	1116	604	14	60	0.39	0.25604	-0.69394	0.075
93	1566	565	14	60	0.39	-0.02547	-0.9870700000000001	0.075
94	1658	668	14	60	0.39	-0.11772	-0.7650600000000001	0.075
95	164	992	14	60	0.39	-0.48568999999999996	-0.57468	0.075
96	1237	1244	14	60	0.39	-0.0045	-0.97083	0.075
115	977	986	14	60	0.39	0.15438	-0.71953	0.075
124	1168	1017	14	60	0.39	-0.17893	-1.0949	0.075
125	709	1846	14	60	0.39	0.17225	-0.6678	0.075
140	1027	860	14	60	0.39	0.24311999999999998	-0.69134	0.075
12	1877	704	15	60	0.48	-0.04357	-1.03894	0.075
32	1984	1403	15	60	0.48	0.0034	-0.97014	0.075
67	197	1039	15	60	0.48	0.24375	-0.38956	0.075
68	1728	1247	15	60	0.48	0.28449	-0.72677	0.075
92	1434	276	15	60	0.48	0.06411	-0.83796	0.075
97	873	995	15	60	0.48	-0.6080800000000001	-0.46798	0.075
98	541	348	15	60	0.48	0.01642	-0.63679	0.075
111	1068	984	15	60	0.48	0.06371	-0.9401200000000001	0.075
112	1663	825	15	60	0.48	-0.08967	-0.9602799999999999	0.075
113	1840	572	15	60	0.48	-0.04401	-0.98855	0.075
114	1952	546	15	60	0.48	-0.03399	-0.93732	0.075
122	394	486	15	60	0.48	0.37582	-0.3241	0.075
123	542	456	15	60	0.48	-0.12846	-1.00121	0.075
127	1463	1680	15	60	0.48	-0.07006	-1.06055	0.075
128	597	1175	15	60	0.48	0.10820999999999999	-0.71778	0.075
19	81	179	16	60	0.58	0.29591999999999996	-0.43033000000000005	0.075
24	1423	1731	16	60	0.58	0.04249	-0.94526	0.075
52	421	1890	16	60	0.58	0.11305	-0.8562799999999999	0.075
83	1135	1909	16	60	0.58	-0.46952	-0.8409	0.075
84	1743	168	16	60	0.58	0.09511	-0.89045	0.075
116	1728	490	16	60	0.58	-0.15165	-0.80999	0.075
129	38	894	16	60	0.58	-0.07357999999999999	-0.65181	0.075
46	1932	1815	17	60	0.7	0.10993	-0.96478	0.075
74	122	1555	17	60	0.7	0.30778	-0.5969	0.075
85	1955	454	17	60	0.7	0.0129	-0.93001	0.075
86	1482	808	17	60	0.7	0.17172	-0.8032100000000001	0.075
117	1273	682	17	60	0.7	0.014759999999999999	-0.8241799999999999	0.075
126	474	299	17	60	0.7	0.10223	-0.7850600000000001	0.075
138	1824	172	17	60	0.7	-0.17972	-0.9839	0.075
23	1525	1752	18	60	0.83	-0.04253	-1.01325	0.075
62	637	80	18	60	0.83	0.18832000000000002	-0.62187	0.075
75	1143	1656	18	60	0.83	0.20421	-0.8302	0.075
139	1317	31	18	60	0.83	0.11982999999999999	-0.88694	0.075
118	1215	1881	19	60	0.97	0.07032999999999999	-0.82394	0.075
151	195	1852	20	60	1.13	0.10875	-0.73029	0.075
154	1352	393	20	60	1.13	-0.56117	-0.73897	0.075
155	952	948	20	60	1.13	0.07583	-0.9586600000000001	0.075
157	507	928	20	60	1.13	0.19662000000000002	-0.69408	0.075
159	371	1351	20	60	1.13	0.18972	-0.7570600000000001	0.075
161	1621	1120	20	60	1.13	-0.456	-0.89912	0.075
162	526	1153	20	60	1.13	0.16795	-0.64804	0.075
165	2019	1216	20	60	1.13	0.11141	-0.80077	0.075
167	329	1386	20	60	1.13	-0.56901	-0.55142	0.075
174	270	1492	20	60	1.13	0.18162	-0.6792699999999999	0.075
177	44	1447	20	60	1.13	0.30004000000000003	-0.3796	0.075
182	236	21	20	60	1.13	0.23972	-0.59704	0.075
185	1387	510	20	60	1.13	0.18331	-0.7206	0.075
186	483	1940	20	60	1.13	0.027389999999999998	-0.80186	0.075
188	128	1501	20	60	1.13	0.1257	-0.77863	0.075
190	1905	657	20	60	1.13	-0.1454	-1.0526200000000001	0.075
150	813	1948	21	60	1.31	-0.00774	-0.75434	0.075
153	1300	781	21	60	1.31	-0.02795	-0.8940600000000001	0.075
156	803	995	21	60	1.31	0.11542999999999999	-0.7579600000000001	0.075
163	1466	424	21	60	1.31	0.05942000000000001	-0.96746	0.075
164	1416	412	21	60	1.31	-0.54613	-0.65941	0.075
166	1138	1148	21	60	1.31	0.062	-0.80906	0.075
170	118	1150	21	60	1.31	0.12584	-0.95525	0.075
173	425	1190	21	60	1.31	0.12015	-0.51903	0.075
181	1634	734	21	60	1.31	0.07321	-0.93463	0.075
171	898	273	22	60	1.51	0.13061	-0.75455	0.075
175	750	673	22	60	1.51	0.13363	-0.6524	0.075
179	200	1928	22	60	1.51	0.24731999999999998	-0.62738	0.075
180	317	880	22	60	1.51	-0.28323000000000004	-0.66972	0.075
183	1271	1832	22	60	1.51	0.03338	-0.63747	0.075
184	1067	1830	22	60	1.51	0.14198	-0.75362	0.075
189	866	1643	22	60	1.51	0.24145999999999998	-0.4061	0.075
160	550	88	23	60	1.73	0.27569	-0.42302	0.075
178	585	1755	23	60	1.73	0.09472	-0.7326600000000001	0.075
187	618	372	23	60	1.73	0.31951999999999997	-0.63012	0.075
168	1438	843	25	60	2.22	0.20940999999999999	-0.64737	0.075
169	241	220	25	60	2.22	0.21695	-0.67042	0.075
172	861	1901	25	60	2.22	-0.01137	-0.89231	0.075
152	1069	1731	26	60	2.49	-0.04595	-1.00433	0.075
158	738	1760	26	60	2.49	0.05245	-0.86672	0.075
176	329	762	27	60	2.79	-0.14284000000000002	-1.06211	0.075
193	1577	1206	33	60	5.1	0.11277999999999999	-1.02634	0.075
191	51	554	34	60	5.57	-0.056179999999999994	-0.76236	0.075
192	1340	1921	35	60	6.08	-0.03758	-1.00229	0.075
195	1536	275	35	60	6.08	-0.06071	-0.82305	0.075
194	1619	205	36	60	6.62	-0.17406	-0.9282	0.075
196	244	910	48	60	15.68	0.033819999999999996	-0.94153	0.075
4	1130	33	10	90	0.14	-0.29819	-0.78805	0.075
5	139	1246	10	90	0.14	-0.11074	-0.8395299999999999	0.075
8	1613	310	10	90	0.14	0.01551	-0.44673	0.075
9	1664	1346	10	90	0.14	0.26929000000000003	-0.81593	0.075
12	1141	649	10	90	0.14	-0.13169	-0.96821	0.075
13	710	1702	10	90	0.14	-0.15834	-1.0047700000000002	0.075
17	1627	1511	10	90	0.14	0.22579000000000002	-0.7899	0.075
26	319	1505	10	90	0.14	0.44354	-0.18872	0.075
27	1271	1351	10	90	0.14	0.12485	-0.96511	0.075
34	421	1649	10	90	0.14	0.16696	-0.6772699999999999	0.075
35	254	1753	10	90	0.14	-0.19107000000000002	-0.79086	0.075
36	1840	1851	10	90	0.14	-0.1949	-0.7735	0.075
37	886	1122	10	90	0.14	-0.141	-0.9597700000000001	0.075
49	507	1785	10	90	0.14	0.15018	-0.76079	0.075
55	586	1693	10	90	0.14	-0.03171	-0.65962	0.075
71	429	2011	10	90	0.14	0.48848	-0.22601999999999997	0.075
72	245	1718	10	90	0.14	0.03032	-0.61466	0.075
73	1454	762	10	90	0.14	0.14051	-0.65336	0.075
74	604	129	10	90	0.14	0.16713	-0.12302	0.075
84	1608	408	10	90	0.14	0.08975	-0.71214	0.075
85	673	1142	10	90	0.14	-0.06471	-0.57038	0.075
86	1227	1760	10	90	0.14	-0.15872	-0.99841	0.075
87	724	1027	10	90	0.14	-0.27259	-0.8956799999999999	0.075
100	226	1966	10	90	0.14	0.09217	-0.5018600000000001	0.075
101	1185	944	10	90	0.14	0.06118	-0.99134	0.075
102	905	1474	10	90	0.14	-0.03929	-0.73946	0.075
103	109	413	10	90	0.14	-0.36506	-0.44016000000000005	0.075
104	1908	1446	10	90	0.14	0.17303	-0.8002	0.075
121	1495	1594	10	90	0.14	0.2204	-0.79191	0.075
122	84	416	10	90	0.14	-0.25873	-0.72777	0.075
123	1672	550	10	90	0.14	0.13230999999999998	-0.7502	0.075
124	1387	571	10	90	0.14	0.22707	-0.51923	0.075
125	869	339	10	90	0.14	0.14006	-0.50543	0.075
126	1424	1241	10	90	0.14	0.27029000000000003	-0.7718	0.075
127	999	1233	10	90	0.14	-0.29004	-0.86418	0.075
128	1323	1698	10	90	0.14	0.38053000000000003	-0.40979	0.075
129	1180	1784	10	90	0.14	0.07866000000000001	-0.91895	0.075
3	1151	153	11	90	0.19	0.42944	-0.45138999999999996	0.075
7	1946	915	11	90	0.19	0.05749	-1.0389700000000002	0.075
14	1403	1698	11	90	0.19	0.28219	-0.47128000000000003	0.075
15	898	1755	11	90	0.19	-0.09358	-0.92511	0.075
16	2007	1978	11	90	0.19	0.07603	-0.93721	0.075
24	1118	767	11	90	0.19	0.20029	-0.71987	0.075
32	1004	1575	11	90	0.19	-0.2127	-0.8983	0.075
33	1621	937	11	90	0.19	0.3136	-0.63794	0.075
44	1441	1005	11	90	0.19	0.33571999999999996	-0.55655	0.075
46	504	428	11	90	0.19	-0.06325	-0.9632	0.075
51	1396	1522	11	90	0.19	-0.11407	-1.0835	0.075
64	782	272	11	90	0.19	0.34734	-0.54305	0.075
66	878	1575	11	90	0.19	0.42796999999999996	-0.38965	0.075
67	1149	504	11	90	0.19	-0.04965	-0.7873899999999999	0.075
79	30	176	11	90	0.19	0.33935	-0.29699000000000003	0.075
80	654	451	11	90	0.19	0.04036	-0.42963999999999997	0.075
81	1620	1994	11	90	0.19	0.012969999999999999	-0.3921	0.075
89	823	1721	11	90	0.19	0.34187	-0.09734	0.075
90	1366	1718	11	90	0.19	0.1936	-0.54597	0.075
91	864	1288	11	90	0.19	0.11752	-0.70138	0.075
105	865	101	11	90	0.19	0.07898	-0.5526300000000001	0.075
106	1268	582	11	90	0.19	-0.20794	-0.95485	0.075
107	1506	1142	11	90	0.19	0.19571	-0.7416699999999999	0.075
110	1447	1212	11	90	0.19	0.22995	-0.70416	0.075
112	1695	1236	11	90	0.19	0.19125999999999999	-0.65275	0.075
113	1273	1673	11	90	0.19	0.16244	-0.6936899999999999	0.075
114	549	1896	11	90	0.19	0.59675	0.2667	0.075
135	1091	1269	11	90	0.19	-0.22019	-0.9677899999999999	0.075
136	1101	1369	11	90	0.19	0.34226	-0.56545	0.075
137	1048	1999	11	90	0.19	-0.18515	-0.96026	0.075
138	1758	860	11	90	0.19	-0.05184	-0.9471	0.075
146	1588	1887	11	90	0.19	0.02449	-0.78303	0.075
147	1617	2021	11	90	0.19	0.04326	-0.80979	0.075
10	745	1386	12	90	0.25	0.56696	-0.06466000000000001	0.075
25	1303	555	12	90	0.25	0.09031	-0.7913100000000001	0.075
30	109	1744	12	90	0.25	0.30596999999999996	-0.32245	0.075
31	1683	199	12	90	0.25	0.07279	-0.78973	0.075
43	1322	1306	12	90	0.25	0.36838000000000004	-0.61449	0.075
45	690	215	12	90	0.25	0.12649000000000002	-0.82801	0.075
52	1317	257	12	90	0.25	-0.11434000000000001	-1.08166	0.075
65	2005	73	12	90	0.25	0.35115	-0.54865	0.075
78	1009	297	12	90	0.25	0.40331	-0.54943	0.075
92	495	55	12	90	0.25	0.17495	-0.38783	0.075
93	1098	1690	12	90	0.25	0.51757	-0.07722000000000001	0.075
108	179	1187	12	90	0.25	0.12435	-0.87974	0.075
109	1369	1081	12	90	0.25	-0.06586	-1.05939	0.075
111	1132	194	12	90	0.25	0.44905	-0.28492	0.075
134	1422	908	12	90	0.25	0.29636	-0.59758	0.075
145	526	139	12	90	0.25	0.29345	-0.33224000000000004	0.075
148	39	1585	12	90	0.25	-0.37198000000000003	-0.5431699999999999	0.075
149	663	1544	12	90	0.25	0.32358000000000003	-0.6764600000000001	0.075
0	1657	1423	13	90	0.31	-0.15465	-1.0956700000000001	0.075
11	1177	986	13	90	0.31	0.16826	-0.7840699999999999	0.075
21	1133	1317	13	90	0.31	0.18850999999999998	-0.66628	0.075
23	393	2022	13	90	0.31	-0.37961	-0.70896	0.075
41	188	642	13	90	0.31	-0.21511	-0.53664	0.075
42	433	66	13	90	0.31	0.44343999999999995	-0.07705	0.075
56	1967	1332	13	90	0.31	0.0864	-0.8735	0.075
57	31	1279	13	90	0.31	0.28229	-0.60883	0.075
58	532	746	13	90	0.31	0.00412	-0.70826	0.075
68	630	1074	13	90	0.31	0.44398000000000004	-0.47605	0.075
69	1249	458	13	90	0.31	-0.00778	-0.96949	0.075
70	1522	708	13	90	0.31	0.13985999999999998	-0.731	0.075
94	763	1070	13	90	0.31	-0.1225	-0.92363	0.075
95	561	952	13	90	0.31	0.34653	-0.33852	0.075
115	1299	1007	13	90	0.31	0.27851	-0.68272	0.075
116	1549	686	13	90	0.31	0.20590999999999998	-0.77154	0.075
117	367	1587	13	90	0.31	0.04197	-0.8419399999999999	0.075
131	1942	68	13	90	0.31	0.27366	-0.52542	0.075
132	208	799	13	90	0.31	0.41713	-0.33966999999999997	0.075
133	1341	956	13	90	0.31	0.51165	-0.38584	0.075
143	272	744	13	90	0.31	-0.28596	-0.67809	0.075
144	776	808	13	90	0.31	-0.06097	-0.87925	0.075
2	1260	1304	14	90	0.39	-0.034789999999999995	-0.87285	0.075
19	159	1000	14	90	0.39	-0.43017	-0.58462	0.075
29	1924	1755	14	90	0.39	-0.14718	-1.04331	0.075
39	1163	1025	14	90	0.39	-0.16162	-0.9174	0.075
47	1182	1135	14	90	0.39	0.05389	-0.73364	0.075
48	340	617	14	90	0.39	0.29012	-0.44178999999999996	0.075
53	1560	573	14	90	0.39	0.06289	-0.8081	0.075
59	1003	1101	14	90	0.39	0.29241	-0.37399	0.075
60	763	388	14	90	0.39	0.3503	-0.40407	0.075
75	261	285	14	90	0.39	0.48141999999999996	-0.08935	0.075
76	667	320	14	90	0.39	-0.12603	-1.04406	0.075
83	1023	1626	14	90	0.39	-0.36879	-0.9037	0.075
96	1684	1651	14	90	0.39	0.033780000000000004	-0.87698	0.075
97	795	1650	14	90	0.39	0.4074	-0.34309	0.075
98	1016	1792	14	90	0.39	0.22583000000000003	-0.51217	0.075
119	645	186	14	90	0.39	0.02727	-0.8137	0.075
1	1835	580	15	90	0.48	0.12013	-0.82658	0.075
6	1978	1411	15	90	0.48	-0.04572	-0.9168	0.075
18	1274	1254	15	90	0.48	0.35631	-0.47828999999999994	0.075
20	1946	554	15	90	0.48	0.077	-0.84031	0.075
38	388	494	15	90	0.48	0.32816	-0.53541	0.075
40	1268	1730	15	90	0.48	0.23156999999999997	-0.77578	0.075
54	592	1183	15	90	0.48	0.047189999999999996	-0.50568	0.075
61	1039	1079	15	90	0.48	0.11606	-0.84193	0.075
62	938	615	15	90	0.48	0.32964	-0.5183300000000001	0.075
63	537	464	15	90	0.48	0.0402	-0.85464	0.075
77	536	356	15	90	0.48	0.07585	-0.50935	0.075
118	1857	641	15	90	0.48	-0.1192	-0.84386	0.075
120	327	1085	15	90	0.48	0.26652	-0.57501	0.075
142	1658	832	15	90	0.48	0.20199	-0.8471700000000001	0.075
22	76	187	16	90	0.58	0.20374	-0.70995	0.075
99	1882	221	16	90	0.58	0.00201	-0.9376	0.075
140	1129	1917	16	90	0.58	-0.62232	-0.48958	0.075
141	899	1864	16	90	0.58	-0.45635	-0.7549899999999999	0.075
28	1267	690	17	90	0.7	0.10575	-0.7560899999999999	0.075
50	1818	180	17	90	0.7	0.18037999999999998	-0.8007	0.075
88	1733	717	17	90	0.7	-0.02986	-0.7149300000000001	0.075
139	1477	816	17	90	0.7	0.14815	-0.67237	0.075
82	632	88	18	90	0.83	0.50521	-0.0317	0.075
130	1719	835	18	90	0.83	0.28329	-0.62361	0.075
150	231	29	20	90	1.13	0.36257	-0.36591	0.075
155	365	1359	20	90	1.13	0.22378	-0.6866	0.075
156	947	955	20	90	1.13	0.03355	-0.8156800000000001	0.075
158	1616	1129	20	90	1.13	-0.78781	-0.13759000000000002	0.075
160	190	1860	20	90	1.13	0.040839999999999994	-0.65903	0.075
163	502	936	20	90	1.13	0.23363	-0.4875	0.075
164	264	1499	20	90	1.13	0.25075	-0.63229	0.075
165	477	1948	20	90	1.13	0.052570000000000006	-0.56442	0.075
167	1346	401	20	90	1.13	-0.6138	-0.44566000000000006	0.075
168	2014	1223	20	90	1.13	0.19589	-0.78767	0.075
175	38	1455	20	90	1.13	0.33211	-0.15242	0.075
178	324	1393	20	90	1.13	-0.41208	-0.81252	0.075
181	1900	664	20	90	1.13	-0.07577	-0.8073100000000001	0.075
186	520	1161	20	90	1.13	0.07683	-0.7115100000000001	0.075
190	12	1726	20	90	1.13	-0.01679	-0.6100800000000001	0.075
191	1313	39	20	90	1.13	-0.29452	-0.42393000000000003	0.075
192	1198	726	20	90	1.13	0.14088	-0.74315	0.075
157	798	1003	21	90	1.31	0.13552999999999998	-0.8244799999999999	0.075
161	1628	742	21	90	1.31	-0.036989999999999995	-0.8825200000000001	0.075
166	1295	789	21	90	1.31	-0.10209	-0.71611	0.075
171	112	1158	21	90	1.31	0.35114	-0.41528999999999994	0.075
173	1461	432	21	90	1.31	0.13796	-0.73383	0.075
174	1132	1156	21	90	1.31	-0.08135	-0.8117800000000001	0.075
176	1411	420	21	90	1.31	-0.7075600000000001	-0.25645	0.075
183	808	1956	21	90	1.31	0.08063	-0.69604	0.075
184	1382	518	21	90	1.31	0.34171999999999997	-0.55301	0.075
187	420	1198	21	90	1.31	0.00162	-0.7326	0.075
189	194	1935	21	90	1.31	0.39398	-0.49578999999999995	0.075
152	312	888	22	90	1.51	-0.15816	-0.71591	0.075
162	1062	1838	22	90	1.51	0.29202	-0.71014	0.075
169	861	1651	22	90	1.51	0.35531	-0.3232	0.075
170	892	281	22	90	1.51	0.49044	-0.14604	0.075
172	745	682	22	90	1.51	0.32597	-0.5677	0.075
177	1266	1841	22	90	1.51	0.10163	-0.8156100000000001	0.075
151	544	96	23	90	1.73	0.38502	-0.32224	0.075
159	580	1763	23	90	1.73	0.13472	-0.76568	0.075
185	613	379	23	90	1.73	0.37319	-0.39833	0.075
179	235	228	25	90	2.22	-0.00891	-0.6965600000000001	0.075
188	1433	852	25	90	2.22	0.24629	-0.57758	0.075
154	1064	1739	26	90	2.49	0.02203	-0.97945	0.075
180	855	1910	26	90	2.49	0.28765	-0.74546	0.075
182	732	1767	26	90	2.49	0.09623	-0.8056399999999999	0.075
153	323	770	27	90	2.79	-0.043789999999999996	-1.01325	0.075
197	1572	1214	33	90	5.1	0.09051000000000001	-0.90649	0.075
194	45	563	34	90	5.57	0.04513	-0.76118	0.075
193	1334	1929	35	90	6.08	-0.20658	-1.0009700000000001	0.075
196	1531	283	35	90	6.08	0.054110000000000005	-0.8276100000000001	0.075
195	1612	213	36	90	6.62	-0.15262	-0.8560399999999999	0.075
3	1124	37	10	120	0.14	-0.31018	-0.8164399999999999	0.075
7	501	1789	10	120	0.14	-0.20776999999999998	-0.88295	0.075
12	1834	1855	10	120	0.14	-0.12226	-0.92481	0.075
16	1265	1355	10	120	0.14	-0.027860000000000003	-1.04083	0.075
17	718	1031	10	120	0.14	-0.23976	-0.79477	0.075
26	220	1970	10	120	0.14	-0.01529	-0.55504	0.075
27	248	1757	10	120	0.14	-0.23949	-0.7431	0.075
28	1658	1350	10	120	0.14	-0.0335	-1.1422	0.075
34	1256	209	10	120	0.14	-0.11715999999999999	-1.12514	0.075
35	1174	283	10	120	0.14	0.26364	-0.586	0.075
36	313	1509	10	120	0.14	0.10279	-0.68886	0.075
37	667	1146	10	120	0.14	-0.30876	-0.7671100000000001	0.075
38	133	1250	10	120	0.14	-0.21753000000000003	-0.82658	0.075
49	580	1697	10	120	0.14	-0.23033	-0.8552	0.075
50	1852	1892	10	120	0.14	-0.14065	-0.59308	0.075
51	1317	1701	10	120	0.14	0.05899	-0.8837200000000001	0.075
52	693	1682	10	120	0.14	0.038810000000000004	-0.98431	0.075
53	1902	1450	10	120	0.14	0.04842	-0.96678	0.075
72	1602	412	10	120	0.14	-0.3005	-0.68865	0.075
73	1448	766	10	120	0.14	0.13313	-0.60636	0.075
74	1179	949	10	120	0.14	-0.21957	-0.8957	0.075
75	261	1251	10	120	0.14	0.03848	-0.46192	0.075
76	22	1784	10	120	0.14	0.15415	-0.73193	0.075
85	1607	314	10	120	0.14	-0.0541	-0.44105	0.075
86	1992	692	10	120	0.14	-0.1068	-1.0617	0.075
97	1221	1764	10	120	0.14	-0.15917	-1.01295	0.075
98	581	1508	10	120	0.14	-0.0744	-1.00745	0.075
99	1402	1270	10	120	0.14	0.19509	-0.75954	0.075
100	1488	567	10	120	0.14	0.2714	-0.7184	0.075
120	645	1596	10	120	0.14	-0.014280000000000001	-0.82355	0.075
121	61	1851	10	120	0.14	-0.34036	-0.5361	0.075
122	1101	948	10	120	0.14	0.048310000000000006	-0.96685	0.075
123	704	1706	10	120	0.14	-0.0383	-1.1182	0.075
124	239	1722	10	120	0.14	-0.22494	-0.63577	0.075
125	1174	1788	10	120	0.14	0.1644	-0.8449399999999999	0.075
126	1666	555	10	120	0.14	-0.042230000000000004	-0.81002	0.075
127	745	1465	10	120	0.14	0.19858	-0.40213000000000004	0.075
4	1145	157	11	120	0.19	0.23583	-0.71026	0.075
9	1267	1677	11	120	0.19	0.02543	-0.9037299999999999	0.075
11	776	276	11	120	0.19	0.31471	-0.5583100000000001	0.075
14	956	456	11	120	0.19	-0.04808	-0.8834799999999999	0.075
24	1112	771	11	120	0.19	-0.1133	-1.07647	0.075
25	858	1292	11	120	0.19	-0.07119	-0.75389	0.075
42	1390	1526	11	120	0.19	-0.004370000000000001	-1.05407	0.075
43	1500	1145	11	120	0.19	-0.28576	-0.54411	0.075
44	998	1579	11	120	0.19	-0.2487	-0.96114	0.075
45	892	1759	11	120	0.19	-0.25715	-0.8750899999999999	0.075
46	1042	2003	11	120	0.19	-0.27421999999999996	-0.85305	0.075
47	1940	919	11	120	0.19	-0.09902999999999999	-1.10106	0.075
64	1082	1206	11	120	0.19	0.31229	-0.65047	0.075
65	498	432	11	120	0.19	-0.19969	-0.9859399999999999	0.075
80	1246	943	11	120	0.19	-0.16466	-0.96435	0.075
81	648	455	11	120	0.19	-0.12717	-0.51759	0.075
87	1406	796	11	120	0.19	0.20595	-0.78782	0.075
91	1750	750	11	120	0.19	0.18447	-0.75945	0.075
103	859	106	11	120	0.19	-0.14812	-0.9919100000000001	0.075
104	1615	941	11	120	0.19	0.06865	-0.6342	0.075
105	1441	1216	11	120	0.19	-0.0419	-0.9880200000000001	0.075
106	1621	1515	11	120	0.19	-0.02808	-1.0458100000000001	0.075
107	871	1579	11	120	0.19	0.14338	-0.79208	0.075
108	1397	1702	11	120	0.19	0.14725	-0.78268	0.075
134	1611	2025	11	120	0.19	0.16964	-0.8042	0.075
135	1689	1240	11	120	0.19	-0.0237	-0.79892	0.075
136	1752	864	11	120	0.19	-0.01121	-0.89956	0.075
145	1477	1413	11	120	0.19	-0.21919	-0.9688399999999999	0.075
146	1435	1009	11	120	0.19	0.10382000000000001	-0.76907	0.075
149	1540	398	11	120	0.19	0.21653000000000003	-0.77263	0.075
13	657	1548	12	120	0.25	-0.12595	-1.17828	0.075
31	115	714	12	120	0.25	0.11797	-0.79808	0.075
32	1312	261	12	120	0.25	0.01119	-0.8987	0.075
33	173	1191	12	120	0.25	-0.03772	-1.13339	0.075
41	520	143	12	120	0.25	0.14346	-0.43443000000000004	0.075
55	1334	1491	12	120	0.25	-0.10031	-1.02504	0.075
61	1363	1085	12	120	0.25	-0.09496	-1.0918299999999999	0.075
62	1003	301	12	120	0.25	0.32259	-0.6410600000000001	0.075
63	736	1876	12	120	0.25	0.3091	-0.62048	0.075
88	103	1748	12	120	0.25	0.25381	-0.5675600000000001	0.075
89	1092	1694	12	120	0.25	0.25553000000000003	-0.7306699999999999	0.075
90	568	1096	12	120	0.25	0.3678	-0.27041	0.075
101	1297	559	12	120	0.25	0.03721	-0.82383	0.075
102	1734	354	12	120	0.25	0.11702	-0.91058	0.075
109	1158	1995	12	120	0.25	0.013580000000000002	-0.9022	0.075
132	1379	1124	12	120	0.25	-0.11807999999999999	-1.0954899999999999	0.075
133	1416	911	12	120	0.25	0.08211	-0.83681	0.075
137	1126	198	12	120	0.25	0.04855	-0.7262	0.075
138	71	1448	12	120	0.25	0.18766	-0.5216	0.075
147	957	661	12	120	0.25	-0.10870999999999999	-1.1284	0.075
148	811	1282	12	120	0.25	-0.10440999999999999	-1.0808799999999998	0.075
0	1651	1427	13	120	0.31	-0.14606	-1.0696299999999999	0.075
2	1127	1321	13	120	0.31	0.20290999999999998	-0.71534	0.075
6	1171	990	13	120	0.31	-0.03425	-1.0497100000000001	0.075
15	1033	964	13	120	0.31	0.44018	-0.3528	0.075
23	387	2026	13	120	0.31	-0.4849	-0.5181	0.075
40	810	1512	13	120	0.31	0.1186	-0.94589	0.075
54	25	1283	13	120	0.31	-0.011940000000000001	-1.01434	0.075
57	555	956	13	120	0.31	-0.00442	-0.78928	0.075
68	427	70	13	120	0.31	0.050960000000000005	-0.94499	0.075
83	829	625	13	120	0.31	-0.04024	-0.82	0.075
84	125	1034	13	120	0.31	-0.20174	-0.8305100000000001	0.075
92	182	646	13	120	0.31	-0.43254	-0.57082	0.075
93	757	1074	13	120	0.31	-0.26848	-0.8671399999999999	0.075
110	266	748	13	120	0.31	-0.20060999999999998	-0.78522	0.075
111	526	750	13	120	0.31	-0.1875	-0.9043100000000001	0.075
112	692	1006	13	120	0.31	-0.07109	-0.62446	0.075
129	1243	462	13	120	0.31	-0.02041	-0.89591	0.075
130	1361	1286	13	120	0.31	-0.08726	-1.09356	0.075
131	495	297	13	120	0.31	-0.32806	-0.6602899999999999	0.075
144	570	436	13	120	0.31	0.0945	-0.84335	0.075
1	1254	1308	14	120	0.39	-0.18023	-1.09338	0.075
8	997	1105	14	120	0.39	0.0507	-0.8259299999999999	0.075
19	1554	577	14	120	0.39	0.06661	-0.85675	0.075
20	1157	1029	14	120	0.39	0.01672	-0.95247	0.075
39	789	1654	14	120	0.39	0.35356	-0.33878	0.075
48	1176	1139	14	120	0.39	-0.07915	-0.9619700000000001	0.075
59	1424	1557	14	120	0.39	0.08042	-0.68008	0.075
60	1918	1759	14	120	0.39	-0.1398	-1.09697	0.075
77	757	392	14	120	0.39	0.34110999999999997	-0.4213	0.075
94	255	289	14	120	0.39	0.34448	-0.39299	0.075
113	636	1164	14	120	0.39	0.11890999999999999	-0.5242100000000001	0.075
115	153	1004	14	120	0.39	0.02729	-0.51994	0.075
116	334	621	14	120	0.39	0.09107	-0.7115600000000001	0.075
140	1521	1525	14	120	0.39	-0.16835999999999998	-1.0399	0.075
143	1017	1630	14	120	0.39	-0.42218999999999995	-0.9368700000000001	0.075
10	1268	1258	15	120	0.48	0.13585	-0.61493	0.075
18	1940	558	15	120	0.48	-0.05922	-0.93509	0.075
22	530	360	15	120	0.48	-0.03852	-0.7912	0.075
30	1851	645	15	120	0.48	-0.12104000000000001	-0.8532799999999999	0.075
95	1829	584	15	120	0.48	-0.027710000000000002	-1.0012	0.075
114	586	1187	15	120	0.48	0.030369999999999998	-0.5911	0.075
117	1033	1083	15	120	0.48	0.22235	-0.62174	0.075
128	1971	1415	15	120	0.48	-0.08199	-0.9834	0.075
141	185	1051	15	120	0.48	-0.07828	-0.52776	0.075
142	1057	996	15	120	0.48	0.0435	-0.76073	0.075
5	70	191	16	120	0.58	0.0472	-0.9365600000000001	0.075
67	1123	1921	16	120	0.58	-0.64885	-0.48516000000000004	0.075
78	893	1868	16	120	0.58	-0.41331999999999997	-0.8249799999999999	0.075
79	1663	1538	16	120	0.58	-0.07739	-0.91094	0.075
96	628	1860	16	120	0.58	0.07341	-0.6702600000000001	0.075
139	1585	1827	16	120	0.58	-0.43071000000000004	-0.8812700000000001	0.075
21	1812	184	17	120	0.7	0.059989999999999995	-0.9309299999999999	0.075
56	792	1223	17	120	0.7	-0.48202	-0.71209	0.075
71	896	1286	17	120	0.7	0.19865	-0.63234	0.075
82	1261	694	17	120	0.7	0.12357	-0.67545	0.075
118	1920	1826	17	120	0.7	-0.02332	-1.00823	0.075
119	1944	466	17	120	0.7	0.01235	-0.90236	0.075
29	1305	43	18	120	0.83	0.20378	-0.72919	0.075
58	626	92	18	120	0.83	0.12567	-0.51923	0.075
69	1513	1764	18	120	0.83	0.02343	-0.92748	0.075
70	370	1508	18	120	0.83	0.18913	-0.5371	0.075
66	1203	1893	19	120	0.97	0.16710999999999998	-0.82083	0.075
151	941	959	20	120	1.13	-0.00114	-0.72431	0.075
153	1609	1132	20	120	1.13	-0.46505	-0.81927	0.075
155	258	1503	20	120	1.13	0.47452	-0.26914	0.075
161	495	940	20	120	1.13	0.16672	-0.72116	0.075
163	224	33	20	120	1.13	0.078	-0.7941199999999999	0.075
165	318	1397	20	120	1.13	-0.47447	-0.7014600000000001	0.075
166	359	1363	20	120	1.13	0.34598	-0.51526	0.075
170	1341	405	20	120	1.13	-0.5442100000000001	-0.6715800000000001	0.075
171	514	1165	20	120	1.13	0.07977999999999999	-0.64444	0.075
172	184	1864	20	120	1.13	0.04187	-0.695	0.075
175	33	1458	20	120	1.13	0.42545	-0.41927	0.075
180	1893	668	20	120	1.13	0.06931	-0.7813899999999999	0.075
183	1192	730	20	120	1.13	0.06883	-0.65918	0.075
184	2007	1228	20	120	1.13	-0.13582	-0.8985299999999999	0.075
187	1376	522	20	120	1.13	0.38523	-0.30186	0.075
188	471	1952	20	120	1.13	0.06651	-0.7132	0.075
150	1289	793	21	120	1.31	0.20146	-0.7821600000000001	0.075
158	1622	746	21	120	1.31	0.2702	-0.7420100000000001	0.075
160	107	1162	21	120	1.31	0.060320000000000006	-0.7843600000000001	0.075
167	1405	424	21	120	1.31	-0.51317	-0.62635	0.075
168	1126	1160	21	120	1.31	0.32575	-0.5703600000000001	0.075
169	1455	436	21	120	1.31	0.2292	-0.5624	0.075
173	801	1959	21	120	1.31	0.00488	-0.69639	0.075
174	792	1007	21	120	1.31	0.056889999999999996	-0.95939	0.075
178	413	1202	21	120	1.31	0.14135	-0.59691	0.075
159	305	892	22	120	1.51	-0.08417000000000001	-0.67535	0.075
162	1056	1842	22	120	1.51	0.30288000000000004	-0.50688	0.075
164	855	1655	22	120	1.51	0.16059	-0.73916	0.075
176	739	685	22	120	1.51	-0.0459	-0.861	0.075
179	1259	1844	22	120	1.51	-0.06892000000000001	-0.77142	0.075
181	189	1939	22	120	1.51	0.10024	-0.6894600000000001	0.075
190	886	285	22	120	1.51	0.23248000000000002	-0.60144	0.075
152	574	1767	23	120	1.73	0.08621000000000001	-0.82324	0.075
157	538	100	23	120	1.73	0.13912	-0.75385	0.075
189	607	383	23	120	1.73	0.30839	-0.45506	0.075
182	229	232	25	120	2.22	0.04927	-0.74325	0.075
186	1427	855	25	120	2.22	0.05708	-0.87121	0.075
154	1058	1743	26	120	2.49	-0.042839999999999996	-0.99369	0.075
177	727	1771	26	120	2.49	0.04383	-0.8784799999999999	0.075
185	849	1914	26	120	2.49	0.17772000000000002	-0.8025	0.075
156	317	774	27	120	2.79	0.02277	-0.93429	0.075
193	1566	1217	33	120	5.1	0.17019	-0.97504	0.075
192	39	566	34	120	5.57	0.11917	-0.76955	0.075
194	1328	1933	35	120	6.08	-0.04047	-0.96786	0.075
191	1606	217	36	120	6.62	-0.14182999999999998	-0.96201	0.075
195	1525	285	36	120	6.62	-0.12418	-0.9052399999999999	0.075
1	855	1593	10	180	0.14	0.03197	-1.12646	0.075
5	1565	1905	10	180	0.14	0.04045	-1.0868799999999998	0.075
7	1068	1287	10	180	0.14	0.05577000000000001	-1.1487100000000001	0.075
11	406	2028	10	180	0.14	-0.04542	-1.0460399999999999	0.075
20	1036	1238	10	180	0.14	0.04618	-1.10123	0.075
23	1985	1996	10	180	0.14	0.10812000000000001	-1.06434	0.075
24	774	1372	10	180	0.14	0.06538	-1.10311	0.075
25	1484	1159	10	180	0.14	-0.09112	-0.9804700000000001	0.075
26	629	1610	10	180	0.14	0.04247	-1.01476	0.075
30	1095	785	10	180	0.14	-0.06165	-1.13044	0.075
34	841	266	10	180	0.14	-0.2545	-0.85272	0.075
35	1218	896	10	180	0.14	-0.10995999999999999	-0.878	0.075
36	1381	1716	10	180	0.14	-0.09301	-1.0695	0.075
37	1527	1815	10	180	0.14	-0.04821	-1.1069799999999999	0.075
45	1478	1709	10	180	0.14	0.16735	-1.03645	0.075
46	1049	634	10	180	0.14	-0.04724	-1.22102	0.075
58	405	1575	10	180	0.14	-0.03985	-1.10303	0.075
59	1410	1141	10	180	0.14	0.030739999999999996	-1.0884	0.075
60	1350	780	10	180	0.14	0.08767	-1.0963200000000002	0.075
61	981	1593	10	180	0.14	0.05106	-1.0925799999999999	0.075
62	1924	933	10	180	0.14	0.08257	-1.14144	0.075
63	1337	1631	10	180	0.14	0.12365	-1.11321	0.075
64	398	1667	10	180	0.14	0.05711	-1.11101	0.075
65	925	1750	10	180	0.14	-0.07584	-1.01718	0.075
80	245	1264	10	180	0.14	-0.14236	-0.99275	0.075
81	939	470	10	180	0.14	0.028480000000000002	-1.12162	0.075
82	1642	1364	10	180	0.14	0.17303	-1.0983	0.075
83	948	1365	10	180	0.14	-0.247	-0.8522799999999999	0.075
84	875	1773	10	180	0.14	-0.09512999999999999	-1.0462799999999999	0.075
105	1735	877	10	180	0.14	-0.05151	-1.06606	0.075
106	1110	1851	10	180	0.14	0.062310000000000004	-1.07928	0.075
107	2019	369	10	180	0.14	0.08842	-1.09127	0.075
125	1698	269	10	180	0.14	-0.05227999999999999	-1.01842	0.075
126	820	189	10	180	0.14	-0.07967	-0.9588	0.075
127	1344	1736	10	180	0.14	0.025259999999999998	-1.0511700000000002	0.075
128	716	1998	10	180	0.14	-0.12194	-0.91619	0.075
129	79	463	10	180	0.14	-0.12584	-0.9425100000000001	0.075
130	1672	1254	10	180	0.14	-0.031180000000000003	-1.0950799999999998	0.075
131	649	1671	10	180	0.14	-0.04797	-1.10185	0.075
132	262	1710	10	180	0.14	-0.08345	-0.9873700000000001	0.075
144	1547	1784	10	180	0.14	0.04158	-0.9477899999999999	0.075
145	1598	2012	10	180	0.14	-0.23278000000000001	-0.8093100000000001	0.075
146	545	1297	10	180	0.14	-0.01944	-1.08039	0.075
147	278	241	10	180	0.14	-0.28828000000000004	-0.74137	0.075
0	768	1572	11	180	0.19	0.022000000000000002	-1.13644	0.075
6	1358	960	11	180	0.19	0.04709	-1.16401	0.075
8	641	1561	11	180	0.19	0.011729999999999999	-1.12776	0.075
19	941	675	11	180	0.19	-0.04743	-1.14026	0.075
22	1869	449	11	180	0.19	0.02833	-1.13752	0.075
41	986	315	11	180	0.19	-0.04434	-1.15024	0.075
42	1661	217	11	180	0.19	-0.05924	-0.9228200000000001	0.075
43	1076	1708	11	180	0.19	-0.01966	-1.15872	0.075
52	1190	1036	11	180	0.19	0.0482	-1.15761	0.075
56	156	1205	11	180	0.19	-0.15431	-1.10782	0.075
69	384	194	11	180	0.19	-0.1139	-1.03617	0.075
87	777	861	11	180	0.19	0.01908	-1.18944	0.075
88	722	1403	11	180	0.19	-0.09081	-1.01025	0.075
89	667	232	11	180	0.19	-0.19179000000000002	-0.94079	0.075
90	503	157	11	180	0.19	-0.31373	-0.80778	0.075
91	1937	324	11	180	0.19	0.06596	-1.08175	0.075
110	1464	253	11	180	0.19	-0.10260999999999999	-0.94605	0.075
120	276	1612	11	180	0.19	-0.06332	-1.09521	0.075
121	1295	274	11	180	0.19	-0.02872	-1.13418	0.075
123	1718	368	11	180	0.19	0.0103	-1.1599700000000002	0.075
124	641	1368	11	180	0.19	0.02541	-1.12361	0.075
141	1995	877	11	180	0.19	-0.00237	-1.18909	0.075
2	627	874	12	180	0.25	-0.09486	-1.09528	0.075
9	251	44	12	180	0.25	-0.17163	-0.98846	0.075
10	1099	548	12	180	0.25	-0.052329999999999995	-1.14309	0.075
13	553	163	12	180	0.25	-0.09007000000000001	-1.08352	0.075
14	466	734	12	180	0.25	-0.13737	-1.06589	0.075
18	215	1219	12	180	0.25	-0.17002	-0.98674	0.075
28	1919	86	12	180	0.25	0.0104	-1.19197	0.075
31	597	1263	12	180	0.25	-0.10042999999999999	-1.12101	0.075
32	1155	1004	12	180	0.25	-0.036739999999999995	-1.20117	0.075
33	646	532	12	180	0.25	-0.15554	-0.98465	0.075
40	121	778	12	180	0.25	-0.02179	-1.16019	0.075
53	1227	476	12	180	0.25	-0.05707	-1.1595	0.075
54	754	825	12	180	0.25	-0.1057	-1.0747	0.075
55	463	2021	12	180	0.25	-0.10834	-1.08415	0.075
67	1282	362	12	180	0.25	-0.10335	-1.13665	0.075
68	361	1889	12	180	0.25	-0.0593	-1.0199799999999999	0.075
70	1319	974	12	180	0.25	-0.05186	-1.18547	0.075
85	289	1831	12	180	0.25	-0.05087	-1.0719100000000001	0.075
86	999	1401	12	180	0.25	-0.08271	-1.09927	0.075
111	458	153	12	180	0.25	-0.1808	-0.9756799999999999	0.075
112	781	332	12	180	0.25	-0.08797	-1.1457600000000001	0.075
113	1645	1077	12	180	0.25	-0.016280000000000003	-1.21169	0.075
114	1344	1299	12	180	0.25	-0.04545	-1.1920899999999999	0.075
122	54	1462	12	180	0.25	-0.14676	-1.05903	0.075
142	26	1768	12	180	0.25	-0.41167	-0.75064	0.075
143	1443	1328	12	180	0.25	0.0027300000000000002	-1.1005	0.075
3	623	204	13	180	0.31	-0.13427999999999998	-1.12737	0.075
4	1238	1322	13	180	0.31	-0.11762	-1.1781700000000002	0.075
17	1504	1538	13	180	0.31	-0.04027	-1.26281	0.075
38	98	164	13	180	0.31	-0.16247999999999999	-0.9646600000000001	0.075
44	980	1119	13	180	0.31	-0.08745	-1.1567	0.075
71	409	307	13	180	0.31	-0.28706	-0.7811600000000001	0.075
92	645	337	13	180	0.31	-0.17190999999999998	-1.01335	0.075
93	337	1810	13	180	0.31	-0.03667	-1.12684	0.075
119	121	1776	13	180	0.31	-0.08316	-1.03179	0.075
137	1160	1153	13	180	0.31	-0.07584	-1.19506	0.075
138	772	1668	13	180	0.31	-0.16918	-0.9888100000000001	0.075
139	586	922	13	180	0.31	-0.11052999999999999	-1.12404	0.075
140	82	1020	13	180	0.31	-0.30337	-0.76625	0.075
12	899	1713	14	180	0.39	-0.06786	-1.15129	0.075
15	1251	1272	14	180	0.39	-0.20453	-1.04041	0.075
16	1849	730	14	180	0.39	-0.10572999999999999	-1.15355	0.075
47	202	1439	14	180	0.39	-0.38836	-0.89823	0.075
49	1635	850	14	180	0.39	-0.09713	-1.1677	0.075
57	1687	683	14	180	0.39	-0.11274	-1.1053600000000001	0.075
75	1813	598	14	180	0.39	-0.058629999999999995	-1.18045	0.075
76	657	578	14	180	0.39	-0.10399000000000001	-1.1394	0.075
77	238	303	14	180	0.39	-0.135	-1.0700399999999999	0.075
94	1923	572	14	180	0.39	-0.0991	-1.18181	0.075
98	372	672	14	180	0.39	-0.14690999999999999	-1.05444	0.075
108	1835	659	14	180	0.39	-0.09323	-1.16592	0.075
135	1955	1429	14	180	0.39	-0.08141	-1.13929	0.075
136	671	289	14	180	0.39	-0.08005	-1.10851	0.075
148	1701	1272	14	180	0.39	-0.16346	-1.0958299999999999	0.075
27	334	2022	15	180	0.48	-0.32888	-0.8297200000000001	0.075
29	1760	94	15	180	0.48	-0.09447	-1.08362	0.075
39	1107	1935	15	180	0.48	-0.26066999999999996	-1.07676	0.075
48	1434	58	15	180	0.48	-0.10235	-1.1065	0.075
72	876	1882	15	180	0.48	-0.15997	-1.09938	0.075
73	60	377	15	180	0.48	-0.16097	-1.00839	0.075
74	1647	1552	15	180	0.48	-0.06351	-1.18885	0.075
95	1956	386	15	180	0.48	-0.14589000000000002	-1.13176	0.075
96	401	534	15	180	0.48	-0.3176	-1.02482	0.075
97	322	1245	15	180	0.48	-0.08507	-1.07215	0.075
99	1395	1756	15	180	0.48	-0.11592000000000001	-1.09601	0.075
117	1715	194	15	180	0.48	-0.146	-1.09846	0.075
118	733	85	15	180	0.48	-0.14626	-1.02335	0.075
149	1700	515	15	180	0.48	-0.20578000000000002	-0.9949399999999999	0.075
21	1904	1840	16	180	0.58	-0.08876	-1.1933200000000002	0.075
51	951	82	16	180	0.58	-0.13646	-1.15847	0.075
66	1927	480	16	180	0.58	-0.13059	-1.14734	0.075
100	758	748	16	180	0.58	-0.20342000000000002	-1.09065	0.075
101	776	1237	16	180	0.58	-0.32737	-1.045	0.075
116	1795	198	16	180	0.58	-0.13276	-1.1792	0.075
78	94	1580	17	180	0.7	-0.19268	-1.0139799999999999	0.075
102	1115	1681	17	180	0.7	-0.1254	-1.11154	0.075
109	1287	723	17	180	0.7	-0.33764	-1.04007	0.075
115	1696	853	17	180	0.7	-0.11750999999999999	-1.2098	0.075
134	1188	579	17	180	0.7	-0.15325999999999998	-1.14081	0.075
79	51	53	18	180	0.83	-0.13316	-0.9985799999999999	0.075
103	301	1763	18	180	0.83	-0.1596	-1.0885799999999999	0.075
50	479	953	19	180	0.97	-0.16067	-1.0614700000000001	0.075
104	1324	419	19	180	0.97	-0.36772	-1.05368	0.075
133	241	1517	19	180	0.97	-0.11082	-1.03213	0.075
150	1272	807	20	180	1.13	-0.11045999999999999	-1.15078	0.075
151	167	1877	20	180	1.13	-0.11173	-1.02316	0.075
154	1388	438	20	180	1.13	-0.37705	-1.0368600000000001	0.075
158	208	47	20	180	1.13	-0.16012	-1.0614299999999999	0.075
159	301	1411	20	180	1.13	-0.40446	-0.97149	0.075
160	785	1973	20	180	1.13	-0.11363	-1.0230299999999999	0.075
162	343	1376	20	180	1.13	-0.07422000000000001	-1.0407899999999999	0.075
165	455	1965	20	180	1.13	-0.12432	-1.0642	0.075
171	498	1179	20	180	1.13	-0.10471	-1.11055	0.075
178	1605	760	20	180	1.13	-0.033780000000000004	-1.06101	0.075
179	776	1020	20	180	1.13	-0.10917	-1.0752700000000002	0.075
157	1110	1174	21	180	1.31	-0.10844000000000001	-1.0972600000000001	0.075
161	396	1216	21	180	1.31	-0.11012000000000001	-0.99049	0.075
167	90	1176	21	180	1.31	-0.15766	-1.04321	0.075
176	1439	449	21	180	1.31	-0.11235	-1.11169	0.075
177	1242	1858	21	180	1.31	-0.12880999999999998	-1.0308	0.075
152	722	699	22	180	1.51	-0.1618	-1.04319	0.075
163	1039	1856	22	180	1.51	-0.13698	-1.1011	0.075
166	172	1953	22	180	1.51	-0.13845	-0.9632	0.075
168	839	1669	22	180	1.51	-0.10196000000000001	-1.09269	0.075
169	290	905	22	180	1.51	-0.29425999999999997	-0.85874	0.075
174	557	1780	22	180	1.51	-0.10462	-1.07702	0.075
180	870	300	22	180	1.51	-0.03422	-1.06164	0.075
153	522	115	23	180	1.73	-0.08045	-1.05257	0.075
164	590	396	23	180	1.73	-0.07937000000000001	-1.0085	0.075
155	213	245	25	180	2.22	-0.07918	-0.9824700000000001	0.075
170	1411	869	25	180	2.22	-0.13629000000000002	-1.09303	0.075
172	1042	1757	25	180	2.22	-0.10622999999999999	-1.08281	0.075
173	832	1927	25	180	2.22	-0.09569	-0.99934	0.075
175	710	1786	25	180	2.22	-0.14687999999999998	-0.9796799999999999	0.075
156	301	788	27	180	2.79	-0.12327	-1.0687200000000001	0.075
185	203	1010	32	180	4.65	-0.31656999999999996	-0.76222	0.075
182	1549	1231	33	180	5.1	-0.10350999999999999	-1.07687	0.075
186	22	580	34	180	5.57	-0.23135	-0.8009999999999999	0.075
181	1312	1947	35	180	6.08	-0.13946	-1.0252	0.075
183	1509	300	35	180	6.08	-0.051379999999999995	-0.9977799999999999	0.075
184	1589	231	35	180	6.08	-0.00457	-0.9821200000000001	0.075
187	216	936	47	180	14.72	-0.18571	-0.99364	0.075
188	157	558	58	180	27.67	-0.3983	-0.98867	0.075
