# Supplementary material for: Dynamic self-assembly of compartmentalized DNA nanotubes
Source: Nat Commun. 2021 Jun 11;12:3557. doi: 10.1038/s41467-021-23850-1 (PMC8196065; doi:10.1038/s41467-021-23850-1)
Supplement: Supplementary file 8 — Source Data [file 41467_2021_23850_MOESM8_ESM.zip › sourceData/SIfigs/s24-65_radiiHist_skewKurtVSRad/csv/s26_s42_s43_twotile_250nM_finalData.csv]

	X (pixels)	Y (pixels)	Radius (pixels)	Time	Volume (pL)	skew	kurtosis	two-tile
0	1494	904	12	0	0.25	-0.19368	-1.08429	250
2	1655	951	12	0	0.25	-0.28048	-1.06196	250
16	328	109	12	0	0.25	-0.22624	-0.8599600000000001	250
36	989	828	12	0	0.25	-0.2001	-0.82153	250
37	376	1258	12	0	0.25	0.07200000000000001	-1.06884	250
40	1530	136	12	0	0.25	-0.12575	-0.92429	250
41	1070	798	12	0	0.25	-0.21765	-0.9994700000000001	250
47	1161	1588	12	0	0.25	-0.0856	-1.04731	250
48	1898	775	12	0	0.25	-0.14332	-1.09081	250
50	1522	425	12	0	0.25	-0.19422999999999999	-0.9728100000000001	250
54	1238	540	12	0	0.25	-0.18336	-1.00425	250
59	140	1099	12	0	0.25	-0.13878	-1.01425	250
60	1859	912	12	0	0.25	-0.25874	-0.86846	250
64	1334	1566	12	0	0.25	-0.13896	-1.05819	250
74	1122	1933	12	0	0.25	0.05256	-1.06135	250
75	552	1062	12	0	0.25	0.1416	-0.8780700000000001	250
82	1973	238	12	0	0.25	-0.12090999999999999	-1.11331	250
87	1946	1345	12	0	0.25	-0.2644	-0.9722299999999999	250
88	1762	770	12	0	0.25	-0.15395999999999999	-1.1366100000000001	250
89	698	1566	12	0	0.25	-0.19216	-0.91989	250
92	1873	1818	12	0	0.25	-0.3527	-0.62705	250
93	1570	1294	12	0	0.25	-0.19199000000000002	-0.9082899999999999	250
96	710	959	12	0	0.25	-0.38463	-0.80409	250
97	565	1418	12	0	0.25	-0.10780999999999999	-1.05409	250
98	703	146	12	0	0.25	-0.26957	-0.95105	250
5	283	994	13	0	0.31	-0.00275	-1.0516299999999998	250
6	292	740	13	0	0.31	-0.13688	-1.00266	250
17	602	1050	13	0	0.31	-0.09169	-1.06075	250
18	1501	356	13	0	0.31	-0.09973	-1.0468899999999999	250
22	1149	659	13	0	0.31	-0.00457	-1.10447	250
24	1770	843	13	0	0.31	-0.20576999999999998	-1.06901	250
31	1733	1034	13	0	0.31	-0.16894	-1.03556	250
56	862	1400	13	0	0.31	-0.07761	-1.1354799999999998	250
61	470	746	13	0	0.31	-0.23206	-0.93652	250
62	127	1333	13	0	0.31	-0.0414	-0.97796	250
69	216	360	13	0	0.31	-0.08106000000000001	-0.9543299999999999	250
70	432	602	13	0	0.31	-0.1112	-1.04952	250
90	1894	1331	13	0	0.31	0.02427	-0.8198200000000001	250
8	685	1033	14	0	0.39	-0.08164	-1.0517	250
19	681	1909	14	0	0.39	-0.07306	-1.07491	250
30	797	1942	14	0	0.39	-0.06812	-0.98395	250
35	1996	213	14	0	0.39	-0.14469	-1.0860100000000001	250
39	1913	1131	14	0	0.39	-0.35183000000000003	-0.80096	250
51	619	1913	14	0	0.39	0.035339999999999996	-1.00647	250
72	50	600	14	0	0.39	-0.0301	-1.03351	250
73	1145	180	14	0	0.39	-0.25117	-0.9468700000000001	250
84	1757	1821	14	0	0.39	-0.28656	-0.66313	250
15	1268	691	15	0	0.48	-0.20421	-0.87039	250
49	414	65	15	0	0.48	-0.11109000000000001	-1.1094600000000001	250
52	1762	1885	15	0	0.48	0.007370000000000001	-0.9032399999999999	250
83	601	61	15	0	0.48	-0.033889999999999997	-1.02755	250
20	1244	1590	16	0	0.58	-0.13609000000000002	-1.0561	250
25	1564	942	16	0	0.58	0.0022600000000000003	-1.13595	250
27	1332	63	16	0	0.58	-0.16105	-1.02237	250
29	339	1700	16	0	0.58	-0.11456	-0.9585100000000001	250
33	1151	247	16	0	0.58	-0.12489000000000001	-1.09257	250
34	31	1459	16	0	0.58	-0.22476	-0.96562	250
67	1691	196	16	0	0.58	-0.07202	-0.9500299999999999	250
68	413	669	16	0	0.58	-0.13507	-1.03176	250
91	1852	1875	16	0	0.58	-0.33715	-0.61546	250
10	1196	1899	17	0	0.7	-0.09074	-1.18866	250
43	1844	690	17	0	0.7	-0.054920000000000004	-1.03078	250
71	1679	256	17	0	0.7	-0.24959	-0.91653	250
76	923	440	17	0	0.7	0.0084	-1.11919	250
78	1910	1295	17	0	0.7	-0.10463	-1.06734	250
1	539	1509	18	0	0.83	-0.09927000000000001	-1.09955	250
7	396	1694	18	0	0.83	-0.01722	-1.0683799999999999	250
13	1967	1807	18	0	0.83	-0.17298	-1.03671	250
14	1457	1571	18	0	0.83	-0.21040999999999999	-1.10484	250
32	235	1759	18	0	0.83	-0.26348	-0.93527	250
38	1599	545	18	0	0.83	-0.18137	-1.1454799999999998	250
46	894	479	18	0	0.83	0.01891	-1.07301	250
53	401	628	18	0	0.83	0.07812000000000001	-1.04732	250
57	1253	1895	18	0	0.83	-0.12072999999999999	-1.07813	250
77	1392	819	18	0	0.83	-0.29536	-0.8666200000000001	250
42	1751	1618	19	0	0.97	-0.06546	-0.9941200000000001	250
66	2027	1603	19	0	0.97	-0.22159	-0.94442	250
80	746	471	19	0	0.97	-0.07649	-1.01841	250
85	452	559	19	0	0.97	-0.07692	-1.05603	250
11	57	1180	20	0	1.13	0.05583	-1.13591	250
12	114	697	20	0	1.13	-0.05678	-1.02882	250
21	1043	170	20	0	1.13	-0.24414	-0.9132100000000001	250
26	517	577	20	0	1.13	0.005529999999999999	-1.04539	250
28	695	1212	20	0	1.13	-0.1106	-1.1372200000000001	250
55	1294	1194	20	0	1.13	-0.11413	-1.161	250
63	655	1348	20	0	1.13	0.0199	-1.21875	250
79	1092	1160	20	0	1.13	-0.14474	-1.04172	250
3	599	575	21	0	1.31	-0.00655	-1.05546	250
4	757	1927	21	0	1.31	-0.18037	-1.12785	250
9	239	117	21	0	1.31	0.10317	-0.9685799999999999	250
23	1675	1894	21	0	1.31	-0.0068200000000000005	-1.0844200000000002	250
44	1293	802	21	0	1.31	-0.07463	-1.10026	250
45	591	241	21	0	1.31	-0.08477	-1.06264	250
58	22	1780	21	0	1.31	-0.09596	-1.1854200000000001	250
65	1292	1076	21	0	1.31	-0.07889	-1.12933	250
81	1418	1661	21	0	1.31	-0.1402	-1.10671	250
86	1876	1096	21	0	1.31	-0.22576	-1.03514	250
94	373	502	21	0	1.31	0.00953	-1.01498	250
95	890	681	21	0	1.31	-0.01635	-1.03567	250
108	778	1083	22	0	1.51	-0.01375	-1.13426	250
111	1926	1851	22	0	1.51	-0.11043	-1.13832	250
109	1472	1180	23	0	1.73	-0.13066	-1.0818	250
113	1196	931	23	0	1.73	-0.07732	-1.07718	250
117	918	1902	23	0	1.73	-0.03127	-1.10253	250
103	726	1821	24	0	1.96	-0.0345	-1.15137	250
104	524	1952	24	0	1.96	-0.011909999999999999	-1.1539	250
105	855	1980	24	0	1.96	-0.15928	-1.13575	250
106	345	1218	24	0	1.96	0.008190000000000001	-1.13701	250
112	2016	1823	24	0	1.96	-0.07581	-1.15436	250
102	1032	409	25	0	2.22	-0.1025	-1.14028	250
115	1808	1425	25	0	2.22	-0.24361999999999998	-1.0284200000000001	250
101	274	1797	26	0	2.49	-0.08171	-1.1616	250
107	142	1795	26	0	2.49	-0.057429999999999995	-1.1041299999999998	250
110	191	693	26	0	2.49	-0.06823	-1.12103	250
114	1906	330	27	0	2.79	-0.12189000000000001	-1.08476	250
99	1025	654	28	0	3.11	-0.058960000000000005	-1.2126299999999999	250
100	1212	454	28	0	3.11	-0.07035	-1.1556600000000001	250
118	1806	1848	30	0	3.83	-0.08594	-1.10417	250
116	84	1878	31	0	4.22	0.00394	-1.16595	250
119	1700	1168	43	0	11.27	-0.19594	-1.15751	250
0	1007	1492	12	15	0.25	-0.26811	-0.76112	250
1	1736	793	12	15	0.25	0.06283	0.71845	250
2	316	1270	12	15	0.25	-0.29706	-0.8591200000000001	250
7	497	1717	12	15	0.25	0.05415	0.8448100000000001	250
8	458	213	12	15	0.25	-0.52364	-0.22004	250
13	304	1657	12	15	0.25	0.41512	-0.061439999999999995	250
16	140	1099	12	15	0.25	-0.10053	-0.27487	250
17	141	652	12	15	0.25	0.21148000000000003	-0.38186	250
18	1776	1995	12	15	0.25	0.051019999999999996	0.64436	250
19	1531	135	12	15	0.25	0.42716000000000004	-0.34147	250
23	1667	46	12	15	0.25	-0.63477	0.6474300000000001	250
24	1082	427	12	15	0.25	-0.75707	-0.2161	250
25	1489	834	12	15	0.25	0.0459	0.67982	250
31	207	1632	12	15	0.25	-0.52856	-0.23556	250
32	702	145	12	15	0.25	0.98654	3.0000299999999998	250
36	1239	971	12	15	0.25	-0.00891	-0.47326	250
37	683	173	12	15	0.25	0.05262000000000001	-0.37475	250
43	747	1886	12	15	0.25	0.36382	0.24488000000000001	250
44	379	1353	12	15	0.25	-0.26058000000000003	-0.8225299999999999	250
45	1819	757	12	15	0.25	-0.31304	0.11745	250
46	459	275	12	15	0.25	-0.1894	-0.22418000000000002	250
47	1516	203	12	15	0.25	-0.28513	-0.49375	250
56	1163	1393	12	15	0.25	0.54177	2.5026200000000003	250
57	1196	1702	12	15	0.25	-0.07736	-0.49935	250
58	1609	16	12	15	0.25	0.38792	1.05835	250
59	1590	799	12	15	0.25	-0.26788	0.24581	250
65	711	959	12	15	0.25	0.87229	1.81804	250
66	889	1970	12	15	0.25	-0.08778	-0.54168	250
67	1249	36	12	15	0.25	0.3728	0.80737	250
68	400	1196	12	15	0.25	-0.12138	0.73673	250
69	1729	1488	12	15	0.25	-0.26776	0.38814	250
70	1060	1831	12	15	0.25	0.28753	-0.69048	250
71	1470	1428	12	15	0.25	0.09239	0.1776	250
80	698	1565	12	15	0.25	-0.02852	-0.6977899999999999	250
81	1331	1565	12	15	0.25	0.29889	-0.14853	250
82	645	190	12	15	0.25	0.32169000000000003	-0.5149	250
83	1775	2026	12	15	0.25	-0.13416	-0.6563399999999999	250
84	1260	1002	12	15	0.25	0.8628100000000001	0.95445	250
85	1873	1816	12	15	0.25	0.4314	0.12991	250
86	1185	522	12	15	0.25	-0.77377	0.67752	250
87	1516	1692	12	15	0.25	-0.20674	0.40364	250
97	948	806	12	15	0.25	0.33071	1.30851	250
98	1508	1441	12	15	0.25	1.06234	3.61942	250
12	1495	901	13	15	0.31	0.42825	1.95934	250
27	1654	951	13	15	0.31	0.05878	-0.27889	250
38	639	719	13	15	0.31	0.5936899999999999	0.28304	250
39	992	829	13	15	0.31	-0.26309	0.07907	250
40	1859	911	13	15	0.31	0.01082	-0.35691	250
55	1072	799	13	15	0.31	-0.19919	-0.0014199999999999998	250
64	521	319	13	15	0.31	0.37378	0.66794	250
77	1877	736	13	15	0.31	-0.26195	-0.66023	250
90	1948	1343	13	15	0.31	1.14568	4.57587	250
94	564	1418	13	15	0.31	0.0579	0.47536999999999996	250
95	1973	239	13	15	0.31	0.41521	-0.20536999999999997	250
101	1755	1584	13	15	0.31	-0.08476	0.8778299999999999	250
4	470	746	14	15	0.39	0.30479	-0.5526	250
5	681	1908	14	15	0.39	-0.15161	-0.65638	250
9	551	1061	14	15	0.39	-0.07757	-0.62959	250
10	1150	657	14	15	0.39	0.35045	-0.08868	250
14	1160	1587	14	15	0.39	0.07309	-0.007890000000000001	250
29	1524	425	14	15	0.39	0.23879	3.0950900000000003	250
30	378	1257	14	15	0.39	-0.7448899999999999	0.10818	250
41	432	600	14	15	0.39	-0.36414	-0.48527	250
48	1122	1931	14	15	0.39	-0.34829	-0.23543000000000003	250
49	600	1049	14	15	0.39	0.27338	-0.49651000000000006	250
60	1502	355	14	15	0.39	0.14101	-0.16452	250
62	863	1399	14	15	0.39	-0.09508	-0.60116	250
75	1571	1293	14	15	0.39	-0.26408000000000004	0.69065	250
89	217	358	14	15	0.39	0.00128	-0.33836	250
105	294	739	14	15	0.39	0.10372	-0.54184	250
6	1915	1131	15	15	0.48	0.03953	-0.14448	250
11	51	600	15	15	0.48	-0.01035	-0.66851	250
15	128	1332	15	15	0.48	-0.39615	-0.45408000000000004	250
28	1238	541	15	15	0.48	-0.16871	-0.17956	250
34	1734	1034	15	15	0.48	-0.28756	-0.6187199999999999	250
63	282	992	15	15	0.48	-0.46975	-0.30265	250
99	1892	1329	15	15	0.48	0.25251	-0.008790000000000001	250
3	619	1913	16	15	0.58	-0.1778	-0.8738600000000001	250
22	1267	690	16	15	0.58	-0.47572	-0.63385	250
53	1995	211	16	15	0.58	-0.56986	-0.226	250
54	1758	1820	16	15	0.58	-0.1327	0.13796	250
20	1690	196	17	15	0.7	1.01027	2.42305	250
21	1246	1589	17	15	0.7	0.06213	-0.72942	250
42	1910	1294	17	15	0.7	-0.08801	-0.65366	250
50	603	61	17	15	0.7	0.03085	-0.18513	250
74	414	64	17	15	0.7	-0.01054	-0.69675	250
93	339	1700	17	15	0.7	-0.20062	-0.70265	250
107	411	668	17	15	0.7	0.30211	-0.018000000000000002	250
33	1151	248	18	15	0.83	-0.12895	-0.57016	250
52	1331	61	18	15	0.83	-0.016069999999999997	-0.2603	250
88	1564	942	18	15	0.83	-0.00515	0.27266999999999997	250
102	1679	253	18	15	0.83	0.045610000000000005	-0.53271	250
103	448	558	18	15	0.83	-0.36723	-0.40626999999999996	250
108	1765	1885	18	15	0.83	-0.31845999999999997	-0.16443	250
26	1458	1568	19	15	0.97	-0.37824	-0.25522	250
78	1197	1898	19	15	0.97	-0.36545	0.30326	250
79	401	627	19	15	0.97	0.27035	-0.38295	250
92	922	438	19	15	0.97	-0.16704000000000002	-0.22203	250
100	1255	1894	19	15	0.97	-0.31258	-0.45811999999999997	250
35	540	1509	20	15	1.13	-0.4915	-0.26172	250
51	1843	690	20	15	1.13	0.006379999999999999	0.5628	250
61	1392	819	20	15	1.13	-0.20142000000000002	-0.408	250
72	895	477	20	15	1.13	0.10653	-0.49748000000000003	250
73	396	1693	20	15	1.13	-0.06165	-1.0096100000000001	250
104	1966	1806	20	15	1.13	-0.19473	-0.28023000000000003	250
106	1599	544	20	15	1.13	-0.2187	0.25196999999999997	250
76	655	1348	21	15	1.31	-0.00955	-0.51288	250
91	1750	1616	21	15	1.31	-0.25961	-0.80301	250
96	1090	1158	21	15	1.31	-0.01158	-0.54085	250
115	890	680	22	15	1.51	-0.01293	-0.55872	250
118	600	574	22	15	1.51	-0.24495999999999998	-0.67861	250
121	1293	1193	22	15	1.51	-0.1164	-0.6763600000000001	250
125	238	117	22	15	1.51	-0.26456999999999997	-0.35815	250
117	1295	801	23	15	1.73	-0.20158	-0.69523	250
124	1292	1075	23	15	1.73	-0.28986999999999996	-0.34939000000000003	250
127	1676	1894	23	15	1.73	-0.39144	-0.49655	250
131	1878	1094	23	15	1.73	-0.19133	-0.76552	250
112	1418	1660	24	15	1.96	-0.0659	-0.68883	250
116	917	1901	24	15	1.96	-0.08137	-0.8713299999999999	250
113	346	1216	25	15	2.22	-0.026680000000000002	-0.61246	250
120	1473	1178	25	15	2.22	-0.10984000000000001	-0.91525	250
122	1926	1850	25	15	2.22	-0.36214	-0.49312	250
110	524	1951	26	15	2.49	0.05181	-0.7732899999999999	250
114	2017	1823	26	15	2.49	-0.31942	-0.76132	250
130	1034	408	26	15	2.49	-0.35609	-0.6836300000000001	250
111	1807	1424	27	15	2.79	-0.34284000000000003	-0.29782	250
123	727	1821	27	15	2.79	-0.10752	-0.7924100000000001	250
129	274	1796	28	15	3.11	-0.08142	-0.9840700000000001	250
119	1908	328	29	15	3.46	-0.09777000000000001	-0.8327399999999999	250
128	146	1793	29	15	3.46	-0.17687	-0.7519100000000001	250
109	1024	653	30	15	3.83	-0.13035	-0.8282799999999999	250
126	1211	451	30	15	3.83	-0.12958	-0.7466	250
132	1806	1848	33	15	5.1	-0.1672	-0.62533	250
133	1700	1167	47	15	14.72	-0.22179000000000001	-0.9216799999999999	250
0	316	1269	12	30	0.25	-0.26334	-0.8145899999999999	250
8	1778	2026	12	30	0.25	0.15916	-0.33749	250
9	1507	1442	12	30	0.25	-0.38482	-0.28010999999999997	250
11	1517	202	12	30	0.25	-0.05074	-0.04052	250
12	1608	16	12	30	0.25	-0.39155	-0.50489	250
17	193	42	12	30	0.25	-0.34034000000000003	-0.23137	250
22	1470	1426	12	30	0.25	-0.00897	-0.20564000000000002	250
23	1083	426	12	30	0.25	0.10705	0.06713	250
25	1519	1472	12	30	0.25	-0.41891999999999996	0.12688	250
26	1948	1343	12	30	0.25	0.68918	1.07874	250
32	1092	1124	12	30	0.25	0.19115	1.4364299999999999	250
33	1059	1829	12	30	0.25	0.12205	0.0676	250
37	1874	182	12	30	0.25	0.30815	-0.48396999999999996	250
38	1738	791	12	30	0.25	0.60256	3.9310300000000002	250
39	213	1950	12	30	0.25	-0.34747	-0.5611	250
40	1894	1794	12	30	0.25	0.2085	-0.13707	250
41	1006	1491	12	30	0.25	-0.37001999999999996	-0.40379	250
42	684	1036	12	30	0.25	-0.17665999999999998	-0.33871999999999997	250
43	1241	970	12	30	0.25	0.10908	0.17221	250
48	306	1653	12	30	0.25	-0.01098	-0.38405	250
49	684	172	12	30	0.25	0.23369	-0.34142	250
54	699	1563	12	30	0.25	0.40842	-0.45198	250
55	1258	1409	12	30	0.25	0.49382	0.33847	250
56	643	188	12	30	0.25	-0.0792	0.18738	250
57	1859	910	12	30	0.25	0.02422	-0.9792299999999999	250
58	1571	1292	12	30	0.25	0.26131	0.16721	250
59	378	1350	12	30	0.25	0.28697	1.0603	250
60	1667	42	12	30	0.25	-0.46973000000000004	-0.44058	250
61	916	1444	12	30	0.25	-0.18372	1.00318	250
65	641	720	12	30	0.25	0.78161	0.9802799999999999	250
66	429	598	12	30	0.25	0.48268999999999995	0.01227	250
67	1198	1702	12	30	0.25	-0.01291	-0.47301000000000004	250
68	459	272	12	30	0.25	0.50839	0.36032	250
69	1630	447	12	30	0.25	0.15379	-0.33984000000000003	250
75	747	1886	12	30	0.25	0.31155	-0.08305	250
76	1588	798	12	30	0.25	-0.18600999999999998	-0.060579999999999995	250
77	400	1195	12	30	0.25	0.0327	1.01881	250
78	1633	1231	12	30	0.25	-1.1258299999999999	0.77454	250
79	1163	1394	12	30	0.25	0.1831	0.01402	250
80	1259	1002	12	30	0.25	0.85245	0.9191299999999999	250
83	140	653	12	30	0.25	-0.10202	0.13041	250
84	1772	844	12	30	0.25	-0.2391	-0.7207899999999999	250
85	1775	1994	12	30	0.25	0.22044	-0.40115	250
86	209	1630	12	30	0.25	-0.28109	-0.55308	250
92	1816	757	12	30	0.25	0.0923	2.1983200000000003	250
93	918	618	12	30	0.25	0.73766	2.5079599999999997	250
94	625	213	12	30	0.25	-0.00131	-0.8925299999999999	250
95	991	828	12	30	0.25	0.41806000000000004	0.27202	250
100	704	146	12	30	0.25	0.09124	-0.6045699999999999	250
101	1517	1690	12	30	0.25	-0.02298	-0.2689	250
107	494	1715	12	30	0.25	-0.08675	-0.00955	250
108	1250	33	12	30	0.25	1.2467	3.06662	250
109	1486	833	12	30	0.25	-0.58548	1.39798	250
112	1329	664	12	30	0.25	0.8337700000000001	2.77181	250
113	565	1415	12	30	0.25	0.9063	1.60745	250
117	28	246	12	30	0.25	0.33054	-0.37301999999999996	250
118	333	1317	12	30	0.25	0.06748	-1.4374200000000001	250
119	1496	1714	12	30	0.25	0.40874	0.24111	250
121	723	1192	12	30	0.25	-0.46212	-0.441	250
122	125	1221	12	30	0.25	0.01696	-0.98196	250
123	655	1031	12	30	0.25	-0.48988000000000004	0.9156200000000001	250
124	188	112	12	30	0.25	0.09556	-0.58829	250
125	1590	299	12	30	0.25	-0.04011	0.017	250
126	1709	320	12	30	0.25	-0.44047	-0.58922	250
127	1643	2022	12	30	0.25	0.01555	1.5039200000000001	250
128	486	1157	12	30	0.25	-0.23139	-0.19860999999999998	250
129	583	1090	12	30	0.25	-0.2281	-0.88266	250
3	1162	1586	13	30	0.31	-0.03524	-0.3139	250
4	1298	430	13	30	0.31	0.7842600000000001	0.80074	250
7	1878	735	13	30	0.31	0.95011	4.33481	250
14	523	319	13	30	0.31	-0.42598	0.98374	250
20	553	1061	13	30	0.31	0.19967000000000001	-0.41893	250
24	458	210	13	30	0.31	-0.6184	0.71282	250
27	1654	950	13	30	0.31	0.07082000000000001	-0.63472	250
28	142	1096	13	30	0.31	-0.03915	-0.10967	250
29	1530	134	13	30	0.31	-0.09983	-0.43946	250
34	888	1970	13	30	0.31	1.1909999999999998	2.49134	250
63	1874	1814	13	30	0.31	-0.03467	-0.51452	250
64	710	958	13	30	0.31	0.78268	0.4046	250
73	1494	902	13	30	0.31	-0.33553	-0.8186	250
98	1976	235	13	30	0.31	0.99075	5.53135	250
110	1148	657	13	30	0.31	0.7597	1.14005	250
114	1900	773	13	30	0.31	-0.009859999999999999	-0.46789	250
115	1755	1583	13	30	0.31	0.1547	-0.25626	250
116	128	1330	13	30	0.31	0.45071000000000006	0.32689	250
132	1249	435	13	30	0.31	0.29407	0.00686	250
133	1858	381	13	30	0.31	0.04743	-0.44309	250
1	291	739	14	30	0.39	0.5704600000000001	0.28694000000000003	250
2	863	1399	14	30	0.39	-0.37411	-0.49363	250
10	602	1047	14	30	0.39	0.43203	-0.00253	250
18	471	745	14	30	0.39	0.6392800000000001	1.08684	250
19	330	106	14	30	0.39	0.11598	0.58008	250
36	1071	795	14	30	0.39	0.07657	-0.3575	250
44	378	1256	14	30	0.39	-0.23521	-0.08104	250
50	1240	539	14	30	0.39	0.28973000000000004	0.71944	250
72	1336	1566	14	30	0.39	-0.12955999999999998	-0.41643	250
120	527	573	14	30	0.39	-0.07614	-0.9293899999999999	250
6	681	1907	15	30	0.48	0.03793	-0.9275899999999999	250
15	1734	1034	15	30	0.48	0.07507	-0.5583	250
52	51	599	15	30	0.48	0.16410999999999998	-0.34223000000000003	250
53	283	992	15	30	0.48	-0.06369	-0.49903000000000003	250
71	1523	425	15	30	0.48	0.30488000000000004	0.7013	250
91	216	358	15	30	0.48	-0.19971	-0.35652	250
105	1994	213	15	30	0.48	0.39596	8e-05	250
131	1894	1329	15	30	0.48	-0.13895	-0.65528	250
13	619	1912	16	30	0.58	-0.36294	-0.34994000000000003	250
70	415	65	16	30	0.58	-0.34459	-0.58859	250
74	1757	1820	16	30	0.58	-0.21049	0.33299	250
82	1915	1129	16	30	0.58	-0.22555	-0.70863	250
130	411	667	16	30	0.58	0.6270100000000001	1.21245	250
47	1268	689	17	30	0.7	-0.33066	-0.64504	250
51	602	60	17	30	0.7	0.2261	-0.00201	250
87	34	1458	17	30	0.7	-0.06386	-0.19327	250
90	795	1940	17	30	0.7	0.24414	0.76266	250
103	1456	1564	17	30	0.7	-0.06365	-0.38211999999999996	250
5	1332	60	18	30	0.83	0.55961	0.99308	250
16	1689	195	18	30	0.83	0.72415	1.42672	250
46	339	1699	18	30	0.83	0.93305	3.23297	250
81	1199	1898	18	30	0.83	0.07428	-0.58363	250
102	1910	1294	18	30	0.83	-0.09165	-0.58525	250
104	1852	1870	18	30	0.83	0.09352	-0.41726	250
30	923	437	19	30	0.97	-0.19473	-0.45853999999999995	250
96	401	627	19	30	0.97	0.18836	-0.34133	250
99	1600	545	19	30	0.97	-0.28221999999999997	-0.71729	250
111	539	1508	19	30	0.97	-0.55362	-0.25589	250
21	1392	818	20	30	1.13	-0.04755	-0.40853	250
31	1845	688	20	30	1.13	-0.34521	-0.55152	250
45	746	468	20	30	1.13	-0.16597	-0.87677	250
62	1969	1806	20	30	1.13	0.01699	-0.2373	250
88	740	12	20	30	1.13	0.2592	-0.14181	250
89	57	1181	20	30	1.13	0.3076	0.06067	250
97	1252	1891	20	30	1.13	0.0401	0.40258	250
35	1751	1616	21	30	1.31	-0.18335	-0.45128999999999997	250
106	1092	1157	21	30	1.31	-0.15423	-0.67502	250
134	1042	168	21	30	1.31	-0.58434	-0.39364	250
135	240	115	21	30	1.31	-0.1852	-0.76377	250
136	918	1899	23	30	1.73	0.055389999999999995	-0.45281000000000005	250
138	1418	1660	23	30	1.73	0.08353	-0.8761899999999999	250
140	758	1926	23	30	1.73	-0.23747	-0.741	250
141	347	1214	25	30	2.22	-0.07574	-0.7158899999999999	250
143	1034	406	26	30	2.49	-0.28049	-0.67795	250
139	1809	1423	27	30	2.79	-0.047810000000000005	-0.90774	250
137	1026	653	29	30	3.46	-0.13334000000000001	-0.83341	250
144	1906	327	29	30	3.46	-0.16692	-0.73764	250
142	1213	452	30	30	3.83	-0.11955	-0.8052600000000001	250
145	1807	1847	33	30	5.1	-0.13471	-0.66604	250
146	1701	1166	47	30	14.72	-0.18557	-0.9171600000000001	250
0	646	187	12	60	0.25	0.29915	1.16222	250
5	1250	34	12	60	0.25	0.89046	1.09717	250
6	1818	755	12	60	0.25	-0.82835	0.4693	250
11	1198	1702	12	60	0.25	0.3253	-0.44611999999999996	250
16	1093	1123	12	60	0.25	-0.19995	-0.35436999999999996	250
17	1518	202	12	60	0.25	-0.007409999999999999	-1.00746	250
20	1508	1440	12	60	0.25	1.03478	0.99771	250
21	1571	1290	12	60	0.25	0.23568000000000003	-0.22225999999999999	250
22	641	719	12	60	0.25	0.30943000000000004	-0.28436	250
24	1329	663	12	60	0.25	-0.29974	1.3790200000000001	250
28	624	212	12	60	0.25	0.22591999999999998	-0.39501	250
29	1262	1000	12	60	0.25	0.97105	1.5250299999999999	250
30	214	1950	12	60	0.25	-0.06916	-0.62334	250
31	1007	1490	12	60	0.25	-0.23056	-0.44696	250
32	1869	766	12	60	0.25	0.03782	0.00428	250
33	724	1192	12	60	0.25	-0.26555	-1.00375	250
38	145	652	12	60	0.25	0.2009	0.16317	250
39	1589	797	12	60	0.25	0.94121	1.9413200000000002	250
40	193	44	12	60	0.25	0.1402	-0.37209000000000003	250
41	1736	789	12	60	0.25	0.26666	-0.03381	250
51	85	346	12	60	0.25	-0.5324300000000001	0.11001	250
52	1578	1705	12	60	0.25	0.71477	3.05775	250
53	1240	969	12	60	0.25	0.12347000000000001	-0.59821	250
54	1299	430	12	60	0.25	0.45311999999999997	0.10117999999999999	250
63	186	111	12	60	0.25	-0.01342	-0.49603	250
68	496	1713	12	60	0.25	-0.36216	0.32945	250
69	1523	424	12	60	0.25	0.23656	-0.84675	250
70	1489	832	12	60	0.25	0.39941	0.79677	250
71	304	1654	12	60	0.25	0.79552	0.48672	250
73	705	145	12	60	0.25	0.24946999999999997	1.3559	250
74	1777	2023	12	60	0.25	0.15255	-0.66701	250
75	141	1095	12	60	0.25	0.03166	0.32264	250
76	80	716	12	60	0.25	-0.10225	0.45908999999999994	250
77	683	168	12	60	0.25	-0.12011	0.02793	250
83	1896	1793	12	60	0.25	-0.10555	-0.6732	250
84	1518	1472	12	60	0.25	0.19835999999999998	0.17884	250
88	379	1350	12	60	0.25	-0.00773	-0.29511	250
89	1774	1994	12	60	0.25	-0.23959	-0.26108000000000003	250
90	1470	1426	12	60	0.25	0.43671000000000004	1.29369	250
91	1121	1931	12	60	0.25	0.14715	-0.19132000000000002	250
92	1651	445	12	60	0.25	-0.31339	-0.70075	250
96	918	1444	12	60	0.25	0.25791	-0.33638	250
97	397	1195	12	60	0.25	1.00977	2.12126	250
98	566	1417	12	60	0.25	0.05252999999999999	0.02097	250
99	1492	1716	12	60	0.25	0.22849	0.8285299999999999	250
102	1950	1341	12	60	0.25	0.52415	0.29255	250
103	1080	424	12	60	0.25	0.77327	0.6398699999999999	250
104	209	1629	12	60	0.25	1.40672	3.97948	250
105	1518	1691	12	60	0.25	0.45552	-0.25163	250
1	461	272	13	60	0.31	0.02051	-0.26424000000000003	250
2	1530	134	13	60	0.31	-0.00465	-0.27716999999999997	250
3	1873	1814	13	60	0.31	0.07654	0.15542999999999998	250
7	1059	1829	13	60	0.31	-0.00907	-0.23534000000000002	250
10	1336	1564	13	60	0.31	0.2506	0.20576	250
19	700	1563	13	60	0.31	-0.14841	-0.23611999999999997	250
34	991	827	13	60	0.31	-0.30523	1.02176	250
42	460	210	13	60	0.31	0.37026	0.2427	250
49	283	991	13	60	0.31	0.8302	0.87823	250
59	552	1059	13	60	0.31	1.56935	8.08548	250
60	1667	40	13	60	0.31	-0.86013	0.39821	250
61	1975	236	13	60	0.31	-0.05527000000000001	-0.24799000000000002	250
62	1494	901	13	60	0.31	0.34796	0.27503	250
80	1880	737	13	60	0.31	0.42153	2.77015	250
4	1503	353	14	60	0.39	0.71137	0.93655	250
25	800	1940	14	60	0.39	-0.03493	0.12951	250
58	378	1254	14	60	0.39	0.72349	0.7249899999999999	250
64	1071	795	14	60	0.39	-0.01987	-0.11033	250
82	471	742	14	60	0.39	0.76131	1.1566	250
86	1149	653	14	60	0.39	0.21861999999999998	0.08865	250
87	433	598	14	60	0.39	0.5181	0.27689	250
106	327	105	14	60	0.39	-0.06034	0.14895999999999998	250
8	215	357	15	60	0.48	-0.78865	0.68719	250
14	49	597	15	60	0.48	0.59926	0.79173	250
15	1734	1031	15	60	0.48	-0.3254	-0.19017	250
43	1995	212	15	60	0.48	0.28422	-0.50421	250
65	1769	841	15	60	0.48	0.43641	1.61589	250
81	1912	1130	15	60	0.48	-0.18302000000000002	0.56611	250
107	603	1046	15	60	0.48	0.142	0.30065	250
9	682	1906	16	60	0.58	-0.1698	-0.86161	250
26	685	1030	16	60	0.58	0.23033	-0.42962	250
57	620	1910	16	60	0.58	-0.05031	-0.69311	250
36	1270	688	17	60	0.7	-0.37949	-0.13262000000000002	250
47	1762	1882	17	60	0.7	0.33108000000000004	0.21852	250
50	414	61	17	60	0.7	-0.483	-0.55585	250
66	602	59	17	60	0.7	-0.33625	0.25624	250
72	338	1696	17	60	0.7	0.34443	-0.48263	250
94	786	1085	17	60	0.7	-0.41802	-0.38941	250
12	1333	60	18	60	0.83	0.29484	-0.13704000000000002	250
27	1152	245	18	60	0.83	-0.0803	-0.43398000000000003	250
35	413	667	18	60	0.83	0.73152	1.7597599999999998	250
44	1911	1290	18	60	0.83	-0.07527	-0.44532	250
48	1244	1587	18	60	0.83	0.1107	-0.45001	250
56	1564	940	18	60	0.83	-0.46063000000000004	-0.54005	250
93	1853	1870	18	60	0.83	0.00718	-0.6645300000000001	250
18	1844	688	19	60	0.97	0.03757	0.36282	250
23	540	1505	19	60	0.97	-0.36491999999999997	-0.67037	250
79	923	438	19	60	0.97	0.21838000000000002	0.76495	250
13	748	467	20	60	1.13	0.06936	-0.93125	250
45	402	625	20	60	1.13	0.14035999999999998	-0.11549000000000001	250
46	1253	1890	20	60	1.13	1.6417400000000002	7.130660000000001	250
78	1680	253	20	60	1.13	0.01937	-0.10255999999999998	250
85	1600	543	20	60	1.13	-0.17046	-0.71401	250
95	1968	1806	20	60	1.13	0.42871000000000004	1.1124100000000001	250
37	1752	1614	21	60	1.31	0.12671	-0.8513299999999999	250
55	657	1346	21	60	1.31	-0.27035	-0.6714	250
67	895	476	21	60	1.31	0.33851	0.6086199999999999	250
100	517	576	21	60	1.31	-0.00451	-0.48772	250
101	24	1780	21	60	1.31	-0.19654000000000002	-0.8772700000000001	250
109	758	1925	23	60	1.73	0.022000000000000002	-0.68478	250
113	1878	1094	23	60	1.73	-0.11558	-0.54927	250
119	592	238	23	60	1.73	0.03979	0.30114	250
122	1676	1892	23	60	1.73	-0.39881	-0.7959999999999999	250
123	239	113	23	60	1.73	-0.32323	-0.7426	250
115	920	1899	25	60	2.22	-0.20126	-0.31547	250
118	1926	1848	25	60	2.22	-0.04054	-0.33629000000000003	250
108	1474	1178	26	60	2.49	-0.16967000000000002	-0.57444	250
110	191	690	27	60	2.79	-0.11675	-0.48913999999999996	250
114	1033	406	27	60	2.79	-0.27007	-0.61292	250
117	727	1819	27	60	2.79	0.036969999999999996	-0.88066	250
111	1808	1422	28	60	3.11	-0.13342	-0.57976	250
116	147	1791	28	60	3.11	-0.2057	-0.8901399999999999	250
124	274	1793	28	60	3.11	-0.12825999999999999	-0.62542	250
112	1026	652	30	60	3.83	-0.21899000000000002	-0.7319399999999999	250
121	1907	327	30	60	3.83	-0.19097	-0.70643	250
120	1212	451	31	60	4.22	-0.52785	-0.1344	250
125	1807	1846	33	60	5.1	-0.2633	-0.53298	250
126	1701	1166	46	60	13.8	-0.25851999999999997	-0.8540200000000001	250
0	315	1267	12	180	0.25	0.18012	-0.58512	250
4	1059	1828	12	180	0.25	-0.0020399999999999997	-0.46681000000000006	250
5	1574	1705	12	180	0.25	-0.032760000000000004	0.7461800000000001	250
6	1238	1588	12	180	0.25	2.63461	8.37188	250
7	144	1094	12	180	0.25	0.47218000000000004	0.30779	250
9	1496	1712	12	180	0.25	2.15711	5.993469999999999	250
10	524	317	12	180	0.25	0.18796	-0.20017000000000001	250
13	1588	797	12	180	0.25	0.29586	1.7351900000000002	250
18	699	1562	12	180	0.25	0.11116	-0.48361000000000004	250
20	1637	1230	12	180	0.25	0.65971	0.50233	250
21	1533	131	12	180	0.25	2.75314	9.100660000000001	250
22	1609	13	12	180	0.25	0.99736	2.3820200000000002	250
28	1819	756	12	180	0.25	0.17377	-0.08575	250
29	82	714	12	180	0.25	0.51486	0.21034	250
30	461	270	12	180	0.25	1.7854400000000001	4.20215	250
34	1006	1490	12	180	0.25	-0.4739	0.32842	250
35	1705	1489	12	180	0.25	-0.04834	-0.51971	250
37	29	241	12	180	0.25	-0.23628000000000002	0.12487999999999999	250
38	1873	765	12	180	0.25	1.2526899999999999	2.27662	250
39	484	1155	12	180	0.25	-0.24679	-0.6322300000000001	250
40	496	1714	12	180	0.25	0.79373	0.6643	250
47	1503	351	12	180	0.25	0.5223899999999999	0.34419	250
48	192	42	12	180	0.25	0.68586	0.61223	250
52	1780	2024	12	180	0.25	1.3597	2.99258	250
53	212	1626	12	180	0.25	0.6742	1.5234	250
54	1878	733	12	180	0.25	2.2305900000000003	5.40051	250
55	1520	420	12	180	0.25	2.36984	9.33923	250
56	1251	348	12	180	0.25	0.10465999999999999	-0.6195	250
64	228	106	12	180	0.25	1.09473	1.24044	250
65	1200	1702	12	180	0.25	1.04398	2.0396	250
69	1688	427	12	180	0.25	0.8935	1.50403	250
70	200	674	12	180	0.25	1.3621299999999998	1.6085	250
71	1732	1033	12	180	0.25	2.80342	14.094029999999998	250
72	379	1351	12	180	0.25	1.31849	1.61845	250
75	583	1399	12	180	0.25	0.52499	0.51342	250
76	1141	914	12	180	0.25	-0.17712999999999998	-0.10450999999999999	250
77	1328	792	12	180	0.25	1.7012	3.7437	250
78	380	765	12	180	0.25	0.7383	0.39246	250
79	479	163	12	180	0.25	0.71341	-0.07768	250
1	293	738	13	180	0.31	1.25975	1.58974	250
8	1241	967	13	180	0.31	0.15122	0.37073	250
19	1739	786	13	180	0.31	0.013369999999999998	-0.4746	250
25	471	741	13	180	0.31	1.37885	1.54287	250
32	1162	1582	13	180	0.31	0.56352	0.42163	250
41	1657	949	13	180	0.31	1.88455	4.44606	250
45	704	142	13	180	0.31	2.4510099999999997	8.33951	250
46	1517	200	13	180	0.31	0.74324	-0.29091999999999996	250
51	206	700	13	180	0.31	0.10970999999999999	-0.23443000000000003	250
61	1318	771	13	180	0.31	-0.41434	-0.44933	250
62	1520	1472	13	180	0.31	0.83626	0.85314	250
67	2035	1824	13	180	0.31	1.2321799999999998	2.61545	250
68	309	1154	13	180	0.31	0.83086	-0.20775	250
81	1975	236	13	180	0.31	0.77704	0.10505	250
83	201	413	13	180	0.31	1.33111	2.13735	250
2	567	1414	14	180	0.39	1.62863	3.1971	250
3	245	120	14	180	0.39	0.35934	-0.38235	250
12	1996	209	14	180	0.39	1.38304	3.36726	250
23	1149	656	14	180	0.39	2.4051099999999996	8.36101	250
33	1124	1929	14	180	0.39	-0.18746	0.27679000000000004	250
36	1571	1290	14	180	0.39	2.35431	8.493269999999999	250
49	1917	1126	14	180	0.39	1.61771	3.46625	250
50	183	703	14	180	0.39	0.42503	-0.26302	250
57	355	748	14	180	0.39	0.88297	-0.04137	250
58	1792	1854	14	180	0.39	0.27051	-0.20742	250
73	1336	1562	14	180	0.39	3.4733199999999997	15.537629999999998	250
74	1648	439	14	180	0.39	0.63072	0.1577	250
82	1950	1341	14	180	0.39	0.42488000000000004	-0.30689	250
84	1643	965	14	180	0.39	2.53036	6.373069999999999	250
85	1616	965	14	180	0.39	0.48578000000000005	-1.0745799999999999	250
11	1772	839	15	180	0.48	2.148	6.62772	250
15	1071	793	15	180	0.48	2.9704200000000003	11.85858	250
27	719	1807	15	180	0.48	0.60423	0.23858000000000001	250
42	118	683	15	180	0.48	1.5412299999999999	1.9645099999999998	250
59	1143	175	15	180	0.48	0.25711999999999996	-0.70787	250
60	150	709	15	180	0.48	1.0637299999999998	1.1832200000000002	250
66	1814	1864	15	180	0.48	1.41403	2.8125	250
80	1898	771	15	180	0.48	2.3758	8.72841	250
17	1332	58	18	180	0.83	-0.23636999999999997	-0.5933	250
43	1847	687	18	180	0.83	2.0118099999999997	6.0804599999999995	250
63	1297	794	19	180	0.97	0.75131	0.19873	250
24	2027	1602	20	180	1.13	1.12485	2.8947599999999998	250
26	898	475	20	180	1.13	1.20171	2.24123	250
44	1294	1186	20	180	1.13	1.2769	1.22345	250
14	654	1341	21	180	1.31	0.9845	1.82319	250
16	1254	1890	21	180	1.31	2.23081	6.32885	250
31	1752	1615	21	180	1.31	0.46793	0.67576	250
86	1702	1164	47	180	14.72	0.79528	1.60321	250
0	315	1267	12	360	0.25	0.74054	0.27849	250
1	1263	999	12	360	0.25	1.06483	0.32599	250
2	1007	1487	12	360	0.25	-0.14612	-0.63307	250
3	380	1349	12	360	0.25	1.38151	2.35628	250
4	1240	966	12	360	0.25	0.9918100000000001	1.0613	250
6	699	1561	12	360	0.25	0.20435	-0.23729	250
7	1399	1484	12	360	0.25	-0.42454	0.17603	250
8	1737	786	12	360	0.25	1.03583	2.2180400000000002	250
10	290	733	12	360	0.25	0.9689700000000001	1.46595	250
13	523	316	12	360	0.25	1.5024899999999999	4.15725	250
16	373	487	12	360	0.25	1.29261	0.7561399999999999	250
19	213	1946	12	360	0.25	-0.29429	-0.56104	250
20	1519	1470	12	360	0.25	1.41352	2.6852	250
25	1570	1290	12	360	0.25	1.37222	2.3475	250
26	281	990	12	360	0.25	1.7974599999999998	4.02859	250
27	1574	1705	12	360	0.25	-0.14886	-0.18502000000000002	250
28	1819	750	12	360	0.25	-0.19907	-0.2733	250
30	1610	12	12	360	0.25	0.8523799999999999	2.89657	250
31	1500	352	12	360	0.25	0.9978899999999999	4.00876	250
32	1228	457	12	360	0.25	0.07753	-0.8124100000000001	250
33	1988	2020	12	360	0.25	-0.67397	-0.22473	250
34	1752	1578	12	360	0.25	0.47966000000000003	0.59311	250
35	143	648	12	360	0.25	2.5533799999999998	10.29323	250
39	1234	897	12	360	0.25	-0.1468	-0.77935	250
44	1914	1286	12	360	0.25	1.02863	1.06208	250
45	496	1714	12	360	0.25	0.30646	0.13225	250
48	1929	1314	12	360	0.25	3.58362	24.05469	250
5	1060	1827	13	360	0.31	-0.18089	-0.18606	250
11	1123	1928	13	360	0.31	0.22616	-0.77418	250
15	1459	1573	13	360	0.31	1.13267	1.18784	250
29	207	696	13	360	0.31	0.56731	-0.02362	250
37	1154	240	13	360	0.31	1.32836	1.0003	250
38	1155	661	13	360	0.31	1.49922	2.3814900000000003	250
41	472	739	13	360	0.31	2.1749099999999997	7.85395	250
42	1166	909	13	360	0.31	1.18531	1.56923	250
43	140	1093	13	360	0.31	0.91366	0.7954899999999999	250
46	1421	1057	13	360	0.31	1.06712	0.1005	250
49	568	1412	13	360	0.31	1.91985	4.47397	250
50	1046	1156	13	360	0.31	0.82276	-0.30441999999999997	250
51	1218	1219	13	360	0.31	1.11649	2.6553400000000003	250
52	1244	1218	13	360	0.31	1.64946	3.26967	250
14	1772	838	14	360	0.39	2.43533	8.95118	250
36	1384	848	14	360	0.39	1.38764	1.6114600000000001	250
47	1947	1340	14	360	0.39	1.35218	2.43073	250
18	1072	792	15	360	0.48	0.80378	1.03094	250
22	619	1909	15	360	0.48	0.8993700000000001	0.29638000000000003	250
53	1420	1331	15	360	0.48	1.2173100000000001	3.73509	250
12	1894	1325	16	360	0.58	1.29281	1.66307	250
40	1295	1064	16	360	0.58	2.05705	6.463509999999999	250
9	1255	1887	20	360	1.13	2.65478	8.92464	250
17	750	466	20	360	1.13	1.7115799999999999	4.203180000000001	250
21	451	552	20	360	1.13	1.69576	3.60184	250
23	890	676	20	360	1.13	2.00656	5.03136	250
24	1392	813	21	360	1.31	2.374	11.66699	250
0	701	1562	12	1440	0.25	-0.54651	-0.08532999999999999	250
7	127	1213	12	1440	0.25	0.33353	-1.03716	250
8	1062	1829	12	1440	0.25	0.5273399999999999	0.55129	250
10	1764	769	12	1440	0.25	-0.16849	0.40436	250
13	1988	2019	12	1440	0.25	-0.78178	-0.19739	250
17	1791	1875	12	1440	0.25	0.6853199999999999	-0.2406	250
23	1523	423	12	1440	0.25	2.04461	5.20201	250
25	525	315	12	1440	0.25	-0.00635	-0.38121	250
26	1402	815	12	1440	0.25	1.37468	1.0174	250
30	1241	539	12	1440	0.25	1.44834	3.08797	250
31	296	738	12	1440	0.25	0.7077100000000001	0.50161	250
32	188	675	12	1440	0.25	0.72877	-0.02875	250
33	893	1969	12	1440	0.25	1.3333	1.89325	250
35	1267	1243	12	1440	0.25	1.1436	0.72715	250
36	32	245	12	1440	0.25	0.5775600000000001	-0.11996	250
38	1656	949	12	1440	0.25	1.831	5.49871	250
39	925	612	12	1440	0.25	0.8944700000000001	0.16764	250
40	1375	862	12	1440	0.25	1.24167	1.58174	250
44	804	1947	12	1440	0.25	0.9763799999999999	0.40353	250
45	1997	206	12	1440	0.25	0.40979	0.01438	250
46	216	1950	12	1440	0.25	-0.04106	-0.62435	250
47	1608	16	12	1440	0.25	0.33095	-0.04728	250
48	1240	969	12	1440	0.25	1.57926	2.86732	250
49	1498	902	12	1440	0.25	1.18115	2.52413	250
50	1260	1220	12	1440	0.25	1.6926400000000001	3.2378	250
51	1248	447	12	1440	0.25	0.93915	0.15697	250
53	506	323	12	1440	0.25	1.07924	0.80052	250
56	703	144	12	1440	0.25	0.80828	0.54628	250
57	1897	1791	12	1440	0.25	0.71997	0.26495	250
58	1269	1427	12	1440	0.25	0.72424	-0.05898	250
59	143	1097	12	1440	0.25	1.45902	2.1520900000000003	250
60	1229	901	12	1440	0.25	1.14914	2.97531	250
62	1244	1242	12	1440	0.25	2.49352	8.98348	250
63	1757	1580	12	1440	0.25	0.07036	-0.34867	250
64	225	352	12	1440	0.25	0.9413299999999999	0.13621	250
1	865	1399	13	1440	0.31	0.62656	1.11117	250
5	1892	1328	13	1440	0.31	1.0951799999999998	1.2884200000000001	250
11	682	1905	13	1440	0.31	1.3479700000000001	2.33356	250
14	1918	1128	13	1440	0.31	2.3062400000000003	7.5657	250
18	603	1049	13	1440	0.31	1.2582	1.66972	250
21	52	597	13	1440	0.31	1.0979	0.61858	250
29	1151	655	13	1440	0.31	1.70645	2.09713	250
43	1649	1231	13	1440	0.31	0.67974	-0.32059	250
52	194	365	13	1440	0.31	0.62353	-0.10042999999999999	250
54	1543	923	13	1440	0.31	1.90913	6.62215	250
24	864	1990	14	1440	0.39	1.05723	1.14193	250
42	412	668	14	1440	0.39	1.20668	0.59205	250
55	1241	1424	14	1440	0.39	2.19188	4.94528	250
61	1855	685	14	1440	0.39	1.9041400000000002	5.41812	250
66	745	12	14	1440	0.39	1.4109	1.50157	250
3	1823	1859	15	1440	0.48	2.15552	5.2643699999999995	250
6	730	1809	15	1440	0.48	0.46234	-0.14931	250
34	925	438	15	1440	0.48	2.16203	6.12254	250
41	1325	782	15	1440	0.48	2.11574	6.76433	250
65	650	54	15	1440	0.48	1.72812	3.0077	250
67	1637	1998	15	1440	0.48	3.28275	14.61643	250
2	417	63	16	1440	0.58	-0.01845	-0.53323	250
9	1333	61	16	1440	0.58	0.31599	-0.17895999999999998	250
12	540	1508	16	1440	0.58	1.15591	1.57819	250
15	1403	1641	16	1440	0.58	0.42612	-0.95886	250
27	1987	238	16	1440	0.58	1.5659299999999998	2.19279	250
37	1919	324	17	1440	0.7	1.0741	1.03978	250
19	896	476	18	1440	0.83	1.43832	1.4853100000000001	250
22	696	1212	18	1440	0.83	1.70417	2.67095	250
68	1297	446	19	1440	0.97	2.89974	10.86495	250
28	113	694	20	1440	1.13	1.8185200000000001	3.57142	250
4	1296	798	21	1440	1.31	0.6999	0.24745	250
16	1679	1893	21	1440	1.31	1.1682	1.80217	250
20	1881	1093	21	1440	1.31	1.7049	3.20975	250
